# Supplementary material for: Single-cell profiling of penta- and tetradactyl mouse limb buds identifies mesenchymal progenitors controlling digit numbers and identities
Source: Nat Commun. 2025 Jan 31;16:1226. doi: 10.1038/s41467-025-56221-1 (PMC11785988; doi:10.1038/s41467-025-56221-1)
Supplement: Supplementary file 4 — Supplementary Data 1 [file 41467_2025_56221_MOESM4_ESM.xlsx]

## Sheet: mesenchyme
Wilcoxon rank sum test (Seurat's function FindAllMarkers())
gene	avg_log2FC	Fold Change	% cells exp.	padj
Rspo3	3.0595	8.33683	0.556	0
Zic2	3.04931	8.27815	0.322	0
Hoxd11	3.04632	8.26105	0.714	0
Hand2	3.02052	8.11459	0.706	0
Ddr2	2.9921	7.95629	0.732	0
Zbtb16	2.99147	7.95281	0.395	0
Mab21l2	2.95255	7.74115	0.781	0
Shox2	2.94938	7.72418	0.91	0
Tbx5	2.94088	7.6788	0.851	0
Tbx15	2.91491	7.5418	0.71	0
Hand2os1	2.88779	7.40135	0.439	0
Gm34030	2.87562	7.33921	0.255	0
Tbx18	2.87058	7.31361	0.64	0
Zic5	2.85756	7.24788	0.371	0
Hoxd10	2.85202	7.2201	0.696	0
Hoxd9	2.81762	7.05001	0.798	0
Mab21l1	2.81373	7.03098	0.365	0
Rspo4	2.81215	7.02332	0.352	0
Lhx2	2.79774	6.95348	0.649	0
a	2.78542	6.89437	0.729	0
Pkdcc	2.77311	6.83582	0.784	0
Lhx9	2.76423	6.79384	0.814	0
9430024E24Rik	2.75579	6.75424	0.272	0
Gm16152	2.74802	6.71793	0.383	0
Sall3	2.74217	6.69077	0.347	0
Hoxd12	2.73966	6.67912	0.256	3.36291550982595e-295
Col3a1	2.7342	6.65388	0.916	0
Pdgfra	2.73158	6.64182	0.835	0
Hoxd13	2.72651	6.6185	0.283	0
Hgf	2.70903	6.53882	0.312	0
Synpo	2.70678	6.52862	0.431	0
Lpar1	2.69632	6.48147	0.951	0
Robo2	2.69327	6.46777	0.7	0
Gsc	2.65483	6.29772	0.349	0
Prrx1	2.65111	6.28151	0.993	0
Sox9	2.64449	6.25276	0.769	0
Crabp1	2.6424	6.24372	0.971	0
Col9a1	2.63774	6.22358	0.606	0
Lhfp	2.62502	6.16892	0.637	0
Slitrk6	2.60376	6.0787	0.342	0
Fgf10	2.57492	5.95839	0.404	0
Prrx2	2.57183	5.94564	0.956	0
Lmx1b	2.57097	5.9421	0.549	0
Sox5	2.56752	5.92788	0.583	0
Cped1	2.56187	5.90472	0.732	0
C130021I20Rik	2.55371	5.87141	0.5	0
Sema5a	2.55252	5.86658	0.589	0
Alx4	2.5517	5.86326	0.3	0
Vcam1	2.55039	5.85794	0.608	0
Wif1	2.54646	5.84199	0.262	0
Ednra	2.52909	5.77206	0.621	0
Scube1	2.51914	5.73239	0.796	0
Lix1	2.48848	5.61187	0.996	0
Tbx3	2.43778	5.41806	0.514	0
Cdo1	2.42648	5.3758	0.792	0
Fam181b	2.38874	5.23699	0.378	0
Aff3	2.38636	5.22837	0.662	0
Twist1	2.37521	5.18813	0.988	0
Dlk1	2.37063	5.17165	0.626	0
Irx3	2.3655	5.1533	0.435	0
Slit3	2.35443	5.11393	0.473	0
Cacna1g	2.34848	5.09288	0.447	0
S1pr3	2.34652	5.08596	0.562	0
Col23a1	2.33895	5.05935	0.598	0
Enox1	2.32572	5.01317	0.293	0
Kif26b	2.31424	4.97343	0.599	0
Cyp26b1	2.31251	4.96746	0.5	0
Cntfr	2.31192	4.96545	0.314	0
Tshz2	2.30693	4.9483	0.847	0
Rarb	2.25541	4.7747	0.251	1.71207835432307e-228
Col1a1	2.24196	4.7304	0.648	0
Pdgfrb	2.24176	4.72974	0.665	0
Capn6	2.24102	4.72731	0.975	0
Irx5	2.23512	4.70801	0.345	8.31937048148651e-290
Sfrp1	2.23037	4.69255	0.62	0
Daam2	2.22486	4.67465	0.359	0
Tmem132c	2.2209	4.66184	0.674	0
Lmo1	2.20775	4.61955	0.702	0
Tril	2.17272	4.50871	0.758	0
Mme	2.1454	4.42415	0.32	0
Fndc3c1	2.14535	4.424	0.911	0
Clmn	2.1226	4.35477	0.366	0
Itm2a	2.11794	4.34075	0.848	0
Cpa2	2.11515	4.33235	0.568	0
Dnm1	2.10818	4.31147	0.554	0
Epha4	2.0821	4.23423	0.665	0
Col1a2	2.07836	4.22326	0.864	0
Fbln2	2.06752	4.19167	0.559	0
Jakmip2	2.06569	4.18633	0.253	5.21515256849609e-255
Hoxd8	2.06112	4.1731	0.502	0
Gpc6	2.05945	4.16826	0.787	0
Spsb1	2.05519	4.15598	0.325	0
Pcdh18	2.05329	4.15052	0.764	0
Vasn	2.05312	4.15004	0.434	0
Arhgap24	2.04855	4.13691	0.375	0
Aff2	2.04339	4.12213	0.581	0
Epha7	2.04316	4.12148	0.539	0
Cd248	2.02647	4.07408	0.348	0
Efnb3	2.02587	4.07238	0.679	0
Zfp503	2.01667	4.0465	0.627	0
Rarg	2.0105	4.02923	0.754	0
Usp29	1.98491	3.95839	0.713	0
Dixdc1	1.98372	3.9551	0.714	0
Tmem119	1.95361	3.87341	0.714	0
Slc16a2	1.95207	3.8693	0.252	2.91603162413958e-215
Gpc3	1.95095	3.8663	0.995	0
Syne1	1.94845	3.8596	0.267	2.48709204030273e-240
Clmp	1.93217	3.81629	0.85	0
Tns3	1.92008	3.78445	0.739	0
Sdc2	1.91386	3.76816	0.472	0
Mfap4	1.91283	3.76547	0.927	0
Mir100hg	1.91187	3.76297	0.628	0
Mecom	1.90509	3.74532	0.962	0
Cdh6	1.90421	3.74303	0.25	9.3151729829592e-236
Peg3	1.88988	3.70605	0.993	0
Phactr3	1.87011	3.65561	0.353	0
Tshz1	1.86851	3.65155	0.755	0
Sall1	1.84708	3.59771	0.272	2.51759800045789e-183
Cxcl12	1.8391	3.57787	0.37	3.15773540879597e-301
Alcam	1.83563	3.56928	0.379	0
Cdh11	1.83236	3.56118	0.861	0
Setbp1	1.82008	3.53102	0.666	0
Col25a1	1.81126	3.5095	0.411	0
Ankrd44	1.79725	3.47557	0.479	0
Sgcd	1.79123	3.4611	0.351	0
Trps1	1.78587	3.44827	0.875	0
Cacna2d1	1.77367	3.41923	0.323	5.03147892808798e-293
Rasgef1b	1.77256	3.41661	0.332	2.88037714076965e-286
Cttnbp2	1.77248	3.41642	0.467	0
Dmd	1.769	3.40817	0.274	2.12171248335488e-234
Asxl3	1.76065	3.3885	0.694	0
Hoxc6	1.75996	3.38688	0.375	0
Wnt5a	1.7483	3.35963	0.732	0
Vcan	1.73607	3.33127	0.888	0
Ifitm1	1.73107	3.31975	0.496	0
Efnb1	1.72496	3.30571	0.697	0
Gulp1	1.72111	3.29689	0.568	0
Bmp4	1.71691	3.28731	0.595	0
Sfrp2	1.71678	3.28703	0.646	0
Stk39	1.71651	3.28641	0.74	0
Dcx	1.7041	3.25826	0.449	0
Slc8a1	1.70148	3.25235	0.319	3.66771115113066e-272
Nr2f1	1.70126	3.25186	0.592	0
Asb4	1.6968	3.24182	0.934	0
Fam171b	1.69097	3.22874	0.424	0
Tns1	1.69092	3.22863	0.538	0
Cdon	1.68489	3.21516	0.553	0
Cnih2	1.68012	3.20454	0.426	0
Scx	1.67428	3.19161	0.583	0
Msx1	1.6739	3.19077	0.574	0
Dnm3	1.66482	3.17074	0.336	3.25969763570277e-275
Meg3	1.65727	3.15419	0.796	0
Arhgef40	1.65186	3.14239	0.776	0
Mbnl3	1.64485	3.12715	0.477	0
Nfatc4	1.63464	3.10511	0.765	0
Lhfpl2	1.63461	3.10504	0.469	0
Mertk	1.63175	3.09889	0.451	0
Nrk	1.62524	3.08493	0.504	0
Meis2	1.62417	3.08266	0.787	0
Plxdc2	1.61809	3.06967	0.366	0
Olfm1	1.61549	3.06415	0.584	0
Tshz3	1.60623	3.04455	0.414	0
Scube3	1.60384	3.03952	0.464	0
Eml1	1.59562	3.02225	0.338	4.37889182852416e-269
Smarca1	1.59396	3.01876	0.575	0
Samd4	1.58707	3.00439	0.287	1.97812063350357e-217
Adgrl3	1.58471	2.99947	0.53	0
Crabp2	1.5832	2.99633	0.997	0
Crispld1	1.57641	2.98227	0.435	0
Sept3	1.57111	2.97134	0.609	0
Ror2	1.56755	2.96401	0.559	0
Zadh2	1.56098	2.95054	0.479	0
Ptn	1.55114	2.93049	0.996	0
Fgfr1	1.54213	2.91224	0.885	0
Fign	1.53549	2.89887	0.741	0
Prickle1	1.53367	2.89521	0.27	2.27824825589695e-205
Cited1	1.53316	2.89419	0.377	4.62885004597511e-271
Mogat2	1.53242	2.8927	0.55	0
Frem1	1.52759	2.88304	0.31	2.5104974313484e-233
Rnf150	1.52636	2.88057	0.301	3.47295813860572e-180
Id1	1.52272	2.87333	0.923	0
Meis1	1.52186	2.87161	0.617	0
Gpt2	1.51821	2.86436	0.482	0
Rps6ka6	1.51798	2.86389	0.817	0
Notch2	1.51683	2.86162	0.509	0
Igdcc3	1.51166	2.85138	0.931	0
Pdlim4	1.51055	2.84918	0.885	0
Wipi1	1.51001	2.84811	0.581	0
Pitpnc1	1.50745	2.84306	0.763	0
Dnm3os	1.5068	2.84178	0.87	0
Tox3	1.50065	2.8297	0.413	0
Hsd11b2	1.49281	2.81436	0.776	0
Lrba	1.49209	2.81297	0.353	1.06886603397966e-242
Olfml3	1.48801	2.80503	0.322	3.60033967747759e-196
Rimklb	1.47629	2.78232	0.548	0
Serpine2	1.47107	2.77228	0.767	0
Lrrc49	1.47079	2.77174	0.429	0
Rian	1.46163	2.75418	0.56	0
Frzb	1.45965	2.75041	0.474	0
Abat	1.45645	2.74433	0.254	2.32268204109745e-158
Ets2	1.45355	2.73882	0.803	0
Sema3a	1.45168	2.73527	0.573	0
Tgfb2	1.44767	2.72766	0.554	0
Plpp3	1.44527	2.72314	0.791	0
Zfhx4	1.44442	2.72154	0.901	0
Pcolce	1.44273	2.71835	0.705	0
Sertad4	1.43359	2.70118	0.562	0
Mmp16	1.4331	2.70026	0.467	0
Tpd52l1	1.42658	2.68809	0.478	0
Rbms3	1.42095	2.67761	0.485	0
Mrc2	1.42069	2.67713	0.414	0
Frmd6	1.4195	2.67492	0.666	0
Cbx8	1.41806	2.67226	0.354	3.4015614484237e-231
Zfp521	1.41751	2.67125	0.599	0
Nrp2	1.41707	2.67042	0.48	8.27151296939789e-182
Dlg5	1.41298	2.66287	0.644	0
Scarf2	1.40963	2.65669	0.573	0
Ccn1	1.40741	2.65261	0.717	0
Col5a2	1.39616	2.632	0.618	0
Spaca6	1.39069	2.62205	0.643	0
Slc4a4	1.38922	2.61937	0.298	8.16237982888993e-172
Runx1t1	1.38277	2.60768	0.602	0
Sh3gl3	1.38275	2.60764	0.38	6.67565796179634e-267
Nnat	1.38091	2.60432	0.999	0
Efna2	1.38081	2.60415	0.873	0
Wdr35	1.3803	2.60323	0.483	0
Adgrl2	1.37998	2.60265	0.881	0
Zcchc18	1.37833	2.59968	0.325	4.42294708532739e-208
Rftn2	1.3737	2.59135	0.38	2.00580647886306e-293
Fosb	1.37349	2.59097	0.627	0
Igsf3	1.37262	2.58941	0.809	0
Hoxb3	1.37061	2.58581	0.306	7.80049739989417e-105
Tenm3	1.36436	2.57462	0.742	0
Col11a1	1.35997	2.5668	0.549	0
Il17rd	1.35581	2.5594	0.706	0
Twist2	1.35169	2.55211	0.631	0
Pth1r	1.35074	2.55043	0.592	0
Serp2	1.34918	2.54768	0.413	6.27022433358187e-278
Ttc26	1.34827	2.54606	0.258	3.23197505868813e-149
Dsel	1.34273	2.53632	0.37	6.19105820699787e-219
Atoh8	1.34273	2.53631	0.275	3.70155002503646e-174
Tyro3	1.34264	2.53615	0.301	4.31519307432258e-179
Dact3	1.34104	2.53335	0.784	0
Glcci1	1.3397	2.53099	0.647	0
Bicc1	1.33796	2.52793	0.333	1.40433819603024e-204
D430019H16Rik	1.33588	2.52429	0.372	4.69387819844125e-244
Mlf1	1.33536	2.52339	0.408	8.09079420355161e-254
Adamts19	1.33533	2.52334	0.372	8.95849651322211e-206
Dclk1	1.33493	2.52263	0.523	0
Wdr86	1.33214	2.51776	0.299	1.9188723668447e-192
Cpm	1.33168	2.51696	0.271	1.46179241565662e-162
Pakap.1	1.33144	2.51654	0.793	0
Gli3	1.33093	2.51565	0.868	0
Nbea	1.31906	2.49504	0.625	0
Tenm4	1.31739	2.49215	0.58	0
Serpinf1	1.31525	2.48846	0.743	0
Kctd12	1.31039	2.48009	0.502	0
Greb1	1.30961	2.47874	0.567	0
Osbpl6	1.30613	2.47278	0.341	1.85188745032007e-198
Ephb2	1.30451	2.47	0.443	0
Klf12	1.30208	2.46583	0.395	2.78653509700654e-239
Irf2bpl	1.29741	2.45787	0.516	0
Gfpt2	1.29431	2.45259	0.344	6.04327551541905e-201
Foxp2	1.29421	2.45243	0.316	8.19506059614989e-111
Cachd1	1.28745	2.44097	0.731	0
Chn1	1.28537	2.43744	0.663	0
Rasl11b	1.2852	2.43716	0.585	0
Zbed5	1.28271	2.43295	0.316	8.93963144281404e-178
B930095G15Rik	1.28238	2.43239	0.384	5.78528018510635e-234
Ccdc136	1.27746	2.42413	0.521	0
Prom1	1.27531	2.4205	0.686	0
Rnf227	1.27355	2.41756	0.56	0
Hoxd4	1.27255	2.41588	0.492	0
Stra6	1.27018	2.41192	0.396	8.16867669396854e-234
Pabpc4l	1.26934	2.41051	0.558	0
Rgma	1.26915	2.4102	0.465	0
Snai2	1.26541	2.40395	0.423	2.78596205578138e-292
Ssbp3	1.26481	2.40296	0.993	0
Il11ra1	1.26375	2.4012	0.512	0
Stox2	1.26061	2.39597	0.788	0
Dync2li1	1.25698	2.38995	0.481	0
Cep112	1.25439	2.38567	0.308	2.319211794727e-171
Arnt2	1.25284	2.3831	0.352	7.95837176858706e-215
Fam110b	1.2495	2.37759	0.392	6.80339876216478e-228
Ntn3	1.2494	2.37742	0.383	8.12092783079896e-225
6330403K07Rik	1.24848	2.37592	0.93	0
Cdc42ep4	1.24645	2.37257	0.675	0
Rai14	1.24538	2.3708	0.766	0
Cblb	1.24344	2.36763	0.683	0
Ift81	1.24196	2.36519	0.624	0
Csrnp3	1.24041	2.36266	0.363	2.06334928936083e-210
Phldb2	1.23848	2.3595	0.725	0
Syt11	1.23437	2.35278	0.469	4.10921552546663e-292
Dusp18	1.23068	2.34678	0.443	4.69182038884605e-260
Marveld1	1.22988	2.34548	0.287	3.65376759740909e-140
Kank2	1.22908	2.34417	0.511	0
Reck	1.21746	2.32536	0.333	7.11917610836273e-175
Dact1	1.21701	2.32465	0.462	5.20716126150129e-221
Rnf24	1.21682	2.32434	0.423	7.08261562040732e-261
Cxxc4	1.2164	2.32366	0.337	1.36514684440775e-169
Irak1bp1	1.21635	2.32358	0.655	0
Tspyl4	1.21552	2.32224	0.397	2.0120493706071e-223
Tnfaip6	1.21102	2.31502	0.652	0
Rnf157	1.20984	2.31311	0.283	4.22014267711296e-128
Tmx4	1.20918	2.31206	0.617	0
Eml4	1.20876	2.3114	0.96	0
Gpc1	1.20806	2.31027	0.629	0
Adgra2	1.20735	2.30912	0.38	4.16579633336407e-241
Gpsm2	1.20526	2.30578	0.58	0
Msx2	1.20196	2.30051	0.337	3.58787339727592e-181
Gli2	1.20035	2.29796	0.45	1.75536847769187e-282
Arhgap10	1.19804	2.29429	0.676	0
Tnrc18	1.19574	2.29062	0.782	0
Fli1	1.19489	2.28927	0.719	0
Mpped2	1.19406	2.28795	0.749	0
Unc5c	1.18604	2.27528	0.364	2.21057191083084e-166
Angptl2	1.18034	2.2663	0.369	4.02562551269483e-203
Axin2	1.17875	2.2638	0.582	0
Eva1b	1.17556	2.2588	0.916	0
Bmp7	1.17335	2.25534	0.44	0
Ssbp2	1.16879	2.24824	0.85	0
Ephb3	1.16862	2.24796	0.414	7.28124907633849e-237
Ift57	1.16544	2.24301	0.458	3.37903845263265e-272
Pwwp3b	1.16468	2.24183	0.641	0
Jam3	1.16335	2.23977	0.709	0
Snhg18	1.16064	2.23556	0.589	0
Bend4	1.16029	2.23502	0.456	2.39408634477404e-247
Kat6b	1.15655	2.22924	0.65	0
Mageh1	1.1547	2.22638	0.659	0
1500009L16Rik	1.15384	2.22506	0.723	0
Adgrl1	1.14791	2.21593	0.573	0
Dzip1l	1.14772	2.21563	0.517	0
Tmem121	1.14739	2.21513	0.397	1.7788892732787e-217
H1fx	1.14559	2.21236	0.991	0
Ptbp2	1.14341	2.20902	0.912	0
P4ha2	1.14236	2.20742	0.326	1.30967687559923e-163
Lpar4	1.13997	2.20377	0.718	0
Prr7	1.1369	2.19907	0.333	1.17144161821052e-167
Ppp1r9a	1.13476	2.19582	0.684	0
Atp7a	1.13276	2.19277	0.528	0
Nfia	1.13126	2.1905	0.364	4.14212090996555e-135
Scn2b	1.1312	2.19041	0.265	5.9402604041741e-128
Ptgfrn	1.13069	2.18963	0.48	1.64497123002792e-288
Wnk3	1.12882	2.18679	0.452	1.0576735946853e-261
Gdf11	1.12716	2.18428	0.689	0
Syne2	1.12627	2.18294	0.855	0
Dusp6	1.12597	2.18249	0.685	0
Gprasp2	1.12468	2.18054	0.407	1.71377682182198e-226
Sema6a	1.12258	2.17735	0.5	1.44222060010791e-289
Plppr3	1.12201	2.1765	0.563	0
Dusp7	1.11568	2.16697	0.682	0
Fbln1	1.11524	2.16631	0.903	0
Vegfa	1.11474	2.16556	0.493	7.90922032469324e-282
Gas2	1.11453	2.16524	0.523	2.54080429554031e-250
Fgd4	1.11052	2.15923	0.315	2.81331687041606e-135
Cep162	1.11043	2.1591	0.553	0
Sdc1	1.11038	2.15902	0.876	0
Cyfip2	1.11036	2.159	0.286	1.76285556434531e-123
Msi2	1.10979	2.15814	0.831	0
Lmo4	1.10907	2.15707	0.943	0
Fsd1l	1.10853	2.15626	0.36	3.70934106958323e-170
Gbe1	1.10728	2.1544	0.31	1.67680470464113e-142
Emilin2	1.10657	2.15333	0.381	6.59468431105399e-232
Bcl11a	1.10474	2.1506	0.863	0
Kifap3	1.10081	2.14475	0.86	0
Sash1	1.09748	2.1398	0.656	0
Nhsl2	1.09709	2.13922	0.37	2.75898309870023e-169
Zfp462	1.09699	2.13908	0.835	0
Tut4	1.09613	2.1378	0.979	0
Tex9	1.09592	2.13749	0.682	0
Usp54	1.09565	2.1371	0.277	1.14141096510826e-118
Gsta4	1.09387	2.13446	0.86	0
Hmcn1	1.08886	2.12705	0.659	0
Mtcl1	1.08725	2.12469	0.272	9.05861766050719e-119
Mfap2	1.08606	2.12293	0.962	0
Pdzrn3	1.08478	2.12105	0.344	6.46140710253435e-170
Oscp1	1.08348	2.11914	0.318	1.33614028978353e-142
Ppfibp2	1.07906	2.11267	0.7	0
Fstl1	1.07707	2.10975	0.904	0
Sbk1	1.07686	2.10944	0.749	0
Hoxa9	1.07607	2.10828	0.896	0
Spin2c	1.0741	2.10541	0.415	2.15210746812758e-210
Prrg1	1.07075	2.10053	0.301	3.23434764951814e-123
Cd63	1.06975	2.09907	0.976	0
Ift74	1.06961	2.09887	0.881	0
Bmpr1a	1.06903	2.09802	0.81	0
Pbx1	1.06879	2.09768	0.949	0
Dock7	1.06721	2.09538	0.824	0
Tagln3	1.06706	2.09516	0.357	5.3327349184882e-159
Enho	1.06541	2.09276	0.584	0
Farp1	1.06486	2.09197	0.723	0
Shd	1.06482	2.09191	0.283	1.39967137351889e-113
Cep126	1.06443	2.09134	0.302	6.14298180329522e-125
Dlg4	1.06409	2.09085	0.532	6.30071005294541e-298
Plxnb1	1.06203	2.08786	0.406	3.65935154690725e-224
Ttc8	1.0614	2.08696	0.355	2.71313140139302e-163
Ahi1	1.05899	2.08347	0.673	0
Pkd2	1.05858	2.08288	0.589	0
Rsrc1	1.05816	2.08228	0.936	0
Igf2os	1.05729	2.08102	0.277	9.45416587074968e-118
Ralgds	1.05225	2.07376	0.478	1.09564346511572e-255
Arhgef25	1.05133	2.07244	0.55	0
Fzd2	1.04828	2.06806	0.95	0
Fbn2	1.04814	2.06787	0.891	0
Adamts10	1.04743	2.06684	0.581	0
Actn1	1.04641	2.06538	0.88	0
Rflnb	1.04582	2.06455	0.629	0
Gm1673	1.04409	2.06206	0.979	0
Xpr1	1.04395	2.06186	0.491	6.92279310572567e-211
Hdgfl3	1.04373	2.06155	0.921	0
Lrch2	1.04328	2.0609	0.486	3.04708818951933e-263
L3mbtl3	1.0431	2.06064	0.721	0
Mark1	1.04308	2.06062	0.286	1.07439465311584e-125
B9d1	1.04148	2.05834	0.719	0
Gorab	1.04039	2.05678	0.57	0
Inka1	1.04003	2.05627	0.85	0
Ext1	1.03932	2.05526	0.659	0
Lrp1	1.0393	2.05523	0.622	0
Kif5c	1.03926	2.05518	0.596	0
Fibin	1.03862	2.05426	0.401	2.12951818456716e-103
Neo1	1.03844	2.05401	0.632	0
Apcdd1	1.03661	2.0514	0.288	7.63075829957529e-133
Tanc1	1.03648	2.05122	0.779	0
Metrn	1.03349	2.04696	0.815	0
Gjc1	1.03025	2.04237	0.936	0
Clip3	1.02986	2.04183	0.648	0
Chic1	1.02816	2.03943	0.301	6.87025967879265e-126
Dync2h1	1.02789	2.03904	0.523	2.0724372762355e-279
Ldb2	1.0277	2.03877	0.468	0
Sclt1	1.02634	2.03685	0.672	0
Rhobtb3	1.02547	2.03563	0.966	0
A430106G13Rik	1.02532	2.03541	0.298	2.61470669685165e-113
Nphp1	1.02459	2.03438	0.529	4.26828187775553e-299
Bach2	1.02403	2.03359	0.67	0
Sema6c	1.02365	2.03306	0.316	5.52352653980141e-133
Arhgap28	1.02336	2.03264	0.717	0
Flywch2	1.02274	2.03178	0.572	0
Ift80	1.02177	2.03041	0.407	1.21508538685341e-175
Zik1	1.0214	2.02989	0.613	0
Smoc1	1.02053	2.02867	0.25	7.97648690765094e-92
Sh3d19	1.01979	2.02762	0.394	5.83608664939407e-187
Pygo1	1.01956	2.0273	0.575	0
Zfhx3	1.01894	2.02643	0.913	0
Ctxn1	1.01773	2.02474	0.905	0
Bcl9	1.01732	2.02416	0.861	0
S1pr2	1.01716	2.02393	0.526	1.04514057102275e-290
Prdm16os	1.01692	2.02359	0.252	7.23691599394094e-82
Nfil3	1.01649	2.02299	0.482	6.31856993963129e-235
Zfp827	1.01598	2.02228	0.487	9.26611916490832e-248
Fbn1	1.01532	2.02135	0.286	4.62504005316931e-107
St8sia2	1.01498	2.02087	0.289	2.15144617765963e-150
Trio	1.01432	2.01995	0.725	0
Tcf7l1	1.01271	2.0177	0.719	0
Ahcy	1.0109	2.01517	0.529	1.06474931405128e-258
Ptms	1.01078	2.015	0.986	0
Plekha5	1.01035	2.01441	0.619	0
Zfp946	1.00698	2.0097	0.375	2.42510365504859e-162
Epb41l2	1.00511	2.0071	0.758	0
Rfx3	1.00404	2.00561	0.441	5.48175881300491e-202
Rab34	1.00383	2.00531	0.866	0
Ltbp1	1.00022	2.0003	0.258	2.11008752546444e-101
Cttnbp2nl	0.999956	1.99994	0.686	0
Phtf1	0.991136	1.98775	0.596	0
Kansl1l	0.988812	1.98455	0.394	1.69494002351269e-159
Hdx	0.988158	1.98365	0.258	1.54550997069019e-92
Cacna1a	0.9881	1.98357	0.508	5.44079565275438e-231
Frmd4a	0.988014	1.98345	0.824	0
Rcor2	0.987869	1.98325	0.78	0
Zfp37	0.986271	1.98106	0.395	2.11995774802089e-186
Trp53bp1	0.985237	1.97964	0.767	0
Zscan18	0.984481	1.9786	0.274	4.47893075822234e-94
Cntln	0.984119	1.97811	0.535	6.61020704588861e-269
Zfp61	0.981678	1.97476	0.302	3.94669586093217e-110
Glis2	0.979468	1.97174	0.432	4.91372969627153e-197
Zfp532	0.979198	1.97137	0.637	0
Ctbp2	0.978817	1.97085	0.879	0
Cand2	0.978478	1.97039	0.689	0
Ccp110	0.97813	1.96991	0.662	0
Peg10	0.977657	1.96926	0.922	0
Ypel1	0.976586	1.9678	0.702	0
Arhgap5	0.975452	1.96626	0.938	0
Plag1	0.975021	1.96567	0.356	1.34913638177669e-135
Mir99ahg	0.973571	1.96369	0.704	0
Skida1	0.973559	1.96368	0.281	6.9575029626237e-119
Arhgap42	0.972971	1.96288	0.633	0
Pgrmc1	0.971613	1.96103	0.959	0
Tspan7	0.971038	1.96025	0.272	7.79942795912266e-108
Podxl2	0.969904	1.95871	0.491	1.42398262881918e-236
Mycn	0.969212	1.95777	0.657	0
P3h3	0.96813	1.9563	0.432	1.47341974113933e-170
Tcf7l2	0.967474	1.95541	0.828	0
Sgcb	0.966768	1.95446	0.357	2.58468922722261e-136
Rab11fip2	0.966237	1.95374	0.529	1.59667285731637e-227
Ric1	0.965845	1.95321	0.561	3.96910477359159e-277
Ldhb	0.965138	1.95225	0.986	0
Zfp354c	0.964524	1.95142	0.513	1.31162515457734e-248
Hoxa7	0.964314	1.95114	0.687	0
Hoxa5	0.963482	1.95001	0.493	4.76168404436093e-204
Hsf2	0.963266	1.94972	0.731	0
Rad51c	0.962766	1.94904	0.281	1.816066309568e-87
C2cd5	0.962335	1.94846	0.495	3.06243028624244e-169
Por	0.956012	1.93994	0.749	0
Alg2	0.955696	1.93952	0.494	2.83717844826515e-216
Stxbp4	0.95569	1.93951	0.553	5.13716985793069e-271
Dennd1b	0.955615	1.93941	0.447	2.31208200402855e-173
Gpc2	0.953556	1.93664	0.596	0
Spats2	0.953305	1.9363	0.861	0
Zfp518b	0.953066	1.93598	0.617	0
Ift122	0.952729	1.93553	0.374	4.41362093390701e-151
Kirrel	0.952161	1.93477	0.393	8.18129796069027e-150
Mex3b	0.951058	1.93329	0.869	0
Slc1a3	0.949761	1.93155	0.306	1.72218756605779e-160
Rassf8	0.949199	1.9308	0.333	1.93872677996552e-125
Jarid2	0.948963	1.93048	0.828	0
Smarcd3	0.948916	1.93042	0.347	9.68660685741077e-142
Castor2	0.947366	1.92835	0.282	2.24057811807033e-92
Gas1	0.947038	1.92791	0.912	0
Spata7	0.946015	1.92654	0.484	1.77798556740105e-217
Sept6	0.946008	1.92653	0.827	0
Fut8	0.945334	1.92564	0.465	8.85380186189694e-205
Emilin1	0.944892	1.92504	0.735	0
Crlf1	0.944364	1.92434	0.496	1.02638400320134e-136
Fblim1	0.944125	1.92402	0.642	0
Smyd3	0.942719	1.92215	0.37	6.69767359864866e-126
Fn1	0.942427	1.92176	0.87	0
C1galt1	0.941552	1.92059	0.588	1.17983556514197e-249
Rnf122	0.939279	1.91757	0.696	0
Zdbf2	0.937835	1.91565	0.738	0
Rbmx	0.937079	1.91465	0.904	0
Rhoq	0.936712	1.91416	0.552	5.49882853492647e-264
Morn4	0.934942	1.91181	0.313	2.21332080326403e-103
Aph1b	0.934755	1.91157	0.295	1.1900675136232e-99
Zfp618	0.932477	1.90855	0.636	0
Phf21a	0.932292	1.90831	0.674	0
Kctd15	0.932011	1.90793	0.624	0
Tcaf1	0.931771	1.90762	0.782	0
Phf6	0.931222	1.90689	0.873	0
Spred1	0.930047	1.90534	0.753	0
2610008E11Rik	0.929868	1.9051	0.497	1.86814791987621e-225
Sall4	0.928949	1.90389	0.476	8.27617544225359e-204
Epc2	0.928596	1.90342	0.811	0
Zfp647	0.926184	1.90024	0.423	5.81955916829067e-175
Rpgr	0.923745	1.89703	0.501	7.82052607034389e-224
Chd9	0.92363	1.89688	0.658	0
Phc1	0.922254	1.89507	0.596	0
Chd3	0.922041	1.89479	0.848	0
Mgst1	0.920779	1.89314	0.692	0
Shisa4	0.92073	1.89307	0.555	1.10970072459146e-269
Fzd7	0.919319	1.89122	0.462	1.43762479767742e-194
Angptl4	0.918191	1.88974	0.406	3.68588436303123e-137
Epb41l3	0.916407	1.88741	0.445	3.81866476304116e-201
Tpst1	0.915386	1.88607	0.515	1.64541443066517e-240
Pik3r3	0.915159	1.88578	0.496	2.06578173504935e-233
Nxn	0.914773	1.88527	0.769	0
Tro	0.913873	1.8841	0.623	0
Elovl4	0.913753	1.88394	0.263	6.31189959244454e-92
Tmem138	0.913355	1.88342	0.578	2.46614589415066e-270
E130307A14Rik	0.912945	1.88289	0.286	2.76798018035139e-96
Clip2	0.912688	1.88255	0.375	2.5606541330935e-137
C430049B03Rik	0.91263	1.88247	0.693	0
Ldlrad3	0.912252	1.88198	0.523	1.31373982861058e-252
Pkia	0.912155	1.88185	0.4	7.12609925972353e-148
Zscan2	0.91122	1.88064	0.326	1.19124383087266e-116
Cplane1	0.910911	1.88023	0.566	2.36871230720953e-263
Ccnd1	0.910865	1.88017	0.935	0
Acvr2b	0.909929	1.87895	0.866	0
Wasf1	0.909701	1.87866	0.629	0
Cd24a	0.90887	1.87757	0.997	0
2610020C07Rik	0.908683	1.87733	0.312	8.53751068997518e-107
Col26a1	0.90857	1.87718	0.827	0
Msi1	0.907776	1.87615	0.649	0
Sema3f	0.907164	1.87536	0.486	2.77039537805298e-245
Adcy6	0.905326	1.87297	0.318	7.61483752662107e-106
Lrp12	0.905256	1.87288	0.375	6.16144072277017e-146
Lima1	0.904417	1.87179	0.851	0
Dpf1	0.903294	1.87033	0.369	1.84248263374445e-136
Enah	0.903213	1.87023	0.93	0
Dlg3	0.902145	1.86884	0.574	0
Gpx7	0.901884	1.8685	0.516	7.26345448065453e-224
Limd2	0.901705	1.86827	0.984	0
H2afy	0.900818	1.86712	0.999	0
Cecr2	0.899634	1.86559	0.622	8.84314178058896e-276
Dennd2a	0.899597	1.86554	0.542	9.53717906971541e-263
Myh10	0.899407	1.8653	0.946	0
Fzd3	0.899166	1.86499	0.773	0
Gnasas1	0.89662	1.8617	0.39	3.98394331840053e-139
Fam168a	0.896496	1.86154	0.72	0
Ptprs	0.895779	1.86061	0.806	0
Zcchc3	0.894557	1.85904	0.901	0
Spsb4	0.894093	1.85844	0.546	2.3799623900446e-245
Bmp1	0.893922	1.85822	0.63	0
Cep85l	0.892493	1.85638	0.297	1.96735094431659e-92
Ptprk	0.891422	1.855	0.565	9.7135753976897e-268
Asap2	0.891015	1.85448	0.779	0
Zfp945	0.890334	1.85361	0.505	9.57210299266481e-229
Zfp260	0.888611	1.85139	0.821	0
Ccdc88a	0.888427	1.85116	0.911	0
Slc38a4	0.888071	1.8507	0.606	0
2810408A11Rik	0.887491	1.84996	0.256	1.85459627759861e-78
Apbb1	0.887394	1.84983	0.492	7.49567807124326e-216
Fzd10	0.887229	1.84962	0.405	1.93855801168081e-127
Scai	0.885927	1.84795	0.581	1.24478936198585e-270
Arl6	0.885091	1.84688	0.601	8.42506258907021e-303
Fmnl2	0.88475	1.84644	0.623	6.73943341987433e-299
Klf4	0.88439	1.84598	0.396	6.72892106605218e-144
Dyrk1b	0.884249	1.8458	0.322	6.60936111293047e-110
Armc9	0.884184	1.84572	0.292	1.43360838144134e-91
Sh3bp5	0.883209	1.84447	0.761	0
Bbs4	0.882912	1.84409	0.278	1.87573861413825e-79
Nynrin	0.881695	1.84254	0.741	0
Gtf3c5	0.881537	1.84234	0.437	4.6990402244132e-151
Sestd1	0.88037	1.84085	0.607	5.9980684262784e-302
Agbl5	0.880058	1.84045	0.264	8.75348098635379e-79
Itgav	0.87935	1.83955	0.446	1.34232726389559e-182
Pigc	0.879299	1.83948	0.374	2.34322723540439e-115
2310009B15Rik	0.879215	1.83937	0.803	0
Purg	0.879028	1.83914	0.477	2.31551115221216e-190
Gm10762	0.87869	1.83871	0.567	6.92521059827086e-243
Hoxa10	0.877282	1.83691	0.836	0
Pfn2	0.875558	1.83472	0.62	0
Zfp810	0.874937	1.83393	0.291	2.98604445981886e-86
Spg20	0.874869	1.83384	0.754	0
Vps37d	0.874367	1.8332	0.303	1.64852344693542e-111
Rtn1	0.873829	1.83252	0.421	5.7399256817652e-151
Zfp60	0.873469	1.83206	0.575	3.5560745610676e-263
Mcc	0.871999	1.8302	0.323	4.19303511106361e-121
Slc36a4	0.871328	1.82935	0.297	1.34479524330915e-93
Zfp579	0.871098	1.82905	0.378	7.71279998650901e-135
Wdr6	0.87105	1.82899	0.818	0
Zc4h2	0.870971	1.82889	0.32	1.29273523535997e-104
H2afy2	0.870538	1.82834	0.98	0
Tet1	0.870361	1.82812	0.532	6.77383536513531e-242
2410131K14Rik	0.86954	1.82708	0.372	2.77345592531251e-118
Gstm7	0.869423	1.82693	0.29	8.10013228481661e-83
Scd1	0.869268	1.82674	0.4	5.95753875198324e-143
Ing1	0.869207	1.82666	0.913	0
Zfp275	0.869157	1.8266	0.446	1.349921814433e-156
Gm4258	0.868555	1.82583	0.623	0
Nsg1	0.868435	1.82568	0.716	0
Plscr1	0.867715	1.82477	0.423	1.27960789911448e-159
Ralgps2	0.867376	1.82434	0.911	0
Akt3	0.867208	1.82413	0.413	1.25062758281839e-150
Cyth3	0.866306	1.82299	0.65	4.48232857885697e-258
Fam53b	0.864887	1.8212	0.414	5.27508930442819e-121
Kctd1	0.864255	1.8204	0.554	4.4243798649863e-278
Auts2	0.863727	1.81973	0.943	0
Usp3	0.863246	1.81913	0.914	0
Fxyd6	0.862823	1.81859	0.791	0
Slc22a17	0.862737	1.81848	0.384	2.10633367809372e-132
Cdh24	0.862124	1.81771	0.3	2.08892500336314e-89
Gcc2	0.861687	1.81716	0.792	0
Slc50a1	0.860599	1.81579	0.446	1.20357321349557e-147
Ttc28	0.860309	1.81543	0.713	0
Zfp184	0.859474	1.81438	0.429	1.85845603028105e-164
Evc2	0.859351	1.81422	0.31	1.0242937785058e-95
Rbpms2	0.857945	1.81245	0.454	3.02084847064017e-189
Cask	0.857446	1.81183	0.525	1.03088947964618e-209
Scmh1	0.856566	1.81072	0.494	2.79530091489651e-170
Enkd1	0.856233	1.81031	0.485	5.05062850209319e-181
Fgd1	0.855846	1.80982	0.569	4.75043870224625e-269
Bnip3	0.855523	1.80941	0.638	1.8142367150999e-271
Hunk	0.854997	1.80875	0.594	0
Arhgef17	0.853557	1.80695	0.512	3.69910683866487e-218
Fam171a1	0.853106	1.80639	0.503	5.77652709466426e-210
Mir17hg	0.852289	1.80536	0.657	0
Zfp799	0.852102	1.80513	0.379	4.73658171081343e-134
Pcgf1	0.851855	1.80482	0.272	1.06694290903038e-71
Cry1	0.851689	1.80461	0.445	1.58695799561635e-146
B230354K17Rik	0.850975	1.80372	0.525	6.11565380109712e-210
Zswim4	0.849827	1.80228	0.413	5.65369825682878e-150
Fnbp1l	0.847924	1.79991	0.942	0
Ppp2r3a	0.8479	1.79988	0.513	1.9245599850193e-190
Cc2d2a	0.847773	1.79972	0.322	8.56438362864556e-99
Abi2	0.844939	1.79619	0.705	0
Col2a1	0.84448	1.79562	0.501	3.54281785773535e-134
Wdr60	0.844041	1.79507	0.526	8.62346954946588e-206
Fam199x	0.843984	1.795	0.493	7.88186910767426e-198
Tctex1d2	0.843883	1.79487	0.662	0
Ap4m1	0.84355	1.79446	0.708	0
Bcl9l	0.843532	1.79444	0.489	2.92030255692271e-195
Fermt2	0.843459	1.79435	0.935	0
Lca5	0.842117	1.79268	0.346	1.60035405102557e-121
Acot1	0.841957	1.79248	0.461	1.85404009443704e-166
Dtx3	0.841806	1.79229	0.587	6.75855549808132e-244
Rabl3	0.841574	1.792	0.437	1.64636452739474e-155
Col27a1	0.840955	1.79124	0.373	6.55020841456426e-126
Wars2	0.84084	1.79109	0.268	1.89236634817112e-64
Tmem263	0.840141	1.79022	0.674	8.07883982267322e-297
Ift88	0.84003	1.79009	0.441	9.59446718071589e-163
Zfp362	0.839943	1.78998	0.563	8.66623134284351e-238
Ssbp4	0.839793	1.78979	0.882	0
Zfp266	0.838974	1.78878	0.895	0
Lrig3	0.838946	1.78874	0.755	0
Platr25	0.835955	1.78504	0.35	5.37864956071628e-100
Smo	0.835717	1.78474	0.859	0
Tiparp	0.83479	1.7836	0.615	0
Sox11	0.834379	1.78309	0.998	0
Map9	0.833602	1.78213	0.383	8.68217137781279e-135
Mpdz	0.833212	1.78165	0.657	0
Kif21b	0.832806	1.78115	0.391	3.85264114293915e-122
Dchs1	0.832056	1.78022	0.593	4.67137305013842e-275
Chd4	0.831295	1.77928	0.989	0
Dzip1	0.831227	1.7792	0.394	3.76679762992219e-122
Ick	0.830996	1.77891	0.726	0
Ift22	0.830574	1.77839	0.59	2.80116356254445e-267
H2afv	0.830421	1.7782	0.999	0
Lrrc75a	0.830202	1.77793	0.342	1.92154001409963e-106
Oaf	0.829838	1.77749	0.717	0
Zfp516	0.829764	1.77739	0.741	0
Whrn	0.829702	1.77732	0.294	1.7705651981414e-87
Wwp2	0.829591	1.77718	0.509	1.26835984502043e-116
Arvcf	0.82951	1.77708	0.38	9.02623053264449e-133
Cers6	0.827232	1.77428	0.391	6.8295976864363e-128
Dicer1	0.826916	1.77389	0.922	0
Ugdh	0.826849	1.77381	0.632	3.70000325059887e-281
Zfp292	0.826612	1.77352	0.928	0
Shroom4	0.826558	1.77345	0.254	1.14161266795528e-70
Pask	0.826511	1.77339	0.34	1.10884631439173e-94
Ephb4	0.826494	1.77337	0.599	1.47801316757851e-283
Prpf40b	0.825768	1.77248	0.379	2.50546790444252e-116
Scamp1	0.825683	1.77237	0.346	1.17249246444725e-104
Vezf1	0.82501	1.77155	0.912	0
Atat1	0.824883	1.77139	0.671	0
Nek3	0.824752	1.77123	0.353	5.02297527584271e-112
Akap11	0.824342	1.77073	0.732	0
Cep19	0.824221	1.77058	0.541	5.47889358361838e-218
Zkscan1	0.824205	1.77056	0.766	0
Cbx2	0.823994	1.7703	0.727	0
Zfp846	0.82352	1.76972	0.348	1.85055552956203e-98
Gm26930	0.823454	1.76964	0.271	6.96903179697005e-73
Ttc39c	0.823194	1.76932	0.317	3.03624665144096e-98
Trp53bp2	0.822297	1.76822	0.68	0
Mex3a	0.82198	1.76783	0.931	0
Ier5l	0.821951	1.76779	0.742	0
Kdm5b	0.821375	1.76709	0.939	0
Arhgap35	0.821086	1.76673	0.686	0
Rnf130	0.81995	1.76534	0.711	0
B3gnt5	0.819865	1.76524	0.58	1.16304289481812e-254
D430042O09Rik	0.819788	1.76515	0.438	1.10698553651248e-135
Gprasp1	0.81931	1.76456	0.653	0
Iqce	0.818858	1.76401	0.273	1.0797813884635e-74
Rcbtb1	0.818748	1.76387	0.726	0
Vash2	0.818528	1.76361	0.475	4.11637262876951e-177
Zfp629	0.818438	1.7635	0.499	9.81157424708355e-190
Tmem98	0.81822	1.76323	0.61	5.89302104518113e-274
Tsc22d1	0.817674	1.76256	0.976	0
Igf2bp3	0.817314	1.76212	0.957	0
Dcun1d4	0.816662	1.76133	0.414	2.14695016617647e-144
Fndc4	0.816111	1.76065	0.593	8.30358930907952e-256
Phyh	0.816009	1.76053	0.398	2.24683922107606e-138
Notch3	0.815435	1.75983	0.548	5.8099425770832e-238
Rbm4b	0.815379	1.75976	0.824	0
Grik5	0.815212	1.75956	0.309	9.31950873708792e-84
Golim4	0.814576	1.75878	0.748	0
Igf2bp2	0.814046	1.75813	0.946	0
Krba1	0.813978	1.75805	0.336	2.69471468273058e-105
Cryz	0.813859	1.75791	0.554	4.93560747511783e-205
Smad7	0.813854	1.7579	0.803	0
Fgd6	0.81348	1.75745	0.347	1.54286003127572e-89
Psrc1	0.81342	1.75737	0.591	5.8343255520658e-235
Fam110a	0.81257	1.75634	0.419	1.7219725918444e-137
Vegfb	0.812434	1.75617	0.848	0
Lix1l	0.81206	1.75572	0.482	1.06691809834315e-191
Zfp157	0.811961	1.7556	0.493	5.15176825274291e-173
Pcm1	0.810998	1.75442	0.948	0
Maged1	0.810902	1.75431	0.975	0
Gm16536	0.809769	1.75293	0.252	2.527237937606e-58
Tmem184c	0.809086	1.7521	0.376	1.68180121606628e-118
1110051M20Rik	0.809057	1.75207	0.456	6.84500442680623e-161
Zfp248	0.808542	1.75144	0.279	1.44438846897452e-71
Timp2	0.808196	1.75102	0.713	0
Ube2e2	0.807807	1.75055	0.5	1.0473400449526e-184
B4galnt4	0.807507	1.75018	0.364	7.91337835315088e-126
Ift172	0.807118	1.74971	0.265	1.5607945707935e-62
Zfp609	0.806981	1.74955	0.634	5.5519630265346e-277
Arl5b	0.806784	1.74931	0.723	0
Dcakd	0.806532	1.749	0.967	0
Rbfox2	0.806462	1.74892	0.917	0
Tchp	0.806097	1.74848	0.521	1.25704490800983e-191
BC005561	0.80529	1.7475	0.876	0
Zfp334	0.804056	1.746	0.572	2.50367710040696e-243
Dvl2	0.803783	1.74567	0.556	2.96742583871399e-227
Zfp24	0.803612	1.74547	0.839	0
Alms1	0.803187	1.74495	0.524	1.03709546318078e-176
Tceal9	0.801829	1.74331	0.999	0
Tmem131l	0.800958	1.74226	0.686	0
Smad3	0.800941	1.74224	0.435	5.39852008223245e-152
Antxr1	0.800726	1.74198	0.451	8.55673794390636e-184
Rab31	0.799437	1.74042	0.377	5.74483891114344e-117
Fignl2	0.798871	1.73974	0.58	6.40063803795534e-252
Pam	0.798789	1.73964	0.295	2.56175618918967e-86
B4galt6	0.798401	1.73917	0.427	3.05075037798348e-134
Myo10	0.798385	1.73915	0.763	0
Ebf3	0.79793	1.7386	0.343	4.49141961026113e-83
Dennd1a	0.797802	1.73845	0.384	1.17699853706301e-100
Crocc	0.797449	1.73803	0.267	8.7741335120102e-69
Bcl7c	0.797421	1.73799	0.946	0
Hmgn3	0.79714	1.73765	0.851	0
Nicn1	0.797002	1.73749	0.452	9.81059656442496e-152
Hist1h1a	0.796754	1.73719	0.641	6.45044297561787e-107
Prr12	0.796436	1.73681	0.672	0
Zfp383	0.795636	1.73584	0.267	4.61351931455929e-66
Zfp113	0.795081	1.73517	0.488	2.54657353046202e-170
Zfp329	0.795013	1.73509	0.673	0
Zfp111	0.794617	1.73462	0.256	4.94200891885414e-58
Tmem216	0.79447	1.73444	0.577	5.17379006420316e-232
Ptch1	0.79392	1.73378	0.57	2.4740469587345e-161
Zfp763	0.793801	1.73364	0.286	8.20434580561863e-71
Amot	0.793139	1.73284	0.775	0
Vangl2	0.792588	1.73218	0.713	0
Zfp90	0.79257	1.73216	0.47	8.28957131146937e-163
Zfp57	0.792455	1.73202	0.455	5.04415667779758e-158
Nab2	0.792237	1.73176	0.458	3.82031357805675e-166
Ttc21b	0.792126	1.73162	0.372	4.41237037822638e-115
Asph	0.792083	1.73157	0.809	0
Zscan21	0.791985	1.73146	0.537	6.35537002965194e-195
Bbx	0.791309	1.73064	0.784	0
Cdk14	0.790721	1.72994	0.637	1.96166472856855e-296
Rcn3	0.790467	1.72963	0.798	0
Pja1	0.789933	1.72899	0.8	0
Tmem237	0.789375	1.72833	0.58	1.62266588800682e-218
Nasp	0.788672	1.72748	1	0
Rtkn	0.788634	1.72744	0.38	1.66685257662995e-103
Snhg14	0.78819	1.72691	0.351	9.22955359617203e-89
Pde3b	0.78778	1.72642	0.471	9.23988862241196e-164
Gap43	0.787686	1.7263	0.7	0
Zfp820	0.787583	1.72618	0.365	8.06497169587156e-100
Zbtb37	0.787552	1.72614	0.429	3.50514129926062e-136
Bcr	0.787526	1.72611	0.496	5.12139357970261e-189
Plekhg2	0.787453	1.72602	0.595	2.87997921762273e-246
Ehbp1	0.787343	1.72589	0.269	3.91019683355709e-74
Megf9	0.787048	1.72554	0.304	2.88515950413454e-79
Ddx17	0.786972	1.72545	0.939	0
Usp42	0.786584	1.72499	0.576	3.6277022398603e-222
Trim24	0.786413	1.72478	0.827	0
Unc119b	0.785857	1.72412	0.597	2.87669705245791e-240
Zfp606	0.785832	1.72409	0.556	9.00093553129565e-192
Zbtb20	0.785414	1.72359	0.289	4.42407740997086e-56
Sirt5	0.784251	1.7222	0.349	3.39168915804833e-91
Casd1	0.783504	1.72131	0.878	0
Rhbdd2	0.783363	1.72114	0.469	1.9880179462172e-145
Gm37494	0.782387	1.71997	0.497	1.68317817099783e-155
Zfp423	0.782243	1.7198	0.578	4.9947520898426e-237
Gm49700	0.781922	1.71942	0.305	3.27615855532888e-78
Vgll4	0.781902	1.7194	0.856	0
Cfap410	0.781616	1.71906	0.38	1.30105531185762e-96
Ccdc90b	0.781414	1.71881	0.725	0
Rab23	0.78126	1.71863	0.505	1.10684649947642e-173
Zfp280b	0.781174	1.71853	0.392	1.31294811523238e-105
Zfp397	0.780465	1.71768	0.787	0
Pclaf	0.780296	1.71748	0.992	0
Slc39a6	0.779805	1.7169	0.746	0
Fgfr2	0.779726	1.71681	0.375	1.71307584158424e-187
Rara	0.779705	1.71678	0.601	3.12408829914501e-244
Lrp3	0.779177	1.71615	0.374	5.59325405284525e-111
Dzip3	0.779159	1.71613	0.766	0
Zfp873	0.779115	1.71608	0.283	3.01405422878817e-66
Rnf214	0.7789	1.71582	0.673	1.61366480435773e-289
Dhx40	0.778586	1.71545	0.677	8.38988818402512e-289
Cyp51	0.778432	1.71527	0.826	0
Kmt2e	0.778426	1.71526	0.897	0
Plod2	0.777804	1.71452	0.59	1.32478117208726e-236
Trerf1	0.777612	1.71429	0.418	9.51876353209317e-137
Zfp30	0.777208	1.71381	0.531	1.74839788163431e-191
Gabbr1	0.776923	1.71347	0.352	3.78627738439746e-97
Rufy2	0.776874	1.71341	0.435	4.01733296750328e-137
Nme7	0.776805	1.71333	0.597	2.61330831825149e-231
Zfp286	0.776516	1.71299	0.373	3.95452049777053e-100
Sox12	0.776251	1.71267	0.832	0
Klhl23	0.776217	1.71263	0.542	2.18189707009002e-194
Cald1	0.775217	1.71145	0.946	0
Tmem132a	0.775194	1.71142	0.805	0
Cxadr	0.774797	1.71095	0.512	1.28909110314395e-212
Marcks	0.77448	1.71057	1	0
Zfp160	0.774434	1.71052	0.411	4.22218440135898e-117
Zfp442	0.773487	1.7094	0.274	3.06005361187348e-75
Zfp697	0.773321	1.7092	0.282	7.4816182286205e-70
Strbp	0.7733	1.70917	0.879	0
Hoxa3	0.772178	1.70785	0.3	9.52172731482494e-62
Ctps2	0.771104	1.70658	0.46	3.19655144414356e-145
Trim35	0.770865	1.70629	0.812	0
Ptpn9	0.770751	1.70616	0.662	1.85537611666773e-288
Mapk7	0.769929	1.70519	0.512	3.84576136909442e-178
Ss18	0.769916	1.70517	0.856	0
Csrp2	0.769578	1.70477	0.98	0
Cdkn1c	0.769189	1.70431	0.991	0
Slc25a27	0.768769	1.70381	0.42	1.19552244650566e-133
Slc38a1	0.768708	1.70374	0.94	0
Magi1	0.768449	1.70344	0.424	1.50917234718164e-118
Efs	0.767548	1.70237	0.44	1.12593755298144e-156
Srpk2	0.767345	1.70213	0.835	0
Dpysl2	0.76645	1.70108	0.888	0
Zfp760	0.766273	1.70087	0.461	9.85176471741362e-139
Fgfrl1	0.766189	1.70077	0.567	1.39228230064906e-205
Mapk8ip1	0.766084	1.70065	0.393	5.47747142579084e-113
Rttn	0.765956	1.7005	0.293	3.93026561150296e-61
Fam92a	0.765747	1.70025	0.9	0
Arhgef11	0.765708	1.7002	0.338	1.91245245965119e-80
Nkd1	0.764859	1.6992	0.545	2.73682384133334e-207
Spin1	0.764664	1.69897	0.856	0
Panx1	0.764447	1.69872	0.497	3.62366424928252e-166
Pde4dip	0.764172	1.69839	0.378	5.38724256277772e-123
Zmym4	0.764002	1.6982	0.839	0
Lztfl1	0.76322	1.69727	0.751	0
Galnt11	0.762654	1.69661	0.494	5.0859410525757e-168
Dcun1d3	0.762236	1.69612	0.292	2.40709508518772e-68
Hells	0.762204	1.69608	0.937	0
Epm2aip1	0.761955	1.69579	0.657	7.64398471806473e-270
Mbd4	0.761491	1.69524	0.545	1.01354380892132e-173
Elmod2	0.76122	1.69492	0.304	3.19047769653772e-63
Praf2	0.760844	1.69448	0.686	0
Amotl2	0.760142	1.69366	0.67	7.63398342070503e-284
Agap1	0.760138	1.69365	0.58	1.22416662526126e-221
Hspa13	0.760057	1.69356	0.724	0
Kdm2b	0.759868	1.69334	0.808	0
Pde7a	0.75964	1.69307	0.77	0
Tcf12	0.759283	1.69265	0.978	0
Itm2c	0.759256	1.69262	0.763	0
Dnmt3a	0.758719	1.69199	0.889	0
Ubqln2	0.75786	1.69098	0.86	0
Cpe	0.757735	1.69083	0.468	1.67082503614581e-161
Aspm	0.757152	1.69015	0.631	6.42027727077202e-140
4632427E13Rik	0.756538	1.68943	0.791	0
Drosha	0.756051	1.68886	0.733	0
H1f0	0.755918	1.68871	0.917	0
Idh1	0.755532	1.68825	0.789	0
S100pbp	0.75531	1.68799	0.535	3.05303765437537e-170
Zfp9	0.755271	1.68795	0.269	1.37775431037189e-48
Hist1h4h	0.754923	1.68754	0.471	1.63639501605618e-63
Hmga2	0.754864	1.68747	1	0
Zfp580	0.754856	1.68746	0.513	4.95968132733133e-169
Slc12a7	0.754572	1.68713	0.396	2.21990024106811e-109
Sin3a	0.754474	1.68702	0.714	0
Rnf165	0.754428	1.68696	0.473	4.08708184861321e-155
Zfp267	0.753815	1.68625	0.395	5.6602470925175e-100
Kantr	0.753669	1.68607	0.286	3.70313040180231e-64
Zfp281	0.75336	1.68571	0.7	0
Cntrob	0.753247	1.68558	0.365	4.59439210555605e-95
Zfp68	0.753055	1.68536	0.622	3.08383145426731e-222
Map1lc3a	0.752983	1.68527	0.872	0
Zbtb5	0.752767	1.68502	0.472	2.06515559859472e-145
Klhl11	0.752757	1.68501	0.319	1.16808246068486e-74
Chd6	0.752723	1.68497	0.848	0
Zfp105	0.751775	1.68386	0.49	7.16362641073054e-160
Sgce	0.751429	1.68346	0.452	3.90709864891872e-131
Ttc23	0.75142	1.68345	0.515	6.44519841687091e-191
Yap1	0.751283	1.68329	0.797	0
Tnfaip8	0.751003	1.68296	0.796	0
Bicra	0.750993	1.68295	0.341	1.1985130680781e-78
Rest	0.750946	1.6829	0.93	0
D930016D06Rik	0.750786	1.68271	0.424	7.43432741587951e-112
2900076A07Rik	0.750762	1.68268	0.5	6.93395319775003e-157
Fbxo11	0.750081	1.68189	0.737	0
Emb	0.749554	1.68127	0.649	0
Aif1l	0.74953	1.68124	0.692	0
Atn1	0.749254	1.68092	0.609	5.47824583710367e-235
Hax1	0.748764	1.68035	0.868	0
Maml1	0.748252	1.67976	0.419	1.05592924511827e-115
Shf	0.748157	1.67965	0.438	4.87401014264184e-140
Vhl	0.74809	1.67957	0.413	1.07994396046715e-110
Adnp	0.747951	1.67941	0.929	0
Rere	0.747578	1.67897	0.804	0
Serf1	0.746787	1.67805	0.961	0
Msantd2	0.746527	1.67775	0.675	1.05330056506123e-284
Zfp612	0.746172	1.67734	0.276	1.02994501241289e-64
Camk2d	0.746053	1.6772	0.365	1.7287641454061e-143
Cdk6	0.745837	1.67695	0.6	2.08514329353518e-213
Bex3	0.745748	1.67684	0.998	0
Snx18	0.745366	1.6764	0.621	1.7753882850967e-240
Dpy19l3	0.745071	1.67606	0.277	1.40073876599248e-58
Efna4	0.74498	1.67595	0.766	0
Hmgcs1	0.744525	1.67542	0.918	0
Soga1	0.744384	1.67526	0.266	1.77667547952042e-59
Ttc19	0.744062	1.67488	0.609	8.14369365666675e-189
Pcgf2	0.743774	1.67455	0.582	8.21302104867624e-224
Brd3	0.743412	1.67413	0.98	0
Pard3	0.743149	1.67383	0.741	0
Vamp2	0.743125	1.6738	0.422	2.30621796720708e-107
Eid1	0.742497	1.67307	0.992	0
Msh6	0.7424	1.67296	0.72	5.64299859704921e-276
Baz2b	0.742399	1.67296	0.826	0
Inava	0.742325	1.67287	0.323	2.00463577123265e-98
Eri3	0.741691	1.67213	0.739	0
Hnrnph3	0.741261	1.67164	0.955	0
Ift140	0.740971	1.6713	0.261	1.86343404053615e-53
Timeless	0.740469	1.67072	0.782	0
Ifitm2	0.739682	1.66981	0.996	0
Ankrd12	0.739298	1.66936	0.583	1.83077445854191e-157
Smad4	0.738946	1.66896	0.903	0
Ip6k2	0.738715	1.66869	0.75	0
Tceal1	0.738188	1.66808	0.264	5.76623684771248e-61
Gigyf1	0.738152	1.66804	0.577	1.99358229245418e-191
Grcc10	0.738047	1.66792	0.991	0
Cep164	0.738045	1.66791	0.766	0
Ttc3	0.737946	1.6678	0.99	0
Gm17092	0.737784	1.66761	0.494	7.12691549999179e-125
Zfp386	0.73722	1.66696	0.631	1.26384589321459e-250
Clasp1	0.736158	1.66573	0.78	0
Ier2	0.735897	1.66543	0.959	0
Peli1	0.734518	1.66384	0.872	0
Prtg	0.73449	1.66381	0.493	6.22807967224769e-163
Cdk5rap2	0.734369	1.66367	0.749	0
Igsf9	0.734189	1.66346	0.494	2.18993696306364e-217
Lasp1	0.733944	1.66318	0.613	8.59661457383218e-241
Twsg1	0.733771	1.66298	0.603	9.40102925891966e-237
Rassf9	0.733656	1.66285	0.257	2.7544250769153e-48
Tead2	0.733483	1.66265	0.986	0
Zfp41	0.733482	1.66265	0.561	5.90012661061578e-198
Lnpep	0.733149	1.66226	0.596	1.37220934061121e-174
Ccdc138	0.733121	1.66223	0.317	2.12420916745301e-69
Ddhd2	0.732919	1.662	0.58	3.60868895863021e-188
Ccnd2	0.732662	1.6617	0.987	0
Ankrd13b	0.732618	1.66165	0.413	1.03315703683752e-119
Kdm6b	0.732612	1.66164	0.856	0
Specc1l	0.732441	1.66145	0.587	2.20012587966127e-198
Khdrbs1	0.732249	1.66123	0.994	0
Wrap53	0.732128	1.66109	0.481	1.88467315382175e-129
Gphn	0.731653	1.66054	0.359	1.05957075353706e-78
Casp8ap2	0.731339	1.66018	0.916	0
Ccnj	0.730894	1.65967	0.497	1.53246783792203e-162
Kif3a	0.730122	1.65878	0.662	2.727164611104e-258
Bcl7a	0.729462	1.65802	0.84	0
Capn10	0.729182	1.6577	0.389	4.7684108190344e-101
Cby1	0.729069	1.65757	0.714	0
Socs2	0.729044	1.65754	0.351	1.43640416082801e-10
Ddah2	0.728464	1.65687	0.992	0
Hdac4	0.728208	1.65658	0.426	2.57679505893025e-104
Zfp866	0.728136	1.6565	0.333	9.49626446286154e-78
Rbm15b	0.72773	1.65603	0.727	0
Cacfd1	0.726751	1.65491	0.615	1.63425176447924e-222
Plxnb2	0.726733	1.65489	0.628	2.52452356067698e-263
Poc1b	0.726664	1.65481	0.575	2.44287273367666e-190
Casp3	0.726131	1.6542	0.926	0
Csrnp2	0.726085	1.65414	0.343	2.67988349789393e-80
Usp11	0.725911	1.65395	0.425	1.15299882347747e-118
Mex3c	0.72561	1.6536	0.773	0
Cib2	0.725413	1.65337	0.278	5.19607023135169e-100
Fbxl7	0.725152	1.65307	0.613	1.29692893793341e-213
Mdm1	0.724145	1.65192	0.505	4.24186737730827e-143
Cbfa2t2	0.723478	1.65116	0.461	1.80181979448218e-123
Pou2f1	0.723279	1.65093	0.631	4.76236420724938e-217
Bbc3	0.722541	1.65009	0.341	4.00856191577395e-82
Rad54l2	0.722531	1.65007	0.692	3.98560289791442e-271
BC055324	0.722135	1.64962	0.432	2.89069471025466e-115
Mov10	0.721923	1.64938	0.349	4.17721985912544e-80
Phf14	0.721888	1.64934	0.939	0
Smarcd1	0.721729	1.64916	0.903	0
Msantd4	0.721427	1.64881	0.691	2.30907239587724e-285
Polr3gl	0.721315	1.64868	0.407	9.88445685841313e-90
Ccdc34	0.721279	1.64864	0.989	0
Top2b	0.721261	1.64862	0.971	0
Repin1	0.721254	1.64861	0.311	7.31226458495297e-69
Gm48226	0.720731	1.64802	0.274	7.748614936202e-57
Fam98b	0.720449	1.64769	0.813	0
Fam135a	0.720179	1.64739	0.5	3.80022646700235e-160
Manea	0.719053	1.6461	0.465	4.78133961016095e-130
Coprs	0.717949	1.64484	0.695	4.65205347113547e-278
Zkscan17	0.717348	1.64416	0.485	1.10850123277616e-142
Lzts2	0.717339	1.64415	0.751	0
Xrcc2	0.717332	1.64414	0.311	5.45602752974339e-64
Ccl25	0.717255	1.64405	0.418	2.29206679367302e-95
Hist1h2bm	0.717169	1.64395	0.462	2.57981084343504e-72
Adgra3	0.716941	1.64369	0.758	0
Armcx6	0.716894	1.64364	0.288	2.35142962455243e-73
Cmtm4	0.716576	1.64328	0.441	8.06292283163281e-114
Map3k12	0.71647	1.64316	0.437	3.64020771364382e-111
Bend5	0.716344	1.64301	0.599	4.70997758665135e-227
Samd4b	0.715885	1.64249	0.721	0
Acat2	0.715835	1.64243	0.95	0
Tgfbr1	0.715539	1.6421	0.75	0
Slc37a3	0.715483	1.64203	0.368	1.24285820049613e-94
Samd8	0.714935	1.64141	0.377	3.7136758241901e-93
Ift46	0.713996	1.64034	0.656	2.94991537530449e-257
AI597479	0.713878	1.64021	0.376	1.3231011720036e-94
Zbtb39	0.713733	1.64004	0.273	1.33857355408144e-57
Hdac8	0.713311	1.63956	0.327	1.19619018921833e-77
Zmiz1	0.712871	1.63906	0.856	0
Pheta1	0.712812	1.639	0.512	2.86461179695708e-161
Ttll5	0.712673	1.63884	0.312	1.12132619917874e-59
Pspc1	0.712652	1.63881	0.821	0
Zbtb26	0.712363	1.63849	0.374	4.00449517502848e-89
Phf20	0.711913	1.63797	0.812	0
Zfp821	0.711735	1.63777	0.618	1.45071600956613e-215
Mtmr4	0.711176	1.63714	0.538	9.74722884218906e-161
Extl2	0.710977	1.63691	0.257	3.52262536262861e-52
Fip1l1	0.710825	1.63674	0.933	0
Laptm4b	0.710801	1.63671	0.597	2.85088175562552e-247
Bcl2l12	0.7108	1.63671	0.732	0
Nmral1	0.71054	1.63642	0.897	0
Ubxn7	0.710464	1.63633	0.7	1.04745841096268e-266
Rsbn1	0.70986	1.63565	0.733	0
Zfp74	0.708801	1.63445	0.329	9.815906022357e-71
Dipk1b	0.708551	1.63416	0.486	4.00105688720077e-155
Mbd5	0.70795	1.63348	0.35	8.2947411154183e-73
Brwd1	0.70722	1.63266	0.824	0
Six5	0.707168	1.6326	0.256	1.31318725153185e-58
Kmt2a	0.707149	1.63257	0.848	0
Smc5	0.706971	1.63237	0.812	0
Prex2	0.706817	1.6322	0.619	0
Smarce1	0.706816	1.6322	0.992	0
Iqcb1	0.706763	1.63214	0.718	2.35507204629253e-301
Atf2	0.706644	1.632	0.749	0
Dstyk	0.706585	1.63194	0.355	1.98689576758569e-70
Tgif1	0.706541	1.63189	0.744	0
Erc1	0.706259	1.63157	0.655	1.01946994282795e-233
E2f5	0.706244	1.63155	0.785	0
Parp11	0.706035	1.63131	0.259	5.95425665762899e-58
Slc39a10	0.705818	1.63107	0.813	0
Ezh2	0.70479	1.62991	0.992	0
Rnf144a	0.704139	1.62917	0.643	4.9530383463639e-267
Nfat5	0.703506	1.62846	0.652	5.00519287755623e-224
Tsc22d3	0.703489	1.62844	0.663	4.89044905650212e-244
Mmp2	0.703386	1.62832	0.775	0
Zswim9	0.703225	1.62814	0.258	1.45096150231681e-45
1810026B05Rik	0.703083	1.62798	0.725	1.80972787305783e-241
Bex2	0.702803	1.62766	0.96	0
Topors	0.702767	1.62762	0.871	0
Zfp13	0.702749	1.6276	0.252	2.3701329671956e-54
Atrnl1	0.702405	1.62721	0.258	1.27651702042906e-54
Rsf1	0.702241	1.62703	0.904	0
Nek7	0.702226	1.62701	0.535	6.29909649957948e-116
Phip	0.701721	1.62644	0.955	0
Sub1	0.701556	1.62626	1	0
Pex13	0.701362	1.62604	0.742	0
Glce	0.701321	1.62599	0.352	9.0029224854318e-89
Prkacb	0.701245	1.62591	0.698	1.69177170431868e-270
Lrig2	0.701238	1.6259	0.278	1.03539943557777e-55
Kdm4a	0.700915	1.62554	0.57	6.71722951385783e-172
Oxct1	0.700555	1.62513	0.853	0
Sccpdh	0.700248	1.62478	0.491	4.29054368570044e-137
Fbxo30	0.699955	1.62445	0.648	2.77947505718202e-219
Zfp608	0.699913	1.62441	0.706	6.00704370897926e-272
Ift27	0.699198	1.6236	0.752	0
Tsen34	0.698874	1.62324	0.944	0
Zfp553	0.69886	1.62322	0.726	0
Src	0.698848	1.62321	0.453	1.7221794430483e-142
Dcp2	0.698507	1.62282	0.822	0
Efna5	0.698319	1.62261	0.464	2.62921921086448e-126
Zmym2	0.697683	1.6219	0.753	0
Nek4	0.697316	1.62149	0.383	1.69147737787104e-89
Zfp719	0.697205	1.62136	0.256	1.45345207921716e-45
Wdr90	0.697043	1.62118	0.26	1.36400586960269e-53
Wls	0.696496	1.62056	0.811	0
Gng2	0.696254	1.62029	0.78	0
Lef1	0.696172	1.6202	0.736	6.33075878060948e-296
Dse	0.696077	1.62009	0.488	1.10487522908593e-161
Morn2	0.695946	1.61995	0.402	9.57470741776339e-94
Arid4b	0.695854	1.61984	0.941	0
Papolg	0.69525	1.61917	0.325	2.64516903561561e-62
Fam193b	0.695021	1.61891	0.668	5.33735723694294e-244
Cfap36	0.69493	1.61881	0.755	0
Psip1	0.694688	1.61853	0.998	0
Khnyn	0.694108	1.61788	0.445	1.36476846270122e-110
Prrc1	0.693743	1.61747	0.652	1.04569014328292e-240
Fsd1	0.693694	1.61742	0.347	5.4502676805211e-89
Hirip3	0.693671	1.61739	0.848	0
Golgb1	0.693541	1.61725	0.832	0
Wasf3	0.693376	1.61706	0.296	1.6737095771147e-72
Zkscan8	0.693268	1.61694	0.292	4.86299557463187e-57
Arid2	0.693229	1.6169	0.799	0
5430405H02Rik	0.693154	1.61681	0.341	4.32136562202116e-73
Zbtb10	0.693064	1.61671	0.457	1.07410454058137e-120
Clstn1	0.692505	1.61609	0.535	1.64912539383528e-189
Zfp523	0.692458	1.61603	0.447	7.00766078310841e-117
Cep131	0.692149	1.61569	0.4	5.83263874754928e-102
Ercc1	0.692006	1.61553	0.566	9.33183533991056e-189
Myo1b	0.691795	1.61529	0.839	0
Abl1	0.691612	1.61509	0.719	3.5738707358302e-292
Sept9	0.691324	1.61476	0.863	0
Tcf4	0.691021	1.61443	0.982	0
Gyg	0.690928	1.61432	0.576	6.46050644247034e-178
Rbsn	0.690894	1.61428	0.499	3.76071838663343e-134
Odf2l	0.690626	1.61398	0.526	3.80393035380279e-148
Usp40	0.690473	1.61381	0.479	2.87385198852668e-116
Pogz	0.69046	1.6138	0.6	1.19403752408857e-187
Cdc14b	0.690247	1.61356	0.609	2.43979914473954e-242
Klhl7	0.689938	1.61321	0.611	2.22271663525067e-201
Zfp26	0.689692	1.61294	0.587	1.10188208554592e-184
Socs6	0.689637	1.61288	0.71	1.6309998050472e-283
Msh2	0.689599	1.61284	0.828	0
Impact	0.689462	1.61268	0.585	1.57941447429203e-197
Uvssa	0.688808	1.61195	0.37	4.03236911416441e-72
Sp4	0.688808	1.61195	0.447	1.85410441832024e-108
Tfcp2	0.688605	1.61172	0.44	4.20177538184304e-112
Map2k6	0.688031	1.61108	0.704	2.64673173506035e-294
Fam216a	0.687857	1.61089	0.689	8.31794567504073e-264
Zscan12	0.6873	1.61027	0.422	3.17937722737504e-99
Mns1	0.687294	1.61026	0.751	0
Jund	0.687107	1.61005	0.987	0
Tmod2	0.687039	1.60998	0.328	2.66348509156341e-76
Rasl11a	0.686671	1.60956	0.471	7.97886178526727e-152
Smarcc1	0.686438	1.60931	0.993	0
Atxn7l3b	0.68616	1.60899	0.996	0
Mmp11	0.684729	1.6074	0.27	1.75304946108816e-48
Arid1a	0.684677	1.60734	0.923	0
Gcfc2	0.684604	1.60726	0.443	3.24834631340405e-101
Zfp326	0.684453	1.60709	0.939	0
Tmeff1	0.684184	1.60679	0.86	0
Zfp46	0.683882	1.60646	0.263	1.42208491812083e-46
Glg1	0.683666	1.60622	0.822	0
Skp2	0.683436	1.60596	0.846	0
Tulp4	0.683158	1.60565	0.822	0
Dtnbp1	0.683009	1.60549	0.774	0
Cbx1	0.682988	1.60546	0.999	0
Usp47	0.682777	1.60523	0.827	0
Zup1	0.68254	1.60496	0.514	2.0300471334421e-134
Cep170	0.682326	1.60473	0.726	7.72279866686815e-276
Stag1	0.68218	1.60456	0.894	0
Zbed3	0.681933	1.60429	0.676	6.11690391228285e-253
Dip2c	0.681904	1.60426	0.37	2.65821329115962e-85
Slc27a3	0.681308	1.60359	0.418	4.27187498321658e-111
Tnrc6a	0.68125	1.60353	0.92	0
Bptf	0.681246	1.60352	0.941	0
Igfbp4	0.681228	1.6035	0.984	0
Yeats2	0.680906	1.60315	0.753	0
Afap1	0.680834	1.60307	0.442	5.59813252996713e-118
Tmem41a	0.680654	1.60287	0.443	3.83285434276754e-94
Cep135	0.680515	1.60271	0.494	1.97272093500996e-118
Zfyve9	0.680475	1.60267	0.558	7.36289681461001e-189
Faap20	0.679615	1.60171	0.702	1.6876595219123e-260
Amn1	0.679588	1.60168	0.553	3.87726018583609e-167
Tbc1d19	0.67953	1.60162	0.35	1.29138350993352e-85
Sntb2	0.679391	1.60146	0.578	2.48119021310175e-192
Dhx57	0.679097	1.60114	0.455	1.43309226638326e-111
Smpd2	0.679092	1.60113	0.451	7.3654027436619e-113
Palld	0.679054	1.60109	0.599	3.94110316538836e-193
Trim33	0.678967	1.60099	0.813	0
Hist1h1b	0.678735	1.60074	0.883	1.13040842519775e-67
Poglut1	0.678337	1.60029	0.545	1.23089039822823e-156
Gemin8	0.678264	1.60021	0.288	1.33643618052704e-55
Myef2	0.678137	1.60007	0.873	0
Armcx1	0.677225	1.59906	0.456	5.75802602199609e-151
Nav1	0.677224	1.59906	0.622	8.90687128515831e-261
Ube2e1	0.677131	1.59896	0.952	0
Syde1	0.677066	1.59888	0.331	2.10664747218151e-70
Sesn3	0.676997	1.59881	0.736	3.92539416862699e-282
Dab2ip	0.676904	1.5987	0.789	0
Dcbld2	0.67689	1.59869	0.497	3.78685683175954e-131
Ccdc14	0.676771	1.59856	0.322	3.67694222194642e-61
Gfpt1	0.676749	1.59853	0.599	1.12216802586644e-172
Galnt7	0.676619	1.59839	0.668	1.17161832457931e-238
Slf1	0.676505	1.59826	0.707	2.52914243607236e-256
Pias3	0.676401	1.59815	0.251	3.47312560881669e-41
Erbin	0.676289	1.59802	0.747	3.7955959752776e-302
Kansl1	0.676186	1.59791	0.81	0
Gpx8	0.67605	1.59776	0.715	3.63273872390572e-303
Zfp239	0.675809	1.59749	0.328	2.0959548906814e-80
Rabl2	0.675604	1.59727	0.468	8.28129806186538e-125
Traf3ip1	0.675282	1.59691	0.468	4.25290447529867e-120
Mier3	0.674941	1.59653	0.539	3.2296714785808e-145
Zfp280d	0.674938	1.59653	0.842	0
Llgl1	0.674894	1.59648	0.63	3.62285773480013e-203
Sec61a2	0.674857	1.59644	0.593	3.63152944616474e-192
Zmym3	0.674329	1.59585	0.398	4.29646791018991e-92
Zfp422	0.67419	1.5957	0.946	0
Maml3	0.674186	1.5957	0.484	1.8611797597348e-126
Brms1l	0.674156	1.59566	0.506	1.80632141478718e-123
Mcm4	0.673953	1.59544	0.897	0
Tinf2	0.673471	1.59491	0.387	1.76573024862915e-84
Cep89	0.673468	1.5949	0.508	3.18290884879807e-112
Gspt2	0.67322	1.59463	0.28	5.7522454335693e-60
Gpsm1	0.672971	1.59435	0.506	1.36541071237145e-146
Bmpr2	0.672612	1.59396	0.688	3.98349905601442e-273
Tbc1d16	0.672219	1.59352	0.609	2.15332532441788e-209
Tmem47	0.671982	1.59326	0.581	5.79964024675231e-207
Ccar2	0.671927	1.5932	0.625	6.74706193259729e-203
Cep78	0.671881	1.59315	0.647	1.57477484646175e-225
Amer1	0.671812	1.59307	0.613	6.10743766723351e-202
Ndn	0.671525	1.59276	0.836	0
Gm26532	0.671486	1.59271	0.286	9.97015007374387e-57
Rassf3	0.671446	1.59267	0.517	2.20357922680938e-166
Zfp768	0.671376	1.59259	0.508	6.24204964498583e-134
Proser3	0.671218	1.59242	0.324	2.2462908502398e-59
Rtf1	0.671198	1.59239	0.976	0
Bace1	0.671096	1.59228	0.453	1.05148241756329e-116
Cnot3	0.671057	1.59224	0.898	0
Tcf20	0.67104	1.59222	0.662	1.94941427581882e-203
Birc2	0.670866	1.59203	0.525	2.45083732373163e-132
Igf2bp1	0.670753	1.5919	0.982	0
Setd5	0.670751	1.5919	0.891	0
Haghl	0.670669	1.59181	0.397	5.78631952328428e-99
Cluap1	0.670475	1.5916	0.492	6.13140404315885e-118
Atad5	0.670114	1.5912	0.742	3.09693692411283e-249
Dennd5b	0.670085	1.59117	0.544	3.99746805330682e-173
Osbpl1a	0.669693	1.59073	0.552	4.79086100473984e-138
Elovl6	0.669522	1.59055	0.832	0
Ddx50	0.669406	1.59042	0.908	0
Ipo9	0.669402	1.59041	0.748	1.53800089617056e-292
Sept11	0.669065	1.59004	0.977	0
Zfp788	0.669015	1.58999	0.277	1.67982206790533e-44
Tle3	0.668981	1.58995	0.675	3.92973534540768e-246
Ankrd10	0.668975	1.58994	0.835	0
Fam120b	0.668938	1.5899	0.413	4.42570260160686e-100
Zfp703	0.668808	1.58976	0.489	6.05798120608218e-145
Etnk1	0.668533	1.58946	0.675	3.3610697424174e-207
Tle4	0.668084	1.58896	0.719	6.36412940625905e-236
Trim39	0.667839	1.58869	0.294	1.70746156689915e-51
Kdm3b	0.667664	1.5885	0.617	5.87281171454618e-193
Pogk	0.667577	1.5884	0.578	1.19796028045887e-186
Rnf219	0.667061	1.58784	0.774	0
Zfp638	0.666784	1.58753	0.899	0
Skil	0.666475	1.58719	0.729	2.30422906057174e-276
Hdac11	0.666092	1.58677	0.264	7.0181258586109e-36
Pcca	0.666056	1.58673	0.427	5.09322999921766e-96
Dnajc12	0.666048	1.58672	0.294	1.01556241369613e-53
Camkk2	0.665891	1.58655	0.395	3.29307131372849e-89
Ttbk2	0.665598	1.58623	0.305	2.63070559777121e-54
2700049A03Rik	0.665548	1.58617	0.51	4.34308914022719e-123
Hp1bp3	0.665427	1.58604	0.936	0
Elk1	0.665197	1.58578	0.329	1.71081575277336e-66
Fam117b	0.664863	1.58542	0.528	2.44443667853509e-144
Fam210a	0.664618	1.58515	0.507	4.52087569879509e-125
Ofd1	0.664584	1.58511	0.451	1.72077303875586e-99
Ehmt1	0.66455	1.58507	0.926	0
Snx24	0.664448	1.58496	0.308	2.31869083439267e-65
Wwp1	0.664174	1.58466	0.62	2.15394292098932e-198
Matr3	0.664066	1.58454	0.97	0
Ano8	0.66403	1.5845	0.26	8.23327469323421e-47
Zmym5	0.662709	1.58305	0.781	0
Uhrf1bp1l	0.662405	1.58272	0.485	4.83952556630583e-111
Fam193a	0.662232	1.58253	0.763	4.1422099572602e-290
Ndst1	0.662008	1.58228	0.649	9.07216755452257e-225
Rnf217	0.661776	1.58203	0.348	1.72636746748662e-79
Zfp574	0.661653	1.58189	0.397	4.05298266444881e-79
Fbxl20	0.661368	1.58158	0.369	1.00769619522457e-73
Ccdc66	0.661247	1.58145	0.502	5.90771363902482e-126
2610301B20Rik	0.660926	1.5811	0.391	9.26560328660345e-84
Tasor2	0.660698	1.58085	0.717	1.33918295342245e-266
Pdk3	0.660234	1.58034	0.647	2.74130794631938e-200
Zfp62	0.660077	1.58017	0.591	9.7684363160921e-163
Lig4	0.660059	1.58015	0.329	1.78195837020633e-64
Suco	0.660043	1.58013	0.684	6.5133402735649e-224
Tspyl2	0.659922	1.58	0.338	1.46256903506077e-69
Zfp101	0.659908	1.57998	0.581	4.93944149715842e-157
Zfp644	0.659693	1.57975	0.931	0
6720427I07Rik	0.659641	1.57969	0.466	8.55550259606507e-115
2700081O15Rik	0.659522	1.57956	0.749	1.09548436097967e-281
E2f7	0.659495	1.57953	0.522	2.82057783716192e-124
Mdk	0.659168	1.57917	1	0
Igf1	0.658923	1.5789	0.302	1.17694720267047e-08
Brwd3	0.658793	1.57876	0.608	6.48640656502434e-190
Ankrd26	0.658694	1.57865	0.655	3.59464785955924e-192
Rapgef2	0.658517	1.57846	0.411	1.32440881671666e-94
Baz1b	0.658208	1.57812	0.957	0
Usp37	0.658147	1.57805	0.699	3.20006010602046e-226
Tia1	0.658126	1.57803	0.919	0
Flnb	0.657792	1.57767	0.512	1.90059894623278e-208
Bcdin3d	0.657785	1.57766	0.388	1.29052231312346e-84
E2f3	0.657695	1.57756	0.816	0
Nedd4	0.657248	1.57707	0.999	0
Mta1	0.657033	1.57684	0.806	0
Igf1r	0.656304	1.57604	0.874	0
Pcmtd2	0.65614	1.57586	0.518	9.32333735922384e-129
Cdc25c	0.656105	1.57582	0.527	1.28816844673461e-111
Dmap1	0.656049	1.57576	0.584	3.3141716031789e-165
Smc6	0.656004	1.57571	0.965	0
Spred2	0.655327	1.57497	0.555	1.56103380517387e-160
Zfp668	0.6553	1.57494	0.453	1.88993929978244e-102
Pias2	0.655211	1.57485	0.624	8.47480173878277e-187
Bahcc1	0.654987	1.5746	0.557	1.18462293377665e-168
Cep95	0.654955	1.57457	0.332	2.11493504155907e-62
C530008M17Rik	0.654859	1.57446	0.56	1.1921535027751e-177
Rnf34	0.654353	1.57391	0.682	8.28785279260836e-226
Flywch1	0.654228	1.57377	0.743	1.41438903799671e-278
Tpmt	0.654175	1.57372	0.494	4.154629628673e-120
Midn	0.65417	1.57371	0.9	0
Hmgxb4	0.654035	1.57356	0.788	0
Fubp1	0.653851	1.57336	0.998	0
B230118H07Rik	0.653763	1.57327	0.607	6.00794227434668e-173
Atp11c	0.653698	1.5732	0.464	6.31513436352601e-104
Dipk2a	0.653377	1.57285	0.296	4.37226303818028e-52
Miga1	0.653349	1.57281	0.454	1.97676417325977e-98
Mettl9	0.653144	1.57259	0.983	0
Med31	0.653097	1.57254	0.806	0
Tnrc6c	0.653009	1.57244	0.886	0
Zfp251	0.65287	1.57229	0.423	6.90907816239626e-90
Evl	0.652609	1.57201	0.896	0
Tln2	0.652319	1.57169	0.692	2.05566125290364e-287
Zfp512	0.652284	1.57165	0.584	1.71172828784608e-162
Srek1	0.651881	1.57122	0.929	0
Adprh	0.651866	1.5712	0.897	0
Slc6a8	0.651829	1.57116	0.256	3.7025124611666e-48
Zdhhc17	0.651682	1.571	0.446	1.06795165674975e-93
Cbfb	0.651429	1.57072	0.754	1.30108346828104e-295
Prdm16	0.651184	1.57046	0.554	4.16868244080862e-187
Zcchc24	0.651098	1.57036	0.329	1.29991046486709e-72
Mest	0.650939	1.57019	0.999	0
Hnrnpr	0.650731	1.56996	0.992	0
Tbl1xr1	0.650714	1.56994	0.666	6.98015798426669e-215
Pgm1	0.650567	1.56979	0.413	2.71579379942931e-111
Comtd1	0.650527	1.56974	0.301	4.02563879902012e-24
Mapk8	0.650394	1.5696	0.69	9.46816121744149e-227
Zbtb33	0.650204	1.56939	0.445	7.76096701428719e-107
Hmgcr	0.650041	1.56921	0.846	0
Cbx5	0.649802	1.56895	0.994	0
Spast	0.649481	1.5686	0.785	0
Lats2	0.648892	1.56796	0.395	2.33715513205385e-92
Zfyve16	0.648744	1.5678	0.481	6.18804650176954e-117
Ube4b	0.6487	1.56775	0.774	0
4833420G17Rik	0.648655	1.56771	0.803	0
Nhsl1	0.648554	1.5676	0.354	4.20692876758569e-85
Tmem39a	0.648391	1.56742	0.54	1.03403713323071e-144
Kiz	0.648125	1.56713	0.395	5.5775160979952e-80
Hnrnph1	0.647709	1.56668	0.994	0
Tlnrd1	0.647644	1.56661	0.697	1.35044084436276e-227
Armcx4	0.64719	1.56612	0.571	2.59451757927409e-193
Rab11fip3	0.64712	1.56604	0.284	5.51407082642003e-58
Mbtd1	0.647103	1.56602	0.854	0
Clk2	0.647016	1.56593	0.56	5.12113115971843e-146
St3gal4	0.646897	1.5658	0.336	1.17647392620137e-53
Lrp6	0.646759	1.56565	0.773	0
Tcp11l1	0.646559	1.56543	0.466	5.86188397645057e-130
Atad2b	0.646368	1.56522	0.818	0
Prdm2	0.646241	1.56509	0.666	2.24479120701682e-200
1700048O20Rik	0.64607	1.5649	0.31	2.2795566543476e-54
Dhx36	0.645918	1.56473	0.955	0
Prrc2b	0.645603	1.56439	0.849	0
Ranbp6	0.64559	1.56438	0.352	3.00227226025659e-72
Ube2h	0.645333	1.5641	0.705	3.71054395325696e-207
Pms1	0.645141	1.56389	0.388	4.6200816850551e-79
Pwwp2a	0.644999	1.56374	0.8	0
Wdr34	0.644879	1.56361	0.368	6.34298566282063e-71
Traf4	0.644869	1.5636	0.865	0
Rbbp9	0.644503	1.5632	0.552	2.01137631626954e-162
Pnisr	0.64427	1.56295	0.944	0
Ankrd11	0.644222	1.5629	0.967	0
Stk35	0.6442	1.56287	0.391	1.85741315161421e-69
Zfp445	0.643623	1.56225	0.754	6.76839256319696e-285
Sc5d	0.643577	1.5622	0.584	8.86927771504613e-150
Mppe1	0.643545	1.56216	0.274	1.46264592384633e-39
Ttll4	0.643329	1.56193	0.591	6.33401438397895e-172
Cenpj	0.643312	1.56191	0.561	8.86988802250245e-149
Zfp871	0.642495	1.56103	0.73	8.93768105099488e-251
Slc25a14	0.642431	1.56096	0.275	1.03842788480203e-41
Med25	0.642428	1.56095	0.731	1.0881446704303e-244
Gins3	0.641616	1.56008	0.409	1.54363290351675e-79
Ing3	0.641585	1.56004	0.584	1.5044297169559e-154
Stx18	0.641555	1.56001	0.557	7.08177216873582e-135
Cstf2t	0.641466	1.55991	0.534	2.97787518020881e-145
Peg12	0.64141	1.55985	0.499	6.01580725379851e-148
Camsap1	0.641388	1.55983	0.713	5.42024238270167e-252
Pknox1	0.641366	1.55981	0.535	9.16923794420248e-127
Cnksr3	0.641005	1.55942	0.279	8.10328923134854e-44
Ppp1r16a	0.640819	1.55921	0.285	1.33077762465215e-45
Nrm	0.640782	1.55917	0.518	1.28772095781982e-126
Plekho1	0.639125	1.55738	0.885	0
Mllt1	0.639028	1.55728	0.494	7.17435189302716e-121
5430416N02Rik	0.638906	1.55715	0.776	2.14952933715266e-270
Numa1	0.638845	1.55708	0.841	0
Gpatch2	0.638596	1.55681	0.589	2.03102994593578e-167
Pbx2	0.638431	1.55663	0.926	0
Zfp955b	0.638425	1.55663	0.441	6.09643410119298e-99
Gabpb1	0.638337	1.55653	0.721	1.01855314658868e-230
Zfp358	0.638214	1.5564	0.607	1.56334736997182e-177
Prkra	0.638041	1.55622	0.831	0
Hsph1	0.637985	1.55615	0.905	0
Bcl2l1	0.637847	1.55601	0.564	1.52674558509023e-138
Rnf2	0.6366	1.55466	0.751	3.17821508455079e-283
Atrx	0.636407	1.55445	0.975	0
Sox4	0.636179	1.55421	0.982	0
Klhl22	0.63615	1.55418	0.494	5.57530406807416e-122
Ylpm1	0.635956	1.55397	0.828	0
Myo5a	0.635797	1.5538	0.545	2.34908753663049e-164
Zfp319	0.635646	1.55363	0.294	2.32946129456953e-47
Ric8b	0.635487	1.55346	0.357	5.24522070729095e-64
Clspn	0.635485	1.55346	0.843	0
Abcd3	0.635267	1.55323	0.537	1.96602310920817e-142
Cep97	0.635196	1.55315	0.414	1.09049814211472e-82
Supt3	0.635096	1.55304	0.46	1.26169302021673e-93
Spindoc	0.634896	1.55283	0.524	4.74584689917757e-140
Spata6	0.634846	1.55277	0.385	2.01104800632593e-113
Hist1h1d	0.634801	1.55272	0.546	3.97308491385333e-54
Mpnd	0.634725	1.55264	0.757	4.79295400478886e-291
Arid3b	0.634481	1.55238	0.51	7.13117263049604e-124
Zc3h3	0.634405	1.5523	0.275	1.22090151522434e-41
Slc24a5	0.634395	1.55229	0.71	1.09191571308799e-229
Rxra	0.634362	1.55225	0.332	1.89410427772191e-67
Trim32	0.634273	1.55216	0.46	5.34105991275194e-114
Pcbp3	0.634173	1.55205	0.281	1.3156849084675e-52
Zc3h14	0.634131	1.552	0.872	0
Gsto1	0.633986	1.55185	0.886	0
Ttl	0.633217	1.55102	0.433	4.7820078068132e-98
Crebbp	0.633193	1.55099	0.872	0
Zfp740	0.63318	1.55098	0.628	8.31585988679365e-178
Slc38a2	0.632967	1.55075	0.963	0
Usp21	0.632812	1.55058	0.369	2.61416919243703e-68
Zfp318	0.632783	1.55055	0.662	1.3138139216567e-203
Lsm14b	0.632599	1.55036	0.731	5.26140154712064e-254
Med30	0.632492	1.55024	0.896	0
Pycr1	0.632062	1.54978	0.304	2.11389897338446e-53
Ocrl	0.631484	1.54916	0.375	5.41981138497807e-79
St6gal1	0.631241	1.5489	0.281	1.03197727008401e-48
Dhx30	0.631239	1.54889	0.748	4.28512539105218e-271
Sfmbt1	0.631217	1.54887	0.41	2.36829300029443e-70
Lman2l	0.631208	1.54886	0.472	1.39064700091254e-101
Lrch3	0.631202	1.54886	0.555	8.34281743167225e-146
Asb7	0.630967	1.5486	0.397	1.84119214791916e-78
Lrrcc1	0.630943	1.54858	0.699	8.27266938855497e-226
Micu3	0.630809	1.54843	0.308	3.42719580105233e-49
Agtrap	0.630782	1.5484	0.259	1.87230179240157e-40
Etaa1	0.630766	1.54839	0.736	6.13413900545637e-252
Rnf170	0.630691	1.54831	0.383	4.7076667292363e-68
Zfp637	0.63057	1.54818	0.726	1.46431530301203e-227
Zranb3	0.630458	1.54806	0.371	5.0135080279993e-69
Prrc2c	0.630336	1.54792	0.992	0
Zfp81	0.630309	1.5479	0.445	2.20864607189047e-85
Clock	0.629851	1.54741	0.488	2.56686049932243e-114
Mdc1	0.629557	1.54709	0.611	3.46101372763091e-151
Siah1a	0.629411	1.54693	0.739	6.05241021252252e-261
Dmtf1	0.629372	1.54689	0.711	1.02888306768468e-236
Fbxl17	0.629347	1.54686	0.318	1.04564829260152e-54
Camsap2	0.629327	1.54684	0.541	3.90764145331217e-140
Bivm	0.629224	1.54673	0.311	2.76553855820133e-48
Spry1	0.628628	1.54609	0.32	5.25061395266292e-103
Rev3l	0.628258	1.5457	0.659	1.13475563786565e-149
Med23	0.628196	1.54563	0.488	6.15347902806753e-112
Usp33	0.627958	1.54538	0.563	4.1233497202184e-131
Pik3r4	0.627883	1.5453	0.357	2.10559687080063e-62
Mapk6	0.627575	1.54497	0.797	0
Mbip	0.627455	1.54484	0.593	9.14367228545401e-158
Arl14ep	0.626931	1.54428	0.511	1.08717546381135e-121
Ube2r2	0.626868	1.54421	0.989	0
Rbpj	0.626779	1.54411	0.826	0
Arid5b	0.626579	1.5439	0.757	1.9483012713653e-270
Ptk7	0.62629	1.54359	0.599	4.19145382842042e-205
Ptprg	0.626154	1.54345	0.538	6.848640588354e-169
Kdm3a	0.626041	1.54332	0.56	2.89907882253274e-132
Pafah1b3	0.625961	1.54324	0.97	0
Pde5a	0.625928	1.5432	0.269	7.37188731449409e-76
Fancm	0.625839	1.54311	0.615	2.4845526851079e-155
Cdk2ap1	0.625586	1.54284	0.989	0
Amotl1	0.625376	1.54261	0.834	0
Fancf	0.625193	1.54242	0.283	2.25015588626622e-37
Exo5	0.624987	1.5422	0.427	8.59303713313426e-86
Smurf1	0.62493	1.54214	0.296	6.00875419428438e-51
Bcl11b	0.624903	1.54211	0.516	3.78876225294891e-234
Sh3bgrl	0.624686	1.54187	0.952	0
Tirap	0.62468	1.54187	0.344	1.48300803072527e-62
Dhfr	0.62457	1.54175	0.889	0
Exog	0.624371	1.54154	0.459	1.51094924770905e-99
Tube1	0.624364	1.54153	0.321	7.06335373678487e-58
Hddc3	0.623311	1.54041	0.683	9.73780037784228e-212
Gatad2b	0.623294	1.54039	0.812	0
Dyrk2	0.62325	1.54034	0.563	7.44940827966438e-144
Pds5b	0.622989	1.54006	0.829	0
Caprin1	0.622961	1.54003	0.993	0
Dgcr2	0.622823	1.53989	0.648	5.52924734498134e-194
Hs2st1	0.622805	1.53987	0.675	2.13464170595763e-210
Ice2	0.622758	1.53982	0.404	1.70716040863194e-71
Rcn2	0.622371	1.5394	0.938	0
Ash2l	0.621984	1.53899	0.893	0
3110056K07Rik	0.621826	1.53882	0.371	1.90228168594434e-55
Dhx9	0.621762	1.53875	0.967	0
Sfpq	0.621697	1.53868	0.999	0
Brd8	0.62157	1.53855	0.883	0
Flrt2	0.621416	1.53838	0.388	1.25089179460453e-96
Jmjd8	0.621346	1.53831	0.385	4.25303899956886e-74
Rbm26	0.621298	1.53826	0.92	0
Emsy	0.621175	1.53813	0.786	5.45555610693217e-297
Ro60	0.621077	1.53802	0.681	1.46572994769643e-241
Pnrc1	0.621053	1.538	0.943	0
Igf2r	0.620827	1.53776	0.708	6.00771430703823e-254
Sema4c	0.620633	1.53755	0.515	2.31293401676353e-137
Bod1	0.620512	1.53742	0.917	0
Ncoa6	0.62047	1.53738	0.537	9.85188809066668e-135
Hmg20a	0.620038	1.53692	0.627	7.3876729142036e-175
Atrip	0.61978	1.53664	0.433	2.14977227989337e-89
Mtf2	0.619541	1.53639	0.923	0
Hnrnpll	0.619441	1.53628	0.889	0
Mboat7	0.619378	1.53621	0.401	9.2967962323478e-87
Ilf3	0.619077	1.53589	0.924	0
Nrep	0.619047	1.53586	0.873	0
Zkscan5	0.619022	1.53583	0.251	5.32454477299657e-37
Hist1h2an	0.619005	1.53582	0.304	5.08016914801619e-38
Mthfd2l	0.618994	1.5358	0.772	0
Ska2	0.618828	1.53563	0.752	6.17217713527717e-256
Xndc1	0.618675	1.53546	0.399	9.17542920149165e-67
Tjap1	0.618104	1.53486	0.516	1.38907152372274e-116
Arrdc3	0.617653	1.53438	0.468	1.43200670989431e-95
Zbtb17	0.617155	1.53385	0.427	8.53849238283915e-87
Ulk4	0.616629	1.53329	0.34	2.50732365829731e-73
Cenpf	0.616615	1.53327	0.887	4.77107821670374e-168
Ogt	0.61615	1.53278	0.838	0
Taf1	0.616136	1.53276	0.771	9.16086315765768e-259
Entpd7	0.616069	1.53269	0.339	6.04710704417713e-48
Usp28	0.616049	1.53267	0.397	4.06277127207773e-87
Sf3a1	0.615782	1.53239	0.863	0
Hnrnpu	0.61578	1.53239	1	0
Tmem108	0.615702	1.5323	0.251	6.13370264305474e-41
Smad5	0.615587	1.53218	0.727	8.42411243526849e-262
Hnrnpd	0.615361	1.53194	1	0
Eya4	0.615322	1.5319	0.396	3.04628584992351e-55
Chd1	0.615317	1.53189	0.919	0
Sec63	0.615291	1.53187	0.839	0
Rbm33	0.615278	1.53185	0.69	1.00982287199262e-192
Zbtb41	0.615242	1.53181	0.429	4.33096591069498e-83
5530601H04Rik	0.614901	1.53145	0.536	2.07841478389625e-119
Pank1	0.614806	1.53135	0.465	8.77341262711435e-120
Qser1	0.614721	1.53126	0.739	3.05055545679647e-247
Fmnl3	0.614618	1.53115	0.458	1.45372820188805e-145
Ddx11	0.614031	1.53053	0.432	2.83876104066907e-85
Usp49	0.6138	1.53028	0.25	3.01691889125098e-32
Gas8	0.613715	1.53019	0.567	2.6982868611162e-158
Bcat1	0.613675	1.53015	0.504	1.81804095949411e-145
Tdp2	0.612996	1.52943	0.792	9.05203731666134e-296
Zfp322a	0.612932	1.52936	0.8	0
Uggt2	0.612931	1.52936	0.378	2.20947301809973e-76
Ing4	0.612857	1.52928	0.834	0
2310022B05Rik	0.612724	1.52914	0.492	4.6446142864206e-117
Pak1	0.612692	1.52911	0.65	2.40276352276677e-245
Msl1	0.612573	1.52898	0.819	0
Igf2	0.612152	1.52854	0.997	0
Nsd1	0.611989	1.52836	0.945	0
Wbp1	0.611737	1.5281	0.794	4.11815910212404e-267
Zkscan3	0.611663	1.52802	0.821	0
Arglu1	0.611531	1.52788	0.992	0
Robo1	0.611232	1.52756	0.573	4.05230352011386e-178
Sos1	0.611232	1.52756	0.566	6.16524035443837e-144
Hist1h2bl	0.611153	1.52748	0.302	1.62067386086085e-36
Mettl17	0.611149	1.52748	0.311	1.04447934729272e-51
Ect2	0.61111	1.52743	0.634	2.64607880372048e-134
Zranb1	0.610051	1.52631	0.778	6.75049806002042e-267
Scaper	0.609992	1.52625	0.364	1.00456860294056e-55
Scaf11	0.609605	1.52584	0.975	0
Vps72	0.6086	1.52478	0.902	0
Map4k4	0.608309	1.52447	0.955	0
Fbxl5	0.608193	1.52435	0.544	5.13921539984824e-117
Fam168b	0.607979	1.52412	0.825	0
Rfc1	0.607601	1.52372	0.952	0
Tmub1	0.607554	1.52367	0.256	9.00743504819377e-37
Rprd1a	0.607542	1.52366	0.715	2.35010483598926e-235
Rev1	0.607408	1.52352	0.619	8.61981607690352e-156
Ikbip	0.60735	1.52346	0.392	5.27999555081006e-80
Tbck	0.607321	1.52343	0.403	3.07091323456682e-68
Zfp868	0.607167	1.52326	0.267	1.00802358234377e-35
Rfc3	0.607053	1.52315	0.913	0
Smarcad1	0.606814	1.52289	0.895	0
Trim28	0.60651	1.52257	0.988	0
Chek1	0.606508	1.52257	0.775	2.7817443213726e-253
Tbc1d23	0.606342	1.52239	0.426	2.5999813219349e-77
Rnmt	0.606324	1.52238	0.763	3.75807411369541e-258
Klhl9	0.606214	1.52226	0.843	0
Ncor2	0.606068	1.52211	0.564	6.33670585635672e-142
Zfp410	0.605987	1.52202	0.629	1.03266962632258e-155
Clip1	0.605847	1.52187	0.703	6.76212540632881e-224
Zfp280c	0.605526	1.52153	0.498	5.3528375689945e-117
D630045J12Rik	0.605439	1.52144	0.371	4.40847774920891e-81
Suv39h2	0.605409	1.52141	0.689	2.27950761777115e-210
Cwc27	0.60531	1.52131	0.623	4.72158006686144e-163
4930402H24Rik	0.604803	1.52077	0.308	7.01949438476088e-50
Ppp4r1	0.604608	1.52057	0.625	3.38155431373571e-177
Dpy19l4	0.604155	1.52009	0.441	1.78006545169361e-90
Zfp738	0.603685	1.51959	0.308	2.67252502614374e-49
Ryk	0.603641	1.51955	0.874	0
Man2a2	0.603115	1.51899	0.388	3.13125945213448e-73
Resf1	0.603023	1.5189	0.865	0
Ptgr1	0.602975	1.51885	0.292	2.75515336870462e-61
Arhgap32	0.60252	1.51837	0.315	3.10186128510222e-64
Setd2	0.602316	1.51815	0.814	1.98189922623532e-291
AW554918	0.602296	1.51813	0.338	8.31975491590578e-60
Cpsf6	0.602196	1.51803	0.953	0
Tssc4	0.601947	1.51776	0.76	2.27626967519585e-238
Ckap5	0.601727	1.51753	0.894	0
Ppp3ca	0.601635	1.51744	0.818	3.46466802504315e-267
Rlf	0.60154	1.51734	0.724	6.76697738575132e-222
Dnajc10	0.601496	1.51729	0.797	0
Col5a1	0.601413	1.5172	0.306	8.38399991493777e-37
Mmgt1	0.601394	1.51718	0.466	2.97777065496331e-94
Fem1c	0.601156	1.51693	0.635	4.34578858703374e-171
Hmces	0.601143	1.51692	0.542	2.69441525453306e-111
Casc4	0.601075	1.51685	0.617	4.24530343033728e-154
Dctd	0.601024	1.51679	0.689	8.47740745613882e-211
Gmeb1	0.60096	1.51673	0.575	1.26479793485137e-134
Pdxdc1	0.600178	1.5159	0.626	1.83121112793963e-161
Mettl21a	0.599842	1.51555	0.259	1.40269493554914e-37
Boc	0.599838	1.51555	0.367	5.07127314124673e-65
Rai1	0.599815	1.51552	0.623	3.80804511946919e-177
Aff4	0.599757	1.51546	0.779	2.35341215614994e-276
Gtf3c1	0.599683	1.51538	0.726	8.93352097526848e-230
Tcf3	0.599501	1.51519	0.96	0
Dido1	0.599216	1.51489	0.708	6.65485001078024e-215
Armc10	0.599145	1.51482	0.684	1.61155910189638e-214
Ttc9c	0.599064	1.51473	0.613	9.77182487643828e-153
Pdp2	0.598907	1.51457	0.307	5.03161091546303e-37
Ccdc112	0.598657	1.51431	0.576	1.15079344171623e-168
Ctdspl2	0.598564	1.51421	0.796	3.63884155033298e-286
Spice1	0.598283	1.51391	0.424	9.61282939300931e-76
Pdzd8	0.598263	1.51389	0.658	1.39596860288076e-175
Pip4k2b	0.598203	1.51383	0.388	4.16879760789174e-72
2810001G20Rik	0.598151	1.51378	0.534	3.96698893249844e-119
Casp2	0.597701	1.5133	0.573	4.83112745250694e-117
Rpgrip1l	0.597501	1.51309	0.433	4.94655724246974e-78
Trpm7	0.597393	1.51298	0.837	2.12828363376826e-303
Glt8d1	0.59735	1.51293	0.376	5.37239705194712e-65
Osbpl9	0.597338	1.51292	0.621	1.74667369812185e-161
Asxl1	0.597224	1.5128	0.74	1.48396063922022e-233
Smim19	0.597166	1.51274	0.588	4.58410787571527e-151
Zfp664	0.596958	1.51252	0.919	0
G2e3	0.596646	1.5122	0.715	1.37834072269751e-170
Nradd	0.596515	1.51206	0.646	3.01016152587831e-199
Pnn	0.595883	1.5114	0.983	0
Sf3a3	0.595644	1.51115	0.954	0
Zcchc4	0.595377	1.51087	0.344	1.11117937436927e-51
Zfp141	0.594888	1.51036	0.268	5.2751849399291e-33
Ilvbl	0.594761	1.51022	0.276	5.03134783741731e-35
Trafd1	0.594527	1.50998	0.392	2.77327776007501e-64
Pmepa1	0.594486	1.50994	0.413	4.89905854418833e-109
Zfp451	0.594444	1.50989	0.795	6.67405792595521e-287
Wdsub1	0.594301	1.50974	0.296	8.61695903831746e-47
Bub1	0.594243	1.50968	0.803	8.97034295860571e-270
Nemp1	0.594175	1.50961	0.273	4.27974103627976e-37
Crebzf	0.593994	1.50942	0.738	2.06422428124561e-234
Smurf2	0.593944	1.50937	0.65	8.24882094967946e-184
Fam76b	0.593928	1.50935	0.752	2.04066707492543e-241
Kcnq1ot1	0.593891	1.50931	0.929	0
Lsm8	0.593848	1.50927	0.978	0
Rnf169	0.593703	1.50912	0.426	2.07826002995178e-78
Smad1	0.593641	1.50905	0.639	2.10606531989741e-213
Pigh	0.593604	1.50901	0.347	3.21472968736455e-56
Rcbtb2	0.593333	1.50873	0.921	0
Gnb5	0.593316	1.50871	0.254	8.75142446230904e-40
Fgfr1op	0.592716	1.50808	0.599	3.45388386023604e-143
Vopp1	0.592689	1.50805	0.394	1.08735059144372e-64
Eno1b	0.592574	1.50794	0.403	7.73093807921254e-80
Acin1	0.592535	1.50789	0.98	0
Lpin2	0.592407	1.50776	0.665	6.0271824362875e-179
Bhlhb9	0.592349	1.5077	0.682	1.03292326122421e-211
Ilf2	0.592346	1.5077	0.986	0
Zfp65	0.59184	1.50717	0.353	1.03838580108767e-57
Ctc1	0.591782	1.50711	0.566	1.28288059753303e-132
Stau1	0.591045	1.50634	0.694	1.52573350299813e-208
Efnb2	0.590979	1.50627	0.62	7.22771237832202e-158
Akr1e1	0.590941	1.50623	0.369	3.20579287285346e-64
Ttc5	0.59073	1.50601	0.745	1.94152101838277e-248
Hnrnpm	0.590375	1.50564	0.998	0
Ethe1	0.590346	1.50561	0.568	7.31446212006641e-144
Arid1b	0.590137	1.50539	0.628	3.65762900895765e-166
Meaf6	0.589942	1.50519	0.795	3.59231031913212e-280
Mtx3	0.589891	1.50513	0.266	4.48020094404674e-42
Crkl	0.58986	1.5051	0.607	5.30568338132475e-143
Lyrm2	0.589859	1.5051	0.733	3.0416105892076e-221
Dync1li2	0.589598	1.50483	0.721	1.23914556394626e-220
Arhgap39	0.589548	1.50478	0.319	1.62048954700337e-46
Ccdc8	0.58948	1.5047	0.555	5.23893201077813e-138
Mipol1	0.589191	1.5044	0.278	3.92916108854101e-37
Fat1	0.589081	1.50429	0.654	3.83509431123566e-211
Gfod2	0.588825	1.50402	0.436	1.31862636645625e-51
Snrpn	0.588706	1.5039	0.615	1.32971546457374e-124
Chaf1a	0.588276	1.50345	0.839	0
Fibp	0.588182	1.50335	0.786	6.75458912455936e-261
Mcm10	0.588039	1.5032	0.612	1.02360426176762e-127
Brd1	0.587864	1.50302	0.769	3.07863007125087e-244
Rab2b	0.587724	1.50287	0.406	2.1954465580706e-75
Ccdc191	0.587518	1.50266	0.373	1.446269952951e-68
Ammecr1l	0.587474	1.50261	0.491	6.15736327280674e-102
Depdc5	0.587435	1.50257	0.392	1.75349460412553e-67
Zgrf1	0.587402	1.50254	0.365	2.49049331350891e-49
Plekha8	0.587279	1.50241	0.697	1.10591734532178e-196
Gtf3c3	0.587256	1.50239	0.598	6.0929086991937e-151
Trp53i13	0.587166	1.50229	0.367	1.99837893710738e-59
Inppl1	0.58715	1.50228	0.626	2.22559083240294e-163
Wdr82	0.58698	1.5021	0.764	2.151039498267e-247
Psmc3ip	0.586901	1.50202	0.755	7.84665295831218e-236
Naa35	0.58646	1.50156	0.863	0
Creb1	0.586321	1.50141	0.774	4.15304781427694e-255
Poglut2	0.586098	1.50118	0.591	2.15653430726069e-155
Pik3r2	0.585978	1.50106	0.504	2.66584535483068e-122
Lemd3	0.585937	1.50101	0.4	1.48809365162527e-68
Sgpl1	0.585713	1.50078	0.444	7.00376114253622e-112
Patz1	0.585617	1.50068	0.711	1.28928347402818e-220
Trrap	0.585196	1.50024	0.741	4.02701597382388e-245
Strip1	0.585181	1.50023	0.463	9.75053956929789e-90
Bcl2	0.585137	1.50018	0.396	1.25434263185278e-96
Wtip	0.585128	1.50017	0.693	3.56109451241043e-220
Dtl	0.585025	1.50006	0.808	3.24040466220462e-249
Lpgat1	0.584962	1.5	0.753	1.58447136272878e-262
Uhrf2	0.584857	1.49989	0.871	0
Gm50240	0.584777	1.49981	0.26	8.04160092209029e-35
Dmxl1	0.584514	1.49953	0.655	1.07461604108884e-151
Kif2c	0.584095	1.4991	0.667	3.16266124866874e-146
Zc3h7b	0.584036	1.49904	0.633	6.85569599806422e-181
Rilpl2	0.584025	1.49903	0.393	4.20048805545948e-92
2900097C17Rik	0.58398	1.49898	0.88	0
Unk	0.583698	1.49869	0.389	2.67075256695404e-59
Snai1	0.583468	1.49845	0.517	4.35025239028964e-123
Ist1	0.58313	1.4981	0.672	2.9126379714939e-190
Zzz3	0.58281	1.49776	0.765	1.83683255935561e-248
Zfp934	0.582767	1.49772	0.307	4.01369219103011e-50
Ubtd2	0.582759	1.49771	0.563	1.5563758173084e-150
Cth	0.582532	1.49747	0.438	4.01370249411895e-96
Plcl2	0.582484	1.49743	0.308	5.77308408152135e-44
Brpf1	0.582454	1.49739	0.564	1.25400238799682e-123
Stimate	0.582421	1.49736	0.45	5.59716088727358e-94
Kif1bp	0.582364	1.4973	0.524	8.87590759590147e-106
Hdac3	0.582168	1.4971	0.823	3.0608564268315e-301
Znrd1	0.582073	1.497	0.924	0
Sipa1l1	0.581843	1.49676	0.688	4.04347455516324e-224
Hdac2	0.581645	1.49655	0.971	0
Atpaf1	0.581356	1.49626	0.57	8.20421925732504e-134
Slc25a36	0.581344	1.49624	0.645	1.42301349237481e-155
Csnk1g2	0.581229	1.49612	0.928	0
Kalrn	0.581184	1.49608	0.29	9.70972252073016e-34
Sik3	0.581047	1.49593	0.479	6.87242716958176e-94
Spidr	0.581028	1.49591	0.459	9.22180452290663e-79
Med13	0.58102	1.49591	0.692	1.87364944123798e-187
Klhl24	0.58089	1.49577	0.724	2.08990132646435e-214
Tspan31	0.580743	1.49562	0.786	6.6835792079055e-272
1500015A07Rik	0.580622	1.49549	0.379	5.09520360967694e-58
Camk2g	0.580606	1.49548	0.505	3.43556133924796e-106
Yipf5	0.580535	1.4954	0.748	1.35816118719632e-233
Pdxp	0.580523	1.49539	0.65	3.75595459221417e-183
Krt10	0.580513	1.49538	0.51	2.71035748692626e-106
Rab4a	0.580505	1.49537	0.556	3.55581989182506e-147
Deaf1	0.580408	1.49527	0.358	1.82587360753814e-53
Zfp687	0.580307	1.49517	0.407	1.01219397409607e-69
Ccng2	0.580298	1.49516	0.544	3.11329062167164e-106
Aagab	0.580266	1.49513	0.38	1.46728841176592e-64
Mxd4	0.579939	1.49479	0.587	6.07978548340716e-121
Cyth2	0.579939	1.49479	0.86	0
Slc7a6	0.579852	1.4947	0.456	1.97969439822392e-84
Specc1	0.579691	1.49453	0.541	7.21405661695515e-105
Mbtps2	0.57957	1.4944	0.399	4.98007999618571e-66
Arhgef18	0.579443	1.49427	0.281	2.084020453547e-39
Cnpy4	0.57927	1.49409	0.459	1.98424411519947e-88
Map2k5	0.578972	1.49378	0.49	4.30545624023343e-89
Cnot9	0.57893	1.49374	0.669	5.19470543083604e-188
Rcc2	0.578882	1.49369	0.989	0
Ncs1	0.57887	1.49368	0.55	4.32782534554296e-160
Terf2	0.578705	1.49351	0.622	2.29048661791876e-150
Ptov1	0.57803	1.49281	0.992	0
Zfp770	0.57775	1.49252	0.432	1.95303836701904e-68
Fam204a	0.577638	1.4924	0.85	0
Papss1	0.577625	1.49239	0.789	1.13266294467176e-253
Anks1	0.577587	1.49235	0.333	2.18020401685569e-52
Edrf1	0.57748	1.49224	0.503	4.82747814833645e-88
Eif4g3	0.577432	1.49219	0.874	0
Tspan3	0.577234	1.49199	0.949	0
Sinhcaf	0.577055	1.4918	0.962	0
Eid2	0.576985	1.49173	0.728	5.62014690170945e-240
Nipbl	0.576981	1.49172	0.918	0
Hist1h3e	0.576826	1.49156	0.537	2.91627346461731e-55
Mmgt2	0.576721	1.49146	0.529	2.16258190419065e-122
Foxj3	0.576343	1.49106	0.47	6.60384606711857e-86
Adnp2	0.576058	1.49077	0.359	3.88380485032376e-51
Mras	0.575788	1.49049	0.345	1.17681067877185e-65
E330009J07Rik	0.575716	1.49042	0.253	1.03006585710207e-33
Rap2c	0.575568	1.49026	0.801	1.17106566386776e-282
Tob1	0.575554	1.49025	0.436	1.95501683134919e-68
Cdkn2aip	0.575436	1.49013	0.662	6.76516007859262e-161
Smchd1	0.575378	1.49007	0.94	0
Arl3	0.575357	1.49005	0.905	0
Traf3	0.575356	1.49004	0.3	1.64941076768796e-48
Mterf3	0.575271	1.48996	0.61	4.68084228951059e-133
Tet2	0.57517	1.48985	0.408	3.21270968269266e-78
Phf23	0.575027	1.48971	0.814	2.35659798830624e-290
Zfp212	0.575005	1.48968	0.403	3.33647491973409e-68
Arrdc4	0.574958	1.48963	0.289	1.30391580465853e-49
Gpr137b	0.574888	1.48956	0.274	1.21319440110724e-41
Polr2b	0.574795	1.48947	0.844	0
Klhdc10	0.574751	1.48942	0.806	2.6857876962516e-277
Zfp507	0.574691	1.48936	0.566	1.08482607584364e-123
Siah1b	0.574592	1.48926	0.513	2.03185517577865e-95
Nek9	0.574475	1.48914	0.494	1.89973028545139e-102
Cramp1l	0.574248	1.4889	0.59	3.08239082543728e-128
Strn4	0.574107	1.48876	0.696	2.90552789358379e-192
Arl6ip6	0.574071	1.48872	0.831	1.54552155848134e-291
Klc4	0.573839	1.48848	0.275	3.76478552484948e-35
Sqle	0.573429	1.48806	0.735	4.19844035236828e-206
Cspp1	0.57329	1.48791	0.818	3.70413685895667e-288
D3Ertd751e	0.573255	1.48788	0.304	3.23793512255541e-34
Zfp950	0.573165	1.48778	0.421	1.47042063005196e-64
Trim26	0.573037	1.48765	0.479	1.8539427347259e-82
Tnks	0.572972	1.48758	0.698	1.54820429802627e-195
Hnrnpa1	0.572848	1.48746	1	0
Thumpd2	0.572756	1.48736	0.262	3.43219018796397e-32
Eif2ak4	0.572548	1.48715	0.475	1.52980127169766e-90
Top3a	0.572424	1.48702	0.321	6.60950160053497e-46
St5	0.572401	1.487	0.379	1.12564197019744e-81
Crtc3	0.57229	1.48688	0.368	3.02791537930518e-60
Rbm6	0.572254	1.48684	0.859	0
Nfyb	0.572151	1.48674	0.904	0
Zbtb12	0.572051	1.48664	0.784	4.04794005530829e-288
Rcor3	0.571916	1.4865	0.374	2.393633034919e-59
Wwc2	0.571821	1.4864	0.745	2.45521686616536e-245
Kbtbd4	0.57169	1.48626	0.487	6.16995194148045e-84
Fam13b	0.57157	1.48614	0.565	2.19399234110295e-124
Fbxl14	0.571387	1.48595	0.516	5.18077506709564e-99
Ythdc1	0.571306	1.48587	0.953	0
Gxylt1	0.571246	1.48581	0.631	7.43422647279049e-158
Stard3nl	0.571023	1.48558	0.753	7.75897716756351e-244
Khdc4	0.570996	1.48555	0.655	4.39737900040204e-165
Akap9	0.570384	1.48492	0.868	0
Stk11ip	0.570147	1.48467	0.26	5.1963187123268e-32
Vps9d1	0.570111	1.48464	0.33	6.92850244358165e-50
Isoc1	0.569851	1.48437	0.831	0
Ireb2	0.569822	1.48434	0.761	8.22678963040826e-232
Fbxw7	0.569818	1.48434	0.612	3.44696490830372e-138
Rhno1	0.569625	1.48414	0.774	1.4034482034808e-245
Chd8	0.569449	1.48396	0.82	1.38149817789465e-290
Armcx3	0.569419	1.48393	0.584	7.4835427482003e-165
Mynn	0.569388	1.48389	0.467	2.27094120499194e-71
Usp6nl	0.569353	1.48386	0.396	8.198163096858e-72
Hic2	0.569341	1.48385	0.579	6.39971197191796e-127
B3glct	0.569078	1.48358	0.577	3.36958504309013e-114
Nfib	0.568681	1.48317	0.634	4.30364908815877e-201
Tmem107	0.568529	1.48301	0.404	2.81995004587356e-55
Zfp952	0.568523	1.483	0.27	3.25778195673761e-34
Zfp652	0.568471	1.48295	0.654	1.41877490728258e-177
Rc3h2	0.568439	1.48292	0.721	9.26895689545341e-196
Stn1	0.568366	1.48284	0.533	4.02814257746891e-124
Mms22l	0.568282	1.48276	0.606	1.29289818025774e-113
Gtf2a1	0.56825	1.48272	0.716	3.9662135008745e-190
Taf6	0.568224	1.4827	0.687	2.78360503034867e-171
R3hcc1	0.568136	1.48261	0.731	7.99277383902657e-223
Amz2	0.5681	1.48257	0.511	2.48536524040414e-106
Fdft1	0.567988	1.48245	0.762	2.83704377973138e-217
Rufy1	0.567755	1.48222	0.405	3.45855334405463e-68
Pibf1	0.567751	1.48221	0.571	9.50303478244814e-127
Kctd2	0.567651	1.48211	0.492	1.282989307224e-87
Heph	0.567533	1.48199	0.342	2.79549315561086e-53
Ikzf5	0.567399	1.48185	0.673	1.42181045510796e-152
Zfp35	0.567379	1.48183	0.318	1.01227441888705e-42
Itch	0.56723	1.48168	0.749	2.38444579516512e-215
Psd3	0.56697	1.48141	0.255	3.81475337039312e-35
Kdm4b	0.56695	1.48139	0.272	8.08450297501442e-35
Dnajb4	0.566802	1.48124	0.415	1.92066862986197e-62
Tubgcp5	0.56669	1.48112	0.53	1.09793220768354e-108
Dis3l2	0.56651	1.48094	0.399	1.19384428024315e-63
Ccdc117	0.565546	1.47995	0.462	8.22529285718159e-75
Dock1	0.565463	1.47986	0.667	8.14231991422908e-201
Gpatch8	0.565435	1.47983	0.882	0
Paip1	0.565346	1.47974	0.865	0
N4bp2	0.565249	1.47964	0.817	5.41541538738237e-265
Gon4l	0.565212	1.4796	0.841	0
Dgcr6	0.56509	1.47948	0.884	0
Coil	0.565023	1.47941	0.547	2.32593205828378e-122
Tra2a	0.564913	1.4793	0.97	0
Ddt	0.564903	1.47929	0.933	0
Eed	0.564684	1.47906	0.78	7.5053203407163e-249
Tbp	0.564566	1.47894	0.462	9.9542322202965e-81
2810013P06Rik	0.564475	1.47885	0.41	2.84830656468885e-51
Cdca2	0.564411	1.47878	0.6	2.59960657310055e-87
Hnrnpa0	0.564154	1.47852	0.998	0
Pik3c2a	0.564088	1.47845	0.636	4.53086575655247e-156
Osgin2	0.56404	1.4784	0.364	6.92749887903507e-52
Zfp467	0.563637	1.47799	0.317	1.17205093996202e-44
Hmgb1	0.563539	1.47789	1	0
Ticrr	0.563397	1.47774	0.447	3.58376162810503e-68
Rnf146	0.563354	1.4777	0.699	1.30772247071052e-182
5730455P16Rik	0.563319	1.47766	0.497	1.78347380532913e-87
Mlxip	0.563025	1.47736	0.349	8.56058741744368e-51
Mgrn1	0.562918	1.47725	0.435	7.6374874214748e-79
Thrap3	0.562809	1.47714	0.975	0
Pip4p2	0.56275	1.47708	0.748	3.99498627462722e-219
Smg6	0.562675	1.477	0.763	1.1402967853883e-227
Arid4a	0.562476	1.4768	0.709	1.61798320252651e-164
Ogfr	0.562401	1.47673	0.804	5.29922317946173e-262
Zfp865	0.562252	1.47657	0.416	1.22558491802406e-68
Zfp955a	0.562227	1.47655	0.273	2.12918688819963e-35
Trim71	0.561859	1.47617	0.695	1.48952324926424e-201
Tmem223	0.56166	1.47597	0.91	0
Hdac6	0.561388	1.47569	0.391	3.01762953752676e-64
Pgap2	0.561365	1.47566	0.586	5.49522168706651e-146
Tceal8	0.561333	1.47563	0.964	0
Atad2	0.561147	1.47544	0.9	6.31207534160186e-293
Nono	0.560837	1.47513	0.998	0
Pole	0.560752	1.47504	0.534	2.82687996532917e-101
Gm266	0.560747	1.47503	0.325	6.91733347349468e-63
Eno3	0.560657	1.47494	0.734	1.02852375153022e-228
Arl2bp	0.560572	1.47485	0.895	0
Smarca4	0.560432	1.47471	0.959	0
Dcaf15	0.56043	1.47471	0.559	2.44075095041422e-114
Dexi	0.56031	1.47459	0.511	2.68028236158218e-100
Lyplal1	0.559908	1.47418	0.432	1.08924205328286e-69
Arl15	0.559877	1.47414	0.273	6.97991011486221e-40
Acy1	0.559764	1.47403	0.31	3.51408145286527e-47
B230219D22Rik	0.559758	1.47402	0.937	0
Srsf4	0.55975	1.47401	0.855	0
Lrrc42	0.559655	1.47392	0.745	5.52553455718175e-222
Gm17066	0.559634	1.4739	0.338	4.35505507558727e-39
Tubgcp6	0.559492	1.47375	0.271	8.64446634861108e-30
Rybp	0.559456	1.47371	0.643	2.80994111088976e-155
Cpxm1	0.559397	1.47365	0.578	2.65016859426674e-180
Map3k7	0.559379	1.47363	0.659	4.11037971594114e-157
Sirt6	0.559089	1.47334	0.487	3.18922912404709e-94
Gnai1	0.559016	1.47326	0.423	4.61042947813622e-66
Ddit4	0.558771	1.47301	0.413	1.25469145777898e-97
Phf2	0.558668	1.47291	0.445	6.09939161748873e-77
Fscn1	0.558644	1.47288	0.986	0
Mus81	0.558617	1.47286	0.359	5.80187494260009e-44
Gtf3c4	0.558616	1.47286	0.601	1.94710862917265e-133
Tnpo3	0.55858	1.47282	0.858	0
Otud7b	0.558534	1.47277	0.543	9.91005236904534e-98
Hist1h2be	0.558496	1.47273	0.385	8.48299813405515e-34
Shprh	0.558427	1.47266	0.551	1.74438834691796e-106
Rprd2	0.55827	1.4725	0.665	2.73475818049689e-162
Cdr2l	0.558178	1.47241	0.356	5.23219191759096e-70
Snapc3	0.558112	1.47234	0.567	3.61944547951492e-122
[truncated: 3,780 more rows]

## Sheet: muscle
Wilcoxon rank sum test (Seurat's function FindAllMarkers())
gene	avg_log2FC	Fold Change	% cells exp.	p_val_adj
Pax3	7.2044	147.483	0.961	0
Lbx1	6.68475	102.875	0.924	0
Eya1	5.64262	49.9571	0.807	0
Met	5.48978	44.9354	0.801	0
Hpgd	5.5125	45.6485	0.757	0
Six1	3.48792	11.2194	0.934	0
Pitx2	4.01509	16.1682	0.723	0
Sim2	5.39266	42.01	0.679	0
Eya2	5.28646	39.0285	0.661	0
Pcdh17	3.33188	10.0692	0.745	0
Tcf15	2.85922	7.25625	0.912	0
Itga4	4.1886	18.2346	0.569	0
Mn1	2.80777	7.00202	0.667	0
Tubb2b	3.2285	9.37295	0.983	0
Mybpc1	6.24025	75.5967	0.502	0
Sp5	6.36797	82.5941	0.503	0
Plk2	2.29392	4.90386	0.816	0
Myf5	6.71215	104.848	0.491	0
Nav2	2.95531	7.75598	0.601	0
Pcdh19	2.56621	5.92253	0.658	0
Epha5	2.65679	6.30627	0.696	0
Fhl1	2.40924	5.31194	0.73	0
Sobp	2.48594	5.602	0.719	0
Meox2	1.64053	3.11779	0.818	0
Myc	2.64789	6.2675	0.631	0
Gabra2	6.12267	69.68	0.422	0
Cpne8	4.94162	30.7309	0.434	0
Foxd2os	4.81215	28.0932	0.426	0
Nav3	4.52099	22.959	0.419	0
Tpm2	2.48065	5.58149	0.909	0
Gfra1	4.6265	24.7011	0.41	0
Phlda1	2.01868	4.05212	0.732	0
Bdnf	2.13267	4.38528	0.596	0
Cxcr4	4.49632	22.5697	0.391	0
Dlgap1	5.25433	38.1689	0.392	0
Hoxa11os	1.12484	2.18077	0.849	0
Mcrip2	2.17513	4.51626	0.553	0
Ppp1r1a	3.74871	13.4423	0.404	0
Slit2	2.03666	4.10296	0.665	0
Rbp4	3.08495	8.48523	0.469	0
Ppargc1b	3.91132	15.0462	0.389	0
Wfdc2	1.69154	3.23002	0.73	0
Stk26	1.75052	3.3648	0.84	0
Dusp4	2.27575	4.84248	0.534	0
Rel	2.39371	5.25505	0.471	0
Dkk2	2.65648	6.30492	0.457	0
Gria2	1.38116	2.60478	0.508	0
Meox1	2.73465	6.65596	0.405	0
Wnt16	5.73943	53.4245	0.354	0
Tmem30b	3.50311	11.3381	0.375	0
Cdkn1a	3.87369	14.6588	0.378	0
Plagl1	1.65031	3.13901	0.497	0
Me1	2.29778	4.917	0.447	0
Tnik	3.16524	8.97083	0.381	0
Hoxa11	1.0819	2.11683	0.847	0
Adamts16	6.63638	99.4831	0.325	0
Foxd2	5.26116	38.3502	0.328	0
Dpysl4	1.43071	2.6958	0.569	0
Lurap1l	4.75404	26.9841	0.325	0
Gdnf	2.61168	6.11215	0.356	0
Ezr	1.37912	2.6011	0.59	0
Plcg2	3.25632	9.55539	0.355	0
Mapk12	1.4042	2.6467	0.584	0
Col13a1	3.36538	10.3057	0.342	0
Chchd10	1.26671	2.40612	0.428	0
Lmcd1	2.88464	7.3852	0.339	0
Gsn	2.33511	5.04588	0.398	0
Lrig1	2.00306	4.00848	0.467	0
Inpp4b	2.47416	5.55642	0.383	0
Camk1d	3.93231	15.2666	0.317	0
Plch1	3.41189	10.6434	0.336	0
Pdgfc	1.40083	2.64053	0.87	0
Fam81a	4.21336	18.5501	0.302	0
Cotl1	1.10149	2.14577	0.874	0
Ntf3	1.16186	2.23746	0.622	3.20911703818267e-269
Rbp1	1.25809	2.39179	0.945	0
Lgr5	4.52169	22.9702	0.291	0
Pdgfa	0.913844	1.88406	0.364	0
Tex15	2.28016	4.8573	0.381	0
Hacd1	1.22879	2.3437	0.807	0
Epha3	1.5257	2.87927	0.476	2.04458564377716e-299
Adamts17	2.95869	7.77417	0.31	0
Anxa6	1.04815	2.06787	0.532	5.54417179329263e-254
Pls1	3.41757	10.6854	0.294	0
Macrod2	1.23078	2.34693	0.59	1.62447972783717e-247
Sulf1	2.254	4.77004	0.349	0
Chst2	1.42703	2.68893	0.486	2.33649538168494e-268
St6galnac3	1.42032	2.67644	0.648	0
Grrp1	1.62149	3.07693	0.386	0
Lpl	1.00841	2.01169	0.576	1.16258635749001e-235
Tfpi	1.44479	2.72224	0.374	0
Abr	1.25761	2.39099	0.623	2.04628495287944e-270
Fap	1.79837	3.47826	0.324	0
Ablim1	1.26641	2.40562	0.415	2.05306636550756e-263
Six2	4.02467	16.2759	0.264	0
Lmo3	3.09345	8.53535	0.276	0
Pmp22	1.52492	2.87771	0.419	2.22135148879685e-248
Nkain3	2.54104	5.8201	0.302	0
Dach2	2.22837	4.68603	0.323	0
Sh3kbp1	1.25187	2.3815	0.492	4.37852063869245e-211
Ehd4	0.885251	1.84709	0.494	1.43792072659943e-189
Pgf	2.88302	7.37693	0.281	0
Etv4	0.730447	1.65915	0.606	4.87307527573354e-144
Igfbp2	0.45257	1.36848	0.836	3.75686768509895e-180
Gxylt2	1.18705	2.27686	0.466	1.78501937025432e-192
Capn2	0.792978	1.73265	0.685	1.08882825996632e-173
Hes6	1.12986	2.18837	0.796	0
Sdc4	1.05308	2.07496	0.49	1.58359053934744e-178
Eya41	0.531747	1.44568	0.587	2.22138032762557e-118
Cnksr2	1.14963	2.21857	0.458	8.9928117534964e-189
Dach11	0.782903	1.72059	0.745	3.73403937618706e-178
Hist3h2ba	1.72916	3.31535	0.308	0
Gamt	1.22056	2.33037	0.481	1.11849081917229e-181
Acot7	1.02023	2.02824	0.498	1.81432696063908e-163
Rab3ip	0.872123	1.83035	0.782	9.16409461785926e-231
Pik3r1	0.997753	1.99689	0.42	3.36460956991704e-177
Rora	2.13836	4.40261	0.301	0
Tubb2a	0.769241	1.70437	0.472	6.60080999463563e-148
Tle1	0.885373	1.84724	0.785	5.98094279729734e-240
Ostf1	0.717759	1.64463	0.494	3.28261464668694e-143
Fzd4	1.64487	3.12719	0.331	3.6786698554668e-243
Frat2	1.16993	2.25001	0.431	1.89199108044164e-169
Ripk3	1.15676	2.22955	0.417	6.39871489800596e-164
Zeb2	0.782726	1.72038	0.419	9.15893412580732e-151
Fam3c	0.837092	1.78645	0.677	1.73908508896305e-170
Lrrn1	2.1802	4.53218	0.273	0
Gm497081	0.471179	1.38624	0.772	2.70849942855728e-121
Col18a1	0.440776	1.35733	0.698	1.33516005364033e-172
Dpysl3	0.856591	1.81075	0.48	1.38396666427006e-129
Tspan9	1.03219	2.04513	0.484	5.99790116446689e-143
Tbc1d4	1.1981	2.29437	0.387	2.45091255160961e-162
Ccnyl1	0.951949	1.93448	0.494	2.17414548418893e-135
Ackr3	0.941712	1.92081	0.338	7.53310686612376e-171
Timp1	1.00729	2.01014	0.4	2.666678153442e-142
Nr2f2	0.597026	1.5126	0.861	1.26801346925559e-218
Rell1	0.829715	1.77733	0.515	1.61523413739484e-121
Nudt19	0.776254	1.71268	0.649	3.61505660068059e-137
Celf2	0.924523	1.89806	0.453	2.81188105105234e-122
Map3k20	1.03046	2.04268	0.463	7.77925464501765e-127
Skap2	0.742909	1.67355	0.49	1.17973376325191e-100
Rnd3	0.778556	1.71541	0.898	4.78632659554488e-271
Hs3st3b11	0.832092	1.78026	0.44	1.43184465168918e-109
Arxes2	1.0326	2.0457	0.686	6.75479945004013e-167
Hibadh	0.53236	1.44629	0.687	5.93703404802888e-94
Dok1	1.31385	2.48604	0.319	5.03287521981143e-165
Nectin1	1.21464	2.32084	0.343	4.53067962696214e-148
Cluh	0.801382	1.74277	0.595	1.94974485569604e-123
Pcolce2	1.07134	2.10138	0.382	7.63323384059454e-127
Flrt3	0.818947	1.76412	0.757	1.7621940283481e-181
Fat3	1.19832	2.29472	0.312	6.68266981848192e-155
Psmb10	0.720179	1.64739	0.563	7.76965274640034e-100
Snhg4	1.10427	2.14989	0.808	3.48461638998487e-294
Pecr	0.715437	1.64198	0.527	9.16436310600136e-96
Uchl1	0.761404	1.69514	0.44	3.65176382784244e-97
Pcbd1	0.782774	1.72044	0.447	1.30129085141158e-96
2810408I11Rik	0.948783	1.93024	0.688	4.04563828682287e-169
Zfp593	0.690105	1.6134	0.756	1.89965532643106e-140
Arxes1	0.943137	1.9227	0.682	2.87901535387569e-138
Tnfrsf19	1.11096	2.15989	0.37	2.72126237629826e-120
2610307P16Rik	1.24862	2.37614	0.273	1.71560093515313e-168
Tpd52	0.682423	1.60483	0.361	1.56206793086964e-106
Klk8	1.05864	2.08296	0.257	9.40852502318885e-181
Tusc1	0.947973	1.92916	0.356	1.32619391918645e-106
Wnt5b1	0.670345	1.59145	0.488	3.70208359040117e-79
Cep411	0.678324	1.60028	0.661	5.24425276356885e-98
Dgke	1.29221	2.44902	0.281	2.4136914574645e-148
Irs1	1.14304	2.20845	0.336	5.36862889216772e-116
Boc1	0.534108	1.44805	0.497	3.43458180811059e-69
Foxp41	0.38129	1.30251	0.693	2.06563751164075e-63
Ebf11	0.561812	1.47612	0.667	8.01066693042129e-81
Eno31	0.479086	1.39386	0.842	2.6769049052669e-113
Epop1	0.598347	1.51398	0.76	2.84576149147563e-122
Foxp1	0.300268	1.23137	0.631	1.00368726926987e-51
Cdh21	0.610603	1.5269	0.798	3.87303885318723e-157
Rrp9	0.613451	1.52991	0.753	4.14642999656596e-112
Lysmd2	0.624304	1.54147	0.461	6.45996589706738e-70
Hoxb2	0.551978	1.46609	0.434	1.01718575051033e-66
Pou2f2	0.974546	1.96502	0.319	1.57306639487197e-103
Nkd21	0.927239	1.90163	0.601	2.43788174299359e-101
Fyn	0.542235	1.45623	0.618	6.53822974651068e-80
Six41	0.644561	1.56326	0.758	8.49221993089183e-132
Ppif	0.563206	1.47755	0.798	5.2393737218206e-122
Elavl2	0.963256	1.94971	0.374	3.87195112716331e-90
Gprc5c	0.726154	1.65422	0.33	9.10536005637546e-89
Slc25a17	0.6579	1.57778	0.828	1.30125361992917e-166
Elovl2	0.878859	1.83892	0.376	3.16114996166e-85
Lin28a	1.03556	2.04992	0.336	1.07197420142549e-94
Abhd11	0.762471	1.69639	0.404	2.15189916407017e-75
Msantd31	0.407808	1.32667	0.712	3.83863868166313e-62
Esrra	1.01762	2.02457	0.307	9.67386844380923e-103
Eea1	0.627775	1.54518	0.534	7.41311113867354e-72
Snhg15	0.710827	1.63674	0.603	4.56711024707254e-77
Snhg16	0.563271	1.47762	0.578	4.27551600418558e-62
Crmp1	0.372797	1.29486	0.56	1.64858422524923e-46
Chpt11	0.53946	1.45343	0.588	3.46114722651405e-67
Lactb	0.524596	1.43853	0.643	5.9454075546636e-71
Car141	0.635144	1.55309	0.857	2.69276022869031e-190
Got11	0.502729	1.41689	0.763	8.68623818458473e-90
Fkbp111	0.55968	1.47394	0.602	4.3717667756896e-65
Sall21	0.475395	1.3903	0.598	4.31222531932722e-55
Grwd1	0.619583	1.53643	0.732	5.71459378696159e-107
Ank2	0.792068	1.73156	0.465	1.03062981273203e-73
Acaa2	0.423368	1.34105	0.642	5.51733938672247e-59
Lgr4	0.768361	1.70333	0.487	1.04788084044181e-69
Kcnmb41	0.531995	1.44593	0.489	8.65568465789891e-53
Rangrf	0.550444	1.46454	0.841	6.94749922863303e-129
Tcirg1	1.09809	2.14071	0.261	9.26340406075246e-107
Tmtc2	0.726065	1.65412	0.386	8.17836646230681e-66
Prdm161	0.484033	1.39865	0.65	6.35849494445857e-63
Rbfa	0.464332	1.37968	0.604	4.17259048251791e-54
Rcl1	0.517223	1.4312	0.727	5.14112523655166e-81
Shisa21	0.545533	1.45956	0.418	4.49408639837633e-57
Hoxa101	0.238517	1.17978	0.918	3.62256618837132e-45
Stat5b	0.810702	1.75407	0.32	1.30464590576828e-74
Pus7	0.556048	1.47024	0.661	3.2880396087732e-73
Gstm1	0.586547	1.50165	0.425	5.4481557722485e-56
Megf6	0.513797	1.4278	0.419	5.80194694903013e-55
Ralb	0.270629	1.20633	0.673	1.14400812629343e-50
Tpbg1	0.438198	1.35491	0.569	9.01692509077202e-48
Ckb	0.396458	1.31627	0.406	2.49102477498103e-53
Pla2g12a	0.441931	1.35842	0.624	6.1223741417151e-48
Etv51	0.435381	1.35227	0.501	1.09500421483359e-42
Cr1l	0.580236	1.49509	0.594	1.30210221492643e-64
2010204K13Rik	0.493803	1.40815	0.605	9.72378848983387e-53
Hs6st21	0.355263	1.27922	0.518	2.1629996035137e-38
Cenpv1	0.465403	1.3807	0.781	1.07595248919986e-75
Prex1	0.654365	1.57392	0.399	7.7906717702337e-58
Endog	0.469696	1.38482	0.49	1.25405891304963e-44
Pea15a	0.331378	1.25821	0.504	3.52460107128103e-40
Hotairm1	0.765031	1.69941	0.254	2.27474086173478e-87
Snai11	0.393094	1.31321	0.612	2.02716775499916e-42
Ptgis1	0.433751	1.35074	0.493	5.06571267170864e-42
Chchd4	0.68396	1.60654	0.839	5.10173526075092e-176
Mrps18b	0.528461	1.44239	0.784	4.41784563363534e-97
Ltv1	0.552633	1.46676	0.749	6.93398187980082e-95
Mcur1	0.511259	1.42529	0.504	2.0096928033374e-46
Psat1	0.493716	1.40807	0.792	1.34607344820022e-94
Polr1e	0.500955	1.41515	0.577	5.90089319567408e-49
Kbtbd8	1.02849	2.03989	0.271	2.21025480633117e-80
Tm7sf2	0.661756	1.58201	0.339	9.14288239005146e-57
Ubtd1	0.792281	1.73181	0.302	1.36098238562576e-66
Nr2c2ap	0.529344	1.44327	0.471	1.85118160340977e-47
Creld1	0.926586	1.90077	0.256	5.57813429423078e-80
Nop2	0.546	1.46003	0.685	2.32978779397198e-75
Pmm1	0.489507	1.40397	0.521	6.02608913681727e-41
Tfb2m	0.4069	1.32583	0.584	1.45503243137855e-39
Ptpn18	0.270176	1.20595	0.254	8.24601124340005e-76
Ank3	0.453434	1.3693	0.694	1.75838425466264e-58
Cenps	0.348824	1.27352	0.761	3.32897063143691e-47
Epb41l4aos	0.531627	1.44556	0.829	2.86646073858402e-116
Dusp5	0.696503	1.62057	0.373	1.02104010336656e-53
Bcat11	0.391485	1.31174	0.59	1.19554396595352e-35
Pdss1	0.656983	1.57678	0.365	3.91208652754821e-50
Dph5	0.493813	1.40816	0.436	1.78566313105083e-42
Gstp1	0.49067	1.4051	0.612	4.52954123996027e-42
Jak1	0.608108	1.52426	0.789	5.17511804055336e-127
Pim3	0.421343	1.33917	0.585	3.97402615888643e-40
Idh3a	0.591314	1.50662	0.852	1.39100888985232e-165
Utp14b	0.500964	1.41516	0.598	1.66601680022673e-47
Scap	0.553101	1.46724	0.381	4.31350494999597e-45
5031439G07Rik	0.470132	1.38524	0.484	2.85171972008348e-39
Gsr	0.344242	1.26948	0.697	4.51462752466732e-39
Speg1	0.379753	1.30112	0.408	2.94928721571251e-35
Shmt11	0.421138	1.33898	0.732	1.18695117016793e-56
Phactr2	0.375934	1.29768	0.646	2.436500778998e-39
Ncs11	0.377348	1.29895	0.631	4.12442307718088e-37
Ly6e	0.294148	1.22616	0.588	2.16659431656811e-34
Mdfi1	0.340076	1.26582	0.5	7.43450744739312e-31
Zfp4281	0.460464	1.37598	0.917	1.55307330755354e-143
Pdcd4	0.431265	1.34842	0.847	1.11058825003257e-86
Hes1	0.432351	1.34943	0.663	1.79753930857916e-45
Bmi11	0.403709	1.3229	0.612	4.92135928866875e-38
Scpep11	0.295093	1.22696	0.629	5.6916123550384e-28
Daam1	0.601236	1.51702	0.572	1.3688893133662e-52
Dnmt3b	0.415948	1.33418	0.537	4.19109671522566e-35
Hpcal11	0.376499	1.29819	0.555	9.0159795484746e-32
C1qtnf12	0.647796	1.56677	0.329	5.92320460351159e-49
Foxn3	1.02231	2.03117	0.91	0
Snhg3	0.712907	1.6391	0.874	7.32981069714547e-206
Ptprd1	0.563419	1.47777	0.706	8.49464899584464e-69
Pdlim1	0.356746	1.28053	0.251	1.43288255952967e-66
Akap1	0.543522	1.45753	0.434	8.48963161519064e-42
4931406C07Rik	0.456827	1.37252	0.472	1.24239725516965e-37
Ptges2	0.397954	1.31764	0.525	8.55587312586878e-34
Slc25a24	0.399541	1.31909	0.536	1.13112628229864e-32
Dusp91	0.481484	1.39618	0.867	1.04540261679301e-117
Wdr46	0.466696	1.38194	0.74	2.25200248396375e-69
Map3k1	0.460866	1.37637	0.518	2.65654978783376e-39
Zeb1	0.482598	1.39726	0.741	3.81305783673809e-65
Ncoa3	0.450722	1.36672	0.473	3.64578681773088e-36
Ntpcr	0.438954	1.35562	0.424	9.85710860026041e-34
Rbm38	0.313285	1.24253	0.585	1.6435884397338e-30
Smco4	0.340606	1.26629	0.751	2.46512730825409e-43
Tspan14	0.333876	1.26039	0.512	1.75491695063742e-27
Mrpl47	0.405719	1.32475	0.683	4.54774153215889e-43
Tsr21	0.319562	1.24795	0.681	1.2086124348188e-32
Msra	0.716538	1.64323	0.318	4.63058865739806e-48
Ice1	0.65563	1.5753	0.797	1.15460991304211e-145
Shroom3	0.749942	1.68173	0.287	1.64007271830856e-52
Aen	0.423509	1.34119	0.652	1.97220210046531e-41
Slc1a5	0.374489	1.29638	0.461	1.088538945442e-29
Fjx1	0.253012	1.19169	0.533	9.12444580495937e-28
Aldh7a11	0.350294	1.27482	0.746	1.16245636899017e-45
Mllt61	0.379282	1.30069	0.484	9.1480100515388e-31
Coa7	0.373474	1.29547	0.672	5.30517761724688e-35
Spryd7	0.540965	1.45495	0.391	4.6577309199459e-37
Nadk	0.437099	1.35388	0.718	3.33856721079587e-52
Tsr1	0.411585	1.33015	0.691	4.40328928093414e-48
Pycrl1	0.3477	1.27253	0.796	2.06262073941977e-49
Cdk5r1	0.814103	1.7582	0.271	1.04731785802665e-54
Mrpl16	0.38966	1.31008	0.768	4.1996194809895e-59
Prodh	0.536348	1.4503	0.351	5.33188926687672e-38
Sec14l1	0.405753	1.32478	0.643	5.35915045580222e-38
Pus1	0.42126	1.3391	0.603	2.71183394236379e-35
Fgfrl11	0.208404	1.15541	0.638	3.15914415890863e-20
Nln	0.416007	1.33423	0.563	6.0344498046626e-32
Peg121	0.349466	1.27409	0.574	4.57859598722088e-28
Mrps271	0.368954	1.29142	0.679	4.33353488924655e-36
Pdha1	0.527314	1.44124	0.872	3.16520674397153e-145
Zfp5991	0.520438	1.43439	0.351	2.21689815793379e-37
Rpp40	0.436776	1.35358	0.468	2.23945551337012e-31
Mrpl36	0.503194	1.41735	0.872	3.1601837250234e-131
Bysl	0.438826	1.3555	0.621	2.70068018883425e-42
Tmem70	0.376433	1.29813	0.702	3.05333603321537e-39
Prmt3	0.378779	1.30024	0.618	1.72965906897474e-34
Trp53rka1	0.317154	1.24587	0.577	2.72484999881786e-27
Heatr3	0.355668	1.27958	0.68	1.78143258531342e-40
Ncam11	0.488727	1.40321	0.549	1.62584811490398e-30
Aco11	0.349802	1.27439	0.535	9.66544018149006e-28
Tbrg4	0.368788	1.29127	0.521	1.94752540158659e-27
Enoph11	0.331752	1.25854	0.559	2.52739094172196e-24
Lmf1	0.470095	1.3852	0.317	3.45023825619977e-37
Id2	1.23039	2.34631	0.975	0
Timm10	0.628352	1.5458	0.849	7.63463585864896e-152
Mtfr1l	0.402992	1.32225	0.816	5.62591952811893e-73
Sco1	0.435344	1.35223	0.434	3.18387060649154e-30
Ccdc81	0.276645	1.21137	0.628	4.56370563469649e-26
Ppic	0.399635	1.31917	0.874	3.00549812540827e-129
Rrp1b1	0.462536	1.37796	0.843	3.55228830842817e-97
Ppan	0.456399	1.37211	0.777	2.16100071942338e-70
Syne41	0.502347	1.41652	0.35	3.60093335366967e-34
Maoa	0.378028	1.29956	0.497	2.16003670346933e-27
Nkd11	0.256421	1.19451	0.611	5.42156265367117e-20
Cited2	0.892752	1.85671	0.92	9.7258977380665e-276
Psph	0.318561	1.24709	0.513	3.5916605659756e-23
Fkbp101	0.234529	1.17652	0.544	9.93955860918554e-19
Gnptab	0.63281	1.55058	0.312	8.96555045967994e-40
Eif2b2	0.408982	1.32775	0.773	3.05671741100322e-59
3110082I17Rik	0.370817	1.29309	0.574	9.23910787956367e-30
Mras1	0.367806	1.29039	0.425	7.25916559588223e-25
Mad2l2	0.28103	1.21506	0.662	4.76019318919962e-24
Fra10ac1	0.583082	1.49805	0.679	3.81490605478597e-58
Rcc1l	0.389932	1.31033	0.468	1.46935771611472e-26
Polr3g	0.38214	1.30327	0.466	3.44615980868036e-26
Nop16	0.446039	1.3623	0.858	2.83089342655327e-94
Akt1s1	0.439041	1.3557	0.827	1.28817580395485e-85
Hspe1-rs11	0.38202	1.30317	0.584	1.3942375960778e-30
Ccne11	0.605525	1.52153	0.92	6.93032881743035e-223
Rhod	0.340551	1.26624	0.398	3.3025470018114e-25
Rrs1	0.554607	1.46877	0.852	2.10576239144684e-129
Timm9	0.516074	1.43006	0.849	3.57543502014494e-119
1700021F05Rik	0.366984	1.28965	0.697	4.428372284067e-39
Tfap41	0.31863	1.24715	0.643	1.28030563311609e-27
Yars	0.323526	1.25138	0.631	1.0827783776113e-26
Polr3h	0.321174	1.24935	0.631	2.82863402139307e-26
Mrps6	0.352131	1.27644	0.808	5.87938071762012e-57
Trp53i11	0.609821	1.52607	0.274	1.5032473430538e-41
Prelid2	0.276219	1.21102	0.526	1.17168941367544e-18
Gemin5	0.390369	1.31073	0.652	5.77132511368385e-37
Trmt61a	0.596808	1.51237	0.348	7.09319591936578e-36
Tmem123	0.324891	1.25257	0.591	9.4723853883596e-26
Slc25a331	0.278769	1.21316	0.503	1.04468214209948e-21
Rcc11	0.376207	1.29793	0.791	1.48370242523431e-56
Coq2	0.315269	1.24424	0.675	4.6594437503508e-32
Rdh13	0.46217	1.37761	0.336	2.28739513353164e-30
Rasl11a1	0.31828	1.24684	0.537	2.07849879818317e-21
Gpatch4	0.475064	1.38998	0.813	5.91457386029944e-89
Nob1	0.387466	1.30809	0.771	5.38838976826159e-52
Stxbp61	0.602593	1.51844	0.372	5.20603669300427e-33
Cox101	0.324066	1.25185	0.619	1.02932229129058e-26
Ifrd2	0.185312	1.13706	0.637	9.12850456591804e-26
B4galt21	0.308037	1.23802	0.489	2.11323453600137e-21
Lifr	0.322815	1.25077	0.382	1.05081602429238e-23
Atad3a	0.494781	1.40911	0.844	1.77465917619766e-124
Acads	0.357843	1.28151	0.853	6.67984050525162e-63
Kti12	0.352986	1.2772	0.755	9.02608850929108e-43
Sac3d1	0.337359	1.26344	0.724	8.82346592123807e-40
Prag1	0.544716	1.45873	0.294	3.93811338735961e-36
Pimreg1	0.202863	1.15098	0.74	8.91888435453765e-19
P3h41	0.230331	1.1731	0.482	1.72793816880094e-17
Aatf	0.347593	1.27244	0.68	4.23895205478344e-33
Elac2	0.372928	1.29498	0.515	8.20830533563282e-25
Mycl	0.247619	1.18725	0.443	2.78217641546617e-17
Ccdc86	0.404149	1.32331	0.825	5.47167586458974e-75
Slc35a1	0.492699	1.40707	0.724	7.83934121952486e-57
Mbnl1	0.261369	1.19862	0.729	6.2040199283577e-52
Pisd	0.423745	1.3414	0.422	2.24710981022899e-26
Cd3eap	0.403567	1.32277	0.799	1.35612299250896e-64
Slc19a1	0.417465	1.33558	0.378	8.75758800889384e-27
Nipsnap11	0.267154	1.20343	0.814	2.30645111693435e-36
Ipo41	0.321356	1.2495	0.637	8.43000506429485e-26
Cpne3	0.27113	1.20675	0.698	6.96845196611955e-24
Agpat3	0.335922	1.26218	0.474	7.7933419295022e-23
Med221	0.284903	1.21833	0.592	1.05023270942792e-20
Gkap1	0.282375	1.2162	0.673	1.77637519815311e-24
Lactb2	0.490343	1.40478	0.34	6.92857358641489e-30
Gale	0.530472	1.4444	0.333	2.22500960409822e-29
Bphl	0.288769	1.2216	0.502	1.40248895467337e-18
Pdxk	0.521405	1.43535	0.309	5.31493771590838e-31
Slc25a39	0.427839	1.34522	0.896	1.8239491879915e-134
Dhps	0.398502	1.31814	0.775	2.15062763846512e-63
Vasp	0.415785	1.33402	0.748	3.11150817750701e-61
Hmga11	0.261836	1.199	0.764	1.25737805717332e-24
Ak3	0.301261	1.23222	0.62	9.21682035601929e-24
Bop1	0.363894	1.28689	0.678	8.52241163061573e-36
Spout1	0.298159	1.22957	0.661	2.20051276788642e-24
Bcat2	0.36582	1.28861	0.531	6.73560000742268e-25
L2hgdh	0.345567	1.27065	0.448	5.04403231247173e-23
Neto21	0.303578	1.2342	0.501	1.81183017804647e-18
Lrp4	0.656666	1.57644	0.252	3.21123949793625e-40
Npm3	0.642765	1.56132	0.941	2.70294191573001e-303
Hadhb	0.386712	1.30741	0.831	1.29352414655558e-73
Cd3201	0.330304	1.25728	0.712	1.31140978760451e-35
Raph1	0.338307	1.26427	0.651	1.12511354925468e-29
Gfm1	0.33304	1.25967	0.612	4.33172244481319e-25
Acat1	0.271489	1.20705	0.689	1.2350982513697e-24
Apoo1	0.266355	1.20277	0.722	5.31695705389762e-23
Ift431	0.194241	1.14412	0.739	1.85826550129346e-16
Arfrp1	0.338874	1.26477	0.785	3.49127884683768e-47
Wdr77	0.325634	1.25322	0.792	6.2454114473915e-42
Dimt1	0.285861	1.21914	0.672	2.20178481888418e-24
Ivd1	0.243712	1.18403	0.681	4.73154097459328e-22
Trim8	0.337582	1.26364	0.552	6.47588642001225e-22
Nfs1	0.348949	1.27363	0.523	6.86161894488014e-22
Ndufaf5	0.369695	1.29208	0.448	7.19413138391181e-22
Tcf71	0.31227	1.24166	0.437	1.14768940788836e-20
Ppfibp1	0.234703	1.17666	0.56	3.39779921580098e-17
Map4k1	0.787862	1.72651	0.251	1.56731565197295e-40
Raver2	0.476342	1.39121	0.298	1.42667796375226e-30
Eif4ebp1	0.685758	1.60855	0.954	0
Dlat	0.406235	1.32522	0.76	1.93742732513984e-62
Sdc31	0.350232	1.27477	0.417	5.42775826255879e-20
Abhd17b1	0.223561	1.16761	0.634	1.37395111245894e-16
Bckdhb1	0.223569	1.16762	0.622	4.70261133136647e-14
Riok21	0.289578	1.22228	0.686	8.7732357393597e-26
Ecsit	0.3569	1.28067	0.516	2.53555288442365e-23
Pusl1	0.382823	1.30389	0.46	7.66091207862038e-23
Bok	0.23139	1.17397	0.334	8.98115429680625e-23
Lrrc8d1	0.363683	1.28671	0.393	2.71179523245746e-22
Zfp385a1	0.247776	1.18737	0.545	1.29855801093249e-14
Ptbp3	0.602434	1.51828	0.839	2.95527539312831e-158
Riok3	0.356163	1.28002	0.767	7.97182263145215e-45
Smyd51	0.34069	1.26636	0.564	5.83918236510357e-24
Trip10	0.362372	1.28554	0.433	3.30507424791279e-21
Dtd1	0.281626	1.21556	0.615	6.91459330718823e-21
Uri1	0.380618	1.3019	0.806	4.87694194860733e-61
Ntmt11	0.282584	1.21637	0.797	4.90721277113497e-35
Rrp36	0.334075	1.26057	0.678	1.94487653200679e-29
Mars	0.318855	1.24734	0.667	5.75313529099107e-28
Rpf2	0.397507	1.31723	0.831	8.60714266272162e-62
Cdc20	0.356771	1.28056	0.887	1.20301302766303e-49
Dhrs41	0.229195	1.17218	0.756	6.66194678898232e-23
Setd7	0.343246	1.26861	0.417	1.47662298304439e-19
Alas11	0.240269	1.18121	0.585	1.30564064878645e-17
Arl4c	0.182406	1.13477	0.409	2.94189933621952e-16
Aimp2	0.35604	1.27991	0.79	1.7025886825811e-46
Txnrd3	0.610448	1.52673	0.275	6.25757961152888e-32
Fzd1	0.33929	1.26513	0.466	9.34692496584766e-21
Antxr21	0.349057	1.27373	0.452	3.66325211158004e-20
Riox1	0.318411	1.24696	0.5	1.06328027080214e-19
Klhdc4	0.32884	1.256	0.504	2.30986019015476e-19
Eef1akmt4	0.333098	1.25972	0.466	4.67878429739811e-19
Dock4	0.274441	1.20953	0.463	1.0861997045553e-18
Bckdha1	0.262898	1.19989	0.534	8.90774371661949e-16
Cmtm71	0.269572	1.20545	0.774	4.38153531796004e-34
Dlc11	0.256939	1.19494	0.718	5.04466716973351e-25
Snhg171	0.356183	1.28003	0.594	1.6275121745364e-24
Dusp16	0.428862	1.34617	0.347	2.99136099222081e-24
Ndufaf61	0.330182	1.25717	0.586	4.21464114938029e-22
Foxo4	0.363909	1.28691	0.416	6.63082677391394e-21
Aven	0.288267	1.22117	0.672	6.76228620163707e-22
Rrp12	0.406101	1.3251	0.441	8.21888377294471e-23
Fuom1	0.366891	1.28957	0.382	1.24831416113274e-20
Gtpbp6	0.298242	1.22964	0.453	2.60122648306457e-17
Apbb2	0.246098	1.186	0.523	1.42876392076012e-16
Plpp2	0.235908	1.17765	0.437	9.45966356544453e-16
Igdcc4	0.478029	1.39284	0.284	3.79911655098937e-29
Hist3h2a	0.466298	1.38156	0.287	1.53994883300074e-27
Polr1a	0.313724	1.24291	0.647	1.74730953003798e-26
Sik1	0.432121	1.34922	0.344	4.09418885262992e-24
Cox18	0.332311	1.25903	0.564	8.91798580684758e-20
Fat11	0.221483	1.16593	0.703	6.78543086279247e-18
Gusb	0.195124	1.14482	0.598	3.98890671222283e-15
Surf2	0.313011	1.2423	0.659	3.21917353709981e-23
Abhd17c1	0.260544	1.19793	0.652	2.38574338704787e-20
1190007I07Rik	0.35158	1.27596	0.52	7.5435761512733e-20
Trub1	0.319383	1.2478	0.524	1.28920358060003e-18
Trp53rkb	0.318069	1.24666	0.471	9.46597007096316e-18
Zfp5661	0.297756	1.22923	0.493	6.37899192994304e-17
Elp61	0.217393	1.16263	0.617	3.14050174714739e-14
Srm	0.696379	1.62043	0.93	1.31479162844802e-257
Phb	0.479241	1.39401	0.902	1.02727856259928e-147
Tanc2	0.495183	1.4095	0.327	2.44523342688353e-25
Mrm3	0.355995	1.27987	0.38	7.08702771864301e-20
2310061I04Rik	0.364139	1.28711	0.381	1.22092001923963e-19
Mterf21	0.338972	1.26486	0.398	2.05405668842241e-18
Riox2	0.308767	1.23865	0.53	4.53074967374503e-18
Pus31	0.261323	1.19858	0.527	3.28987589922654e-15
B4galt5	0.588565	1.50375	0.253	5.20137104996831e-32
Myb	0.408587	1.32739	0.318	3.34661291593061e-23
Pno1	0.430396	1.3476	0.874	1.31041648466952e-99
Jun1	0.309678	1.23943	0.851	4.49994249904505e-64
Mrps221	0.359381	1.28288	0.837	2.04449277828003e-53
Snhg61	0.29345	1.22557	0.815	5.5124914479486e-41
Nol9	0.340336	1.26605	0.621	7.10142501929325e-26
Thg1l	0.292453	1.22472	0.592	7.0601621903178e-17
Hk21	0.278436	1.21288	0.573	3.29618176894584e-16
Acad9	0.31443	1.24352	0.485	2.30958015208616e-15
Fkbp51	0.207792	1.15492	0.643	3.32011312218078e-15
Nsmf	0.354415	1.27847	0.322	1.86275565397098e-21
Pwp2	0.408038	1.32688	0.375	4.15475913569243e-21
Spryd4	0.364991	1.28787	0.406	1.5933604810481e-19
Usp361	0.301355	1.2323	0.519	3.55603218371295e-19
Bcorl1	0.290555	1.22311	0.396	8.15517851381317e-17
Bmpr1b	0.31417	1.2433	0.307	6.55820952855509e-21
Parl	0.422016	1.3398	0.894	4.42613036933453e-113
Farsb	0.332344	1.25906	0.757	8.757304849152e-40
Yrdc	0.314513	1.24359	0.705	1.06462083438328e-30
Zpr1	0.30073	1.23177	0.702	1.86157430434046e-26
Gtf2ird11	0.288816	1.22164	0.707	1.57849554175546e-25
Dapk11	0.279756	1.21399	0.426	1.76242257504059e-18
Nle1	0.286729	1.21987	0.486	3.45132540717109e-16
Dnph1	0.24212	1.18273	0.627	4.04133705644205e-15
Ptrhd1	0.213767	1.15971	0.578	4.48676699897351e-12
Pdxp1	0.182366	1.13474	0.702	4.54721051588113e-12
Ifrd1	0.382432	1.30354	0.807	1.14832596613639e-53
Dmac21	0.270845	1.20651	0.497	3.5677205572509e-14
Srfbp11	0.277473	1.21207	0.711	2.63779400983764e-25
Qtrt21	0.327277	1.25464	0.478	8.60645429746969e-18
1810055G02Rik1	0.312333	1.24171	0.423	1.82995024738602e-17
C530008M17Rik1	0.204949	1.15265	0.611	6.99010051853646e-14
Lrig31	0.292607	1.22485	0.784	3.15932599191495e-40
Cxxc51	0.241301	1.18206	0.784	1.53103043399711e-27
Wdr12	0.384856	1.30573	0.843	1.74221348049248e-72
Poldip2	0.34696	1.27188	0.825	2.30327025957488e-58
Mrpl9	0.294433	1.2264	0.826	9.30827996388901e-44
Coq5	0.308994	1.23884	0.735	3.91462921798158e-33
Igsf8	0.282156	1.21601	0.412	1.64033072394347e-16
Sco2	0.30572	1.23604	0.421	9.80773282092723e-16
Tprkb1	0.236121	1.17782	0.591	2.20729017413524e-15
Afg3l1	0.203724	1.15167	0.69	9.89523811352186e-14
Echdc21	0.253416	1.19203	0.478	1.42154336173025e-13
Ubtd21	0.186449	1.13796	0.615	1.09440889893238e-10
Lap3	0.548368	1.46243	0.924	1.7246948430716e-207
Eif2b3	0.346232	1.27124	0.779	2.10283455350098e-42
Prps11	0.278892	1.21326	0.8	2.06736309057822e-32
Gdpd11	0.294745	1.22667	0.43	1.50028117706956e-14
Gatd3a	0.267439	1.20367	0.535	3.73068820651173e-14
Arhgap1	0.230088	1.17291	0.437	6.5915313285112e-13
Nudt4	0.302258	1.23307	0.945	0
Ptpmt1	0.343702	1.26901	0.824	7.88991632334977e-55
Tufm	0.335169	1.26152	0.825	1.09536384008377e-48
Mrps35	0.313402	1.24263	0.838	2.4618281779731e-48
Exosc1	0.329072	1.2562	0.814	1.04746324500657e-42
Arhgef21	0.222466	1.16673	0.699	1.16755142785618e-17
Utp4	0.271243	1.20685	0.594	9.70670919656874e-17
Crtap	0.296039	1.22777	0.408	6.67568961573654e-16
Coq71	0.420676	1.33855	0.915	3.63464179977319e-119
Akr1b3	0.404129	1.32329	0.92	4.34428568440972e-110
Trmt1	0.232136	1.17457	0.669	1.11513994952917e-16
Cenpu1	0.216378	1.16181	0.56	5.44574337871181e-12
Tcn2	0.559939	1.47421	0.259	3.57689354707558e-27
Mpv17l2	0.293242	1.22539	0.376	1.03154467419352e-15
Foxred1	0.289352	1.22209	0.401	1.2075224884102e-15
Wdr4	0.26948	1.20537	0.53	2.86958132869633e-15
D630045J12Rik1	0.256715	1.19476	0.429	4.10991328636881e-14
Cul4b1	0.397286	1.31703	0.818	1.60721248737711e-54
Klf13	0.267797	1.20397	0.694	7.25888605162113e-26
Trmt10a	0.240631	1.18151	0.617	1.96621978938832e-16
Coq6	0.269379	1.20529	0.469	2.32537866033325e-14
Sptssa	0.328799	1.25597	0.908	8.30958816941198e-77
Wdr74	0.395042	1.31498	0.794	5.00424909824059e-56
Rassf1	0.23205	1.1745	0.676	1.89148379220789e-19
Htra2	0.226653	1.17012	0.646	1.91915910467842e-14
Fbxo7	0.484655	1.39925	0.272	3.81840102171756e-24
Twnk1	0.251283	1.19027	0.536	4.81072611508793e-13
Ahdc11	0.2191	1.16401	0.517	1.65431885187145e-11
Fras1	0.230891	1.17356	0.25	3.18172956293811e-23
Thop11	0.306922	1.23707	0.83	7.64340075078396e-47
Tsr31	0.239584	1.18065	0.749	7.53901985547891e-21
Ddx56	0.274093	1.20923	0.628	4.04766774807121e-18
Dcaf13	0.222002	1.16635	0.734	1.36452092009772e-17
Polr1b	0.331747	1.25854	0.412	6.49485073789954e-16
Ciao1	0.267783	1.20396	0.563	7.7914907798411e-15
Msto11	0.245174	1.18524	0.487	4.54017252384113e-12
Sigmar1	0.325455	1.25306	0.807	4.1431987532295e-42
Btrc	0.250324	1.18947	0.556	1.82718176487435e-14
Ctnnal1	0.28868	1.22152	0.465	6.54741458295942e-14
2700038G22Rik1	0.231994	1.17446	0.523	1.11465596991304e-12
Plekha31	0.230368	1.17313	0.5	1.2518565801151e-11
Nubp2	0.227841	1.17108	0.536	1.28309055104009e-10
Ptcd2	0.280721	1.2148	0.728	3.10985078279275e-24
Trim711	0.188567	1.13963	0.738	1.08405314624651e-15
Gtf2h31	0.190495	1.14115	0.74	1.19920053901624e-14
Atic	0.48559	1.40016	0.911	1.89516662309533e-150
Tma16	0.33608	1.26232	0.799	4.52730013473616e-44
Smim26	0.266133	1.20258	0.647	3.05873696722585e-20
Hspbp1	0.243475	1.18384	0.665	6.57622816073347e-18
9130401M01Rik1	0.227451	1.17076	0.769	9.12275138872666e-18
Rrn31	0.23596	1.17769	0.679	2.06975310370873e-14
Ctu21	0.23528	1.17713	0.562	1.31588813538113e-11
Tigar	0.43929	1.35594	0.272	4.07844285103587e-22
Tmem141	0.389613	1.31004	0.321	8.32618904948913e-19
Iqgap21	0.25659	1.19465	0.54	1.57737899130905e-15
Pop1	0.333824	1.26035	0.406	1.58708858239011e-15
Nepro1	0.273374	1.20863	0.381	3.53826720600493e-14
Utp251	0.254511	1.19293	0.54	1.03836654136449e-13
Eif4e31	0.27459	1.20965	0.399	3.31926868377793e-13
Oxr1	0.261085	1.19838	0.458	1.94092309679777e-12
Nfkbib	0.265859	1.20235	0.5	2.12585962088152e-12
Snhg12	0.748701	1.68028	0.846	2.78502702028113e-135
Trap1	0.307732	1.23776	0.755	2.65985808323286e-37
Naa25	0.278473	1.21291	0.634	2.45243343686848e-18
Exosc9	0.233173	1.17542	0.641	9.17880556068577e-15
Kxd1	0.209974	1.15667	0.692	1.05683115997625e-13
Dusp121	0.190316	1.14101	0.641	2.31156946830345e-12
Tsen54	0.251864	1.19074	0.407	2.51704033451512e-12
Sulf21	0.66994	1.59101	0.9	1.65901734799284e-253
Slc4a71	0.420727	1.3386	0.787	5.1728771527611e-61
Noc4l	0.286471	1.21965	0.679	8.31351142163833e-22
Mthfd2l1	0.197468	1.14668	0.807	4.75819926615183e-18
Rpp14	0.224273	1.16819	0.676	1.40219014639112e-13
C630043F03Rik	0.480323	1.39506	0.259	6.32680255073796e-23
Wdr921	0.218738	1.16372	0.521	6.39056549788385e-11
Ccdc85c	0.391241	1.31152	0.307	7.72605102328642e-19
Ptpn14	0.282265	1.2161	0.306	3.26437906821345e-17
Mrps91	0.264886	1.20154	0.824	6.56340341850733e-37
Aopep1	0.254547	1.19296	0.733	9.15972154061586e-22
Fam53a1	0.232211	1.17463	0.64	9.0401918703326e-16
Wasf31	0.270102	1.20589	0.352	2.94062290071088e-14
Dhrs7b	0.254001	1.19251	0.469	1.01967052962318e-11
Pcid21	0.199152	1.14802	0.58	1.77242929005527e-10
Scrn21	0.184788	1.13665	0.554	7.43310247332614e-09
Alkbh4	0.479573	1.39433	0.263	1.82711582970797e-21
Rabep2	0.323251	1.25115	0.33	1.28219121311373e-15
Nsun5	0.328658	1.25584	0.396	7.55207466548224e-15
Mul11	0.236302	1.17797	0.468	1.5427033873052e-10
Sgms1	0.40595	1.32496	0.282	2.05103907350517e-19
Dvl1	0.34771	1.27254	0.299	5.80109461430086e-18
Mrpl55	0.2585	1.19623	0.837	1.42720941372701e-33
Noa1	0.251516	1.19046	0.605	4.7034546142316e-15
Cep55	0.27441	1.2095	0.479	1.32003631762272e-12
Wdr55	0.235811	1.17757	0.589	2.6243486898405e-12
Mccc21	0.227679	1.17095	0.408	6.51010791610448e-12
Xrcc6	0.235903	1.17764	0.648	1.09496780462729e-11
Hgh1	0.477126	1.39197	0.267	2.53058597452473e-21
Gtpbp3	0.274821	1.20984	0.396	1.84693441944265e-12
Tdp11	0.185752	1.13741	0.544	5.60678660637457e-09
Pctp	0.421059	1.33891	0.285	5.55352908317284e-19
Eif2b1	0.265815	1.20231	0.74	1.0445402642621e-22
Nectin31	0.191187	1.1417	0.734	1.17671495993685e-14
Sirt21	0.19673	1.1461	0.722	1.79149452195208e-14
Oxnad1	0.308191	1.23815	0.355	2.07509486451399e-13
Pprc1	0.257796	1.19565	0.566	9.50756613487414e-13
Unc1191	0.325629	1.25321	0.896	4.37108880497805e-65
Ptcd31	0.263856	1.20068	0.767	2.69552566719767e-27
Dip2b1	0.23594	1.17767	0.662	1.81006611089561e-16
Disp11	0.320352	1.24863	0.383	7.89970530479288e-14
Dars2	0.268762	1.20477	0.43	3.41488494719489e-12
Snhg9	0.280544	1.21465	0.491	1.72061348593374e-11
Ccdc1371	0.253379	1.192	0.522	4.38944849409195e-11
Acad81	0.266138	1.20258	0.5	5.26578736020243e-11
Tmem120a	0.217976	1.1631	0.486	7.92835981669821e-11
Nck21	0.182637	1.13496	0.503	1.80717964856934e-09
Vipas391	0.212067	1.15835	0.502	9.52141931501177e-09
Ndufaf4	0.401197	1.3206	0.831	4.66272076992736e-67
Trip131	0.231865	1.17435	0.818	2.95665327075835e-24
Nacc11	0.208369	1.15538	0.688	4.31726137738512e-16
Noc3l	0.251559	1.19049	0.625	4.82290098196525e-14
Fbxo211	0.201767	1.15011	0.618	3.2374750773965e-12
Otud6b1	0.202395	1.15061	0.696	2.30418970953921e-11
Mettl21	0.191987	1.14234	0.604	3.67941656668725e-10
Bri3bp1	0.332824	1.25948	0.807	1.91841400226819e-52
Psmg3	0.286218	1.21944	0.787	2.07522848881325e-29
Mtx1	0.257864	1.19571	0.809	2.12172529818051e-28
Zcchc101	0.26766	1.20385	0.674	7.37810318524798e-17
Fdx11	0.194179	1.14407	0.775	1.89994814403662e-16
Lin28b1	0.218985	1.16391	0.681	3.35359632042139e-14
Ncdn1	0.27632	1.2111	0.341	1.52510100049997e-13
Bpnt1	0.272445	1.20785	0.358	5.22227111631035e-13
Atpaf2	0.25997	1.19745	0.359	4.7386518375469e-12
Ccdc85b	0.314749	1.24379	0.87	7.42967085467011e-73
Pgd	0.324636	1.25235	0.872	6.80380587406756e-62
Vars	0.288663	1.22151	0.82	4.39702550264158e-40
Amd1	0.274612	1.20967	0.818	4.52745987854592e-34
Lrpprc	0.310074	1.23977	0.738	1.34760432110964e-29
Magohb1	0.240827	1.18167	0.752	6.546414498733e-22
Mrpl1	0.234097	1.17617	0.742	8.24921867750052e-19
Prkrip11	0.246888	1.18664	0.768	3.74526222241831e-21
Pes1	0.209369	1.15618	0.781	2.69773926834614e-19
Bag2	0.204765	1.1525	0.687	3.43664796872932e-12
Etfrf1	0.317504	1.24617	0.369	2.05784956001278e-13
Mllt111	0.258476	1.19621	0.369	1.67265336881475e-11
Nol6	0.25963	1.19717	0.458	2.04787336964848e-10
Ebp	0.20049	1.14909	0.51	1.79847596004563e-08
Slc35c2	0.198958	1.14787	0.514	5.53089842103036e-08
Tspan4	0.369462	1.29187	0.285	5.72524852213409e-17
Ptpn1	0.312855	1.24216	0.818	2.78568601617682e-46
2410004B18Rik1	0.221479	1.16593	0.756	3.47619918441825e-19
Adsl1	0.208168	1.15522	0.751	6.16490430608128e-17
Abcb8	0.214855	1.16059	0.352	3.81825836616177e-11
Mtr1	0.205149	1.15281	0.469	3.12800482519343e-09
Mrps36	0.340118	1.26586	0.893	4.88950259669469e-63
Sh2b21	0.294941	1.22684	0.337	1.54498954650025e-13
Ddx511	0.243468	1.18383	0.385	1.28613361040376e-10
Hsdl2	0.264148	1.20093	0.365	1.29916125250337e-10
Supv3l1	0.253194	1.19184	0.402	6.43937523059015e-10
Rabif	0.236215	1.1779	0.445	1.10517835330809e-08
Eef1e1	0.346327	1.27132	0.875	1.59967436589784e-65
Mrps34	0.289507	1.22222	0.825	2.76729913535468e-36
Slc12a2	0.479542	1.3943	0.61	3.70622765523011e-25
Stard71	0.188535	1.13961	0.712	8.33099241430756e-13
Fastkd21	0.184994	1.13681	0.568	2.98705727145741e-08
Sufu1	0.214612	1.16039	0.476	4.23783216839919e-08
Timm8a1	0.471586	1.38663	0.923	4.34090877898106e-143
Ube2f	0.253028	1.19171	0.801	6.29971322113428e-30
Tarbp2	0.221094	1.16562	0.781	2.72715389981525e-20
Tbl3	0.259313	1.19691	0.643	3.50970515602007e-16
Ppa21	0.209506	1.15629	0.782	1.49507197471208e-15
Slc35a4	0.198677	1.14765	0.68	1.32685073042558e-10
Mrm21	0.292428	1.2247	0.384	8.49981717321757e-12
Ppm1l1	0.24801	1.18757	0.384	4.48366222113399e-11
Mtln	0.261061	1.19836	0.492	1.30167883866881e-10
Gcsh1	0.423271	1.34096	0.949	1.30333221868164e-149
Mrpl191	0.319497	1.2479	0.819	5.68954187954639e-49
Timm44	0.30901	1.23886	0.837	2.168420887552e-46
Nans	0.241881	1.18253	0.822	5.22417353911146e-25
Micu21	0.233363	1.17557	0.757	1.74479855473727e-18
Utp151	0.241717	1.1824	0.692	7.41284195868394e-18
Fpgs	0.331159	1.25802	0.349	2.07010192462735e-13
Wdr31	0.194523	1.14435	0.708	2.36327460144788e-12
N6amt11	0.194093	1.144	0.616	5.29158507925918e-11
Atxn7l21	0.230941	1.1736	0.347	3.77982519400749e-10
Thumpd3	0.188765	1.13979	0.605	1.12653220941679e-08
Nip7	0.443991	1.36036	0.928	8.67151015642031e-137
Pum3	0.382851	1.30392	0.889	3.13734428989749e-84
Snx1	0.206608	1.15397	0.65	1.59637996708022e-09
Twf1	0.191577	1.14201	0.674	1.19115705429451e-08
Rab3a	0.406673	1.32563	0.274	6.90744872174589e-16
Chst12	0.382407	1.30352	0.25	3.79748032488583e-17
Tmem1081	0.299801	1.23097	0.305	2.46153278579037e-13
Rpp38	0.363846	1.28685	0.376	9.41552237839653e-13
Mecr	0.241193	1.18197	0.503	1.59148343358975e-09
Rcan1	0.18553	1.13723	0.371	4.23103815387969e-09
Slc25a22	0.337324	1.26341	0.297	9.07473000248426e-15
Pcbp41	0.674022	1.59552	0.983	0
Nup431	0.248871	1.18828	0.84	5.09978814935186e-32
Wdr36	0.300616	1.23167	0.721	2.78757411533655e-24
Mthfd2	0.248998	1.18838	0.809	4.48394078413399e-28
Trnt1	0.223836	1.16783	0.774	2.2956644241176e-19
Dohh	0.189847	1.14064	0.758	4.06208505855906e-14
Gm30025	0.391068	1.31136	0.256	1.17477257474492e-15
Aldh5a11	0.261955	1.1991	0.325	6.03210772382928e-11
Atf5	0.194896	1.14464	0.398	1.78429733364734e-08
L3mbtl2	0.19902	1.14792	0.454	2.33361769716094e-08
Mettl25	0.334525	1.26096	0.294	2.24945781039091e-13
Ftsj3	0.407619	1.32649	0.829	1.00697687654307e-71
Mak16	0.336258	1.26248	0.87	6.72146585256563e-56
Mrps26	0.274146	1.20928	0.875	2.52928214650691e-45
Sod2	0.26704	1.20334	0.855	3.27023075522555e-37
Pdlim71	0.194294	1.14416	0.874	1.35928591303436e-29
2610318N02Rik1	0.188071	1.13924	0.881	2.23635059140722e-19
Ddx54	0.204621	1.15238	0.815	1.1563638956099e-18
Mrpl50	0.354385	1.27844	0.897	6.29910835685065e-85
Cpped1	0.364802	1.28771	0.261	3.56146883266914e-16
Kif21a	0.347731	1.27256	0.335	7.28713324967196e-12
Gm10320	0.246999	1.18674	0.518	5.30521090183622e-10
Taf6l1	0.24711	1.18683	0.454	1.54279926382526e-09
Zfyve19	0.262202	1.19931	0.435	3.53757602670143e-09
Ttc271	0.207108	1.15437	0.428	3.14658785731285e-08
Tle51	0.528293	1.44222	0.988	1.66918758962516e-292
Gins21	0.202215	1.15046	0.841	6.16060804082019e-23
Morc3	0.190902	1.14148	0.688	1.21251057263463e-10
Nudt23	0.18375	1.13583	0.752	4.2857581505434e-10
Pdhb	0.359122	1.28265	0.888	1.76168658050701e-83
Idh3b	0.340745	1.26641	0.893	3.08249945525569e-81
Polr3d1	0.274876	1.20989	0.807	8.39648696735749e-31
Pwp11	0.23526	1.17712	0.807	1.72450760591586e-25
Jmy1	0.230459	1.17321	0.668	1.40459500245173e-13
Wdr701	0.201176	1.14964	0.768	2.54926070884791e-13
Mthfd1	0.206046	1.15352	0.641	3.28231928500791e-11
St3gal3	0.405385	1.32444	0.258	7.91931268193404e-16
Mief1	0.243333	1.18372	0.352	6.95942860660096e-10
Acadm	0.201403	1.14982	0.514	6.40670425619885e-09
Nat10	0.237241	1.17874	0.482	8.65541235084857e-09
Rab26os1	0.224339	1.16824	0.424	4.27002555930411e-08
Id3	0.55366	1.4678	0.95	8.51028916203791e-108
Gm2000	0.230738	1.17343	0.832	1.94276401411723e-22
Me2	0.217704	1.16288	0.707	2.7265146579932e-14
Polr2l	0.221486	1.16593	0.605	1.14746034001202e-08
Vcl1	0.248587	1.18804	0.658	7.19129953053374e-12
Nomo1	0.250359	1.1895	0.366	4.83790952655501e-10
Cacnb3	0.212527	1.15872	0.334	1.05827133504204e-08
Pdss2	0.241255	1.18202	0.395	2.90496021304873e-08
AC149090.1	0.25222	1.19104	0.296	2.08607648015217e-11
Noc2l	0.292436	1.22471	0.818	4.34092496800562e-39
Cnot101	0.187302	1.13863	0.7	7.33817757301461e-11
Pabpc4	0.395376	1.31529	0.894	3.67126282696304e-103
Dlst	0.280387	1.21452	0.798	6.7227310717357e-36
Nop9	0.196315	1.14577	0.652	1.54835168001532e-09
Tedc1	0.352643	1.2769	0.26	1.44524789132968e-13
Simc11	0.233039	1.17531	0.355	1.19792645798315e-08
Man2a1	0.215016	1.16072	0.402	3.57705516511233e-08
Slc25a28	0.193378	1.14344	0.451	4.17506272364822e-06
Ndufs1	0.285065	1.21847	0.843	2.69913132734947e-42
Mycbp	0.242228	1.18282	0.748	2.71252436547188e-16
Lcmt1	0.194151	1.14405	0.738	1.87655489036579e-13
Agpat5	0.188239	1.13937	0.711	9.95083272379512e-12
Psmg4	0.463168	1.37857	0.936	1.35018690585617e-158
Nsun2	0.353399	1.27757	0.889	1.76150058103849e-83
Pbx31	0.192154	1.14247	0.81	8.74948990060294e-20
Rpp30	0.192258	1.14255	0.81	3.76877717653714e-16
Suclg2	0.197478	1.14669	0.762	7.08465921839942e-15
Coa5	0.195109	1.14481	0.535	1.69813905359425e-06
Clpb	0.183339	1.13551	0.547	1.71709319712949e-06
Edn3	0.325837	1.25339	0.259	8.29193510676146e-13
Fam189b1	0.274614	1.20967	0.328	4.30328652732014e-10
Ggct	0.276896	1.21158	0.302	6.04985194495346e-10
Tomm40l	0.294225	1.22623	0.315	1.65361082406133e-09
Plcb3	0.239432	1.18053	0.369	2.78267510961848e-08
Hist1h3d1	0.19777	1.14692	0.376	5.65501683329221e-08
Kpna6	0.20045	1.14906	0.428	7.20986843376789e-07
Prkag2	0.191664	1.14208	0.404	1.83577549523691e-06
Tnfrsf21	0.300622	1.23168	0.289	1.0578378434534e-11
Dda1	0.255188	1.19349	0.817	2.99005646328193e-27
Prelid3b	0.224942	1.16873	0.848	1.74825896050533e-24
Col26a11	0.191752	1.14215	0.83	2.48853732896556e-23
Prmt7	0.23867	1.1799	0.745	9.68045850292401e-18
Tex101	0.214738	1.16049	0.746	1.30004896468235e-16
Tmem97	0.196542	1.14595	0.705	4.8556916902329e-10
Ccdc581	0.265481	1.20204	0.897	3.49762415861932e-43
Phgdh1	0.230284	1.17307	0.933	1.21043186180492e-42
Mtap1	0.24285	1.18333	0.899	1.2622143858669e-38
Cinp	0.211812	1.15814	0.753	9.93919616273204e-15
Prr5	0.236695	1.17829	0.259	3.98743839177381e-11
Fkbp71	0.213863	1.15979	0.392	3.16303218063415e-07
3110009E18Rik1	0.197003	1.14631	0.403	1.20164984484414e-06
Inpp5f1	0.207375	1.15459	0.444	1.24303377691558e-06
Dmac1	0.270636	1.20634	0.874	1.28402213629188e-42
Utp18	0.252377	1.19117	0.848	1.03316519801072e-31
Ube2q2	0.186217	1.13778	0.723	6.00126834588597e-12
Xpo51	0.18358	1.1357	0.727	1.10769444237226e-11
Sdhc	0.348039	1.27283	0.922	3.29889520142149e-91
Ruvbl21	0.254153	1.19264	0.909	4.3820612207689e-43
Znhit6	0.290192	1.2228	0.793	5.1872390520639e-30
Nmd3	0.245874	1.18581	0.752	1.94869993628365e-19
Dync1li1	0.188786	1.1398	0.787	3.76371528142762e-16
Heatr1	0.248338	1.18784	0.559	1.92282604053086e-08
Ier5	0.190264	1.14097	0.643	5.13912339540564e-07
Gstm2	0.375429	1.29723	0.255	2.22734300033176e-12
Fbxo171	0.24032	1.18125	0.304	4.36404360383868e-09
Snx30	0.20466	1.15241	0.303	8.73459131040663e-09
Ipmk	0.205266	1.1529	0.447	7.55521963415179e-07
Xxylt11	0.186868	1.13829	0.387	9.19509971978982e-07
Sdhd	0.495931	1.41023	0.957	1.42901734239736e-202
Ghitm	0.278568	1.21299	0.872	8.27915751451214e-45
Tmem11	0.266136	1.20258	0.847	1.90395992276876e-31
Trmt6	0.252511	1.19128	0.823	4.03935237485288e-29
Med10	0.195425	1.14506	0.872	1.13463284748796e-26
Tsfm	0.23075	1.17344	0.842	1.96730873685082e-24
Utp201	0.211335	1.15776	0.621	2.93839583771774e-09
Cfl21	0.219127	1.16403	0.922	1.74354808355376e-44
Snhg51	0.318741	1.24724	0.781	2.8911546152926e-22
Mrpl46	0.234779	1.17673	0.81	1.49345591952562e-21
Wdr89	0.218755	1.16373	0.808	1.08450047471113e-17
Mettl26	0.209213	1.15606	0.757	1.60863927872295e-14
Commd7	0.18438	1.13633	0.768	2.4759534258193e-12
Armh3	0.323198	1.2511	0.25	3.52996987799308e-12
Setd6	0.337106	1.26322	0.252	9.21534110968738e-12
Aga	0.312197	1.2416	0.256	3.14894362037157e-11
Mfn2	0.289572	1.22228	0.311	3.84123832287294e-09
Tefm1	0.249888	1.18911	0.359	4.4136047326498e-07
Gpn2	0.228516	1.17163	0.375	5.44470295106469e-07
Dhx331	0.233131	1.17538	0.37	8.55662153520495e-07
Slc25a10	0.22292	1.16709	0.395	2.279084179752e-06
Nthl11	0.190532	1.14118	0.419	2.0857600218963e-05
Rrp151	0.229255	1.17223	0.86	1.97392936311324e-32
Cdk9	0.25445	1.19288	0.831	1.13443165996636e-31
Prkar2a1	0.232862	1.17516	0.717	1.84013620910902e-16
Wdr18	0.371287	1.29351	0.908	3.126700758244e-103
Chchd3	0.288687	1.22153	0.884	1.69278747256799e-49
Xrcc51	0.260162	1.19761	0.785	5.32597895664684e-25
Eif2b4	0.205729	1.15327	0.63	3.69413932399714e-08
Fbxl181	0.208074	1.15515	0.384	1.15504917290264e-06
Rpusd41	0.210031	1.15671	0.425	3.17482478827694e-06
Atp2b1	1.77241	3.41625	0.942	0
Nop14	0.29475	1.22667	0.864	1.21256099596721e-49
Mnat11	0.226976	1.17038	0.848	4.05085629607726e-28
Pdcl3	0.194515	1.14434	0.865	1.2616777232536e-21
Aifm11	0.211145	1.15761	0.82	9.91130485515933e-20
Nol101	0.214079	1.15996	0.59	1.13450896311052e-08
Tmem131	0.201251	1.1497	0.614	1.00374964732157e-07
Samm50	0.362846	1.28596	0.906	1.53166933107074e-89
Nifk	0.336653	1.26282	0.901	6.49951588107306e-72
Baz1a	0.240469	1.18138	0.796	1.75625459539683e-26
Cenpe1	0.193547	1.14357	0.874	2.49829587937521e-14
Clcn51	0.190264	1.14097	0.637	1.67611580690176e-05
Ripk2	0.375104	1.29693	0.258	3.62212244774011e-11
Lsr	0.218606	1.16361	0.255	1.19983843365694e-09
Acvr2a1	0.251503	1.19045	0.411	1.3574287520645e-06
Tmod21	0.193764	1.14374	0.365	2.98318455678773e-06
Adat21	0.222121	1.16645	0.413	2.05710675808357e-05
Brf21	0.185608	1.1373	0.396	3.17208181738943e-05
Zfp7711	0.1862	1.13776	0.856	1.19079429661962e-19
Nol8	0.208076	1.15515	0.694	4.42932818105393e-12
Ndufa9	0.346617	1.27158	0.918	3.64014641874037e-86
Hadh	0.26017	1.19762	0.889	2.29536459117924e-44
Fdx2	0.24109	1.18189	0.807	1.23545032927316e-23
Malsu1	0.223534	1.16759	0.804	3.02749014171263e-20
Nkrf	0.298012	1.22945	0.26	8.50291881626217e-10
Slc7a5	0.25722	1.19517	0.255	1.43463194637404e-09
Pus7l	0.24242	1.18298	0.298	1.67025603375832e-07
Nr4a21	0.207925	1.15503	0.308	4.85420506857962e-07
Chid1	0.215052	1.16075	0.36	1.77705892449425e-05
Chpf	0.272311	1.20774	0.291	5.88297193758386e-08
Ndufaf8	0.266137	1.20258	0.821	1.20721401294715e-28
Mdn11	0.313106	1.24238	0.706	5.03191053467032e-23
Thumpd11	0.192668	1.14288	0.83	1.42717300325695e-20
Cs	0.336365	1.26257	0.895	1.84409234624083e-81
Dnajc111	0.249337	1.18866	0.769	8.1149497877301e-26
Pycr2	0.183373	1.13554	0.772	3.77600467837398e-12
Ankrd27	0.257391	1.19532	0.318	4.18544916940361e-07
Ankrd241	0.250502	1.18962	0.319	4.55853266465266e-07
Hagh	0.182526	1.13487	0.437	3.72350811399654e-05
Echs11	0.302524	1.2333	0.948	5.0193078971471e-81
Pmpcb1	0.23192	1.1744	0.86	4.80170786912575e-31
Ergic1	0.21312	1.15919	0.691	1.02803924789762e-10
Aldh21	0.274065	1.20921	0.913	5.49786891798778e-56
Acsl31	0.302789	1.23353	0.799	1.04260434155175e-36
Abcf21	0.224683	1.16852	0.872	1.66170753782667e-34
Asxl2	0.224577	1.16843	0.666	6.0824814697016e-15
B4galt4	0.325457	1.25306	0.254	1.77127502916694e-09
Sars21	0.204318	1.15214	0.355	3.63637671474212e-05
Exosc7	0.234947	1.17686	0.822	1.4216960957344e-24
Kars1	0.201044	1.14953	0.866	8.86349693809481e-22
Elp11	0.202964	1.15106	0.828	3.05529172802708e-19
Miga2	0.277036	1.2117	0.264	1.69797238039394e-08
Fastkd1	0.260643	1.19801	0.273	1.658098219481e-07
Dhx35	0.237635	1.17906	0.258	2.76545246541598e-08
Gm9844	0.227115	1.17049	0.295	3.82546326644791e-06
Slc7a1	0.190568	1.14121	0.313	4.14494291156987e-06
Cpt2	0.197165	1.14644	0.367	8.07702286869152e-05
Rpusd1	0.218167	1.16325	0.283	8.51100801848291e-07
Fcf1	0.224503	1.16837	0.854	1.47851649337532e-20
Tmem158	0.300821	1.23184	0.279	1.15709399138541e-07
Snx10	0.279139	1.21347	0.255	4.74199692053123e-08
Dhx371	0.217822	1.16298	0.35	1.36745672832248e-05
Fbxo31	0.190103	1.14085	0.344	0.000130037
Nudt221	0.209345	1.15616	0.373	0.000452396
Ppat1	0.26412	1.2009	0.853	2.15243185155297e-38
Pnkd	0.27396	1.20912	0.891	1.08373653448115e-48
Clpp	0.255562	1.1938	0.902	2.99634880398519e-45
Fh1	0.238408	1.17969	0.888	1.17108865637519e-40
Mrps25	0.212863	1.15899	0.881	1.21329409271316e-31
Bex1	0.197354	1.14659	0.879	7.65513503891071e-26
Pinx11	0.234107	1.17618	0.783	1.56465535688871e-20
Sipa1l3	0.195825	1.14538	0.272	7.38142855985705e-06
Mrpl3	0.211362	1.15778	0.848	6.75776307386091e-23
Gart1	0.186026	1.13763	0.822	5.26634846322605e-16
Gm11808	0.191815	1.1422	0.824	1.89800961092948e-14
Gars	0.205038	1.15272	0.877	3.87441204916462e-26
Mrps10	0.197106	1.1464	0.803	5.81878645410868e-17
Urb2	0.28072	1.2148	0.26	1.27525602476362e-06
Znrd2	0.426845	1.34429	0.946	7.07294065400728e-129
Naa20	0.204188	1.15204	0.862	3.51716871221766e-27
Atp6v1e1	0.239539	1.18062	0.884	4.04321018916351e-35
Thyn11	0.213606	1.15958	0.918	1.41869694043527e-34
Mrpl2	0.193036	1.14317	0.873	8.36099451659705e-24
Las1l	0.199879	1.1486	0.804	3.19321202665833e-17
Rhot21	0.184888	1.13673	0.399	0.00121652
Nars2	0.240918	1.18174	0.255	1.05475421400239e-06
Ak4	0.246381	1.18623	0.269	1.90974810205412e-06
Taco11	0.234848	1.17678	0.321	4.69332241350685e-05
Dpm3	0.342911	1.26831	0.858	6.56983462991965e-57
Rabggtb	0.302937	1.23365	0.83	7.80308102000987e-34
Mrpl38	0.184702	1.13658	0.832	1.35101781298303e-16
Smim11	0.277826	1.21237	0.919	6.40466183267151e-58
Mrps7	0.241512	1.18223	0.933	9.52816695672208e-46
Hmga1b	0.263838	1.20067	0.263	4.36341959202819e-06
Hlcs	0.220716	1.16531	0.252	1.82154861254323e-06
Trmt61b	0.240527	1.18142	0.29	5.82983777707424e-06
Gramd31	0.201885	1.1502	0.305	0.000270861
Zfp932	0.243507	1.18387	0.356	0.000453533
Tomm40	0.534815	1.44876	0.972	1.83654797607213e-294
Pdcd11	0.26412	1.2009	0.736	2.9748043449485e-20
Cops81	0.22826	1.17142	0.925	1.86496915968946e-46
Naa10	0.247211	1.18691	0.915	2.65839891861547e-37
Slc25a12	0.19333	1.1434	0.27	4.61229718161294e-05
Mrps15	0.437694	1.35444	0.962	1.10452826803437e-183
Rcn1	0.192364	1.14263	0.858	5.91767013951525e-24
Tmem160	0.303111	1.2338	0.936	3.58818143234584e-73
Bola3	0.193153	1.14326	0.92	1.23542201861457e-34
Ccdc134	0.217373	1.16261	0.277	0.000165725
Trib21	0.305973	1.23625	0.314	1.25077405590454e-05
Ears21	0.215025	1.16072	0.294	0.00031151
Ndufa1	0.335005	1.26138	0.943	3.03242521078127e-87
Gar11	0.309831	1.23956	0.943	2.00343970279049e-74
Mrpl22	0.254519	1.19294	0.882	1.20674004390366e-33
Cisd1	0.19862	1.1476	0.914	4.51205371911491e-30
Usp50	0.189873	1.14066	0.315	0.00654817
Ybx3	0.483225	1.39786	0.978	4.44660999375059e-222
Rae1	0.214924	1.16064	0.896	2.67978071805003e-31
Gm6710	0.213911	1.15983	0.261	0.000338181
Armc6	0.189749	1.14057	0.288	0.00148188
Bcs1l	0.18894	1.13993	0.326	0.0124432
Mrto4	0.499085	1.41332	0.969	1.42861785423097e-231
Ndufs8	0.355263	1.27922	0.93	1.91018885961399e-96
Carnmt1	0.241262	1.18203	0.874	2.093869354308e-33
Ahsa1	0.212824	1.15895	0.892	1.84845919504878e-28
Gps11	0.183367	1.13553	0.875	8.82185928615282e-25
Leng1	0.190434	1.14111	0.34	0.00609775
Vps51	0.203855	1.15177	0.296	0.0025467
Txn2	0.543432	1.45744	0.964	2.45450877917578e-271
Rsl24d11	0.307497	1.23756	0.942	1.9670522584316e-77
Dld1	0.25337	1.19199	0.892	3.86802546650635e-47
Rars	0.222225	1.16653	0.919	7.53523633218034e-40
Ebna1bp2	0.441449	1.35797	0.955	3.31832894942092e-170
D10Wsu102e1	0.190998	1.14155	0.821	5.99191637398186e-19
Aco2	0.443709	1.3601	0.903	7.51216757165744e-152
Mrps17	0.302523	1.2333	0.921	4.40510110207814e-75
Ndufv1	0.291397	1.22383	0.918	7.77456155722716e-64
Rps19bp1	0.249721	1.18898	0.884	7.67910852283691e-39
Fam136a1	0.20191	1.15022	0.935	3.06143769655445e-33
Ndufaf21	0.198679	1.14765	0.88	3.51594329476519e-23
Nol111	0.18467	1.13656	0.898	1.07064444333203e-22
Zfp623	0.195382	1.14503	0.262	0.0030746
Ccdc12	0.207232	1.15447	0.906	4.39040050946359e-36
Eif1ad	0.209615	1.15638	0.858	1.25446796055401e-26
Smn11	0.195385	1.14503	0.913	4.70396258342026e-26
Med29	0.191583	1.14202	0.868	2.32373554116632e-18
Tmem173	0.203557	1.15153	0.277	0.019881
Ptgr2	0.185882	1.13751	0.284	0.0234155
Eif3j1	0.306787	1.23695	0.934	2.78797223371204e-59
Adss1	0.188716	1.13975	0.909	1.29878367282663e-27
Mtfp1	0.206038	1.15352	0.256	0.0140927
Ogfod1	0.192207	1.14251	0.261	0.0143582
Eif3j2	0.252741	1.19147	0.315	0.0108902
Ndufa5	0.51523	1.42922	0.966	2.76338256047749e-213
Akirin21	0.389089	1.30957	0.963	6.18663486961468e-142
Ssu72	0.213979	1.15988	0.953	8.07378896101297e-43
Mrps51	0.260084	1.19755	0.93	2.53625751539656e-62
Tcof11	0.292006	1.22434	0.904	2.66603225573156e-55
Ipo51	0.252745	1.19147	0.91	8.17893132631069e-47
Spats2l1	0.416369	1.33456	0.343	0.0050048
Pfdn41	0.195348	1.145	0.935	5.53894394689288e-31
Dkc1	0.429171	1.34646	0.957	3.40071048688449e-153
Ddx21	0.378673	1.30015	0.92	3.35234194509267e-79
Got21	0.207885	1.15499	0.917	2.49428484317075e-33
Ccdc591	0.213429	1.15944	0.931	1.2298238836229e-32
Usp10	0.19536	1.14501	0.863	1.41902489936924e-20
Mrpl15	0.415301	1.33358	0.942	7.39862488691423e-149
Suclg1	0.470891	1.38597	0.977	3.2698019662008e-263
Tomm70a	0.218219	1.1633	0.909	2.98341963834021e-33
Guk1	0.343735	1.26904	0.932	1.2977528842237e-106
Wdr43	0.37543	1.29723	0.923	9.03142237119915e-93
Sox41	0.230298	1.17308	0.983	2.53906129121545e-62
Mrps12	0.242113	1.18272	0.927	1.70633285156426e-47
Uchl3	0.269576	1.20545	0.954	9.3331140272706e-68
Polr2h1	0.183888	1.13594	0.939	2.03897197864212e-29
Ipo71	0.218084	1.16319	0.842	2.11465052627732e-24
Ndufb6	0.482815	1.39747	0.978	1.98398029439729e-236
Ola1	0.418315	1.33637	0.969	4.23220186711686e-186
Gtf3c61	0.186338	1.13787	0.964	8.19507941573135e-31
Ets1	0.475169	1.39008	0.575	8.40545380623579e-15
Serpinh1	0.28243	1.21624	0.983	1.8692968123198e-107
Mybbp1a	0.392855	1.31299	0.926	5.96904236245153e-104
Mrpl49	0.184133	1.13613	0.887	3.28113099409397e-21
Timm17a	0.333042	1.25967	0.965	2.73004827750132e-115
Grpel1	0.26915	1.2051	0.949	9.14167504451865e-76
Sdhb	0.442568	1.35902	0.978	1.34209137241105e-224
Adh5	0.459826	1.37538	0.983	1.09637509559419e-230
Rnf187	0.37673	1.2984	0.967	5.42087332892538e-163
Mtx2	0.263154	1.2001	0.949	2.20622404718049e-62
Capza2	0.30911	1.23894	0.971	2.70903416800055e-116
Med8	0.203519	1.1515	0.927	6.34017630017871e-32
Ddx181	0.262014	1.19915	0.945	1.46557570997487e-55
Elovl61	0.204602	1.15237	0.821	5.8905364734427e-17
Snhg81	0.207966	1.15506	0.921	2.69869997579394e-34
Gnl3	0.489098	1.40357	0.942	8.0933453054175e-181
Polr2g1	0.31069	1.2403	0.954	7.94049148992302e-87
Ndufs3	0.20986	1.15658	0.955	3.4574805698494e-41
Cdc34	0.203906	1.15181	0.935	3.0509466686609e-35
Psmd3	0.198844	1.14778	0.905	1.48655975353294e-30
Dynll2	0.306417	1.23663	0.942	2.05473345049384e-88
Tomm5	0.631818	1.54952	0.98	0
Mrpl12	0.592782	1.50815	0.99	0
Tmsb4x	0.53694	1.45089	0.998	0
Mrpl32	0.202088	1.15036	0.911	2.32482244610288e-27
Emc6	0.263789	1.20063	0.948	5.72842854385049e-69
Tomm22	0.230404	1.17316	0.948	2.70779780939719e-59
Higd2a	0.184348	1.1363	0.945	4.62662647918628e-29
Llph	0.409062	1.32782	0.973	6.16008189510101e-160
Pin11	0.242452	1.183	0.977	2.367918975232e-75
Mphosph10	0.249476	1.18878	0.896	2.06239327492357e-39
Nrip1	0.227665	1.17094	0.774	1.09958853876866e-15
Uqcrc1	0.297211	1.22877	0.958	3.14009489769784e-87
Cyc1	0.551151	1.46525	0.984	0
Ndufb2	0.297322	1.22886	0.971	6.04312544065201e-89
Eif3l	0.202993	1.15108	0.963	9.97062541453065e-48
Mrpl28	0.197176	1.14645	0.972	3.09067750549842e-47
Dnttip21	0.227201	1.17056	0.929	2.54709185699389e-46
Rpl7l11	0.193118	1.14323	0.964	7.66496170348533e-38
Dbn11	0.190465	1.14113	0.913	1.54755918027564e-23
Ehd3	0.277792	1.21234	0.256	1
Ndufa8	0.281321	1.21531	0.949	4.32634383262866e-91
Bzw21	0.305422	1.23578	0.992	1.65139684237122e-147
Uqcrc2	0.329664	1.25672	0.968	4.51504817598063e-118
Gtpbp41	0.308258	1.23821	0.969	5.69054420438314e-105
Npc21	0.241725	1.18241	0.963	2.33126885146476e-69
Dnajc21	0.237105	1.17863	0.962	3.54942619469595e-55
Zfas1	0.492774	1.40715	0.944	4.77571072714324e-137
Clns1a1	0.187925	1.13912	0.943	1.7075169992057e-37
Lyar	0.351668	1.27604	0.985	2.64109199979984e-142
Mrpl21	0.230062	1.17289	0.969	1.72663243125984e-53
Ndufb4	0.294814	1.22673	0.973	3.55349463204211e-91
Eif4e1	0.233717	1.17586	0.98	1.07097129710957e-72
Lsm31	0.198674	1.14764	0.983	2.13640665835868e-48
Eif4e2	0.207837	1.15496	0.968	4.63703539318032e-46
Ppid1	0.188176	1.13932	0.976	1.21033053403277e-40
Nolc1	0.309575	1.23934	0.956	1.32036710036115e-86
Mrps33	0.335364	1.2617	0.981	1.47979162836672e-146
Ndufs7	0.349882	1.27446	0.968	2.69993630303205e-137
Atox1	0.302569	1.23334	0.975	7.77502565829975e-121
Ak21	0.258953	1.19661	0.969	7.23547886538129e-84
Uqcrfs1	0.427785	1.34517	0.983	3.46042649426698e-231
Nhp2	0.422127	1.3399	0.987	1.09672329510733e-199
Dpy301	0.187181	1.13854	0.976	1.11672985379368e-42
2410006H16Rik	0.446296	1.36254	0.96	7.96120039841957e-116
Tuba1a1	0.219973	1.16471	0.998	7.71727743042537e-87
Mrpl111	0.21392	1.15984	0.973	3.89926546325254e-61
Mdh11	0.230813	1.1735	0.98	1.10012710893616e-64
Mrpl131	0.187793	1.13902	0.968	3.05201396606248e-38
Txnl4a1	0.208661	1.15561	0.973	3.29174077002942e-52
Eif3b	0.194844	1.1446	0.952	1.05222699949417e-40
Cycs	0.757283	1.6903	0.998	0
Slc25a41	0.410603	1.32924	0.999	0
C1qbp	0.639773	1.55808	0.994	0
Snrpa1	0.461272	1.37675	0.993	4.3638224560041e-293
Vdac1	0.385174	1.30602	0.995	3.37495165741617e-243
Pa2g4	0.333534	1.2601	0.99	1.15305288581329e-149
Emg1	0.275369	1.2103	0.978	6.68002860716095e-99
Uqcc2	0.243105	1.18354	0.992	3.062139116534e-83
Rbbp7	0.240559	1.18145	0.975	9.31075984745459e-76
Lsm71	0.211458	1.15786	0.982	3.17548401255288e-51
Zfand51	0.222693	1.16691	0.941	9.26586658132875e-48
Atf4	0.212328	1.15856	0.94	1.90470754510101e-47
Timm23	0.396314	1.31614	0.991	1.10454223330369e-229
Ndufa10	0.315642	1.24457	0.974	1.68332048435383e-143
Pfdn21	0.222723	1.16693	0.989	2.4855163366054e-71
Ndufv2	0.22571	1.16935	0.976	1.49009975166732e-63
Rab5if	0.207092	1.15436	0.97	1.86428282507829e-53
Eif3g	0.229139	1.17214	0.961	8.45191725843976e-53
Atp5k	0.487476	1.40199	0.996	4.66205206856386e-210
Mrpl20	0.306794	1.23696	0.989	4.6118240014896e-149
Hspa91	0.288858	1.22167	0.982	8.61949865514981e-110
Ppa11	0.203308	1.15133	0.987	9.049108156078e-57
Ndufb10	0.228459	1.17158	0.971	8.14453734342246e-54
Psmd61	0.192813	1.14299	0.972	4.73671182064587e-48
Mdh2	0.463788	1.37916	0.996	0
Mrpl34	0.348967	1.27365	0.994	1.30422190937412e-199
Fkbp1a	0.275258	1.21021	0.989	1.32771181415767e-149
Fbl	0.310934	1.24051	0.991	7.56248865610294e-134
Ssr2	0.225771	1.1694	0.957	6.12837633255097e-71
Aprt	0.207256	1.15449	0.977	1.68210895707322e-66
Polr2e1	0.208467	1.15546	0.98	1.02540105417293e-58
Qk1	0.292475	1.22474	0.916	6.11520747908915e-46
Ndufa12	0.361967	1.28518	0.991	1.01595901474784e-182
Nop10	0.234594	1.17658	0.989	1.73213082531071e-67
Nop58	0.229626	1.17253	0.986	9.12155631185755e-67
Uqcr11	0.583926	1.49892	0.998	0
Phb2	0.379458	1.30085	0.998	1.71903406312038e-244
Pgk1	0.204142	1.152	0.999	9.38969585297919e-90
Chchd1	0.19145	1.14191	0.983	2.59128659542928e-50
Ndufb7	0.296364	1.22805	0.993	3.40061867143344e-143
Ndufs5	0.262888	1.19988	0.993	9.08581270293568e-115
Dctpp11	0.265652	1.20218	0.993	6.5565402410074e-114
Polr1d	0.267731	1.20391	0.989	1.45787408787685e-106
Micos10	0.226769	1.17021	0.993	5.44106132894986e-89
Dnaja21	0.223837	1.16784	0.985	2.22848104121737e-75
1110038B12Rik1	0.288135	1.22106	0.98	8.67249088553689e-75
Psma6	0.210081	1.15675	0.987	1.34381269576721e-69
Vdac2	0.265539	1.20209	0.997	2.92322401347534e-133
Psmb2	0.202359	1.15058	0.995	4.17792536602023e-63
Cox6a1	0.365935	1.28872	0.993	2.01986289533308e-206
Aldoa	0.333646	1.26019	0.999	1.34976968956854e-179
Grb101	0.326986	1.25439	0.977	7.25501052022659e-114
Rsl1d11	0.249133	1.18849	0.99	1.7473614928591e-94
Nop56	0.259156	1.19678	0.975	1.61030929333331e-88
Banf1	0.207414	1.15462	0.993	1.76216103963495e-78
Pomp	0.188079	1.13925	0.997	4.63130793581885e-74
Metap2	0.201906	1.15022	0.994	4.45376040168931e-64
Ndufs6	0.192667	1.14287	0.988	9.58075997519579e-60
Uqcrq	0.507835	1.42191	0.998	0
Uqcr10	0.407893	1.32675	0.996	2.07888129174305e-291
Ndufb5	0.278006	1.21252	0.995	2.0664847707911e-156
Eif3m	0.189594	1.14044	0.994	8.55803162513031e-59
Prmt11	0.381862	1.30302	1	0
Atp5mpl	0.358331	1.28194	0.996	5.45894478935483e-221
Atp5md	0.409899	1.32859	0.996	7.07455731722523e-219
Pdcd5	0.212481	1.15868	0.996	7.18808276463995e-76
Cks1b1	0.182508	1.13485	0.999	1.02271450251471e-68
Slc25a5	0.558778	1.47302	0.999	0
Prdx6	0.322849	1.2508	0.998	6.08547697298368e-201
Tbca1	0.219769	1.16455	0.998	3.69882522554466e-100
Uqcrb	0.228833	1.17189	0.998	6.7430955023237e-100
Fkbp41	0.213069	1.15915	0.999	6.91597151845825e-96
Tomm6	0.231241	1.17384	0.996	3.32496782621282e-94
Timm13	0.182534	1.13488	0.994	6.72409304153963e-63
Mat2a1	0.206759	1.15409	0.972	9.97223858058901e-48
Atp5g3	0.384523	1.30543	0.999	0
Atp5g1	0.565495	1.4799	0.999	0
Cox7b	0.363438	1.28649	1	1.58008550832348e-207
Ndufab1	0.277199	1.21184	0.999	1.18808746668196e-162
G3bp11	0.197075	1.14637	0.994	4.36648628725951e-83
Cdv31	0.182764	1.13506	0.993	1.1037904208106e-42
Eef1d	0.344612	1.26981	1	1.74358082570243e-282
Cox5b	0.379201	1.30062	0.997	7.4491389157097e-270
Snu13	0.273102	1.2084	0.999	1.05861973208863e-166
Eif5	0.240067	1.18105	0.999	1.19210186116249e-101
Psmb3	0.199314	1.14815	0.995	1.52180919633032e-72
Taf1d1	0.284638	1.2181	0.948	5.35455101624227e-71
Atp5c1	0.401876	1.32122	0.998	0
Cox6b1	0.415258	1.33354	1	0
Atp5l	0.439604	1.35623	0.999	0
Cox5a	0.47586	1.39075	1	0
Atp5d	0.390625	1.31096	0.999	0
Nme21	0.347734	1.27256	1	0
Atp5o	0.618772	1.53557	0.999	0
Tmsb10	0.308448	1.23837	1	2.26144209699587e-175
Ndufb8	0.269988	1.2058	0.998	9.21768585730598e-163
Stmn11	0.248697	1.18813	1	7.53667872096931e-145
Tomm201	0.220689	1.16529	0.998	3.15511175893391e-111
Cct81	0.18712	1.13849	0.999	2.63268299414729e-79
Snhg11	0.289828	1.22249	0.985	1.49643131551441e-71
Ndufc2	0.204529	1.15231	0.991	8.42052020677164e-70
Hspd1	0.562156	1.47647	1	0
Atp5f1	0.337933	1.26394	0.999	0
Uqcrh	0.423335	1.34102	1	0
Ndufa4	0.379375	1.30078	1	0
Slc25a3	0.360298	1.28369	1	0
Ppp1r14b	0.740239	1.67045	1	0
Atp5h	0.290589	1.22314	1	2.62197513729432e-280
Nme1	0.289568	1.22227	1	2.06409556655319e-238
Ndufb9	0.282812	1.21656	0.993	2.82787853812443e-181
Txn1	0.261072	1.19837	1	1.40419025955147e-172
Atp5j	0.22413	1.16807	0.999	2.50115122905716e-134
Atp5j2	0.237509	1.17896	0.999	3.79998090315696e-126
Mif1	0.24324	1.18365	1	4.82835822665634e-125
Gas51	0.247676	1.18729	0.999	2.62979628590224e-120
Rps27l	0.208339	1.15536	0.999	2.00887090860133e-106
Snrpf1	0.197724	1.14689	1	2.79794504820878e-103
Actg11	0.18673	1.13818	1	6.75771709910598e-103
Hspe11	0.436165	1.353	1	0
Rplp0	0.224839	1.16865	1	0
Chchd2	0.259282	1.19688	1	0
Rpl27a	0.191979	1.14233	1	0
Cox4i1	0.387623	1.30824	1	0
Rplp1	0.268945	1.20493	1	0
Cox7a2	0.324436	1.25217	0.999	0
Rpsa	0.198914	1.14783	1	0
Rps12	0.226256	1.1698	1	0
Atp5b	0.474924	1.38985	1	0
Rps2	0.248914	1.18831	1	0
Hsp90ab11	0.221913	1.16628	1	0
Atp5a1	0.299778	1.23096	0.999	0
Cox8a	0.729571	1.65815	1	0
Npm11	0.271427	1.207	1	8.1652688145187e-292
Ncl	0.360932	1.28426	1	4.56400880164989e-217
Rpl12	0.19031	1.14101	1	4.97532638254082e-212
Eif5a	0.248297	1.1878	1	1.72579120108297e-202
Gnas	0.24995	1.18917	1	4.11170001227149e-195
Rps25	0.184415	1.13636	1	5.65840041929037e-188
Eif4a1	0.240528	1.18142	1	1.61639665944306e-185
Cox6c	0.260064	1.19753	0.999	2.23380092857344e-185
Rpl31	0.223439	1.16751	1	4.89582970891059e-183
Rpl27	0.243647	1.18398	1	4.0176530619681e-177
Hspa8	0.260717	1.19807	1	3.79465589827065e-169
Eef1g1	0.183961	1.136	1	2.18500962934942e-158
Rpl36	0.204565	1.15234	1	2.93474348978439e-158
Atp5e	0.251942	1.19081	0.999	2.44422600358351e-153
Prdx1	0.230582	1.17331	0.999	1.57129664364104e-139
Cox7c	0.225761	1.16939	1	8.50274220927362e-129
Cct21	0.190633	1.14126	0.999	2.00491738456515e-107
Rps21	0.198511	1.14751	1	9.81910857071534e-99
Psma71	0.193195	1.14329	0.999	4.42844851132853e-90

## Sheet: blood
Wilcoxon rank sum test (Seurat's function FindAllMarkers())
gene	avg_log2FC	Fold Change	% cells exp.	padj
Rhd	8.96411	499.42	0.989	0
Ermap	8.60188	388.53	0.986	0
Gypa	8.56949	379.905	0.992	0
Cited4	7.97753	252.044	0.995	0
Hemgn	8.12913	279.971	0.989	0
Klf1	7.72536	211.624	0.97	0
Alas2	8.08261	271.087	0.998	0
Slc4a1	8.07626	269.896	0.998	0
Icam4	8.87013	467.923	0.942	0
Sptb	7.64321	199.911	0.956	0
Spta1	7.77416	218.905	0.945	0
Rhag	8.99978	511.921	0.931	0
Trim10	8.30916	317.18	0.934	0
Slc39a8	6.69774	103.806	0.993	0
Tspan33	6.44363	87.0415	0.987	0
Acp5	6.62555	98.7391	0.995	0
Snca	6.97961	126.204	0.925	0
Tal1	6.72569	105.836	0.923	0
Slc30a10	8.54203	372.741	0.9	0
Slc38a5	8.55856	377.037	0.896	0
Epor	6.84352	114.843	0.916	0
Mt2	6.80329	111.685	0.992	0
Car2	7.59185	192.918	1	0
Ell2	5.75036	53.8309	0.918	0
Kcnn4	7.39699	168.545	0.867	0
Kel	7.93232	244.268	0.866	0
Ank1	7.24972	152.189	0.872	0
Epb42	7.89608	238.209	0.849	0
Ube2l6	5.58542	48.0153	0.895	0
Ctse	8.9278	487.009	0.841	0
Smim1	6.23444	75.293	0.997	0
Add2	5.67177	50.9767	0.881	0
Chchd101	4.49626	22.5689	0.934	0
Mrap	8.79372	443.787	0.827	0
Pdzk1ip1	8.58175	383.145	0.826	0
Gata1	7.48833	179.56	0.824	0
Fam210b	4.79735	27.8065	0.959	0
Zfpm1	4.7737	27.3544	0.911	0
Fam241a	5.17726	36.1835	0.858	0
Ncf4	6.95864	124.383	0.808	0
Slc29a1	4.33319	20.1567	0.902	0
Hbb-bs	6.86323	116.423	0.973	0
Pklr	7.54256	186.439	0.778	0
Cpeb4	4.72726	26.4878	0.877	0
Hbq1b	9.07349	538.756	0.768	0
Hbb-bt	7.76506	217.528	0.936	0
Tuba4a	5.56474	47.3317	0.797	0
Tspan32	6.02333	65.0435	0.784	0
Aqp3	8.76638	435.456	0.754	0
Dmtn	5.74221	53.5275	0.778	0
1300017J02Rik	7.20677	147.725	0.757	0
Atp8a1	4.32368	20.0243	0.865	0
Mt1	7.06389	133.796	0.997	0
Pnpo	4.66403	25.352	0.935	0
Hebp1	4.84288	28.6981	0.992	0
Tmem184a	7.78674	220.821	0.724	0
Cldn13	9.11219	553.406	0.713	0
Redrum	7.42262	171.566	0.708	0
Abcb10	4.38337	20.8702	0.978	0
Fech	4.7864	27.5962	0.998	0
Plek2	6.03772	65.6953	0.713	0
Slc25a21	6.78746	110.466	0.699	0
Gmpr	4.26374	19.2094	0.976	0
Dhrs11	4.88493	29.5468	0.734	0
Uros	3.37192	10.3526	0.874	0
C1qtnf4	3.35566	10.2365	0.88	0
Lmna	3.45269	10.9487	0.849	0
Tmem238	3.4306	10.7824	0.82	0
Nfe2	5.94121	61.4444	0.671	0
Tinagl1	4.93998	30.696	0.682	0
Tmod1	3.93484	15.2935	0.735	0
Tent5c	5.28067	38.8723	0.679	0
Blvrb	5.91167	60.199	1	0
Spns2	5.46517	44.1752	0.665	0
Slc25a37	5.89562	59.5329	0.998	0
Creg1	3.90544	14.985	0.992	0
Ikzf1	6.18142	72.5761	0.641	0
March2	3.15416	8.90219	0.936	0
Xk	5.77862	54.8957	0.639	0
Chac2	3.33786	10.111	0.796	0
Ptp4a3	2.99488	7.97168	0.964	0
Pkhd1l1	8.61204	391.275	0.609	0
Ucp2	3.9527	15.4839	0.996	0
Vangl1	3.28592	9.7535	0.771	0
Bmp2k	3.11173	8.64419	0.859	0
Arrb1	3.29842	9.83837	0.752	0
Reln	5.85902	58.0416	0.615	0
Lyl1	5.48362	44.744	0.61	0
Svip	5.44309	43.5045	0.613	0
Ppox	2.83343	7.12765	0.807	0
Zc3hav1	5.3898	41.9267	0.607	0
Asb17os	7.98376	253.134	0.582	0
Steap3	5.47052	44.3394	0.605	0
Rfesd	3.32012	9.98749	0.971	0
Cpox	4.98604	31.6919	1	0
Tmem56	5.5673	47.4158	0.593	0
6030468B19Rik	9.32325	640.587	0.562	0
Cd59a	3.04126	8.2321	0.809	0
Slc43a3	2.59074	6.02407	0.885	0
Fbxo6	3.31218	9.93264	0.655	0
Mgst3	5.41447	42.65	1	0
Slc6a9	3.89687	14.8961	0.615	0
Grina	2.66046	6.32235	0.804	0
Adra2b	8.54538	373.608	0.537	0
Atp2b4	3.36368	10.2936	0.648	0
Rgs10	2.90482	7.48924	0.651	0
Frrs1	2.95085	7.73202	0.769	0
Serinc3	3.13206	8.76685	0.979	0
Cltb	2.75053	6.72963	0.681	0
Ssx2ip	2.93334	7.63879	0.958	0
Pigq	2.31732	4.98406	0.872	0
Lmx1a	7.28405	155.854	0.515	0
Nmnat3	6.19275	73.148	0.517	0
Cox6b2	2.51809	5.72823	0.912	0
Tango2	2.61605	6.1307	0.692	0
Ache	7.40411	169.379	0.492	0
Cdc25b	2.47337	5.55341	0.779	0
Mindy2	2.7476	6.71598	0.622	0
Ifi35	5.19513	36.6344	0.5	0
Gclm	3.90872	15.0191	0.998	0
Ccdc141	5.17813	36.2054	0.508	0
Sgk3	2.65493	6.29817	0.706	0
Slc16a10	3.4324	10.7958	0.562	0
Htatip2	4.1027	17.1805	0.52	0
Grap2	6.67001	101.829	0.48	0
Dapk2	4.40154	21.1347	0.503	0
Wnk4	4.89455	29.7445	0.495	0
Rab3il1	2.18102	4.53474	0.751	0
Ncoa4	2.50343	5.67033	0.925	0
Clcn3	2.29677	4.91357	0.803	0
Josd2	3.48724	11.2141	0.989	0
St3gal6	2.40657	5.30211	0.709	0
Exoc6	2.78882	6.91063	0.6	0
Krt15	7.11325	138.453	0.477	0
St3gal5	2.03953	4.11111	0.856	0
Fads3	4.19423	18.3058	0.503	0
Abcg2	2.72528	6.61288	0.968	0
Larp1b	3.36786	10.3235	0.528	0
Acss1	5.66082	50.5915	0.469	0
Cfap57	7.98777	253.84	0.455	0
Ezr1	1.87734	3.67396	0.735	0
Slc43a1	2.10064	4.28901	0.778	0
Gm2061	7.91651	241.605	0.448	0
Slc22a4	7.64967	200.807	0.445	0
Ifrd21	2.36581	5.15441	0.965	0
Fam117a	2.06757	4.19181	0.711	0
Gadd45a	2.08393	4.23959	0.749	0
Treml2	6.65344	100.667	0.444	0
Gfi1b	7.31761	159.522	0.439	0
Nxpe2	7.25403	152.644	0.437	0
Pon2	1.87012	3.65563	0.633	0
Asb17	7.58378	191.842	0.426	0
Art4	5.76117	54.2358	0.431	0
Ttc39a	3.28766	9.76527	0.494	0
Isca1	1.85219	3.61047	0.74	0
Gpr146	5.02508	32.5611	0.438	0
Ston2	2.87477	7.33488	0.505	0
Rbm381	1.79311	3.46561	0.874	0
Rec114	5.66925	50.8878	0.427	0
Lmo2	0.6869	1.60982	0.65	0
Ifi30	1.90048	3.73336	0.717	0
Slc20a1	2.12072	4.3491	0.875	0
E2f2	2.02025	4.05653	0.637	0
Arhgap23	2.58754	6.01072	0.54	0
Bpgm	3.67603	12.7819	0.995	0
Gypc	1.81965	3.52996	0.72	0
Zeb21	1.64789	3.13376	0.614	0
Cercam	3.59302	12.0672	0.46	0
Glrx	1.8209	3.53301	0.626	0
Cd9	2.02822	4.07901	0.525	0
Trak2	2.16014	4.46957	0.62	0
Prr13	1.94399	3.84768	0.883	0
Txnrd2	1.69046	3.22759	0.742	0
Apeh	1.62838	3.09166	0.787	0
Lyrm9	1.75397	3.37284	0.675	0
Tspo	1.83869	3.57685	0.924	0
Prdx3	2.29897	4.92106	0.972	0
4930523C07Rik	3.97409	15.7152	0.43	0
Atp1b2	5.32268	40.0207	0.388	0
Tgfb1	2.01286	4.03583	0.413	0
Reep6	3.28532	9.74945	0.433	0
Nt5c3	1.87936	3.67911	0.917	0
Ehbp1l1	2.33358	5.04053	0.486	0
Nrtn	1.34184	2.53475	0.653	0
Pheta2	3.38155	10.4219	0.41	0
Mkrn1	1.7487	3.36055	0.894	0
Tacc1	1.43854	2.71047	0.801	0
Mbnl11	2.20135	4.59909	0.974	0
Endod1	3.56249	11.8145	0.399	0
Prkar2b	1.68844	3.22309	0.877	0
Capn1	3.72955	13.265	0.386	0
Tmem179b	1.36763	2.58047	0.716	0
Tfrc	3.03987	8.2242	0.982	0
Stx2	1.58967	3.00979	0.667	0
Dnaja4	3.34597	10.168	0.389	0
Slc40a1	3.86039	14.5242	0.36	0
Tgm2	4.9323	30.5331	0.348	0
Zbtb7a	1.41111	2.65942	0.747	0
Btg2	1.23742	2.35777	0.651	2.97626644431455e-272
Cdc42ep3	1.05926	2.08387	0.637	7.53743512548386e-259
Myc1	1.46266	2.75616	0.539	0
Ccdc92b	6.82032	113.011	0.334	0
Lockd	1.39889	2.63699	0.678	0
Ogfrl1	1.38755	2.61633	0.734	0
Ppp1r15a	1.30295	2.46732	0.778	0
Ankrd9	1.76592	3.40091	0.519	0
Gm867	8.8219	452.539	0.324	0
Mfsd2b	5.32688	40.1374	0.334	0
Arhgdig	3.58894	12.0331	0.38	0
Rragd	1.56972	2.96847	0.698	0
Urod	2.5921	6.02977	0.994	0
Nipa1	1.81381	3.51569	0.499	0
Slc16a6	2.98397	7.91161	0.418	0
Ano1	4.38217	20.8528	0.337	0
St3gal1	2.09228	4.26422	0.437	0
Hsd3b6	8.03131	261.617	0.314	0
Igtp	6.01752	64.7821	0.317	0
Sh3yl1	1.91486	3.77077	0.457	0
Brpf3	1.66591	3.17313	0.552	0
Hba-a2	6.47836	89.1622	1	0
Phlda3	1.22211	2.33288	0.592	4.70618511139839e-246
Hopx	4.08366	16.9552	0.34	0
Agfg2	1.31177	2.48246	0.638	5.57020778118979e-252
Yod1	1.57576	2.98092	0.537	3.8411067267357e-279
Ppp1r9b	1.24068	2.36309	0.713	3.72952626212999e-262
Cit	1.31372	2.48581	0.817	0
Usp25	1.27206	2.41506	0.832	0
Nup210	3.15851	8.92909	0.362	0
Nadk2	1.2447	2.3697	0.884	0
Uba7	1.77871	3.43118	0.454	0
Slc30a1	1.95411	3.87478	0.459	0
D030028A08Rik	3.35359	10.2219	0.34	0
Fzd5	4.84332	28.7068	0.307	0
Unc13d	4.20906	18.495	0.313	0
Pip5k1b	3.49242	11.2544	0.326	0
Ctsd	1.29036	2.44589	0.903	0
Slc7a51	1.88803	3.7013	0.475	2.17752748310294e-299
Snx15	1.17187	2.25304	0.651	1.35639786834884e-231
Fbxo71	1.68928	3.22497	0.469	2.06183344786376e-285
Samd14	1.08492	2.12126	0.792	6.58164960275067e-255
Aqp8	6.77759	109.713	0.288	0
Retreg2	1.2698	2.41128	0.623	1.31860288965187e-232
5033406O09Rik	4.65886	25.2614	0.297	0
Ehd1	1.47159	2.77328	0.948	0
Pim1	2.15559	4.45551	0.991	0
Elf1	1.30632	2.4731	0.544	4.95043829617628e-231
Podxl	3.10938	8.63013	0.313	0
Anxa7	1.18272	2.27005	0.554	1.36457251188473e-210
Plin2	1.74789	3.35867	0.912	0
Ctsb	1.74968	3.36283	0.962	0
Piezo1	1.56785	2.96463	0.507	6.14714907222738e-247
Vamp8	1.30251	2.46658	0.932	0
Sec11c	1.02581	2.0361	0.683	1.17203879827891e-203
Stxbp2	1.82392	3.54041	0.404	0
Dnase2a	2.03019	4.08458	0.381	0
Gcnt1	3.57188	11.8917	0.313	0
Katnb1	1.25097	2.38001	0.623	1.68397863041608e-224
Tarsl2	2.04426	4.12461	0.403	0
Hipk1	1.17065	2.25113	0.8	3.21149151059788e-258
Eif2ak1	1.20192	2.30046	0.864	0
Mcrip21	1.41899	2.67398	0.466	1.97972008809378e-230
Tmcc2	2.08846	4.25294	0.429	4.81862450865061e-284
Mpst	1.11461	2.16537	0.761	1.23046580616437e-244
Aldh9a1	1.01803	2.02516	0.661	7.25715707479943e-191
Diaph3	1.11245	2.16213	0.718	5.11696533578632e-205
Rad23a	1.0066	2.00917	0.821	9.96406504146382e-264
Pcgf5	2.64625	6.26038	0.315	0
Ptdss2	1.13443	2.19532	0.891	0
Hmbs	3.43374	10.8059	0.999	0
Padi2	6.89556	119.062	0.264	0
Gm32051	7.93351	244.469	0.262	0
1810053B23Rik	7.95501	248.139	0.262	0
Gadd45g	1.93813	3.83209	0.383	1.07965748915898e-299
Asb1	1.92789	3.80498	0.402	1.79013332088275e-283
Acyp2	1.75316	3.37096	0.42	5.36009197295595e-262
Flt3l	6.03155	65.4151	0.265	0
Cdkn3	1.12051	2.17424	0.613	1.05646157191285e-187
Ostf11	0.684169	1.60678	0.548	3.15139645373685e-160
Taok3	1.75753	3.3812	0.413	2.33878413215495e-260
S100a1	2.8775	7.34878	0.3	0
1700037H04Rik	1.02883	2.04036	0.821	2.45321413134208e-267
Slc25a38	1.00286	2.00397	0.663	3.04003568437635e-185
Trib3	4.94894	30.8872	0.269	0
Hif3a	2.15115	4.44182	0.352	0
H2-D1	0.878028	1.83786	0.491	1.1093592139835e-170
Fryl	1.19515	2.28968	0.683	1.02587882944297e-203
Abcg4	4.13489	17.5681	0.273	0
Slc48a1	1.37108	2.58665	0.459	2.16665843111814e-200
Tnfrsf211	1.52212	2.87213	0.467	2.92484577573731e-205
Akip1	1.20291	2.30203	0.502	5.8574562384695e-183
Nudt191	0.939126	1.91737	0.714	1.25225718315866e-176
Dnajb3	1.49222	2.81322	0.42	2.77654480890038e-219
Ocel1	2.24226	4.73138	0.336	0
Fam78a	4.25563	19.1018	0.262	0
Tom1l1	1.90192	3.73711	0.348	2.07393667402322e-298
Mvb12b	1.01974	2.02755	0.593	4.43055859203746e-159
Cdkn2c	3.40606	10.6005	0.273	0
Cd59b	3.2877	9.76555	0.277	0
Slc41a3	3.71618	13.1426	0.266	0
Rnf123	1.43857	2.71051	0.459	2.76351906104207e-189
Pik3cb	2.29877	4.92039	0.315	0
Ociad2	1.37684	2.59698	0.401	1.35299718920582e-194
Abcb6	1.27327	2.41709	0.532	8.00818554228298e-160
Mllt3	1.11409	2.16459	0.946	0
Alad	3.82424	14.1648	0.999	0
Fam173a	0.797271	1.73781	0.757	9.47340041513201e-155
Skiv2l	0.985684	1.98025	0.614	4.67974918694609e-148
Pycr21	1.16139	2.23674	0.937	0
Fam126a	1.17423	2.25672	0.544	1.5232342126634e-153
Tatdn3	1.43329	2.70062	0.394	2.32197883354309e-187
G430095P16Rik	1.48227	2.79387	0.369	2.97085608132986e-201
Smox	0.900184	1.8663	0.609	5.19706811449981e-132
Hagh1	0.898693	1.86438	0.597	1.75454630589086e-133
Noct	1.13845	2.20145	0.559	3.41063648427255e-147
Ccdc82	1.56456	2.95787	0.369	4.92996575872133e-197
Fbxo34	1.07081	2.10062	0.573	8.79724265007546e-143
Arl4a	0.769042	1.70414	0.662	2.76681987059408e-120
S100a13	0.966693	1.95435	0.39	1.08236034425987e-159
Dennd2c	3.34213	10.141	0.252	0
Pde10a	2.17968	4.53053	0.312	3.98948182280049e-274
Mtln1	0.860002	1.81504	0.634	7.83224123541731e-126
Ubl4a	0.868954	1.82634	0.877	5.44371028962692e-257
Rffl	1.75448	3.37404	0.332	1.83881002477464e-223
Hspa4l	2.07774	4.22145	0.308	1.2125609488082e-268
Lrrc8c	1.35661	2.56082	0.386	5.10251828749041e-165
Ubac1	1.7007	3.2506	0.968	0
Ubxn2a	0.779129	1.71609	0.683	1.89107359598914e-120
Tuba1c	0.87932	1.83951	0.802	5.24714590379939e-175
Ank	2.07798	4.22216	0.302	7.16689412701057e-267
Nfs11	0.800494	1.7417	0.639	5.78768759126461e-116
Adgrg1	2.59968	6.06152	0.262	0
Gpc4	1.67755	3.19885	0.322	2.9485789616864e-216
Hk1	0.997602	1.99668	0.543	9.10567146895785e-123
Zfand2b	0.898757	1.86446	0.553	3.56784834504844e-119
Narf	0.786506	1.72489	0.756	2.26440152946123e-133
Hbb-bh1	8.28736	312.424	1	0
Comt	0.711496	1.6375	0.834	4.98876901183109e-163
Pdlim11	0.911073	1.88044	0.344	3.69936505393989e-177
Il10rb	2.38462	5.22206	0.26	0
Hba-a1	8.7248	423.085	1	0
Lpcat1	0.986293	1.98109	0.814	1.03648937341982e-173
Rabac1	0.68067	1.60288	0.757	3.3937055119522e-128
Cln8	1.13454	2.19548	0.511	2.01422877347749e-129
Pfkfb4	1.81769	3.52516	0.337	1.63481078243551e-188
Fbxo9	0.787631	1.72624	0.668	5.61523018976228e-120
Khk	2.02652	4.0742	0.28	1.8284330710988e-265
Ftl1-ps1	0.730519	1.65924	0.616	1.41820906226634e-101
Cdr2	0.774654	1.71078	0.601	2.21102120182647e-101
Rgcc	1.27557	2.42094	0.343	1.50920448032977e-153
Tmem9b	1.5527	2.93365	0.334	3.71763008419592e-168
Hcfc1r1	0.575656	1.49036	0.721	9.62257171503055e-96
Asns	0.781049	1.71838	0.856	9.61858437631809e-173
Bcor	0.699018	1.6234	0.783	1.85183044793993e-114
1110008P14Rik	0.708103	1.63365	0.816	5.47446667401863e-153
Slc11a2	1.06599	2.09361	0.496	3.87247230203976e-109
Spty2d1	0.806904	1.74945	0.585	6.90131257853243e-98
Tlcd1	1.35003	2.54917	0.348	1.75263178613334e-144
Ackr31	0.823923	1.77021	0.343	1.51314571765089e-123
Clk3	0.700914	1.62553	0.732	6.17639568977347e-107
Stom	2.30504	4.94179	0.251	3.63538935582085e-290
Snhg91	0.858021	1.81255	0.604	1.72897204616228e-100
2210016F16Rik	0.647075	1.56599	0.702	1.03411411947536e-97
Crim1	1.23448	2.35296	0.404	3.12787799552052e-116
Nptn	0.769549	1.70474	0.773	1.78130936107695e-127
Flvcr1	1.35256	2.55364	0.377	3.29310376487903e-125
Efcab2	1.08307	2.11854	0.392	7.02174220516054e-112
Cep70	0.654138	1.57368	0.631	8.89465171831201e-82
Pfkfb1	2.27604	4.84346	0.251	6.04281068177541e-254
Slc7a11	1.29053	2.44617	0.438	4.53349506458731e-104
Rpia	0.860528	1.8157	0.527	6.07824839723077e-93
Psme3	0.742084	1.67259	0.874	5.99129073046647e-173
Afg3l2	0.750141	1.68196	0.681	1.2880729818763e-99
Ptgr21	0.916421	1.88743	0.42	4.67350011758328e-97
Stradb	1.01138	2.01584	0.416	1.71417511737456e-103
Slc25a391	1.49176	2.81232	0.983	0
Arid3a	0.711571	1.63759	0.936	1.04324163282777e-173
Rexo2	1.48016	2.7898	0.988	0
Smim4	0.559742	1.47401	0.783	8.63732593701052e-92
Itsn2	0.86781	1.82489	0.44	6.25776344728776e-87
Glipr2	0.734902	1.66428	0.538	3.96868047355166e-80
Grtp1	1.01584	2.02209	0.429	1.41094348073268e-94
Foxo3	1.04635	2.0653	0.413	9.94247081022749e-95
Mylpf	1.40261	2.6438	0.289	1.30757720670276e-146
Ddit3	1.03023	2.04235	0.47	4.00538833036728e-86
Rnh1	0.599383	1.51507	0.799	7.25022163758329e-104
Gsr1	0.445351	1.36165	0.75	2.25775722361258e-63
Jak2	0.914653	1.88512	0.448	1.17736334714246e-83
Spsb2	1.47133	2.77277	0.276	4.95534264319648e-143
Acadvl	0.659576	1.57962	0.503	3.07869405718557e-67
1600002K03Rik	1.13238	2.1922	0.364	2.60753254210075e-98
Marc2	0.470371	1.38547	0.686	9.74738179761053e-59
Hipk2	1.06189	2.08767	0.92	0
Gm8251	1.55565	2.93967	0.289	7.60271452099953e-127
Gclc	0.63983	1.55815	0.612	3.78742575084729e-67
Atg4d	0.720545	1.6478	0.501	1.02890597895582e-69
Hmmr	0.629047	1.54654	0.869	1.44930286824644e-111
Wdr81	1.80258	3.48844	0.257	2.73697432348697e-152
Mthfd21	0.627422	1.5448	0.899	2.44278655931868e-127
Fxn	0.655761	1.57545	0.846	2.81090496921373e-142
Sord	1.09483	2.13588	0.363	1.23362596867973e-83
E2f8	0.581837	1.49675	0.53	9.94091045995937e-54
Eps15	0.656506	1.57626	0.55	6.32983411159738e-64
Adam10	0.701789	1.62652	0.819	4.06794642582955e-92
Tmem14c	3.02395	8.1339	1	0
Herc1	0.568118	1.48259	0.88	1.65023231192067e-81
Prkab1	0.552681	1.46681	0.567	2.91694341328811e-54
Gps2	0.545501	1.45953	0.845	1.97354087493502e-98
Ccdc71l	0.673453	1.59489	0.516	3.19238393553679e-61
Dclre1b	0.989323	1.98525	0.383	6.23532999290935e-71
Dhrs13	0.831504	1.77954	0.408	5.68386734647448e-64
Crip1	0.386353	1.30708	0.463	4.88846632584875e-50
Mki67	1.63627	3.1086	0.995	0
Usp15	0.543131	1.45713	0.931	4.50797914436934e-111
Pet100	0.49996	1.41417	0.862	4.7971391155747e-78
Mbd2	0.480126	1.39487	0.754	4.37186322910401e-67
Map2k3	0.501038	1.41523	0.718	8.77765802218544e-60
Mpv17l21	0.711804	1.63785	0.442	3.72528030169723e-59
Aff1	1.14634	2.21352	0.317	2.53446849977566e-81
Stat5b1	0.999895	1.99985	0.335	4.44953633257639e-75
Usp32	0.943181	1.92276	0.405	1.0093050876458e-67
Vps13a	0.702964	1.62785	0.534	4.02581385341424e-56
Sod21	0.68418	1.60679	0.93	3.22019937466506e-213
Usp45	0.700364	1.62492	0.546	5.83470175090941e-57
Hint3	0.622586	1.53963	0.455	4.17750179323568e-54
Synj1	1.08437	2.12045	0.309	6.69902872358604e-77
Abhd5	0.743263	1.67396	0.419	8.29221147515666e-57
Pcyt1b	1.26177	2.3979	0.269	4.80837878115351e-92
Eea11	0.491313	1.40572	0.535	4.57534374296944e-41
Prkag21	0.647376	1.56632	0.481	3.86676476339668e-53
Wbp2	0.503231	1.41738	0.572	1.72612162431731e-46
Tprgl	0.537451	1.45141	0.824	5.2308692186679e-95
Pabpc41	0.933054	1.90931	0.969	0
Rab10os	0.720374	1.64761	0.419	7.43857972322077e-57
Micall2	1.2873	2.44071	0.277	7.0225324618264e-87
Thra	0.486398	1.40094	0.637	1.4879889215538e-50
Itpripl1	1.1844	2.27268	0.298	1.1318127253967e-78
Atp6v0b	0.93075	1.90627	0.973	0
Pole4	0.663453	1.58387	0.913	1.32322112779737e-179
Lbr	0.575301	1.48999	0.912	1.11320007264194e-76
Slc2a1	0.71385	1.64018	0.661	1.79539477065759e-66
Nudt41	3.42814	10.764	1	0
Chmp2a	0.563116	1.47746	0.927	5.66120818664037e-166
Mrpl361	0.511013	1.42505	0.905	2.57290123540283e-119
D1Ertd622e	0.768271	1.70323	0.391	1.75480079503358e-51
Btrc1	0.543126	1.45713	0.613	2.60562088825242e-50
Mrps28	0.513441	1.42745	0.904	2.3418319677728e-118
Rmdn3	0.650543	1.56976	0.566	2.41925472434488e-50
Ptbp31	0.407986	1.32683	0.883	3.90263494072357e-57
Aup1	0.411118	1.32972	0.708	1.72825032731871e-40
Cbfa2t3	1.18259	2.26983	0.29	1.87566273392966e-70
Zfp990	0.818581	1.76367	0.357	4.4716582453637e-54
Cox17	1.62208	3.07819	0.997	0
Slc23a2	1.18882	2.27966	0.278	1.31509313316473e-71
Wdr26	0.940653	1.9194	0.956	0
Ugcg	0.630389	1.54798	0.661	2.06743581128571e-50
Elovl1	0.608011	1.52416	0.42	1.43462607022597e-42
Bysl1	0.397162	1.31691	0.648	1.15178586664714e-37
Degs1	0.380692	1.30197	0.65	2.85319116554667e-31
Riok31	0.371873	1.29403	0.806	1.71856790041724e-46
Metap1d	0.581076	1.49596	0.421	1.12627885070538e-43
Tut7	0.449892	1.36594	0.873	5.30119329601399e-59
Dyrk3	0.838926	1.78872	0.314	2.46834802657634e-55
Blvra	0.456437	1.37215	0.492	1.44506157507443e-37
Pak1ip1	0.667669	1.5885	0.95	2.79734427960189e-209
Mpc1	0.479034	1.39381	0.882	3.90378506751942e-97
Zfp367	0.456199	1.37192	0.454	1.28463173283224e-35
Snhg31	0.566536	1.48096	0.889	1.44817675733597e-83
Hist1h4i	0.505151	1.41927	0.664	7.85774692800219e-43
Slc3a2	0.462541	1.37797	0.837	2.87389616441217e-32
Larp1	0.512278	1.4263	0.922	1.37471149056118e-81
Fam120a	0.404564	1.32369	0.764	1.0172041725372e-35
Sirt7	0.593158	1.50855	0.42	1.22992828374319e-39
Zfp800	0.552375	1.4665	0.508	2.77803186361234e-38
Ankrd13c	0.492906	1.40728	0.537	7.91198951392901e-36
Tst	1.10175	2.14615	0.262	2.01767868668436e-64
Pcbd2	0.309363	1.23916	0.723	7.7760951646556e-31
Ankle1	1.09598	2.13759	0.273	4.21262903265065e-60
Stk17b	0.952585	1.93534	0.278	4.99512170315412e-58
Pip4k2c	0.715588	1.64215	0.415	6.88484551506896e-43
Cep76	0.552791	1.46692	0.498	3.4925131155991e-38
Azin1	0.431864	1.34898	0.918	6.84842787851009e-59
Ppan1	0.384536	1.30544	0.796	4.10016460753182e-39
Snrnp25	0.684159	1.60676	0.934	1.34498337254764e-205
Atp6v0e	0.547933	1.46199	0.936	1.07376780906093e-130
Vat1	0.613313	1.52977	0.331	6.35798008842835e-42
Bola31	1.31339	2.48525	0.99	0
Pop5	0.723919	1.65166	0.964	7.89915371047991e-294
Nubp21	0.373649	1.29563	0.577	2.42335186781066e-30
Tusc2	0.327567	1.2549	0.646	1.11899826478174e-29
Hist1h1c	0.188254	1.13938	0.652	2.80834685609924e-15
Tmc6	0.318742	1.24724	0.37	1.89422615159742e-26
Atl3	0.523947	1.43788	0.416	6.14220218491582e-34
Dynlt3	0.481738	1.39643	0.418	9.1386154815488e-32
Ino80c	0.449831	1.36588	0.479	5.41208497315233e-31
Setd61	0.677299	1.59914	0.306	1.30163506844301e-42
Eif3j21	0.753814	1.68625	0.386	4.07385641805391e-39
Hspa12b	0.570141	1.48467	0.379	4.43423891366519e-34
Tsc22d4	0.206784	1.15411	0.835	1.29730486846098e-16
Pitrm1	0.248425	1.18791	0.807	9.23133443814878e-16
Zfp524	0.840345	1.79048	0.266	6.48848144400176e-48
Agpat4	0.43297	1.35001	0.724	2.34804939682366e-33
Ska1	0.309423	1.23921	0.703	7.56752579111271e-30
Mrps361	0.47349	1.38846	0.933	3.18329563232576e-114
Agfg1	0.428189	1.34554	0.823	8.2969359271074e-43
2310039H08Rik	0.321731	1.24983	0.541	1.67029342174109e-24
Klf3	0.271066	1.2067	0.721	2.16519263661389e-19
Rfk	0.309064	1.2389	0.638	2.25164534453291e-23
Acer3	0.603849	1.51977	0.371	4.81059807340078e-31
Crat	0.451753	1.3677	0.432	6.35805917166597e-26
Homer21	0.188103	1.13926	0.562	1.4866573592774e-15
Ppp2r5a	0.287685	1.22068	0.607	5.80539728421383e-19
Stk11	0.240856	1.18169	0.783	6.61001660251203e-13
Ormdl2	0.21147	1.15787	0.67	1.2893619762896e-13
H2afj	1.21013	2.31358	0.994	0
Dym	0.473963	1.38892	0.477	4.28905081597271e-26
Rpp21	0.26931	1.20523	0.828	4.41226728533002e-27
Lrrc8b	0.938162	1.91609	0.251	2.52423090366695e-41
Pros1	0.83223	1.78044	0.272	2.46806247967144e-38
Whamm	0.58371	1.4987	0.292	4.55334000436195e-32
Faap24	0.645614	1.5644	0.362	3.04584021020541e-31
Nanp	0.239178	1.18032	0.605	6.3029024670988e-18
Epb41	0.483114	1.39776	0.957	1.11132794551792e-81
Pithd1	0.233979	1.17607	0.71	3.08371157221528e-18
Babam2	0.254066	1.19256	0.536	8.34194574763027e-18
Fos1	0.463629	1.37901	0.772	9.21766010743446e-35
Rb1	0.609658	1.5259	0.324	3.63296400451137e-29
Lactb21	0.53223	1.44616	0.345	3.44034461877758e-26
Psmb101	0.409002	1.32777	0.496	2.40333717666135e-22
Usf3	0.361359	1.28464	0.502	2.59576747406697e-19
Naa38	0.347814	1.27263	0.918	5.70166649744445e-65
Mtfp11	0.672175	1.59347	0.309	4.10031663592011e-29
Nars	0.759473	1.69287	0.988	0
Fignl1	0.203853	1.15177	0.779	2.86641835715708e-15
Necap2	0.190428	1.1411	0.555	2.99177619868934e-13
Fmc1	0.190664	1.14129	0.841	1.40229563929517e-17
Ormdl3	0.299252	1.23051	0.672	4.58510934011682e-17
Rbfa1	0.263481	1.20037	0.566	1.53801532802288e-15
Tnrc6b	0.449972	1.36601	0.918	3.0385711006201e-52
Fahd2a	0.445973	1.36223	0.336	9.82253691543847e-22
Ddhd1	0.747679	1.67909	0.321	1.14199109075596e-26
Timm8a11	0.390797	1.31112	0.945	1.0198093675442e-79
Abhd111	0.380001	1.30134	0.355	9.15550415041252e-20
Hscb	0.239269	1.18039	0.569	1.0628148402911e-15
Gse1	0.253589	1.19217	0.486	7.33566010671794e-13
Taf12	0.263476	1.20037	0.811	5.06898481489343e-25
Adipor1	0.19842	1.14744	0.83	4.98558061501469e-16
Cenpx	0.422634	1.34037	0.942	1.88804545609864e-103
Nfe2l2	0.216687	1.16206	0.68	7.84723585728448e-12
Pcmt1	0.201827	1.15015	0.912	8.07496933812734e-12
Mif4gd	0.455559	1.37131	0.312	3.30993589317587e-21
Rpain	0.242616	1.18314	0.565	2.55530690109108e-14
Gm5617	0.18556	1.13726	0.551	3.30230873115033e-11
1810037I17Rik	0.563987	1.47835	0.971	2.27007513168889e-202
Cmas	0.215611	1.1612	0.822	2.34133330539581e-14
Uhmk1	0.428165	1.34552	0.434	9.90197903570955e-18
Ngly1	0.38588	1.30666	0.341	4.4958471486037e-17
Ccndbp1	0.267917	1.20407	0.497	2.232194947027e-14
Rnf141	0.552555	1.46668	0.301	3.28371113899194e-22
Ccdc84	0.439466	1.3561	0.329	4.46830129181262e-18
Crlf3	0.260263	1.1977	0.71	6.75358043159661e-14
Pradc1	0.387697	1.3083	0.368	9.09236210066986e-17
Ap1b1	0.311982	1.24141	0.492	9.4400143526247e-14
Gss	0.471878	1.38691	0.342	5.88583832167576e-19
Flot2	0.406376	1.32535	0.5	4.87896841000185e-17
Clptm1l	0.270663	1.20636	0.702	5.4170313845851e-11
Rap1a	0.473848	1.38881	0.949	2.32318602935891e-140
Mknk1	0.599025	1.51469	0.284	5.90821592157215e-21
Htra21	0.236512	1.17814	0.649	1.54922288646036e-10
Cnppd1	0.314582	1.24365	0.395	1.33882564342531e-13
Arl6ip5	0.183696	1.13579	0.487	8.58880875732287e-10
Clpb1	0.191822	1.1422	0.565	5.18338477989238e-08
Fam169a	0.520508	1.43446	0.309	5.17358800232686e-18
Pole3	0.428782	1.3461	0.961	1.92961910494308e-111
Ghitm1	0.259581	1.19713	0.891	2.80296483694135e-28
Gm26917	0.402941	1.3222	0.82	5.8280567175114e-08
1300002E11Rik	0.263236	1.20017	0.5	3.35427913890352e-12
Cr1l1	0.285783	1.21907	0.547	1.02903985890998e-09
Syngr2	0.427229	1.34465	0.291	6.2998179295969e-17
Mpp2	0.472749	1.38775	0.306	1.58287910078889e-16
Ncoa7	0.280179	1.21435	0.616	3.37799620628895e-10
Ptpmt11	0.304817	1.23526	0.82	5.71573172611154e-19
Stat3	0.395999	1.31585	0.353	1.86917250236932e-13
Emc7	0.193714	1.1437	0.728	0.000239305
Mrpl57	0.362738	1.28586	0.948	2.62405744602382e-81
Atp6v0a1	0.318267	1.24683	0.422	1.82488426921625e-10
Timm101	0.194473	1.14431	0.822	4.94190545337774e-15
Ninl	0.227347	1.17068	0.523	5.44357007388566e-06
Zswim7	0.220059	1.16478	0.43	2.26832046884593e-09
Vps13c	0.483735	1.39836	0.41	9.20667501674209e-14
Ndrg3	0.353245	1.27743	0.461	8.53166169090744e-11
Dph51	0.326422	1.2539	0.392	5.1130154742513e-10
Dph3	0.422494	1.34024	0.957	1.12276388705886e-112
Rab8b	0.362185	1.28537	0.399	5.24247618656854e-11
Acadsb	0.250339	1.18949	0.498	1.65027066481229e-08
Ripk1	0.474728	1.38966	0.285	1.89987860621609e-13
Dleu2	0.199226	1.14808	0.636	0.250395
A930005H10Rik	0.234005	1.1761	0.351	2.06566218460734e-08
Hist1h2bj1	0.24661	1.18642	0.452	1.46070773221193e-05
Borcs5	0.348452	1.27319	0.273	5.14043030071883e-11
Smim27	0.197913	1.14704	0.429	4.76772704549845e-07
BC051226	0.347386	1.27225	0.3	5.59449688169607e-11
Galnt10	0.55138	1.46549	0.267	3.07278094848571e-13
Pxmp4	0.320838	1.24906	0.318	7.59207462616223e-10
Cdkn2d	0.266935	1.20325	0.526	1.26445397511109e-07
Chek2	0.188832	1.13984	0.462	2.14157386859554e-06
Ebp1	0.188494	1.13957	0.505	3.45707828522941e-05
Rreb1	0.536588	1.45054	0.284	2.84286957231497e-12
Kif2a	0.331483	1.25831	0.97	1.44496025752706e-56
Ybx31	0.844992	1.79625	0.995	0
Frat21	0.277597	1.21217	0.3	3.19363975615954e-08
Hras	0.319654	1.24803	0.968	5.59916965674714e-82
Eef2k	0.324764	1.25246	0.377	1.87698606789068e-07
Gpcpd1	0.347787	1.27261	0.403	2.40421171526581e-07
Cdc341	0.260521	1.19791	0.966	7.59129916118871e-45
Dusp1	0.23834	1.17963	0.587	1.52189265307405e-05
Scrn3	0.313366	1.2426	0.295	3.07911017292063e-08
Amfr	0.248031	1.18759	0.525	4.93817091420394e-06
Ppp1r15b	0.29222	1.22452	0.606	0.00177562
Ccnd3	1.407	2.65186	0.997	0
Acot8	0.26136	1.19861	0.28	1.14427743369275e-05
Dhx32	0.230129	1.17294	0.332	6.18153016567083e-05
Hba-x	8.65064	401.884	1	0
Ubash3b	0.313264	1.24252	0.308	3.58520727399461e-05
Ndufs31	0.339123	1.26499	0.977	1.09180022579775e-85
Rabgef1	0.321189	1.24936	0.328	1.3316192047427e-05
Neil3	0.349766	1.27435	0.352	1.05491090871004e-05
Tpp1	0.291812	1.22418	0.38	0.00043252
Tbc1d12	0.286372	1.21957	0.277	0.000268272
Glrx5	2.2303	4.69232	1	0
Sod1	0.183768	1.13585	0.955	1.38769621882911e-10
Gaa	0.501231	1.41542	0.251	4.62812020019719e-05
4930430F08Rik	0.203978	1.15187	0.366	0.12637
Mtg1	0.243964	1.18424	0.283	0.00772968
Pgm2l1	0.221013	1.16555	0.407	0.0290285
Mettl22	0.243421	1.1838	0.281	0.0147714
Atf6	0.434564	1.3515	0.296	0.000582875
C1qtnf121	0.382701	1.30378	0.259	0.0161897
Mrpl23	0.490368	1.4048	0.991	6.37275924619672e-242
Mtch2	0.24273	1.18323	0.913	2.56552309622674e-20
Tubb4b	0.690065	1.61336	0.997	0
Ccng1	0.474194	1.38914	0.26	0.029737
Mrps24	0.186979	1.13838	0.958	5.34876377069394e-28
Acp1	0.680868	1.6031	0.996	0
Taldo1	0.536502	1.45045	0.979	1.3551464130508e-232
Pex16	0.200162	1.14883	0.3	1
Snx3	0.231157	1.17378	0.974	1.07222805678206e-56
Fam104a	0.207107	1.15437	0.981	2.99785552774493e-38
Arf5	0.853897	1.80738	1	0
Gpx1	3.04893	8.27598	1	0
Hist1h2bc	0.222627	1.16686	0.273	1
Hbb-y	8.56089	377.647	1	0
Bsg	0.3758	1.29756	0.997	1.65675159707181e-110
Cox6a11	0.212566	1.15875	0.998	8.23283434826635e-74
Uqcrq1	0.363397	1.28645	1	6.7442555847471e-229
Hdgf	0.279798	1.21403	1	8.29347957635284e-102
Selenow	0.569471	1.48398	1	0
Atpif1	0.515025	1.42902	1	0
Anp32b	0.399646	1.31918	1	0
Ftl1	1.02827	2.03958	1	0
Prdx2	1.38902	2.619	1	0
Fth1	3.08453	8.48274	1	0
Fabp5	0.319515	1.24791	0.992	4.32905333158261e-07
Lars2	0.21562	1.1612	0.699	1.09039762947297e-10

## Sheet: epithelium
Wilcoxon rank sum test (Seurat's function FindAllMarkers())
gene	avg_log2FC	Fold Change	% cells exp.	padj
Wnt6	8.30247	315.714	0.884	0
Hspb1	6.91928	121.035	0.923	0
Pdgfa1	6.48125	89.3411	0.932	0
Perp	8.12041	278.284	0.839	0
Epcam	6.8604	116.194	0.93	0
Krt5	8.0999	274.355	0.837	0
Sfn	8.36541	329.791	0.829	0
Fermt1	8.3181	319.151	0.773	0
Cldn7	7.79507	222.1	0.79	0
Krt18	5.76965	54.5555	0.87	0
Krt8	6.549	93.6366	0.786	0
Bcam	6.46476	88.3258	0.761	0
Wnt4	6.45372	87.6524	0.77	0
Pdlim12	5.07135	33.6223	0.843	0
Trp63	7.86385	232.946	0.722	0
Igfbp5	5.12803	34.9696	0.897	0
Anxa2	3.86819	14.603	0.808	0
Cldn6	8.49783	361.494	0.671	0
S100a10	4.22489	18.699	0.887	0
Cxcl14	5.12693	34.9429	0.816	0
Pltp	6.25783	76.5233	0.621	0
F11r	4.28868	19.5443	0.651	0
Esrp1	7.65274	201.236	0.592	0
Dsp	7.05092	132.598	0.608	0
Gjb3	8.34469	325.089	0.583	0
Hoxc8	6.01716	64.7657	0.611	0
Tfap2b	4.65037	25.1131	0.639	0
Fxyd3	6.76886	109.051	0.589	0
Bhlha9	7.83519	228.364	0.581	0
Krt14	8.30419	316.089	0.572	0
Krt19	8.07111	268.935	0.569	0
Hapln1	4.66324	25.3381	0.646	0
Slc9a3r1	4.29962	19.6932	0.673	0
Sparc	2.15807	4.46319	0.736	0
Krt7	8.27764	310.325	0.559	0
Gm16136	7.94438	246.318	0.541	0
Sp8	7.46699	176.925	0.541	0
Slc2a3	5.80878	56.0552	0.658	0
Ntf5	6.83454	114.13	0.526	0
Cdh1	7.68551	205.858	0.517	0
Wnt3	8.17703	289.422	0.504	0
Mpzl2	3.68646	12.8747	0.646	0
Spint1	7.57339	190.466	0.507	0
Cldn4	8.35264	326.885	0.501	0
Mt11	0.714495	1.64091	0.781	0
Tmem54	8.024	260.294	0.497	0
Spint2	2.92873	7.61441	0.817	0
Mir205hg	8.43011	344.919	0.484	0
Grhl2	6.61939	98.3182	0.49	0
Ap1m2	8.11156	276.581	0.48	0
Acer2	2.97402	7.85724	0.718	0
Apoc1	5.1792	36.2321	0.506	0
Tfap2a	2.7761	6.84999	0.682	0
Ikzf2	4.33856	20.2319	0.573	0
Kremen2	7.51734	183.208	0.469	0
Mt21	1.41105	2.65931	0.608	0
Hist3h2ba1	3.43347	10.8038	0.549	0
Itga3	6.40722	84.8723	0.461	0
Ston21	3.57923	11.9524	0.547	0
Jag2	5.20291	36.8326	0.483	0
Cldn3	9.11364	553.959	0.446	0
Susd4	5.20416	36.8646	0.473	0
Ifitm3	3.14332	8.83555	0.88	0
Trim29	8.05501	265.95	0.437	0
Capg	3.46704	11.0582	0.526	0
Kcnk1	4.32169	19.9967	0.494	0
Dsg2	6.064	66.9032	0.449	0
En1	7.14297	141.335	0.442	0
St14	7.41148	170.246	0.432	0
Wnt7b	7.26115	153.399	0.432	0
Cdkn1a1	3.5122	11.4098	0.488	0
Jup	3.14645	8.85472	0.566	0
Adamts18	6.60042	97.0338	0.438	0
Rab15	4.82555	28.3554	0.456	0
Irf6	7.68482	205.76	0.421	0
Rab25	7.85632	231.733	0.421	0
Emp1	3.69629	12.9626	0.512	0
Dlx2	6.5789	95.5972	0.428	0
S100a16	2.85897	7.25496	0.457	0
Hoxc9	4.66794	25.4208	0.456	0
Frmd4b	3.17805	9.05085	0.572	0
Grb7	6.82752	113.576	0.421	0
Espn	5.02793	32.6256	0.442	0
Fam89a	3.82221	14.1449	0.468	0
Lama5	4.55431	23.4954	0.457	0
Frem2	5.0307	32.6883	0.431	0
Fzd6	5.39224	41.9976	0.416	0
Sp6	7.09699	136.901	0.397	0
Cbr2	7.87875	235.364	0.394	0
Gpx2	7.73534	213.093	0.393	0
Lgals7	6.94685	123.37	0.389	0
Klk81	2.89392	7.43285	0.48	0
Pkp3	5.73515	53.2663	0.394	0
Wwc1	3.75969	13.545	0.479	0
Mapk13	4.02667	16.2985	0.428	0
Sost	7.13506	140.562	0.383	0
Gjb2	7.52451	184.121	0.376	0
Upk3bl	7.60299	194.414	0.37	0
Ddr1	3.53052	11.5556	0.434	0
Irx2	5.65625	50.4314	0.374	0
Plekha7	3.98592	15.8446	0.403	0
Kdf1	7.30692	158.344	0.35	0
Kitl	2.98697	7.92808	0.427	0
Lypd6b	7.39882	168.758	0.35	0
Wnk2	4.32	19.9734	0.386	0
Barx2	5.16711	35.9299	0.362	0
Stx3	4.2674	19.2582	0.376	0
S100a11	3.85519	14.4719	0.974	0
Lad1	6.68486	102.883	0.341	0
Dlx1	6.85802	116.003	0.343	0
Arhgef19	6.05021	66.2668	0.337	0
Erbb3	6.14671	70.8505	0.337	0
Ppl	7.19073	146.091	0.326	0
Cgn	4.32336	20.0198	0.348	0
Prss8	6.28665	78.0675	0.322	0
Tmcc3	4.18523	18.192	0.353	0
Lmo7	4.30993	19.8343	0.372	0
Upk1a	5.94552	61.6281	0.332	0
Cacna1b	6.45312	87.6158	0.319	0
Arhgef16	4.45364	21.9118	0.333	0
Sema3d	3.46244	11.0229	0.366	0
Tacstd2	8.93433	489.218	0.313	0
Esrp2	7.4763	178.07	0.312	0
Ass1	5.29902	39.3699	0.323	0
Dlx3	6.78187	110.039	0.311	0
Ripk4	7.10837	137.986	0.31	0
Samd5	3.43422	10.8094	0.362	0
Epha1	3.54172	11.6456	0.354	0
2900026A02Rik	3.45811	10.9899	0.346	0
Cdcp1	7.02661	130.383	0.296	0
Klc3	4.50615	22.7241	0.318	0
Galnt18	4.48805	22.4408	0.309	0
Spon2	5.66207	50.6354	0.288	0
Arg1	6.21935	74.5093	0.304	0
Parm1	4.52471	23.0183	0.3	0
Fgd2	4.02436	16.2725	0.298	0
Bnc1	6.84168	114.697	0.277	0
Grhl3	7.78812	221.034	0.272	0
Llgl2	3.75507	13.5017	0.303	0
Card10	4.24562	18.9696	0.286	0
Pla2r1	6.14807	70.9176	0.264	0
Jdp2	4.27762	19.395	0.28	0
Ctnnd2	4.67819	25.6021	0.273	0
Sytl1	6.47236	88.7921	0.258	0
Cpz	6.11464	69.2932	0.259	0
Nebl	6.01393	64.6208	0.266	0
Arhgap8	5.02829	32.6337	0.263	0
Krt17	8.04736	264.543	0.25	0
Gata3	4.05275	16.5958	0.279	0
Prkcb	4.33795	20.2233	0.277	0
Bex11	1.71815	3.29014	0.96	0
Tpm1	2.30584	4.94454	0.981	0
Minar2	3.59849	12.1131	0.361	2.71845714321645e-301
Tmsb4x1	0.896119	1.86105	0.998	7.93883316778139e-299
S100a6	3.72185	13.1943	0.558	2.15926045924785e-297
2310030G06Rik	3.65745	12.6184	0.331	1.23392923588593e-294
Cd91	3.68384	12.8513	0.539	1.41350927051723e-294
Nrarp	3.90993	15.0317	0.367	2.23942430058243e-294
Itga6	3.09439	8.54091	0.584	2.85224532047256e-292
Hras1	1.40068	2.64027	0.966	1.25818120794176e-290
Apoe	2.62585	6.17247	0.734	2.45169354520223e-288
Stard10	2.90135	7.47125	0.662	5.45129692643352e-288
Fry	3.8557	14.4771	0.322	5.11772744489672e-285
Col18a11	2.8468	7.19402	0.818	7.00913405424865e-280
Nav21	2.84712	7.19562	0.552	2.18425852089666e-277
Fjx11	2.72837	6.62705	0.781	1.06611473305073e-272
Pygl	3.52948	11.5473	0.31	2.09594259143176e-268
Plekhg1	3.23375	9.4071	0.409	1.45114733713623e-267
Epb41l4a	3.17789	9.0498	0.406	3.10369819314209e-264
Palm3	3.47444	11.115	0.436	2.61518679134008e-262
Hspb8	3.30129	9.85799	0.439	2.87136721656085e-258
Etl4	3.18601	9.10092	0.497	3.46929920154133e-254
Tpd521	2.64161	6.24026	0.596	6.84718865961043e-247
Ezr2	2.7979	6.95428	0.69	5.48849264938345e-246
Gpc41	3.06343	8.35958	0.456	4.98429957970043e-242
Sct	4.56557	23.6795	0.351	4.30316918693797e-240
Trim2	2.65434	6.29558	0.661	3.44505858577975e-237
Ablim11	2.82351	7.07881	0.558	1.34825621252818e-233
Npnt	3.07878	8.44899	0.508	7.27486902586642e-233
Sdc41	2.65744	6.30914	0.652	8.33035903240511e-232
Arhgef5	2.77515	6.84546	0.484	5.75481371252566e-224
Tom1l11	2.96562	7.81163	0.434	1.21651131591834e-222
Rnase4	3.02217	8.12388	0.321	6.08857374179321e-222
Atox11	1.20536	2.30594	0.976	3.02645924741989e-216
Cobll1	3.2148	9.28435	0.333	4.64435328826918e-214
Podxl1	2.71858	6.58227	0.258	4.87524079297395e-206
Txndc17	1.10732	2.15445	0.971	2.12690767004755e-201
Phlda31	2.4339	5.40351	0.653	7.89922947276079e-199
Arrdc1	3.22636	9.35901	0.253	2.58344108321434e-198
Celsr1	3.18524	9.09605	0.29	1.29421651613739e-194
Wls1	1.8433	3.58829	0.861	4.62326533618953e-190
Cdh3	2.49184	5.62494	0.657	2.69600687833487e-189
Cstb	1.50296	2.83424	0.914	8.66738856927851e-187
Prss23	3.33199	10.07	0.292	4.1193084632811e-185
Thbs1	3.00554	8.03078	0.318	9.63375528460105e-185
Lbh	2.56387	5.91291	0.674	3.52398378228807e-184
Fras11	2.95722	7.76627	0.493	2.84047027008679e-183
Arl4c1	2.37555	5.18933	0.65	3.33070694440078e-181
Lypd6	3.23606	9.42214	0.289	1.49602751147935e-180
Cd151	2.32019	4.99399	0.647	1.91906943066413e-179
Cyb5r3	1.27004	2.41169	0.903	1.19526354572844e-178
Pik3r11	2.7702	6.82202	0.551	1.79984527412225e-176
Cdc42ep5	2.09276	4.26563	0.707	4.28109282614781e-173
Ehd41	2.01258	4.03502	0.614	2.55913415523106e-171
Tmem178	2.8339	7.13	0.3	4.14101124387241e-169
Acaa21	1.93701	3.82911	0.757	6.49112882611135e-169
March9	2.63438	6.20907	0.373	6.72753081343898e-169
Stard8	2.74718	6.71405	0.339	7.1315800198447e-168
Ucp21	1.6562	3.15185	0.748	7.71408675047769e-168
Emx2	1.88187	3.68554	0.497	1.04983250680363e-167
Igfbp21	1.83532	3.5685	0.838	1.79281000791815e-167
Dstn1	1.0039	2.00541	0.983	3.8662350520268e-165
Tpt1	0.321845	1.24993	1	3.10529381877565e-162
Pik3ip1	2.87908	7.35683	0.29	5.16349143805191e-162
Dag1	2.32898	5.0245	0.724	2.48173414383343e-161
Arhgap29	2.43205	5.39661	0.689	3.90672737347925e-160
Pgam11	0.668304	1.5892	0.997	2.42742687891856e-159
Pdpn	2.59619	6.04687	0.436	1.39516777342767e-157
Sema3c	3.02313	8.12929	0.333	6.54444155393035e-155
Tinagl11	2.14272	4.41594	0.284	2.7910421867837e-154
Ptprf	1.86977	3.65473	0.807	4.90774586536407e-153
Lsr1	2.42485	5.36974	0.502	2.15998678368822e-151
Tceal91	0.579366	1.49419	0.993	5.02523408197129e-151
Camsap3	2.99246	7.9583	0.274	4.44735687669785e-149
Gstk1	2.50871	5.69112	0.437	5.65544653600185e-148
Dbi1	0.63483	1.55275	0.991	9.44735809445492e-148
Arf51	0.663471	1.58389	0.987	8.88989303732417e-144
Plp2	1.8072	3.49962	0.723	1.17187625400285e-143
Fgfr21	1.94666	3.8548	0.65	1.57089906880504e-143
Pwwp2b	2.77458	6.84276	0.28	3.85255468956579e-143
Ptpn131	2.30664	4.9473	0.584	3.43091522232039e-141
Cep170b	2.56783	5.92918	0.367	4.45484695550918e-138
Rbp11	1.22402	2.33596	0.864	1.32916840472716e-135
Rps27a	0.267012	1.20331	1	4.53553859671782e-134
Nudt14	1.69944	3.24775	0.711	3.24522174625265e-132
Cebpb	2.19189	4.56904	0.35	1.12276816330944e-131
Ackr32	2.10874	4.31316	0.437	1.02827428178026e-129
Fam162a1	0.876381	1.83576	0.952	1.33304089305677e-127
Cd2ap	1.20788	2.30998	0.854	1.75490874687999e-126
Phlda11	2.06335	4.17955	0.641	8.24886078780688e-126
Siva11	0.642517	1.56105	0.982	1.58129025328005e-124
Fam49a	2.79713	6.95055	0.268	1.88384763846604e-124
Pdcd41	1.23136	2.34788	0.878	4.70228863154717e-124
Ctnnal11	1.83496	3.56762	0.657	5.21998529200888e-123
Myh9	1.70107	3.25142	0.766	8.29916383812457e-122
Nt5c	1.20741	2.30922	0.826	6.66059625890894e-121
Efna1	1.706	3.26255	0.273	7.02737258956161e-121
Cox4i2	2.64964	6.27512	0.45	8.55567270287044e-121
Itgb51	1.77983	3.43387	0.74	1.15221776648833e-119
Rbpms	1.65922	3.15847	0.728	1.3047203218059e-119
Atxn101	0.737117	1.66684	0.96	6.09406396592745e-119
Patj	2.50728	5.68546	0.329	1.23206102717124e-118
Bcl11b1	1.74704	3.3567	0.696	4.3447415138177e-117
Ctnnb11	0.706018	1.6313	0.984	1.11655215757879e-116
Gprc5c1	2.29147	4.89555	0.453	1.2263159834046e-115
Rps20	0.287171	1.22024	1	3.98512628733885e-114
Rpl23	0.244694	1.18484	1	1.26595675584372e-112
Ndufa11	0.647931	1.56692	0.98	6.35122019939755e-112
Hs6st1	2.13809	4.40178	0.498	1.31494505397733e-111
Meox11	2.43846	5.42062	0.302	3.99054406805705e-111
Spry11	1.78084	3.43627	0.574	4.60665058571589e-111
Kank11	2.09392	4.26905	0.526	1.41396607517614e-110
Limk2	2.36397	5.14786	0.493	2.63529258304596e-109
Ccdc88c	2.34051	5.06483	0.327	1.07648226799559e-107
Cmtm8	2.00233	4.00646	0.413	8.8966789513041e-107
Nrtn1	1.86299	3.63761	0.579	2.30393696437603e-106
Gapdh1	0.398412	1.31806	0.999	2.9834965681143e-106
Ahnak	2.23927	4.72159	0.646	9.46385970989963e-106
Ptpn141	2.06237	4.17672	0.487	2.31050309656211e-104
Etv1	2.41982	5.35104	0.429	1.24200266617868e-103
Celsr2	2.68775	6.44309	0.273	4.52164849655679e-103
Rpl17	0.240746	1.1816	1	7.05768712733968e-103
Dnase2a1	2.27548	4.84157	0.342	1.13622372207341e-102
Mcee	1.37595	2.59538	0.731	1.19953017439379e-102
Fabp51	0.661532	1.58176	0.993	2.11154713884397e-102
Pawr	2.58726	6.00955	0.297	2.61576040215649e-101
Hes11	1.54786	2.92384	0.746	2.86945930708624e-100
Rpl7	0.2427	1.18321	1	4.93014844576859e-98
Rac31	1.68373	3.21258	0.639	6.03546523685005e-98
Aig1	1.98375	3.95521	0.472	8.78410790324315e-98
Ctsl	1.13343	2.19379	0.85	1.18527170379636e-97
Hook1	2.10746	4.30931	0.441	5.52869742241129e-97
Nectin11	2.2832	4.86755	0.418	7.67356608021108e-97
Trp53i111	2.02679	4.07496	0.424	8.70879869175642e-97
Ddit41	1.50244	2.83321	0.657	9.0339258358223e-97
Ptpru	2.38346	5.21788	0.292	7.17874149593726e-96
Sostdc1	2.1269	4.36779	0.342	1.67522368293914e-95
Kazn	2.27672	4.84576	0.383	4.16156305926252e-95
Myl12b	0.844147	1.7952	0.914	5.89912579082856e-95
Msx21	1.50146	2.8313	0.599	1.52040847050139e-94
Col4a2	1.47455	2.77896	0.692	8.12656348323855e-94
Ube2e31	0.616894	1.53357	0.974	2.05220006164548e-92
Nudt11	1.95558	3.87873	0.511	3.82898797335048e-92
Rps14	0.225844	1.16946	1	1.39949955668899e-91
Hspg2	1.82005	3.53095	0.486	5.13173783952077e-91
H191	0.676078	1.59779	0.999	1.16384920694269e-90
Bex4	0.87876	1.83879	0.892	2.68576860333827e-90
Rps7	0.248101	1.18764	1	4.2033426476466e-90
Col2a11	1.34147	2.53409	0.704	3.62726453585625e-89
Itm2b	1.86932	3.6536	0.829	2.58373261610325e-88
Gask1b	1.99724	3.99236	0.384	7.24034432950393e-88
Nectin2	1.77608	3.42495	0.619	8.34625566786902e-87
Tceal5	2.0912	4.26103	0.351	5.17052489049885e-86
Serpinb6a	1.46577	2.76212	0.65	1.37774988705118e-84
Tpi11	0.508985	1.42305	0.991	2.63360853385361e-83
Agrn	1.88317	3.68886	0.592	1.73789974834442e-82
Sh3rf1	2.11524	4.33261	0.409	2.88311342060457e-82
Ajuba1	1.55285	2.93397	0.596	4.73983354371931e-81
Prdx11	0.39551	1.31541	0.996	1.64590734865611e-80
Fau	0.255667	1.19389	1	3.39296530379757e-80
Rpl121	0.25161	1.19054	1	8.34689667148779e-80
Trappc6a	1.12284	2.17775	0.76	3.60471669250761e-79
B3gnt2	2.05429	4.1534	0.25	7.16513082340683e-79
Mbnl21	1.21298	2.31817	0.744	1.18832378460492e-77
Ppia1	0.258383	1.19614	1	8.78798687204746e-77
Plxna2	1.76197	3.3916	0.39	8.74203404862104e-76
Gnas1	0.436105	1.35295	1	1.30991965607246e-75
Jag1	2.25478	4.7726	0.334	1.64863234728899e-75
Mycl1	1.61174	3.0562	0.572	2.99454860620646e-75
Parp8	1.93613	3.82678	0.467	7.76500834867264e-75
Chst11	2.34177	5.06926	0.263	2.03501794027645e-72
Rps13	0.216818	1.16217	0.999	6.73930557311438e-72
Ctdspl	1.672	3.18656	0.498	1.17632442586952e-71
Pcdh71	1.81535	3.51944	0.502	1.78806622583567e-71
Ier51	1.20302	2.30221	0.713	4.59820135137251e-71
Myl6	0.389593	1.31002	0.993	5.75622157221236e-71
Atp6v1f	0.601845	1.51766	0.938	2.20930363130287e-70
Kremen1	2.45023	5.46503	0.318	8.4890570510861e-69
Hoxb3os	2.04108	4.11554	0.372	8.81987692864272e-69
Baiap2	1.96071	3.89253	0.414	1.62843539613927e-68
Rps8	0.192451	1.1427	1	5.27714105674992e-68
Hspa2	2.43536	5.40901	0.263	8.09165550865065e-68
Elf11	1.71058	3.27292	0.488	4.5448349465869e-67
Rpl32	0.185743	1.1374	1	2.88178082978459e-66
Rps10	0.190848	1.14143	1	1.098028510784e-65
Rps9	0.198002	1.14711	1	4.20273933392889e-65
Stxbp21	1.89737	3.72535	0.331	6.92674412354138e-65
Cib21	1.6232	3.08057	0.464	9.36470560306281e-65
Notch1	2.93196	7.63148	0.421	1.15973672181502e-64
Slc2a11	1.24738	2.3741	0.662	1.75493678137458e-64
Dcxr	1.82938	3.55383	0.38	2.37715159833385e-64
Mafb	1.71404	3.28079	0.358	6.38728275134998e-64
Rps5	0.191073	1.14161	1	8.6911262551878e-63
Cacnb31	1.56535	2.9595	0.482	2.75411956917656e-62
Lamb1	1.46311	2.75703	0.607	7.17513567198998e-62
Satb11	1.44951	2.73115	0.539	1.26554150442211e-61
H2afj1	0.600035	1.51575	0.914	1.97147510910071e-61
Mettl27	1.98106	3.94782	0.286	3.17088841316884e-61
Lrrc1	1.94461	3.84935	0.306	2.13397937469992e-60
Prdx5	0.910906	1.88023	0.836	3.25315150203628e-60
Chmp2b1	1.04093	2.05756	0.728	3.76587212206351e-60
Afap1l1	1.4755	2.7808	0.258	2.01941128256576e-59
Slc1a31	1.62857	3.09205	0.48	2.85116184345067e-59
Ntm	1.93621	3.827	0.286	7.33710618058969e-59
Cthrc1	1.9716	3.92203	0.258	1.2437726790018e-58
Cst3	0.808769	1.75172	0.872	4.74306972276566e-58
Ank31	1.29365	2.45148	0.671	5.27066214473144e-58
Pkm1	0.337299	1.26339	1	1.70421682272346e-57
Tmc4	2.08958	4.25625	0.25	1.19608142084232e-56
Ldlrap1	1.64177	3.12049	0.402	1.53070509281945e-56
Crim11	1.79653	3.47384	0.41	2.27050623821611e-56
Cadm11	1.50506	2.83836	0.634	2.60572062103555e-56
Axl	1.75623	3.37813	0.29	2.89520922741006e-56
Prr51	1.75105	3.36604	0.389	3.31862625351328e-56
Lrrfip1	1.36039	2.56754	0.593	3.79644072649835e-56
Rassf7	1.54074	2.90943	0.476	1.59057165781487e-55
Sulf11	2.06628	4.18806	0.27	8.59360505869007e-55
Ifi301	1.39464	2.62923	0.513	1.67932696740194e-54
Megf61	1.76114	3.38967	0.471	3.31127053951055e-54
Rpl10a	0.203288	1.15132	1	9.39266057706846e-53
Arhgdib	1.3279	2.51037	0.412	1.54606160155878e-52
Rps15a	0.187432	1.13873	1	1.63983582059019e-52
Morc4	2.02594	4.07256	0.318	1.98927762425749e-52
Lamc1	1.58767	3.00564	0.5	3.09189354663581e-52
Pgk11	0.397585	1.3173	0.994	2.40152604186163e-51
Eef1b2	0.196478	1.1459	1	4.85597995838146e-51
Myl9	1.72825	3.31325	0.39	1.43876532081176e-50
Pts	1.09585	2.13738	0.658	1.67699722775408e-50
Cox6b21	1.16732	2.24595	0.612	3.83846651925485e-50
Zfp36l11	0.674316	1.59584	0.899	6.67194375681056e-50
Akr7a51	0.772405	1.70811	0.799	7.35078949577398e-50
Aldoa1	0.404068	1.32323	0.993	7.93896881508718e-50
Filip1l	1.43025	2.69493	0.551	8.35886775987522e-50
Ssr4	0.681784	1.60412	0.881	8.41006604933406e-50
Cyb5a	0.51218	1.4262	0.927	1.06192906112323e-49
Glrx1	2.15332	4.44849	0.423	1.08085871987378e-49
Mta3	1.13328	2.19357	0.639	1.33502943975032e-49
Kif21a1	1.57124	2.97161	0.452	1.93224955010272e-49
Rhou1	1.19321	2.28661	0.601	7.21289671332952e-49
Bnip3l	0.457582	1.37324	0.948	9.46157295829669e-49
App	0.944242	1.92418	0.774	1.39245900331095e-48
Plk21	0.897132	1.86236	0.567	5.22561160823529e-48
Dynll21	0.497036	1.41131	0.907	9.43737703739505e-48
Cdc42se1	1.05884	2.08325	0.66	1.52446820540766e-47
Cnksr21	1.64967	3.13763	0.429	3.75094341464964e-47
Tead11	0.983491	1.97724	0.751	5.83078301800764e-47
Klhl131	1.56545	2.9597	0.469	5.85199623581597e-47
Mfge8	0.99981	1.99974	0.698	1.73245826749185e-46
Tle52	0.456755	1.37245	0.957	1.93455017240655e-46
Tmem2381	1.39086	2.62235	0.374	3.39379065767006e-46
Swi51	0.331856	1.25863	0.991	1.29694277260178e-45
Rnh11	0.980882	1.97367	0.702	1.85876606942992e-45
Mgst11	1.02636	2.03688	0.732	4.02644712404731e-45
Scarb2	1.61448	3.06202	0.434	8.73431143406151e-45
Foxp11	0.900857	1.86718	0.653	9.08225185804854e-45
Tubb2b1	0.8387	1.78844	0.674	2.10209469643415e-44
Prps2	1.53188	2.89162	0.399	8.06146854086673e-44
Carmil1	1.98899	3.9696	0.336	2.27469558245954e-43
Pfkl1	0.604689	1.52065	0.859	2.44889375520925e-43
Srd5a1	1.58644	3.00307	0.401	2.74234210694248e-43
Met1	0.766526	1.70117	0.258	3.38301250320291e-43
Pard6g1	0.820442	1.76595	0.726	9.72173702738801e-43
Rpl26	0.236672	1.17827	0.999	9.94073715208002e-43
Hcfc1r11	1.08896	2.12721	0.647	4.02645388346142e-42
Cox7a2l	0.36013	1.28354	0.969	9.00719397497908e-42
Marc21	0.99331	1.99075	0.633	1.95198503780743e-41
Tbc1d41	1.71128	3.27451	0.368	5.60518385224819e-41
Kctd11	0.959526	1.94467	0.644	8.72614710081923e-41
Wfdc21	1.23802	2.35874	0.567	9.1091990910729e-41
Myo1e	1.32028	2.49715	0.501	9.50949719687762e-41
Smarcd2	1.0027	2.00375	0.637	2.62465666635319e-40
Usp251	1.10017	2.1438	0.636	2.84783437697155e-40
Ssr21	0.649661	1.5688	0.914	4.2625690870077e-40
Sh3bgrl3	0.382322	1.30344	0.943	5.61208971432925e-40
Tead31	1.40872	2.65501	0.451	7.26411276754446e-40
Rnf1871	0.440878	1.35743	0.929	7.32053874811764e-40
Tmem159	1.64653	3.13079	0.306	2.1280578141011e-39
Bsg1	0.511832	1.42586	0.954	3.00209649881234e-39
Rap2b1	1.01053	2.01466	0.629	4.88568896841557e-39
Lrrk1	1.70538	3.26115	0.279	1.17042684959435e-38
Pon21	1.31964	2.49603	0.396	1.9253429922721e-38
Fhl11	1.17436	2.25693	0.481	2.06445581928114e-38
Cdc42	0.303171	1.23385	0.983	2.36051340554528e-38
Rreb11	1.52143	2.87075	0.381	2.81608661697526e-38
Txnip	1.33602	2.52453	0.43	3.20035633967933e-38
Calm21	0.309845	1.23957	0.996	5.6735929998707e-38
Vamp81	0.717806	1.64468	0.753	5.99335536802638e-38
Plekhg3	1.62928	3.09358	0.323	7.98360127210573e-38
Map21	1.70419	3.25845	0.436	4.62322556261042e-37
Pafah1b31	0.40068	1.32013	0.946	1.09460845375486e-36
Bmp71	1.21925	2.32826	0.538	2.81425666315144e-36
Mrpl362	0.621132	1.53808	0.802	3.2986643850961e-36
Cryl1	1.55004	2.92824	0.284	4.4917651891477e-36
Pold4	1.46078	2.75258	0.391	8.8411176169015e-36
Plin31	0.693334	1.61702	0.781	2.91764754599731e-35
Tiparp1	1.09531	2.1366	0.647	4.47388044289833e-35
Cotl11	0.725208	1.65314	0.711	5.28876109478318e-35
Ndufs61	0.367921	1.29049	0.972	5.65915829456023e-35
Gpi1	0.390345	1.31071	0.916	5.80539438568228e-35
Pdk1	1.22798	2.34238	0.492	6.41824846996166e-35
Sptbn2	1.6443	3.12596	0.341	8.21410682704915e-35
Rpl36al	0.237126	1.17864	0.994	1.81453519233494e-34
Ak41	1.42554	2.68614	0.378	2.16268273882067e-34
Snx5	0.414266	1.33262	0.921	2.45540303978585e-34
Tmed9	0.507593	1.42168	0.888	5.26671355810844e-34
Raet1e	1.76601	3.40112	0.273	5.41238478818318e-34
Fndc3b	1.39347	2.62709	0.43	8.30633483061187e-34
Col4a5	1.69798	3.24447	0.252	9.42372149409521e-34
1810037I17Rik1	0.488429	1.40292	0.873	1.39288125451594e-33
Pdgfc1	0.85204	1.80505	0.69	2.63015598442732e-33
Ccnd21	0.475669	1.39056	0.978	2.63323469534771e-33
Nudt10	1.40896	2.65546	0.368	6.39536880120399e-33
Utrn1	0.974897	1.9655	0.657	1.86468620800157e-32
Med19	0.532722	1.44666	0.838	1.98713330145053e-32
Flrt31	0.938951	1.91713	0.67	2.46373141427504e-32
Ralbp1	0.614966	1.53152	0.844	2.75507389565232e-32
Galk11	0.499781	1.414	0.879	2.76734664156348e-32
Pomp1	0.278775	1.21316	0.979	3.48227583633406e-32
Sorbs2	1.77336	3.41848	0.321	4.43410925292161e-32
Gltp	0.95469	1.93816	0.607	7.01521165080101e-32
Slc44a1	1.36316	2.57247	0.367	7.54794942334349e-32
Trim441	0.635669	1.55366	0.801	1.88713992124935e-31
Igsf91	1.15136	2.22123	0.56	3.44438937363074e-31
Arl2	0.610188	1.52646	0.777	4.4257247133285e-31
Rpl22l1	0.198798	1.14774	0.996	2.28657480346191e-30
Hoxb21	1.15376	2.22493	0.451	2.29526186931717e-30
Aktip	1.32659	2.50809	0.452	3.68959349520229e-30
Jpt1	0.39216	1.31236	0.959	4.06869977820291e-30
Cox14	0.527428	1.44136	0.827	8.16112848212601e-30
Aprt1	0.439483	1.35612	0.941	8.42358544925121e-30
Lypla1	0.836164	1.7853	0.646	1.11839563550815e-29
Cux11	0.681399	1.60369	0.742	3.40969886026511e-29
Ldha1	0.278309	1.21277	0.997	3.87551153007692e-29
Prkcz	1.54187	2.91171	0.267	4.05913034049669e-29
Hoxc61	0.713368	1.63963	0.522	4.63970968633783e-29
2610001J05Rik	0.753529	1.68591	0.702	8.74219827687601e-29
Nol7	0.404057	1.32322	0.932	1.02073680289998e-28
Tubb6	1.53718	2.90227	0.342	1.14927566463407e-28
Map3k11	1.05049	2.07123	0.539	1.56945733019457e-28
Dap1	0.759258	1.69262	0.68	2.38133937821211e-28
Atp6v1g1	0.348128	1.27291	0.956	3.07580531605599e-28
Prxl2a	1.2262	2.3395	0.521	5.85742042415143e-28
Dynlt31	1.15152	2.22148	0.448	6.49934231984607e-28
Ccdc102a1	1.02516	2.03518	0.54	1.78467678679623e-27
Sft2d2	1.3599	2.56668	0.304	2.66711563908616e-27
Tiam11	1.08984	2.12851	0.577	2.70336514215709e-27
Gcat1	0.767905	1.7028	0.687	2.89332938116427e-27
Tprgl1	0.652513	1.5719	0.713	4.16606653321409e-27
Bmyc1	0.678202	1.60014	0.748	5.06174515867894e-27
Mbd21	0.779669	1.71674	0.679	5.76436143598125e-27
Igf21	0.416302	1.3345	0.997	9.33401185892633e-27
Akap17b	1.76184	3.39131	0.336	1.28729898617671e-26
Ubc	0.336253	1.26247	0.981	1.51230576482611e-26
Fzd11	1.51439	2.85678	0.486	1.69315003817367e-26
Hexb	1.44557	2.72371	0.323	2.01379536204327e-26
Hotairm11	1.292	2.44867	0.261	2.14069707978765e-26
Hebp2	1.72398	3.30346	0.351	2.75049983194127e-26
Gclm1	0.285966	1.21923	0.637	3.01211701232402e-26
Arpc5l	0.440008	1.35661	0.863	3.67494456396514e-26
Laptm4a1	0.42117	1.33901	0.908	5.98519150240824e-26
Commd31	0.587894	1.50305	0.788	7.21730224840043e-26
Zfp2191	0.89997	1.86603	0.601	7.30133307178084e-26
Rab11a	0.606906	1.52299	0.767	9.26024219016555e-26
Hibadh1	0.848568	1.80071	0.612	1.0853180303367e-25
Rps26	0.22648	1.16998	1	1.15392163616117e-25
Acsl5	1.33305	2.51934	0.288	1.39414387674924e-25
Prr5l	1.39002	2.62082	0.278	1.41006711743124e-25
Fuca2	1.44775	2.72783	0.306	2.16098378793454e-25
Zim1	1.3397	2.53099	0.35	2.45587472893431e-25
Acrbp	1.46603	2.7626	0.276	2.97002845084958e-25
Tmed3	1.10462	2.15042	0.558	4.92509563962198e-25
Hat11	0.402299	1.32161	0.899	5.34067769912045e-25
Clic1	0.352914	1.27714	0.91	5.89306929416784e-25
Erbb2	1.44412	2.72097	0.354	6.9802594311105e-25
Ddost	0.480942	1.39565	0.852	9.37735834498091e-25
Arid3a1	0.625311	1.54254	0.759	1.01422289644616e-24
Rpl37a	0.204303	1.15213	0.999	1.22869130917518e-24
Tmsb101	0.284182	1.21772	0.999	1.7704496949074e-24
Tmem1231	0.969316	1.95791	0.579	2.2823579560538e-24
Ctsd1	0.792895	1.73255	0.669	2.34244858903984e-24
Nsmaf	0.999444	1.99923	0.557	2.81535549775683e-24
Snai21	0.920983	1.89341	0.511	3.66537421955862e-24
Erf1	0.800019	1.74112	0.612	4.24974459154151e-24
Prxl2c1	0.92188	1.89458	0.57	4.55605394572073e-24
Kif13b	1.50966	2.84744	0.331	6.03419983025181e-24
Nucb2	1.38788	2.61694	0.338	6.9995800402708e-24
Parva1	0.704314	1.62937	0.658	9.60760179838119e-24
Vangl11	1.22801	2.34244	0.332	1.12764293726328e-23
Cdca7l1	0.885781	1.84776	0.607	1.586776962787e-23
Dst1	1.18436	2.27263	0.54	1.96531337013255e-23
Cebpzos	0.73761	1.66741	0.663	3.98480516638505e-23
Psap	0.81702	1.76176	0.659	5.01053918998649e-23
1500011B03Rik1	0.557197	1.47141	0.746	6.62755837237102e-23
Mvb12a	0.751692	1.68377	0.649	7.24139005105914e-23
Pgls1	0.266418	1.20282	0.967	7.44270018942067e-23
Fat31	1.55436	2.93703	0.269	9.67362517616377e-23
Ybx32	0.359457	1.28294	0.933	1.05962130227881e-22
Rabgap11	0.701214	1.62587	0.696	1.06802582614267e-22
Erp29	0.469025	1.38417	0.85	1.40940214165934e-22
Abhd112	1.17826	2.26303	0.394	1.66169748909805e-22
Arpc2	0.264122	1.2009	0.97	1.70494478826553e-22
Efna51	0.883977	1.84546	0.544	4.70582802572429e-22
Anapc111	0.382619	1.30371	0.889	4.92507369686331e-22
Dnmt3b1	0.927425	1.90188	0.529	5.3769322659505e-22
Trp53inp1	1.17679	2.26074	0.356	6.99878146913762e-22
Pnrc11	0.310078	1.23978	0.921	1.26684274393041e-21
Tspan13	0.942529	1.92189	0.527	1.42232491205367e-21
Tnfrsf191	1.45958	2.75027	0.336	2.44678115986077e-21
Tamm41	0.918049	1.88956	0.589	2.7688786181541e-21
Nrbp1	0.605421	1.52142	0.694	2.83110408657394e-21
Socs1	1.2791	2.42688	0.258	3.12007442345151e-21
Pxn	1.10106	2.14513	0.412	4.55031304091897e-21
Slc16a1	1.0183	2.02553	0.569	6.28412208400475e-21
Fkbp1b	1.35702	2.56155	0.25	6.32383665629534e-21
Prelid1	0.268201	1.2043	0.964	7.35173894296934e-21
Mrpl231	0.332276	1.259	0.94	1.71765538932921e-20
Supt4a	0.297837	1.2293	0.937	1.91796699596958e-20
Sh3d191	0.930291	1.90566	0.478	2.20438073290668e-20
Knop11	0.326784	1.25421	0.958	2.79772003453755e-20
Mb21d2	1.2094	2.31241	0.352	2.99440128284986e-20
Ece1	1.00964	2.01341	0.429	3.62670118892202e-20
Stt3b	0.694387	1.6182	0.713	6.83599532299198e-20
Rhod1	0.969159	1.9577	0.427	1.24522541319873e-19
Rcan11	1.35393	2.55607	0.413	1.34235603683668e-19
Tcn21	1.32421	2.50395	0.298	1.36648208825533e-19
Poglut3	1.22314	2.33454	0.309	2.6431896377129e-19
Lyrm91	1.13691	2.1991	0.421	2.67001998722525e-19
Rtn41	0.366839	1.28952	0.926	3.37245331338031e-19
Sgk31	1.26656	2.40586	0.37	4.30350071034514e-19
Polr3g1	0.964559	1.95147	0.478	4.49189887036057e-19
Tbc1d10a1	1.15886	2.23281	0.392	5.00438973854108e-19
Mlec1	0.531657	1.44559	0.82	5.35814700731764e-19
Hsbp11	0.293884	1.22594	0.93	5.61049194190889e-19
Meis11	0.474937	1.38986	0.693	7.35759761772831e-19
Tpbg2	0.946082	1.92663	0.531	7.51269978226255e-19
Rbms11	0.419729	1.33768	0.851	8.15643535747883e-19
1110012L19Rik	1.03039	2.04258	0.451	8.60233694990345e-19
Rpl39	0.221328	1.16581	0.999	8.95057735738084e-19
Cirbp1	0.422834	1.34056	0.784	8.97260156834511e-19
Tafa5	1.38262	2.60742	0.292	9.7065986288254e-19
Pdia41	0.541853	1.45584	0.809	1.40873604510838e-18
Pacsin3	1.18671	2.27634	0.342	4.6735513366806e-18
Znrf31	1.32439	2.50428	0.402	5.4555553012689e-18
Nr2f21	0.327696	1.25501	0.758	6.0766251328262e-18
Celf21	0.897645	1.86302	0.403	1.73801973646041e-17
Hmgcs11	0.400308	1.31979	0.913	2.72594847132456e-17
Nr2f61	0.424458	1.34207	0.793	2.87961094850933e-17
Lrp41	1.31646	2.49055	0.271	2.90882469699073e-17
Zfp322a1	0.596738	1.51229	0.758	3.34726177789398e-17
Unc5b1	0.91696	1.88813	0.479	3.54688178869246e-17
Rraga1	0.410345	1.329	0.831	4.33985747625173e-17
Mrps362	0.428003	1.34537	0.818	4.58758000690687e-17
Errfi1	1.10973	2.15806	0.429	5.64205655345579e-17
Cpne31	0.707476	1.63294	0.652	6.30917052149214e-17
Snx12	0.730586	1.65931	0.591	6.44704513180904e-17
Mthfd11	0.67752	1.59939	0.626	6.78552063393482e-17
Nxn1	0.475761	1.39065	0.744	9.55974250980056e-17
Gipc11	0.531795	1.44573	0.776	1.38097503484472e-16
Lamp2	0.835452	1.78442	0.639	1.3977122149189e-16
Dctn2	0.338241	1.26421	0.887	2.54054099351117e-16
Dhrs42	0.575658	1.49036	0.709	2.57808613265485e-16
Rbbp81	0.699487	1.62393	0.687	3.52687535835768e-16
Pcyox1l	1.1645	2.24155	0.368	3.75148598061688e-16
Fkbp9	0.880848	1.84146	0.556	3.94219125360443e-16
Cdk2ap2	0.691335	1.61478	0.659	4.64280161527677e-16
Ndufa71	0.222767	1.16697	0.979	5.25836348263501e-16
Sdhaf41	0.523386	1.43732	0.728	6.2503331588125e-16
Firre	1.22275	2.3339	0.264	1.03927053804076e-15
Spry41	1.00688	2.00956	0.354	1.24628181058367e-15
Srgap1	0.910518	1.87972	0.47	1.26754092905921e-15
Inafm2	1.21439	2.32042	0.304	1.6028928558735e-15
Tvp23b	0.748473	1.68001	0.568	4.1321376180177e-15
Tsen341	0.312945	1.24224	0.916	5.20201120434696e-15
H2afv1	0.188378	1.13948	0.993	5.22652049437895e-15
Pak41	0.783676	1.72151	0.582	5.3681738652556e-15
3830406C13Rik	0.941471	1.92049	0.431	5.7111798251997e-15
Lamtor2	0.314168	1.24329	0.904	6.02088376223912e-15
Edf1	0.236384	1.17804	0.949	8.40067467962861e-15
Crot1	0.78169	1.71914	0.591	1.05522577456251e-14
Hdgf1	0.187384	1.1387	0.992	1.80213433835964e-14
Luzp11	0.364304	1.28726	0.849	2.07391374978264e-14
Gm11361	0.412942	1.3314	0.832	2.08588758583889e-14
Tax1bp11	0.296841	1.22845	0.929	2.66481179997833e-14
Ctf1	1.12054	2.17428	0.307	5.22870244667154e-14
Fndc3a1	0.605397	1.5214	0.756	5.29903596968692e-14
Micos13	0.256101	1.19425	0.93	5.97675906724021e-14
Zfp7061	0.266995	1.2033	0.96	6.7930928333579e-14
B4galt41	1.05398	2.07625	0.307	7.11706439097418e-14
Pde5a1	1.11459	2.16534	0.358	7.63768378223506e-14
Socs21	0.524212	1.43815	0.467	9.9223390637855e-14
Flywch21	0.617686	1.53441	0.606	1.22626528158499e-13
Fam129b	1.0412	2.05794	0.331	1.39901709344934e-13
Cuedc11	0.744289	1.67515	0.548	1.45026762358204e-13
Ppil11	0.304896	1.23533	0.851	2.19861670671348e-13
Npm31	0.598786	1.51444	0.836	2.22434712013213e-13
Plec	1.06567	2.09313	0.427	2.484868382417e-13
Tes1	0.480741	1.39546	0.699	3.20883280737572e-13
Arf1	0.241415	1.18215	0.97	4.51381740175149e-13
Msrb2	1.05353	2.0756	0.302	4.78851343256292e-13
Afdn1	0.535556	1.4495	0.71	5.07723781208296e-13
Acsl4	1.16403	2.24083	0.389	5.75209505899047e-13
Fam3c1	0.796307	1.73665	0.558	5.82422824387476e-13
Lgalsl1	0.930427	1.90584	0.47	5.856297962149e-13
Pank11	0.731402	1.66025	0.519	6.89141714692052e-13
Rsrp11	0.333266	1.25986	0.869	7.20416149166772e-13
Mpp71	1.104	2.14949	0.478	7.59830763571592e-13
Nop101	0.235067	1.17696	0.962	8.71089533508572e-13
Sinhcaf1	0.256932	1.19493	0.946	8.97931073750718e-13
Smim3	1.10216	2.14676	0.274	1.06885865983795e-12
Tfap2c	0.829327	1.77686	0.302	1.0723757085312e-12
Dcaf41	1.00906	2.0126	0.414	1.23186241679326e-12
Tmem1411	0.980284	1.97285	0.35	1.46326629736604e-12
Hunk1	0.721651	1.64907	0.6	1.62403188505825e-12
Slc38a41	1.05009	2.07066	0.58	1.70492273901999e-12
Arpc5	0.283868	1.21745	0.858	1.75957452252687e-12
1700025G04Rik1	0.966735	1.95441	0.469	1.76112912660641e-12
Ago11	0.777591	1.71427	0.561	1.97266875192568e-12
Polr1d1	0.217076	1.16238	0.954	2.88668209245692e-12
Pak11	0.594078	1.50951	0.652	6.08724554340907e-12
Sord1	1.27222	2.41533	0.306	6.11400777883181e-12
Dnmbp1	1.14962	2.21856	0.339	6.32099484500132e-12
Sra1	0.401301	1.3207	0.761	7.38403224723033e-12
Atp5e1	0.184828	1.13668	0.993	7.41880064672619e-12
Dctn3	0.321432	1.24957	0.863	7.53850853678319e-12
Ccdc28a	1.20005	2.29748	0.258	9.83630034165156e-12
Anxa5	0.574542	1.4892	0.636	1.02857121684237e-11
Mast4	0.732941	1.66202	0.569	1.24976525152449e-11
Acly1	0.447975	1.36412	0.758	1.30603383460409e-11
Prelid21	0.818167	1.76316	0.508	1.39891947451406e-11
Echdc1	0.91456	1.88499	0.412	1.47529210811603e-11
Dtnb1	0.847039	1.79881	0.441	1.58281644802051e-11
Zfhx31	0.199368	1.1482	0.88	1.86994783913642e-11
Echs12	0.298982	1.23028	0.876	1.93140209604639e-11
Ing41	0.379613	1.30099	0.798	2.04264827909821e-11
Fam114a2	0.434704	1.35163	0.709	2.05626607125891e-11
Slc12a4	1.10231	2.14698	0.277	2.1785459477608e-11
Ccpg1os	1.05448	2.07697	0.308	2.48504575393512e-11
Tecr1	0.253119	1.19178	0.914	2.57385319094082e-11
Cmtm3	0.786491	1.72487	0.38	2.60090924015374e-11
Fam173a1	0.689071	1.61225	0.569	2.71515081417003e-11
Kdm5b1	0.345658	1.27073	0.889	2.78174029818038e-11
Krcc1	0.537176	1.45113	0.667	3.27868490450298e-11
Ide	0.774629	1.71075	0.513	3.69874974711299e-11
Ankra2	0.941071	1.91995	0.403	3.8605377415617e-11
Churc1	0.452337	1.36825	0.731	4.29470394286273e-11
Magoh1	0.196439	1.14587	0.974	5.01094974967029e-11
Mif2	0.1868	1.13824	1	8.41157944787441e-11
Spry21	0.799462	1.74045	0.466	9.04983471582144e-11
Ubl51	0.198163	1.14724	0.983	9.08436085237157e-11
Ascc11	0.664761	1.58531	0.564	9.41821391598803e-11
Ppib1	0.282984	1.21671	0.974	9.48085427419944e-11
Tmem205	0.915096	1.88569	0.403	9.60358797557787e-11
Ebpl1	0.57297	1.48758	0.646	9.60739247748658e-11
Ccnjl1	0.612717	1.52914	0.58	1.10208177743165e-10
Smap1	0.285595	1.21891	0.896	1.16359433538105e-10
Tjp1	0.532847	1.44678	0.656	1.22350046561946e-10
Cmip	0.705566	1.63078	0.549	1.28778249525215e-10
Akap12	1.65858	3.15705	0.27	1.30039228020745e-10
Tmsb15b21	0.814353	1.75851	0.462	1.31345608394379e-10
Cetn3	0.241044	1.18185	0.914	1.35611095075518e-10
Ost4	0.204698	1.15244	0.94	2.54764503524218e-10
Brk1	0.227159	1.17053	0.93	2.61113265616769e-10
Pls3	0.870725	1.82858	0.478	3.10982098322262e-10
Bphl1	0.758899	1.6922	0.488	3.5457603103123e-10
Pqlc1	1.05612	2.07933	0.281	3.56652670492893e-10
Iqgap1	0.956485	1.94058	0.519	3.57561819071167e-10
Irs11	1.22727	2.34124	0.279	3.67904434563337e-10
Tbrg11	0.355997	1.27987	0.854	3.89478249544415e-10
Snap471	0.427779	1.34516	0.712	4.7563375710363e-10
Inava1	0.878666	1.83867	0.39	4.88827018842884e-10
Zbtb7a1	0.832005	1.78016	0.489	5.18611305784806e-10
Hist3h2a1	1.12108	2.1751	0.296	6.36775576498466e-10
Casp61	0.546118	1.46015	0.666	6.40318619056952e-10
Etfa	0.40346	1.32268	0.809	6.67224962806019e-10
Tmem120a1	0.825188	1.77177	0.477	7.87597130598478e-10
Eno11	0.250476	1.1896	0.989	8.44017640883556e-10
Btbd31	1.08267	2.11795	0.43	9.05736392563837e-10
Smco41	0.454697	1.3705	0.67	9.29980392855001e-10
Spata24	0.887728	1.85026	0.453	1.17149436421772e-09
Ccdc1121	0.66241	1.58272	0.588	1.17505536355368e-09
Sf3b61	0.19561	1.14521	0.962	1.30822867632958e-09
Man2a11	1.05313	2.07503	0.418	1.36992122716718e-09
Dtd11	0.623575	1.54069	0.579	2.14987957012515e-09
Cnpy21	0.302172	1.233	0.938	2.22210032473257e-09
Shb1	1.02635	2.03686	0.349	2.26113531803994e-09
Sik11	1.0298	2.04175	0.349	2.83093052297257e-09
Sppl2a	0.781312	1.71869	0.58	3.81651089544912e-09
Fundc2	0.335505	1.26182	0.809	3.95619213191928e-09
Usp53	1.11286	2.16274	0.28	4.14361027589213e-09
Exosc71	0.365675	1.28848	0.756	4.64010414582413e-09
Ptprd2	0.744391	1.67527	0.612	5.09142040419733e-09
Fam32a	0.345563	1.27065	0.793	5.41106287560928e-09
Reps11	0.651355	1.57064	0.554	5.74264453747142e-09
Wtip1	0.447581	1.36375	0.664	5.75623414328232e-09
Sowahc	0.992014	1.98896	0.307	7.01102278036793e-09
Mrpl17	0.240002	1.18099	0.904	9.8324593335961e-09
Hadh1	0.339134	1.265	0.811	1.04754814952076e-08
Mif4gd1	1.01942	2.0271	0.311	1.07578840585772e-08
2700033N17Rik	0.726887	1.65506	0.257	1.11232753701962e-08
St7	0.879802	1.84012	0.379	1.24640780505137e-08
Reep31	0.588497	1.50368	0.619	1.30349447532473e-08
Tln21	0.638101	1.55628	0.661	1.35051598153397e-08
Prkcd	0.824023	1.77034	0.356	1.36885293657254e-08
Imp3	0.248445	1.18793	0.86	1.58723137387958e-08
Bambi	1.93162	3.81485	0.574	1.77392690217655e-08
Mtln2	0.799153	1.74008	0.486	1.84566773439571e-08
Arl6ip11	0.35422	1.27829	0.911	1.85901809808265e-08
Pigp1	0.383843	1.30481	0.716	2.01786198186874e-08
Mkrn11	0.568243	1.48272	0.582	2.05143581389544e-08
Svil	0.723375	1.65104	0.512	2.64390633499838e-08
Gsta41	0.321009	1.2492	0.811	2.7912864353774e-08
Prkci1	0.871078	1.82903	0.45	3.049413188192e-08
2500004C02Rik	0.879188	1.83934	0.254	3.18905826983229e-08
Dguok1	0.469136	1.38428	0.65	3.84167660837279e-08
Fam120a1	0.627741	1.54514	0.626	4.12021412903243e-08
Abhd17c2	0.568976	1.48347	0.597	4.79711716165492e-08
Higd1a	0.2455	1.1855	0.907	4.81846358309662e-08
A130010J15Rik1	0.928516	1.90332	0.349	7.06829250125749e-08
Dpp31	0.420731	1.33861	0.741	8.73206606668622e-08
Tomm61	0.184487	1.13641	0.984	9.12689353821881e-08
Etv31	0.932141	1.90811	0.418	1.04607418412049e-07
Cd164	0.500997	1.41519	0.684	1.33176635897267e-07
Ssx2ip1	0.557432	1.47165	0.523	1.39309341998588e-07
Clcn31	0.873306	1.83186	0.426	1.39796696924249e-07
Crtap1	0.790392	1.72954	0.409	1.55121646756552e-07
Taldo11	0.223357	1.16745	0.93	1.71868376204517e-07
Cdc14b1	0.679804	1.60192	0.588	1.72518353946299e-07
Gtf3a	0.349448	1.27407	0.783	1.99084677341735e-07
Top3b1	0.691288	1.61472	0.503	2.03330364784688e-07
Zfand11	0.608296	1.52446	0.548	2.29056617531198e-07
Schip1	0.85538	1.80924	0.34	2.5365796266043e-07
Nab1	0.943588	1.92331	0.268	3.15818377846831e-07
Sox6	0.773406	1.7093	0.283	3.31652724862028e-07
Zmynd81	0.419555	1.33751	0.729	3.32921481611276e-07
Vps361	0.306545	1.23674	0.838	3.64617266813435e-07
Gm103201	0.48428	1.39889	0.541	3.9546729045139e-07
Slc16a31	0.551771	1.46588	0.566	4.62992675606076e-07
Sorl1	0.98212	1.97537	0.257	5.509659861337e-07
Prag11	1.14209	2.20701	0.278	6.86145646078197e-07
Ndufaf41	0.476541	1.3914	0.727	6.95843547513411e-07
Pgap21	0.574181	1.48883	0.582	8.20461425729555e-07
Khdrbs3	1.22066	2.33054	0.357	8.30845352297552e-07
Sdr39u11	0.822555	1.76853	0.338	9.69615405457822e-07
Pgm11	0.696456	1.62052	0.461	1.07339027868828e-06
Ubl4a1	0.470047	1.38515	0.673	1.14989654101796e-06
Emc10	0.317561	1.24622	0.761	1.1828278814794e-06
Pygb	0.892672	1.85661	0.352	1.21706233790594e-06
Txndc121	0.424887	1.34247	0.686	1.33349552383712e-06
Plgrkt	0.606946	1.52303	0.483	1.50561208542718e-06
Pura1	0.476096	1.39097	0.643	1.96643432751515e-06
Arl6ip51	0.619502	1.53635	0.468	2.03065601239758e-06
Heca	0.871095	1.82905	0.331	2.20263541612074e-06
Gstz1	0.671954	1.59323	0.446	2.21440858918763e-06
Commd6	0.35929	1.28279	0.744	2.22055995872207e-06
Pi4k2b	0.696841	1.62095	0.464	2.44828746193081e-06
Pcmtd11	0.541561	1.45555	0.608	2.49847098738612e-06
Anxa71	0.778189	1.71498	0.364	3.01819541540809e-06
2310009A05Rik	0.406634	1.32559	0.686	3.03495407158906e-06
Trappc1	0.312334	1.24172	0.799	3.07473825111724e-06
Vav2	0.956005	1.93993	0.303	3.15983725154677e-06
Tspan12	0.780644	1.7179	0.306	3.29712658144758e-06
Aspscr11	0.557898	1.47212	0.649	3.41357817599122e-06
Ttc7b	0.92799	1.90262	0.338	4.0075915004984e-06
Rcn11	0.38416	1.3051	0.754	4.94322287020707e-06
Myl12a	0.223084	1.16723	0.957	5.01621924420909e-06
Fam192a1	0.339269	1.26512	0.758	5.22927388883096e-06
Ube2v21	0.229454	1.17239	0.891	5.28035426721711e-06
Cxadr1	0.61386	1.53035	0.528	5.43346915755883e-06
Ndufa121	0.183569	1.13569	0.962	5.43442365490951e-06
Oard11	0.344999	1.27015	0.73	5.8369187669824e-06
Bcar1	0.698608	1.62294	0.471	6.43611729088395e-06
Ccng11	0.938546	1.9166	0.303	7.52138000756724e-06
Slc7a12	1.0861	2.12299	0.327	7.5392729670906e-06
Bcap31	0.314572	1.24364	0.764	7.72640030224031e-06
Plekha1	0.807199	1.74981	0.362	8.12773470538296e-06
Colec121	0.738704	1.66868	0.633	8.24383710313088e-06
0610009B22Rik1	0.41387	1.33225	0.662	8.82771976931614e-06
Rps27rt1	0.332383	1.25909	0.789	1.12750794117557e-05
Hoxc4	0.440555	1.35713	0.309	1.14387597956806e-05
Cope1	0.284825	1.21826	0.836	1.15121292058262e-05
Efs1	0.630115	1.54769	0.468	1.18688828825747e-05
Chmp2a1	0.347371	1.27224	0.769	1.23018006451687e-05
Mdh12	0.199845	1.14857	0.938	1.47790426456308e-05
Nipsnap12	0.330147	1.25714	0.714	1.49535391480328e-05
Sipa1l31	0.967349	1.95524	0.294	1.4955276408833e-05
Cisd11	0.273815	1.209	0.826	1.52055476420529e-05
Hbp11	0.45072	1.36672	0.682	1.5315146972505e-05
Zfp5031	0.220935	1.16549	0.654	1.5824198747716e-05
Tnfaip81	0.311908	1.24135	0.743	1.62453945082121e-05
Mtcl11	0.783603	1.72143	0.331	1.65435465038026e-05
Ostf12	0.58539	1.50044	0.374	1.68856630028414e-05
Ktn1	0.397485	1.31721	0.813	2.00440567499392e-05
Exosc5	0.426947	1.34439	0.681	2.54125951497322e-05
Etv41	0.704303	1.62936	0.452	2.58381449088905e-05
Smim7	0.333063	1.25968	0.753	3.1939710714396e-05
Casp8	0.817031	1.76178	0.283	3.21484374542104e-05
Epb41l51	0.749237	1.6809	0.456	3.88461117210499e-05
Synrg	0.80347	1.74529	0.366	3.90590495616144e-05
Arhgap121	0.611542	1.52789	0.534	3.94347747979876e-05
Foxo41	0.859615	1.81455	0.389	4.59635437323173e-05
Kdm5a1	0.325836	1.25339	0.749	4.91453264785819e-05
Abhd4	0.860053	1.81511	0.269	5.03511360135265e-05
Gstm21	0.887079	1.84943	0.268	5.21727199048634e-05
Scp2	0.295127	1.22699	0.82	5.28998189879048e-05
Galnt21	0.558281	1.47251	0.569	5.6709121706791e-05
Nagk	0.820912	1.76652	0.257	6.07377469035445e-05
Lamp1	0.255043	1.19337	0.829	7.0717262082716e-05
mt-Nd6	0.85164	1.80455	0.514	7.12521847358782e-05
Gja11	0.652456	1.57184	0.792	7.15597698415264e-05
Dcbld1	1.29259	2.44968	0.43	7.18720464099873e-05
Ptbp32	0.304305	1.23482	0.729	7.91267423980072e-05
Zfp6521	0.456263	1.37198	0.637	8.111677279029e-05
Rrbp1	0.464095	1.37945	0.814	9.58083030368774e-05
Serpine21	0.32603	1.25356	0.702	9.61537437230352e-05
Snhg151	0.505944	1.42005	0.51	0.000109996
Zfp385a2	0.586487	1.50159	0.512	0.000133846
Mob2	0.567396	1.48185	0.559	0.000136217
Smim201	0.584463	1.49948	0.501	0.000146867
Sema6a1	0.467479	1.38269	0.516	0.000152328
Sema3f1	0.694361	1.61817	0.481	0.000160463
Pcsk5	0.874346	1.83318	0.297	0.00016628
Mapkapk2	0.375402	1.2972	0.671	0.000179937
Vta1	0.336439	1.26264	0.694	0.000198519
Ndufb71	0.184132	1.13613	0.979	0.000235891
Atp6ap2	0.680402	1.60259	0.512	0.000247482
Maml31	0.639089	1.55735	0.501	0.000252165
Zbtb18	0.816282	1.76086	0.293	0.000275282
Lars21	0.717761	1.64463	0.753	0.000286605
Aplp2	0.400293	1.31978	0.759	0.000295844
Pdia61	0.328684	1.25587	0.933	0.000304454
Capza21	0.221165	1.16567	0.913	0.000313899
Cep701	0.542311	1.4563	0.502	0.000329376
Aftph	0.699157	1.62356	0.42	0.000351471
Slc25a131	0.5058	1.41991	0.68	0.000415419
Lin28a1	0.838715	1.78846	0.264	0.000422665
Usp31	0.855207	1.80902	0.314	0.000434805
Mrpl52	0.207994	1.15508	0.942	0.000436345
Phpt11	0.411995	1.33052	0.714	0.000449838
Mcrip11	0.192742	1.14293	0.86	0.000487368
Ubald21	0.227609	1.17089	0.899	0.000512016
Tmem591	0.337513	1.26358	0.813	0.000525403
Papss11	0.312404	1.24178	0.75	0.000557071
Purb1	0.273003	1.20832	0.791	0.000580241
Chchd71	0.273083	1.20839	0.808	0.000586202
Gab1	0.875049	1.83407	0.372	0.000667263
Rbis	0.215038	1.16073	0.882	0.000676067
Mgat51	0.780389	1.71759	0.34	0.000735753
Tspan34	0.21177	1.15811	0.867	0.000759573
2010320M18Rik1	0.595674	1.51118	0.476	0.000852324
Gng101	0.285405	1.21875	0.792	0.000864619
Zbtb121	0.317666	1.24631	0.726	0.000878236
Rpl9-ps6	0.287313	1.22037	0.757	0.000901142
Necap21	0.565205	1.4796	0.5	0.00110517
Grpel11	0.199178	1.14804	0.899	0.00111129
Gm20001	0.316516	1.24532	0.739	0.00111995
Scd21	0.277093	1.21175	0.95	0.00114119
Mmp111	0.674451	1.59599	0.326	0.00119779
Nlk	0.595261	1.51075	0.497	0.00126061
Itm2c1	0.383701	1.30468	0.697	0.00128115
Nae11	0.246432	1.18627	0.806	0.00134715
Psme11	0.24841	1.1879	0.824	0.00168296
Tfg1	0.256732	1.19477	0.796	0.0017009
Kxd11	0.438245	1.35496	0.603	0.00190929
Oxr11	0.730163	1.65883	0.431	0.00193658
Sumo31	0.200393	1.14901	0.918	0.00197665
Zdhhc21	0.802494	1.74411	0.399	0.00204248
Rabggta	0.823066	1.76916	0.267	0.00204356
Kif26a	0.829219	1.77672	0.283	0.00213342
Slc25a171	0.394205	1.31422	0.664	0.00215177
Eldr	0.833002	1.78139	0.264	0.00216239
Atp2b11	0.275744	1.21062	0.803	0.0022132
Avpi1	0.70115	1.6258	0.452	0.00225275
Sat1	0.577976	1.49275	0.357	0.00238891
Mycbp21	0.345596	1.27068	0.729	0.00240168
Ppp2r1a1	0.243972	1.18425	0.809	0.00276125
Serpinh11	0.265434	1.202	0.932	0.00285984
Tubb4b1	0.259546	1.1971	0.933	0.00288502
Tsc22d41	0.391962	1.31218	0.691	0.00301879
Reep4	0.702474	1.62729	0.471	0.00307831
2900052L18Rik	0.840602	1.7908	0.27	0.00318299
Mprip1	0.261149	1.19843	0.804	0.00322533
Zbtb8os1	0.3816	1.30279	0.652	0.00337962
Nabp2	0.247828	1.18742	0.773	0.00338276
Plpp21	0.740902	1.67122	0.407	0.00339127
Fahd2a1	0.802299	1.74388	0.311	0.00342199
Wdr861	0.674652	1.59621	0.336	0.00347493
Twf11	0.401436	1.32082	0.623	0.0036953
Retreg21	0.695669	1.61963	0.402	0.0045871
Vps13a1	0.829837	1.77748	0.428	0.00475005
Ankrd13c1	0.620465	1.53737	0.459	0.00479047
Smim8	0.557275	1.47149	0.472	0.00488129
Sh3glb2	0.648028	1.56703	0.471	0.00552589
Prkag22	0.729981	1.65862	0.396	0.00558759
Tpp11	0.759296	1.69266	0.382	0.00595423
Capns1	0.220575	1.1652	0.836	0.00645948
Pla2g4a	0.826709	1.77363	0.263	0.00666318
Arid3b1	0.578367	1.49316	0.503	0.0067729
Nenf	0.366737	1.28943	0.721	0.00845979
Naa381	0.247844	1.18743	0.779	0.0087071
Pacsin2	0.579475	1.49431	0.506	0.00910808
Nr2c11	0.795047	1.73513	0.334	0.0094304
Edem2	0.758695	1.69196	0.328	0.0109947
Scube31	0.512623	1.42664	0.478	0.011134
Zwint1	0.21924	1.16412	0.877	0.0118079
Usp111	0.584529	1.49955	0.452	0.0119517
Ebp2	0.574122	1.48877	0.474	0.0121577
Pak21	0.2155	1.16111	0.902	0.0125037
Dapk12	0.671462	1.59269	0.396	0.0134162
Borcs8	0.353102	1.2773	0.671	0.0149887
Diablo1	0.289468	1.22219	0.694	0.015266
Mob41	0.209934	1.15664	0.879	0.0156371
Aopep2	0.405287	1.32435	0.654	0.0163582
Spg211	0.296374	1.22805	0.708	0.0163726
Ddt1	0.229061	1.17207	0.868	0.0164784
Lgmn	0.478227	1.39303	0.391	0.0165735
Ccl27a1	0.739877	1.67003	0.336	0.0170605
Arpc1a1	0.194727	1.14451	0.873	0.0191707
Pkp4	0.638285	1.55648	0.498	0.0192338
Sdf2	0.517681	1.43165	0.573	0.0192477
Tcf72	0.900222	1.86635	0.396	0.0220627
Slc44a2	0.740536	1.6708	0.368	0.02224
Setd71	0.679674	1.60178	0.386	0.0224138
P4hb1	0.281874	1.21577	0.847	0.0241401
Sp3os	0.615954	1.53257	0.459	0.0241887
Prkcsh1	0.343284	1.26864	0.728	0.0247261
Enc1	0.754931	1.68755	0.271	0.0250385
Prmt21	0.625272	1.5425	0.389	0.026782
Dbnl	0.286512	1.21969	0.726	0.0285301
Psme2	0.301418	1.23235	0.731	0.0288515
Ift432	0.391018	1.31132	0.643	0.0295931
Igsf81	0.63783	1.55599	0.382	0.0305504
Gm56171	0.516739	1.43072	0.504	0.0307514
Celf41	0.71246	1.6386	0.306	0.0311437
Sqstm1	0.571466	1.48603	0.508	0.0311664
Plcb31	0.790496	1.72967	0.361	0.0337528
Man1a21	0.320332	1.24862	0.739	0.0341898
AC149090.11	0.707424	1.63289	0.292	0.0362783
Sept101	0.469399	1.38453	0.582	0.0379761
Sephs2	0.356056	1.27992	0.649	0.0408549
Wipf21	0.639971	1.5583	0.463	0.0408884
Amotl11	0.302532	1.23331	0.75	0.0417322
Calcoco11	0.723762	1.65148	0.343	0.0434349
Copg21	0.50081	1.41501	0.526	0.0463714
Tsfm1	0.227611	1.17089	0.757	0.046546
Rab12	0.380202	1.30152	0.604	0.0527535
Glod41	0.339722	1.26551	0.671	0.0528133
Gkap11	0.431491	1.34863	0.591	0.0556579
Klhl241	0.362355	1.28552	0.671	0.0566867
Plxnb21	0.482328	1.397	0.579	0.0593592
Tmem94	0.748513	1.68006	0.336	0.0604573
Aldh5a12	0.659731	1.57979	0.312	0.0622603
Cenpx1	0.289273	1.22202	0.814	0.0634485
Dazap2	0.306525	1.23673	0.691	0.0681899
Kdsr	0.671409	1.59263	0.373	0.0724191
Kif13a1	0.655603	1.57527	0.34	0.0732019
Ccdc1911	0.640478	1.55885	0.403	0.0734492
Ormdl21	0.478368	1.39317	0.562	0.0734886
Sdf2l1	0.471185	1.38625	0.596	0.0782045
Tmem63b1	0.518765	1.43273	0.512	0.0832633
Nup432	0.306584	1.23678	0.752	0.0846202
Stxbp31	0.663932	1.58439	0.389	0.0865876
Aamp1	0.210478	1.15707	0.868	0.0870364
Plxdc21	0.666077	1.58675	0.378	0.0941087
Ube2q21	0.391973	1.31219	0.648	0.116837
Ormdl11	0.464654	1.37999	0.587	0.126424
Tuba1c1	0.513753	1.42776	0.608	0.126468
Fdps1	0.274808	1.20983	0.891	0.12723
Gm17018	0.406189	1.32518	0.636	0.143395
Pex7	0.682551	1.60498	0.403	0.144635
Atp11b	0.570504	1.48504	0.496	0.161482
Ap4s11	0.463835	1.3792	0.56	0.179153
Gatd11	0.492576	1.40695	0.577	0.182437
Ncstn	0.646488	1.56535	0.379	0.183125
Fbxw91	0.627775	1.54518	0.332	0.189023
D030056L22Rik	0.48107	1.39578	0.527	0.19225
Ergic31	0.324535	1.25226	0.724	0.200429
Akr1b10	0.652013	1.57136	0.272	0.201186
Rb11	0.86158	1.81703	0.28	0.202761
Sypl	0.487588	1.4021	0.594	0.223637
Ccdc1861	0.471921	1.38696	0.578	0.225233
9530068E07Rik1	0.351642	1.27601	0.678	0.235131
Fbxo172	0.649883	1.56904	0.3	0.242472
Snn1	0.494514	1.40885	0.494	0.266746
Os9	0.592749	1.50812	0.467	0.278955
Naxd1	0.318956	1.24743	0.683	0.294488
Zfyve21	0.472376	1.38739	0.483	0.302559
Ptk71	0.547737	1.46179	0.567	0.321607
Bmp41	0.31191	1.24135	0.456	0.321784
Gabarapl1	0.56214	1.47646	0.441	0.352588
Rnpep	0.463621	1.379	0.517	0.377808
Arrb2	0.710385	1.63624	0.36	0.388614
Zfp7041	0.428192	1.34555	0.6	0.415707
Mea1	0.325767	1.25333	0.678	0.419268
H2-D11	0.635564	1.55355	0.304	0.436681
Mrps121	0.197592	1.14678	0.853	0.4617
Med101	0.218764	1.16374	0.77	0.505401
Rflnb1	0.355328	1.27928	0.597	0.519004
Zfp5681	0.478163	1.39297	0.589	0.531954
Cmas1	0.395127	1.31506	0.694	0.539027
Ndfip11	0.192646	1.14286	0.836	0.565464
Fcf11	0.261478	1.19871	0.763	0.576703
Prr131	0.434531	1.35147	0.522	0.632087
Stk261	0.24676	1.18654	0.554	0.641091
Tspan141	0.640406	1.55877	0.44	0.648866
Atp11a	0.674449	1.59599	0.253	0.750734
Tmtc31	0.67628	1.59801	0.394	0.752248
Plscr31	0.348889	1.27358	0.642	0.788478
Ptch11	0.278635	1.21305	0.448	0.816796
Skap21	0.641715	1.56018	0.364	0.825598
Shkbp1	0.591733	1.50706	0.381	0.845797
Bag21	0.29306	1.22524	0.618	0.850656
Arhgap321	0.721239	1.6486	0.343	0.889082
Crybg3	0.683081	1.60557	0.392	0.982035
Jak11	0.325572	1.25316	0.653	0.993589
Dpm2	0.359648	1.28311	0.65	0.996136
Rab181	0.220753	1.16534	0.826	1
Cd3202	0.410274	1.32894	0.602	1
Psph1	0.790077	1.72917	0.441	1
Ptpn4	0.639646	1.55795	0.317	1
Mrps341	0.278352	1.21281	0.721	1
Acsl32	0.393659	1.31372	0.689	1
Rdm11	0.541319	1.4553	0.39	1
Map1lc3b	0.190567	1.14121	0.933	1
2310039H08Rik1	0.468806	1.38396	0.46	1
Zfp9901	0.899327	1.8652	0.273	1
Prkx	0.717496	1.64433	0.286	1
Mgme1	0.658149	1.57806	0.401	1
Mttp	0.643839	1.56248	0.286	1
Ppil21	0.285913	1.21918	0.672	1
Tspan61	0.311002	1.24057	0.734	1
Cd59a1	0.510488	1.42453	0.328	1
Ngrn	0.443313	1.35972	0.567	1
Erp44	0.439309	1.35595	0.6	1
Tmed11	0.318179	1.24676	0.662	1
Tmem91	0.368348	1.29087	0.622	1
Arrdc41	0.707655	1.63315	0.317	1
Rab6a1	0.302165	1.23299	0.781	1
Iqsec1	0.57365	1.48828	0.294	1
Unc1192	0.192087	1.14241	0.786	1
Atg51	0.221696	1.1661	0.741	1
Znhit11	0.251165	1.19017	0.76	1
Dusp161	0.725136	1.65306	0.307	1
Tmem179b1	0.543742	1.45775	0.416	1
Rnf149	0.836102	1.78522	0.339	1
Cbr4	0.612387	1.52879	0.36	1
Rrp361	0.351643	1.27601	0.578	1
Emd1	0.198615	1.1476	0.811	1
Armcx11	0.440328	1.35691	0.464	1
Dcaf171	0.46845	1.38362	0.503	1
Arf31	0.462015	1.37746	0.523	1
Tmem1651	0.204551	1.15233	0.764	1
Snapin1	0.521114	1.43506	0.469	1
Ermp1	0.699825	1.62431	0.347	1
Atg1011	0.330849	1.25775	0.671	1
Bbx1	0.259081	1.19672	0.718	1
Atf6b	0.456234	1.37196	0.509	1
Ltbp11	0.525462	1.43939	0.289	1
Phc21	0.212175	1.15843	0.773	1
Tram1	0.348616	1.27334	0.648	1
Rnf1141	0.401955	1.3213	0.569	1
Ypel5	0.593263	1.50865	0.343	1
Gorasp21	0.38528	1.30611	0.636	1
1700052K11Rik1	0.556329	1.47052	0.318	1
Lpcat3	0.563434	1.47778	0.426	1
Efna41	0.272151	1.20761	0.687	1
Mpnd1	0.275433	1.21036	0.688	1
Ccdc582	0.188817	1.13983	0.793	1
Cybc11	0.569648	1.48416	0.343	1
Pfn21	0.349719	1.27431	0.586	1
Nhsl11	0.55885	1.47309	0.372	1
Cops7a	0.269797	1.20564	0.674	1
Srebf11	0.628258	1.5457	0.331	1
Arl13b1	0.470267	1.38537	0.53	1
Taok11	0.341227	1.26683	0.682	1
Gna12	0.513485	1.42749	0.461	1
Tjp21	0.537683	1.45164	0.489	1
Arid5b1	0.243582	1.18393	0.697	1
Naxe1	0.277169	1.21181	0.652	1
Ccdc181	0.571546	1.48611	0.423	1
Rnf145	0.608352	1.52452	0.469	1
Nhs1	0.464074	1.37943	0.447	1
Rnf1811	0.508667	1.42273	0.474	1
Rabac11	0.357953	1.28161	0.566	1
Upf3b1	0.216252	1.16171	0.743	1
Plxnb11	0.628722	1.54619	0.401	1
Ipmk1	0.548262	1.46232	0.414	1
Lpp1	0.255736	1.19394	0.641	1
Cdk5rap3	0.375961	1.2977	0.593	1
Rnf1211	0.484306	1.39891	0.549	1
Gadd45a1	0.501789	1.41597	0.374	1
Ccdc85c1	0.688283	1.61136	0.278	1
B3galt6	0.505732	1.41984	0.38	1
Syngr21	0.560767	1.47505	0.259	1
Ppfibp11	0.475639	1.39053	0.486	1
Litaf	0.345935	1.27097	0.582	1
Mrps281	0.230387	1.17315	0.736	1
Hint2	0.366647	1.28935	0.628	1
Pno11	0.22062	1.16523	0.753	1
Btg21	0.50498	1.4191	0.376	1
Rpl36a-ps1	0.341237	1.26684	0.598	1
Sertad2	0.419627	1.33758	0.526	1
Mxd41	0.334987	1.26137	0.572	1
Ctsz	0.361597	1.28485	0.636	1
Iqcb11	0.254681	1.19307	0.662	1
Ankrd49	0.394839	1.3148	0.543	1
Dnajc13	0.467189	1.38241	0.572	1
Hmgn31	0.257752	1.19561	0.757	1
Dvl31	0.398007	1.31769	0.58	1
Pick11	0.578139	1.49292	0.389	1
Grn	0.576805	1.49154	0.443	1
Exosc21	0.409968	1.32866	0.59	1
Tmed101	0.233294	1.17552	0.901	1
Nr2c2ap1	0.47802	1.39283	0.39	1
Tgif11	0.235355	1.1772	0.661	1
Chchd51	0.38616	1.30691	0.562	1
Cdc42se21	0.315894	1.24478	0.649	1
Mmgt21	0.379668	1.30104	0.512	1
Sumf21	0.450857	1.36685	0.508	1
Zc3hav1l1	0.500144	1.41436	0.471	1
Npepps1	0.271118	1.20674	0.672	1
Nsmce3	0.276549	1.21129	0.629	1
Zfp651	0.681929	1.60428	0.262	1
Commd2	0.22495	1.16874	0.713	1
Tcf7l11	0.261079	1.19837	0.636	1
Gid4	0.372429	1.29453	0.573	1
Acp61	0.659691	1.57974	0.294	1
Ubald11	0.439991	1.3566	0.502	1
Dtd2	0.322439	1.25044	0.54	1
Dusp22	0.550738	1.46483	0.28	1
Pccb1	0.611932	1.5283	0.362	1
Baz2a1	0.36251	1.28566	0.552	1
Adi1	0.662962	1.58333	0.383	1
Fundc11	0.412656	1.33113	0.484	1
Nudt8	0.654819	1.57442	0.366	1
Cep1641	0.257284	1.19523	0.7	1
Babam21	0.504413	1.41855	0.458	1
Scamp2	0.451347	1.36732	0.442	1
Slc48a11	0.53582	1.44977	0.261	1
Epb41l31	0.555228	1.4694	0.437	1
Mgat2	0.382822	1.30389	0.584	1
Sgpl11	0.59267	1.50804	0.427	1
Nmt21	0.375986	1.29773	0.526	1
Txndc51	0.284622	1.21809	0.663	1
Lman2	0.298714	1.23005	0.701	1
Hes61	0.318629	1.24714	0.577	1
Chka1	0.48212	1.39679	0.547	1
Camkmt	0.616625	1.53328	0.259	1
Hspbap1	0.656644	1.57641	0.32	1
1600012H06Rik	0.53913	1.4531	0.322	1
Gnpda2	0.458099	1.37373	0.406	1
Eef2k1	0.64443	1.56312	0.344	1
Arvcf1	0.531461	1.44539	0.387	1
Uri11	0.270277	1.20604	0.673	1
Amn11	0.447797	1.36396	0.522	1
Pdia31	0.221347	1.16582	0.942	1
Zfp4621	0.213735	1.15969	0.756	1
Stx171	0.444909	1.36123	0.412	1
Pla2g12a1	0.429505	1.34677	0.497	1
Thoc6	0.313992	1.24314	0.597	1
Atxn3	0.606003	1.52204	0.349	1
Mfhas11	0.584717	1.49974	0.337	1
Manbal1	0.274415	1.2095	0.631	1
Cap1	0.183846	1.13591	0.712	1
Ercc11	0.381661	1.30284	0.538	1
Hscb1	0.471111	1.38618	0.489	1
Tmem192	0.619953	1.53683	0.281	1
Gm42418	0.619931	1.5368	1	1
Dph61	0.414731	1.33305	0.509	1
Hyal21	0.322788	1.25075	0.57	1
Ptrh21	0.20103	1.14952	0.749	1
BC0512261	0.600993	1.51676	0.273	1
Rab4a1	0.428598	1.34593	0.529	1
Hprt	0.208857	1.15577	0.672	1
Lims1	0.21481	1.16055	0.667	1
Mylip1	0.540572	1.45455	0.41	1
1110032A03Rik1	0.522782	1.43672	0.383	1
Rab11fip21	0.316194	1.24504	0.509	1
Rhebl11	0.424913	1.34249	0.36	1
Rpp211	0.28328	1.21696	0.683	1
2810402E24Rik1	0.504854	1.41898	0.339	1
Decr2	0.732984	1.66207	0.254	1
Mapk14	0.419265	1.33725	0.519	1
Erg281	0.216292	1.16174	0.733	1
Csnk1g11	0.385283	1.30612	0.514	1
Mplkip1	0.231732	1.17424	0.703	1
Napa	0.216215	1.16168	0.723	1
Lcmt11	0.289069	1.22185	0.649	1
Krt101	0.409763	1.32847	0.496	1
Lpar6	0.389211	1.30968	0.487	1
Plxna11	0.731691	1.66058	0.372	1
Mex3c1	0.223675	1.1677	0.702	1
Ctnnd11	0.334139	1.26063	0.608	1
Rela	0.538853	1.45282	0.323	1
Msh21	0.186005	1.13761	0.766	1
Tgif21	0.293936	1.22598	0.586	1
Sesn31	0.183406	1.13556	0.683	1
Alkbh71	0.415127	1.33342	0.507	1
C1qtnf122	0.670134	1.59122	0.253	1
Ppa22	0.218742	1.16372	0.668	1
Vkorc1	0.48888	1.40335	0.502	1
Mark21	0.361428	1.2847	0.59	1
Cuedc21	0.195542	1.14515	0.746	1
Commd9	0.375723	1.29749	0.559	1
Tmem106c1	0.491061	1.40548	0.301	1
Itsn21	0.457424	1.37309	0.302	1
Lamtor4	0.199231	1.14809	0.704	1
Mpst1	0.378874	1.30033	0.513	1
Lrp10	0.553309	1.46745	0.298	1
Atpsckmt	0.412622	1.3311	0.423	1
Rida1	0.36114	1.28444	0.547	1
Wdr891	0.245973	1.18589	0.713	1
Borcs71	0.359701	1.28316	0.531	1
Aldh16a1	0.47314	1.38813	0.37	1
Sppl31	0.264074	1.20087	0.66	1
Gid81	0.301353	1.2323	0.603	1
Map4k5	0.507548	1.42163	0.446	1
Eef2kmt	0.500819	1.41502	0.366	1
Nudt24	0.232147	1.17458	0.656	1
Aen1	0.350365	1.27488	0.542	1
Ro601	0.288503	1.22137	0.621	1
Furin1	0.482816	1.39747	0.37	1
Nectin32	0.569971	1.48449	0.604	1
Ube2w1	0.380125	1.30145	0.519	1
Thap121	0.211626	1.15799	0.744	1
Rnf6	0.493403	1.40776	0.447	1
Rnf11	0.226186	1.16974	0.634	1
Rpn2	0.253498	1.19209	0.769	1
Zbtb38	0.65217	1.57153	0.266	1
Ears22	0.566299	1.48072	0.281	1
Bcr1	0.424842	1.34243	0.467	1
Mbnl12	0.371011	1.29326	0.594	1
Sigmar11	0.21034	1.15696	0.68	1
Sema3a1	0.636837	1.55492	0.504	1
Vamp71	0.248972	1.18836	0.639	1
Raph11	0.400546	1.32001	0.539	1
Vps4b1	0.219456	1.16429	0.737	1
Derl1	0.31084	1.24043	0.552	1
Bcl2l111	0.46153	1.377	0.517	1
Rpe	0.44573	1.362	0.456	1
Mmp141	0.346024	1.27105	0.562	1
Tmem189	0.526736	1.44067	0.42	1
BC052040	0.534213	1.44815	0.272	1
Ankrd501	0.695143	1.61905	0.378	1
Rnaset2a1	0.527285	1.44121	0.508	1
Uxt	0.354818	1.27882	0.538	1
Rhbdd3	0.545487	1.45951	0.252	1
Mydgf	0.219715	1.1645	0.743	1
Ufl11	0.407782	1.32664	0.532	1
Stx61	0.249098	1.18846	0.622	1
Pigh1	0.45269	1.36859	0.362	1
Nfib1	0.344657	1.26985	0.562	1
Malt1	0.631172	1.54882	0.281	1
Smim141	0.404919	1.32401	0.474	1
Agap3	0.357523	1.28122	0.531	1
Asl1	0.608418	1.52459	0.311	1
Cir1	0.207625	1.15479	0.653	1
Pigx1	0.195745	1.14532	0.751	1
Harbi11	0.441632	1.35814	0.313	1
Gtf2h32	0.292515	1.22477	0.644	1
Ncoa31	0.478838	1.39362	0.381	1
Rpn11	0.298377	1.22976	0.763	1
Ypel31	0.30367	1.23428	0.58	1
Gse11	0.474561	1.3895	0.406	1
Mogs	0.493015	1.40738	0.502	1
Hltf1	0.409607	1.32832	0.469	1
Yap11	0.237702	1.17911	0.717	1
Trib22	0.377831	1.29939	0.301	1
Tmem184b	0.575994	1.4907	0.289	1
Cndp2	0.514258	1.42826	0.486	1
Znrd1as	0.706133	1.63143	0.259	1
Mcat1	0.351081	1.27552	0.462	1
Bckdha2	0.470707	1.38579	0.451	1
Arid1b1	0.289686	1.22237	0.564	1
Ulk41	0.529681	1.44361	0.347	1
Rmnd11	0.384447	1.30536	0.476	1
Bola1	0.19473	1.14451	0.744	1
Srd5a3	0.480895	1.39561	0.279	1
Tubb2a1	0.683152	1.60564	0.299	1
Eid2b1	0.436511	1.35333	0.297	1
Stx8	0.311835	1.24129	0.554	1
Egln11	0.370119	1.29246	0.506	1
Letmd1	0.571847	1.48643	0.288	1

## Sheet: blood vessels
Wilcoxon rank sum test (Seurat's function FindAllMarkers())
gene	avg_log2FC	Fold Change	% cells exp.	padj
Cd34	8.80176	446.266	0.982	0
Cldn5	9.5535	751.434	0.972	0
Emcn	9.3711	662.187	0.973	0
Cdh5	9.69168	826.961	0.972	0
Icam2	9.38585	668.995	0.945	0
Kdr	9.19473	585.987	0.952	0
Pecam1	8.49655	361.173	0.96	0
Esam	8.80762	448.082	0.943	0
S100a161	7.36655	165.025	0.959	0
Plvap	8.14587	283.238	0.974	0
Ecscr	7.56425	189.264	0.966	0
Flt1	8.56101	377.678	0.93	0
Rasip1	7.31756	159.517	0.954	0
Cavin3	7.38266	166.879	0.973	0
Cd93	9.25568	611.277	0.912	0
Sox18	8.14076	282.237	0.916	0
Tmem255a	7.88503	236.39	0.922	0
Plxnd1	7.19141	146.161	0.97	0
Gimap6	8.09623	273.658	0.902	0
Ctla2a	6.86562	116.616	0.907	0
Gimap4	8.75442	431.861	0.866	0
Col15a1	8.78925	442.412	0.868	0
Cavin1	7.56035	188.753	0.87	0
Tie1	8.71499	420.218	0.854	0
Adgrf5	9.18809	583.3	0.852	0
Rasgrp3	7.90947	240.429	0.861	0
Eng	7.14904	141.93	0.875	0
Anxa21	5.58169	47.8914	0.975	0
Vamp5	5.83519	57.091	0.952	0
Tgfb11	5.48329	44.7338	0.881	0
Igfbp3	6.58057	95.708	0.93	0
Tspan18	6.04052	65.8229	0.895	0
Anxa3	5.70837	52.2866	0.905	0
Crip2	6.39793	84.3274	0.97	0
Ramp2	6.48973	89.8675	0.984	0
Sparc1	6.60478	97.3275	0.991	0
Gimap1	8.5476	374.183	0.811	0
Gngt2	6.98426	126.611	0.819	0
Ehd2	6.38571	83.616	0.848	0
Smagp	7.36118	164.413	0.811	0
Mfng	8.24833	304.085	0.805	0
She	7.80418	223.507	0.807	0
Klhl4	8.49029	359.609	0.799	0
F11r1	5.24346	37.8826	0.845	0
Mef2c	4.82959	28.435	0.909	0
Lcp1	5.00774	32.1722	0.809	0
Fxyd5	6.16535	71.7722	0.789	0
Thsd1	8.14855	283.765	0.777	0
Gmfg	5.64034	49.8783	0.797	0
Myct1	8.96374	499.291	0.771	0
Cav1	7.47436	177.831	0.784	0
Kitl1	5.53711	46.4342	0.837	0
Flt4	8.49524	360.845	0.77	0
Plagl11	5.05183	33.1704	0.936	0
Efna11	5.93053	60.9912	0.817	0
Afap1l11	5.26488	38.449	0.838	0
Sox17	8.79647	444.632	0.76	0
Mcam	6.33905	80.955	0.779	0
Rasgrp2	5.74271	53.5462	0.782	0
Sparcl1	7.16966	143.973	0.772	0
Stab1	5.992	63.646	0.761	0
Mmrn1	8.56937	379.872	0.746	0
Acvrl1	6.80647	111.931	0.761	0
Dusp2	6.10094	68.6382	0.775	0
Clec1b	7.62294	197.121	0.746	0
Myzap	7.22375	149.474	0.754	0
Nrros	5.76068	54.2173	0.762	0
Arhgef15	7.1017	137.348	0.753	0
Rhoj	4.51472	22.8594	0.858	0
Aplnr	9.09303	546.104	0.74	0
Tfpi1	4.50564	22.716	0.861	0
Arap3	6.01264	64.5631	0.776	0
Mmrn2	5.18861	36.4693	0.81	0
Fgd5	5.38619	41.8219	0.776	0
Kcne3	9.20437	589.917	0.736	0
Sema6d	5.73817	53.378	0.776	0
Robo4	8.66538	406.012	0.727	0
Nrarp1	5.00521	32.1157	0.777	0
Epas1	7.4207	171.338	0.733	0
Arhgap18	4.65809	25.2478	0.905	0
S1pr1	5.38511	41.7906	0.777	0
S100a131	4.22791	18.7382	0.882	0
2610203C22Rik	7.94923	247.148	0.719	0
Pdgfb	8.4414	347.629	0.716	0
Cmtm81	4.42834	21.531	0.86	0
Tmem88	4.73758	26.678	0.792	0
Ptprb	8.30679	316.66	0.713	0
Ptpn181	3.96146	15.5782	0.83	0
S100a101	4.12407	17.4368	0.94	0
Lmo21	3.54892	11.7039	0.943	0
Pcdh1	6.27461	77.4186	0.718	0
Apold1	8.1654	287.099	0.708	0
Adgrl4	8.57621	381.679	0.7	0
Kank3	5.43705	43.3227	0.749	0
Lyn	4.82203	28.2863	0.733	0
Piezo2	5.41672	42.7164	0.746	0
Exoc3l	8.17921	289.86	0.691	0
Pcdh12	8.97357	502.707	0.685	0
Itga61	4.36551	20.6133	0.846	0
Hhex	6.04361	65.9639	0.694	0
Nos3	6.72621	105.875	0.688	0
Pde2a	8.56137	377.772	0.674	0
Prkch	6.07535	67.4313	0.693	0
Grap	7.02331	130.085	0.68	0
Hspg21	4.67653	25.5727	0.904	0
Cd109	5.66465	50.726	0.704	0
N4bp3	3.94078	15.3565	0.847	0
Exoc3l4	7.16873	143.88	0.673	0
Klhl6	6.68749	103.071	0.672	0
Slc29a11	3.22192	9.33027	0.805	0
Myo6	4.4324	21.5916	0.755	0
Scarf1	7.27298	154.663	0.67	0
Gm16104	5.20672	36.9299	0.708	0
Ppp1r13b	4.61836	24.5621	0.727	0
Pde8a	4.24072	18.9054	0.739	0
Podxl3	5.3092	39.6488	0.688	0
B3gnt21	4.91516	30.1725	0.721	0
Sox7	8.98378	506.275	0.657	0
Tek	7.18603	145.617	0.665	0
Cav2	7.16237	143.248	0.662	0
Tm6sf1	4.09969	17.1447	0.784	0
BC028528	4.05577	16.6306	0.749	0
Grrp11	3.70533	13.0441	0.789	0
Pon22	3.76569	13.6015	0.865	0
Tubb61	4.26232	19.1905	0.839	0
Bcl6b	6.8632	116.42	0.658	0
Jup1	3.74817	13.4373	0.784	0
Clec14a	4.8682	29.2061	0.713	0
Lama4	4.1391	17.6195	0.849	0
Adam15	3.87848	14.7075	0.774	0
Tnfaip8l1	4.6392	24.9194	0.718	0
Upp1	7.18816	145.832	0.649	0
Akap121	4.34585	20.3344	0.81	0
Egfl7	5.11981	34.7711	0.977	0
Bst2	4.6428	24.9818	0.679	0
Tmem204	6.233	75.2179	0.655	0
Icam1	6.94548	123.253	0.643	0
Dll4	9.27872	621.116	0.634	0
Rapgef5	4.21279	18.5428	0.733	0
Ushbp1	7.77497	219.028	0.635	0
Dusp3	4.41529	21.337	0.715	0
Tgfbr2	4.0539	16.609	0.762	0
Ostf13	3.55683	11.7683	0.915	0
Ptprm	5.63441	49.6737	0.657	0
Cyyr1	4.58669	24.0288	0.702	0
Rcsd1	4.3458	20.3337	0.683	0
Anxa61	3.96744	15.643	0.895	0
C130074G19Rik	8.25093	304.633	0.622	0
Depp1	8.7454	429.169	0.623	0
D030007L05Rik	8.95546	496.436	0.62	0
Arhgap31	4.06385	16.724	0.797	0
Notch11	3.83688	14.2894	0.832	0
Ctla2b	6.72095	105.489	0.617	0
Ppp1r16b	5.91907	60.5088	0.629	0
Itga2	7.91309	241.033	0.613	0
Npr1	5.56526	47.3489	0.635	0
H2-D12	3.5567	11.7672	0.845	0
Klk82	3.74333	13.3923	0.701	0
St8sia4	4.84435	28.7273	0.637	0
Sh2d3c	3.70191	13.0133	0.727	0
Erg	4.08433	16.9631	0.697	0
Fam89a1	4.32584	20.0544	0.663	0
Emp11	4.37408	20.7362	0.695	0
Gng11	5.32354	40.0447	0.986	0
Calcrl	4.30366	19.7483	0.687	0
Cmtm31	3.28018	9.71475	0.863	0
Pcdh171	3.28919	9.7756	0.795	0
Plk22	3.59748	12.1046	0.946	0
Npdc1	5.38545	41.8004	0.614	0
Dysf	3.69517	12.9526	0.726	0
Adora2a	7.49556	180.463	0.593	0
Cgnl1	3.98491	15.8335	0.725	0
Elmo1	4.78252	27.5221	0.634	0
Gpr183	6.19387	73.205	0.593	0
Dok4	3.40674	10.6055	0.781	0
Eogt	3.22379	9.34239	0.746	0
Arhgap27	6.84284	114.789	0.589	0
Fam43a	3.85763	14.4965	0.681	0
Kctd12b	4.79305	27.7238	0.627	0
Cd38	4.07529	16.8572	0.656	0
Hapln11	4.34463	20.3173	0.659	0
Nova2	6.09392	68.305	0.59	0
Bok1	3.49463	11.2717	0.804	0
Itga1	3.67092	12.7367	0.692	0
Shroom2	3.85895	14.5097	0.694	0
Pald1	3.63826	12.4516	0.677	0
2900026A02Rik1	4.67728	25.586	0.61	0
Pde4b	5.15003	35.507	0.593	0
Plac1	4.67497	25.5449	0.608	0
Cdc42ep1	3.72366	13.2109	0.66	0
Notch4	3.68	12.8172	0.672	0
Tubb2a2	3.36112	10.2754	0.825	0
Lrrc8c1	3.20129	9.19779	0.725	0
Ly6h	7.08585	135.848	0.559	0
Abca1	3.82279	14.1506	0.636	0
Sgk1	4.3788	20.8042	0.615	0
Cda	4.82953	28.4338	0.596	0
Cracr2b	5.47922	44.6075	0.571	0
Tnfaip2	5.52184	45.945	0.567	0
Vav3	3.93478	15.2928	0.618	0
Adam19	3.39709	10.5348	0.711	0
Frmd4b1	3.19025	9.12772	0.701	0
Ece11	3.42018	10.7047	0.849	0
Gimap9	3.82656	14.1877	0.622	0
Fzd41	3.34181	10.1388	0.673	0
Hebp11	1.89253	3.71285	0.84	0
Hecw2	3.99682	15.9648	0.614	0
Nedd9	4.10004	17.1489	0.63	0
Crip11	3.21044	9.25632	0.849	0
Prnd	9.08433	542.82	0.541	0
Atf3	4.9628	31.1853	0.558	0
Rras	3.08336	8.47585	0.834	0
Rasa3	3.38401	10.4397	0.656	0
Mmp15	3.1221	8.70655	0.707	0
Orai1	2.91701	7.55278	0.807	0
Selenop	2.87828	7.35275	0.718	0
Shank3	4.61944	24.5805	0.572	0
Cdc42ep2	5.22357	37.3639	0.561	0
Cd92	3.01587	8.08848	0.67	0
Gpx3	2.85913	7.25579	0.774	0
Jcad	3.7874	13.8076	0.627	0
Coro2b	3.93866	15.334	0.589	0
Rin3	4.84715	28.783	0.559	0
Tagln2	4.33013	20.114	0.988	0
Csrp1	3.13577	8.78944	0.893	0
Cdkl1	6.70772	104.526	0.532	0
Arhgap291	3.39731	10.5364	0.924	0
Slc31a2	3.33682	10.1037	0.631	0
Gdpd5	4.0046	16.0511	0.585	0
Tcim	2.91101	7.52145	0.768	0
Dock9	3.83811	14.3017	0.599	0
Cebpd	3.4214	10.7138	0.601	0
Abcg1	5.28313	38.9385	0.538	0
Ddah1	3.09335	8.53473	0.779	0
Pea15a1	2.9156	7.5454	0.887	0
Ehd42	2.85971	7.25869	0.783	0
Ptp4a31	3.46717	11.0592	0.888	0
Casp81	2.73963	6.67898	0.712	0
Cd1511	2.63552	6.21398	0.828	0
Spns21	3.66811	12.7119	0.553	0
Arhgef51	3.20113	9.19677	0.644	0
Abi3	6.31323	79.5189	0.512	0
Gimap5	8.11095	276.464	0.503	0
Sipa1	2.90868	7.50931	0.881	0
Sh3tc1	7.49435	180.312	0.504	0
Gm32688	4.33056	20.1201	0.54	0
Hlx	6.25675	76.4664	0.509	0
Esm1	9.26871	616.82	0.502	0
Rapgef4	6.65322	100.651	0.504	0
Vat11	2.95261	7.74149	0.704	0
Lamc11	2.90663	7.49862	0.812	0
Zfp69	3.66275	12.6647	0.592	0
Adgrg3	8.371	331.071	0.498	0
Pdlim5	2.53986	5.81531	0.765	0
Tgfb1i1	3.08668	8.49537	0.621	0
Tm4sf1	8.47368	355.494	0.497	0
Gja4	9.19804	587.336	0.503	0
Ccm2l	8.09678	273.762	0.494	0
Prr5l1	3.07561	8.43048	0.635	0
Trim25	3.67459	12.7691	0.566	0
Rgs2	3.17426	9.02708	0.685	0
Timp3	3.20683	9.23322	0.881	0
Ripor1	2.76314	6.78873	0.664	0
Acot9	2.80226	6.9753	0.662	0
Ica1	2.78003	6.86868	0.622	0
Dock6	2.62651	6.17532	0.749	0
Arhgef28	3.01768	8.09864	0.599	0
Bvht	3.70148	13.0094	0.544	0
Piezo11	2.63428	6.20866	0.713	0
Lrp101	2.69347	6.4687	0.737	0
Heg1	3.1605	8.94142	0.643	0
Clec1a	9.37438	663.696	0.48	0
Rgs3	2.59566	6.04464	0.795	0
Tbx1	6.89913	119.357	0.483	0
Klf6	2.86285	7.27452	0.783	0
Adam12	4.64964	25.1005	0.509	0
Plekhg11	3.3268	10.0338	0.557	0
Galnt181	4.92414	30.3608	0.494	0
Bik	6.29203	78.3589	0.484	0
Rhob	3.16167	8.94867	0.88	0
Tspan15	2.62855	6.18403	0.658	0
Nrp1	3.03771	8.21185	0.903	0
Klf7	3.11535	8.66593	0.818	0
Smtn	2.8792	7.35742	0.7	0
Npr3	5.32419	40.0628	0.505	0
Filip1	5.88934	59.2746	0.481	0
Hbegf	2.96276	7.79611	0.622	0
Cd200	6.64982	100.414	0.475	0
Rassf2	5.05303	33.198	0.489	0
Rapgef3	5.67957	51.2531	0.482	0
H2-K1	2.69729	6.48583	0.792	0
Exoc3l2	6.15351	71.1856	0.476	0
Pgm2	2.44997	5.46404	0.805	0
Esyt1	3.60864	12.1986	0.54	0
Ripply3	4.56271	23.6327	0.495	0
Pon3	3.72309	13.2057	0.53	0
Enpp3	4.13018	17.5109	0.51	0
Gm13889	6.99527	127.581	0.462	0
Prrg3	3.21423	9.28065	0.559	0
Klf2	3.73165	13.2843	0.748	0
Slc9a3r2	2.94512	7.70138	0.834	0
Egln3	4.17894	18.1128	0.49	0
Gchfr	3.08686	8.49647	0.595	0
Tbxa2r	5.37859	41.6022	0.474	0
Apln	5.11769	34.7198	0.498	0
9230102K24Rik	9.04546	528.389	0.452	0
Samsn1	6.23605	75.3771	0.456	0
Pfkp	3.80976	14.0233	0.511	0
Hpgd1	1.84129	3.58331	0.536	0
Rftn1	3.31558	9.9561	0.522	0
Col18a12	3.76332	13.5792	0.952	0
Zfp366	7.662	202.532	0.447	0
Capg1	2.66229	6.33035	0.539	0
Spata13	3.06031	8.34152	0.543	0
Gpihbp1	9.04872	529.585	0.443	0
Foxc1	2.01143	4.03182	0.562	0
Ggta1	3.72815	13.2521	0.501	0
Man1c1	4.5061	22.7233	0.468	0
Fes	3.27348	9.66977	0.499	0
Dgkh	2.87755	7.349	0.586	0
Lbp	3.28925	9.77603	0.51	0
Nid11	2.64301	6.24635	0.902	0
Tspan131	2.56825	5.93091	0.855	0
Inpp5d	5.01547	32.345	0.441	0
Madcam1	9.58444	767.723	0.433	0
Fam13c	2.99951	7.99727	0.565	0
Adcy4	2.89342	7.43031	0.531	0
Card101	4.55416	23.4931	0.45	0
Stmn2	6.79025	110.68	0.45	0
Col4a21	3.8329	14.2501	0.959	0
Elf4	4.92017	30.2775	0.443	0
Slc2a12	3.4735	11.1078	0.944	0
Tal11	1.70355	3.25701	0.488	0
Csgalnact1	7.59713	193.626	0.426	0
Trim16	5.21843	37.2309	0.434	0
Ets11	3.14421	8.84099	0.954	0
Nectin21	2.27621	4.84403	0.849	0
Jak3	4.76571	27.2032	0.431	0
Fyn1	2.42797	5.38136	0.879	0
Nostrin	5.54897	46.8174	0.415	0
Sema3g	7.31915	159.693	0.406	0
Anxa11	3.63967	12.4638	0.442	0
Ecm1	3.8245	14.1674	0.446	0
Epha2	3.56445	11.8306	0.442	0
Ralb1	3.05502	8.31099	0.932	0
Stard81	2.70883	6.53793	0.473	0
Marc22	2.354	5.11239	0.91	0
Il10rb1	3.2729	9.66585	0.445	0
Rcan3	2.83792	7.14988	0.482	0
5033406O09Rik1	4.42	21.4068	0.408	0
Rbpms1	2.70593	6.5248	0.91	0
Zfpm2	5.96801	62.5963	0.397	0
Degs11	2.5504	5.85797	0.904	0
Nes	2.64775	6.26691	0.897	0
Slc43a2	3.31556	9.95594	0.452	0
Aim2	4.22792	18.7383	0.411	0
Sncg	3.83601	14.2808	0.405	0
Iqgap11	2.42536	5.37164	0.872	0
Tspan17	4.22818	18.7417	0.408	0
Dapk21	3.28067	9.71809	0.419	0
Sept4	4.10957	17.2625	0.407	0
Anxa51	2.66997	6.36417	0.947	0
Abcg21	2.15463	4.45255	0.897	0
Gm9917	4.16075	17.886	0.396	0
Nav31	3.04761	8.26838	0.421	0
Sqor	5.04053	32.9118	0.384	0
Sema6b	5.9618	62.3278	0.377	0
Plau	5.36283	41.1502	0.38	0
Arpc1b	2.77449	6.84234	0.958	0
Gata2	3.92207	15.1586	0.392	0
Stk10	2.88035	7.36331	0.44	0
Lxn	2.31274	4.96824	0.932	0
Car8	5.22638	37.4368	0.378	0
Laptm5	2.74103	6.68549	0.382	0
Trim47	6.09651	68.428	0.366	0
Cotl12	2.82023	7.06275	0.967	0
Arhgap25	5.8943	59.4788	0.358	0
Tead4	4.56575	23.6825	0.369	0
Ttc9	6.04536	66.0441	0.358	0
Syk	3.84135	14.3338	0.379	0
Rgs7bp	5.73386	53.2185	0.357	0
Pik3r6	7.05734	133.189	0.35	0
Gm38414	8.17506	289.027	0.347	0
Asah2	3.86697	14.5906	0.377	0
Pxdc1	5.43219	43.1769	0.351	0
Gipc2	4.31345	19.8829	0.357	0
Gm14207	9.02407	520.616	0.337	0
Hid1	7.06491	133.89	0.338	0
Slc7a7	4.20186	18.4029	0.359	0
Fam167b	9.0941	546.508	0.331	0
Lyl11	2.71611	6.57099	0.369	0
Tinagl12	2.91317	7.5327	0.385	0
Iqcg	2.80245	6.97624	0.389	0
Trpc6	7.15867	142.881	0.327	0
Fam78a1	3.95488	15.5073	0.347	0
Paqr4	3.333	10.0771	0.361	0
Ipo11	2.28255	4.86536	0.889	0
Jag21	3.11695	8.67554	0.362	0
Gimap8	7.50024	181.05	0.319	0
6430548M08Rik	4.36574	20.6167	0.336	0
Chst1	4.42869	21.5361	0.345	0
F2rl3	6.4347	86.5045	0.321	0
Elk3	2.21781	4.65187	0.933	0
Ahr	4.29659	19.6518	0.331	0
Arhgef3	3.60452	12.1638	0.335	0
Il16	4.7161	26.2838	0.32	0
Chst7	4.03109	16.3486	0.328	0
Mid2	4.87164	29.2759	0.313	0
Il2rg	5.4569	43.9229	0.31	0
Hivep2	3.38881	10.4745	0.327	0
Nos2	8.58937	385.175	0.294	0
Ulbp1	4.27233	19.3241	0.312	0
Hcls1	3.89188	14.8447	0.298	0
St8sia1	3.62179	12.3103	0.322	0
Tjp11	2.26416	4.80375	0.93	0
Ednrb	3.50483	11.3517	0.31	0
Gch1	3.41877	10.6943	0.322	0
Mall	6.82464	113.35	0.287	0
Trf	4.62832	24.7322	0.296	0
Thbd	6.61675	98.1387	0.281	0
Vash1	3.3337	10.0819	0.312	0
Morrbid	5.87203	58.5677	0.279	0
Adm	5.59847	48.4514	0.284	0
Procr	4.95941	31.1123	0.282	0
Lrp11	4.09914	17.1382	0.286	0
Gm47664	4.68521	25.727	0.277	0
Galnt12	3.46711	11.0587	0.291	0
Gprc5a	5.88351	59.0354	0.266	0
Gfod1	4.2496	19.022	0.28	0
Rasd1	4.54031	23.2685	0.27	0
Parp4	3.19498	9.15769	0.286	0
Vasp1	2.01618	4.04512	0.911	0
1110032F04Rik	5.13272	35.0834	0.261	0
Dusp27	3.35773	10.2512	0.277	0
Nr5a2	4.77611	27.4002	0.259	0
Mpzl1	1.81995	3.53068	0.925	0
Vsir	4.87393	29.3224	0.253	0
Msn	2.57858	5.97352	0.959	0
Fam219a	3.27647	9.68979	0.27	0
Lat	3.64596	12.5182	0.267	0
Tmem63a	3.05063	8.28576	0.272	0
Col4a1	3.59992	12.125	0.984	0
Sntb1	3.88615	14.7859	0.258	0
Card6	4.28189	19.4525	0.253	0
Nlrc3	3.87047	14.6261	0.251	0
Tgm21	3.09723	8.55776	0.256	0
Rab11a1	2.0325	4.09113	0.96	0
Pnp	2.10114	4.2905	0.939	0
Ppic1	2.25607	4.77689	0.97	0
Ccdc85b1	2.37262	5.1788	0.985	0
Itm2b1	2.01972	4.05505	0.981	0
Vim	4.40764	21.2243	1	0
Sptbn1	2.29981	4.92394	0.959	0
Abhd17a	2.00238	4.00659	0.979	0
Arpc51	1.81287	3.51342	0.98	0
Clic11	2.36063	5.13595	0.998	0
Itgb1	1.51805	2.86403	0.973	0
Rrbp11	1.57934	2.98833	0.974	0
Cd81	2.08636	4.24674	0.994	0
Sh3glb1	1.32633	2.50764	0.977	0
Arpc3	1.94218	3.84286	0.998	0
Sh3bgrl31	2.02871	4.0804	0.995	0
Serpinh12	1.28376	2.43472	0.994	0
Snx31	1.33147	2.5166	0.977	0
Tmsb4x2	4.06704	16.761	1	0
Tpm41	1.13889	2.20212	0.999	0
Fkbp1a1	1.92037	3.7852	0.999	0
Aprt2	1.34236	2.53567	0.988	0
Tuba1a2	1.0862	2.12315	0.999	0
Gnai2	1.96045	3.89182	0.999	0
Cdc421	1.07359	2.10467	0.998	0
Myl61	1.5473	2.9227	1	0
Tmsb102	1.04603	2.06485	1	0
Calm1	0.9631	1.94949	1	0
Actb	0.924941	1.89861	1	0
Pfn1	0.830777	1.77864	1	0
Pomp2	0.941411	1.92041	0.995	4.66995613209753e-303
Arl6ip52	2.35655	5.12143	0.835	5.2687051988325e-303
Actn4	1.55141	2.93104	0.97	5.84636425210958e-303
Nab11	2.50866	5.69092	0.643	2.14350299848955e-301
Ppp1r2	1.38085	2.60422	0.972	4.27979481697648e-301
Myh91	2.22201	4.66541	0.918	9.02265287916971e-301
Maged21	1.72244	3.29994	0.984	1.44773737784948e-299
Hapln3	3.21849	9.30811	0.271	3.51538106117919e-299
Retreg1	2.6998	6.49711	0.4	1.83036210884974e-298
Itga9	2.47085	5.54371	0.728	3.5062837569001e-297
Lpar61	2.44792	5.4563	0.847	4.59937056883811e-297
Sat11	3.42543	10.7437	0.758	1.88856274376541e-296
Myo1c	2.64956	6.27477	0.581	1.77300526193566e-294
Gnb2	1.03286	2.04608	0.994	2.11856934748558e-294
Sri	1.46616	2.76286	0.958	5.24491872519582e-293
Limch11	2.20005	4.59494	0.835	2.10962956085209e-291
Txnip1	2.50844	5.69003	0.735	3.79702504342157e-291
Rhoc1	1.64004	3.11675	0.957	5.33307946215951e-291
Sh2b3	2.57809	5.9715	0.622	1.68823417339547e-290
Plekha11	2.6114	6.11096	0.746	5.93932223418519e-290
Mtss1	2.31614	4.97997	0.796	1.48623961295715e-288
Mfge81	2.0596	4.16871	0.918	4.70714076058489e-288
Arpc4	1.31027	2.47988	0.968	6.92472162959232e-287
Tspan41	2.46997	5.54031	0.669	2.27797466686837e-284
Cxcr41	3.93729	15.3194	0.288	8.36878087583243e-282
Pitpna	1.39648	2.63259	0.956	1.41400269214673e-280
S100a111	2.18386	4.54366	0.93	8.01136941496151e-279
Tns2	2.51336	5.7095	0.478	1.54211588916497e-277
Aplp21	1.71942	3.29305	0.945	2.73687067019137e-276
Pcgf51	2.9783	7.88055	0.362	6.32823776889079e-276
Sacs	2.50326	5.66966	0.755	9.21559597445798e-276
Acsl51	2.52162	5.74226	0.574	5.94975110206973e-274
Krtcap2	1.06474	2.09179	0.994	7.29023117332818e-274
Lamb11	2.20225	4.60196	0.844	1.0405637818531e-273
Wwtr1	2.15186	4.44399	0.837	1.79231141234784e-273
Srgap11	2.31098	4.9622	0.79	2.38473886617203e-272
Fhl2	2.88851	7.40507	0.453	3.80085172359931e-272
Tax1bp31	1.58225	2.99436	0.931	5.86158023794459e-271
Serf2	0.593193	1.50858	1	2.1532603962218e-270
D5Ertd605e	3.11492	8.66333	0.268	1.20277269039159e-269
Arpc21	0.906463	1.87444	0.995	2.45153514665358e-269
Gas7	2.54307	5.82827	0.302	5.35899502781974e-269
Itga5	2.4014	5.28315	0.743	6.29737216699627e-269
Itsn22	2.43731	5.41631	0.701	1.29587977865741e-268
Myl12a1	1.04577	2.06447	0.995	1.35387857574472e-268
Rhoa	0.836316	1.78549	0.999	8.39775236128798e-268
Chst21	2.42155	5.35747	0.697	9.4884724605824e-268
Hsd3b7	2.81803	7.05198	0.32	1.38926436381122e-267
Fam241a1	1.81931	3.52914	0.469	5.78608600150344e-267
Stc1	2.73519	6.65849	0.473	1.47759539829799e-262
Actg12	0.620002	1.53688	1	2.10398693065124e-262
Prr52	2.38687	5.23022	0.634	4.62703712602563e-262
Rnf125	2.8483	7.2015	0.38	2.8679736871163e-261
Pdia5	2.46139	5.50746	0.625	5.76042008041672e-260
Cnn21	1.3342	2.52136	0.97	6.59482861714023e-260
Rgs16	3.2709	9.65251	0.272	1.64108508552993e-258
Plec1	2.45204	5.4719	0.763	3.19149214522321e-258
Elovl11	2.34395	5.0769	0.722	1.72985285280746e-256
Susd41	2.43079	5.39188	0.277	7.40469747347041e-256
Ccdc85a	2.80855	7.00579	0.257	1.87942357892359e-255
Map4k2	2.58794	6.0124	0.482	1.94716268969151e-253
Atp9a	2.52903	5.77185	0.443	2.19741216946016e-252
B2m	1.81521	3.51911	0.89	2.50607404848784e-252
Tacc11	2.06015	4.17029	0.826	2.51884809764291e-252
Ppfibp12	2.04066	4.11433	0.831	2.77757504543321e-252
Lrrfip11	2.07828	4.22303	0.823	2.51950323246284e-251
Scarb1	2.3834	5.21765	0.649	3.95818390638193e-250
Ubtd11	2.41834	5.34554	0.599	4.7197556372395e-249
Tmem37	2.49562	5.6397	0.443	1.33653487720228e-246
Map4k51	2.27958	4.85536	0.795	5.40487919716093e-246
Rell11	2.34574	5.08322	0.751	8.85022002413296e-245
Kcnj2	3.1121	8.64642	0.288	2.58807050456247e-244
Glud1	1.37022	2.58509	0.936	8.62992460788268e-244
Serpinb6a1	2.17572	4.51812	0.832	1.28058143225582e-242
Sec24d	2.56347	5.91129	0.371	5.88665631603208e-241
Pkn3	2.60055	6.0652	0.406	4.91678255521045e-240
Kif26a1	2.29096	4.89382	0.643	5.78467817814253e-240
Nt5c1	1.59277	3.01627	0.908	1.82774649542921e-239
Abca3	2.62543	6.17068	0.328	3.97029082997948e-238
Itpkb	2.28472	4.87269	0.72	2.62069233978072e-237
Gabarapl11	2.16097	4.47215	0.784	1.04383802782527e-236
4931406P16Rik	1.95827	3.88595	0.838	6.00107743162527e-236
Wasf2	1.31429	2.48681	0.935	1.34771652313886e-235
Nexmif	2.89549	7.44097	0.289	2.77616635834103e-234
Pear1	2.33081	5.03088	0.513	7.11556029634509e-234
Zc3hav11	2.11734	4.33894	0.301	8.60642756184217e-234
Arsa	2.42057	5.35382	0.412	5.6021609842378e-233
Mindy21	2.35932	5.13127	0.555	5.89305817382552e-231
2200002D01Rik	2.75243	6.7385	0.337	6.7568592433421e-231
Tln1	1.3999	2.63884	0.932	7.74074827430147e-231
Map3k111	2.27579	4.84262	0.683	9.62164870635547e-231
Dram2	2.20464	4.60959	0.715	2.32452144855452e-230
Nmi	2.41995	5.35152	0.361	4.81885677824561e-230
Ldlrap11	2.20294	4.60416	0.618	1.10509634017109e-229
Ndufa81	1.12944	2.18774	0.959	3.39684691896985e-229
Fam129b1	2.24334	4.73493	0.638	1.56904396868192e-228
Sptan1	1.86601	3.64524	0.881	3.48951086408175e-228
Stard4	1.96134	3.89423	0.789	3.68427879350817e-228
Cap11	1.37224	2.58873	0.924	3.74090059545504e-228
Atox12	0.97073	1.95983	0.98	8.32899269689147e-228
Mest1	0.726914	1.65509	1	1.9878474897567e-227
Tpst2	2.10138	4.29121	0.751	2.71279289875631e-227
Sypl1	1.63727	3.11077	0.876	6.03514724059691e-226
Rap1b	1.1282	2.18586	0.957	6.98223375800574e-226
Relb	2.74027	6.68196	0.371	1.6292299641188e-225
Mgat4b	1.77773	3.42887	0.842	2.04656925618689e-224
Prag12	2.37795	5.19797	0.599	2.19556745759298e-224
Ccdc821	2.21918	4.65628	0.543	3.79740622332628e-224
Foxo1	2.30508	4.94194	0.649	1.63442068370489e-223
Tbkbp1	2.18517	4.5478	0.586	1.09840761560692e-222
Prelid11	0.838836	1.78861	0.992	9.53295679927002e-222
Peg13	2.35265	5.10762	0.435	8.0305888866054e-221
Tspan62	1.34039	2.5322	0.933	5.03352921744657e-219
Cd40	2.56032	5.89836	0.432	6.7118019170353e-219
Rsu1	1.59058	3.0117	0.89	7.48816646504778e-219
Hdac7	1.99472	3.9854	0.784	1.1840144336758e-218
Gmpr1	1.45165	2.73521	0.764	1.75955494936979e-218
Gnb4	2.0062	4.01723	0.779	2.78348707792777e-218
Tnfaip1	1.40827	2.65418	0.897	2.99721988431438e-218
Tmem120b	2.41948	5.34977	0.441	5.59650138988287e-218
Dhrs7	2.56575	5.92062	0.365	7.56828731916828e-218
Rab121	1.61456	3.06218	0.861	8.10169227723162e-218
Prex11	2.21192	4.63291	0.68	3.39197501633998e-217
Cpne81	2.20369	4.60655	0.296	4.25506728865306e-217
Uaca	2.16488	4.48428	0.779	6.99943471677494e-217
Ywhab1	0.690046	1.61333	0.994	9.28382313821092e-217
Snrk	2.06367	4.18047	0.748	9.54872667928468e-217
Ywhah	0.862642	1.81837	0.982	1.49626311744625e-216
Prcp	2.26277	4.79913	0.664	8.23898686725496e-216
Prnp	2.48408	5.59479	0.541	1.47493697828184e-214
Fam111a	1.99205	3.97802	0.758	1.75027812836462e-214
Prdm1	2.35298	5.10878	0.412	6.85525551519164e-214
Igfbp41	0.907778	1.87615	0.999	6.15733107190987e-213
Tecpr1	2.16682	4.49031	0.632	2.06339091723893e-212
Stap2	2.42346	5.36455	0.383	1.38049703778932e-211
Mapk3	1.5735	2.97626	0.882	2.25529753006565e-211
Phactr21	1.74623	3.35481	0.845	3.08059427439092e-211
Cst31	1.07488	2.10655	0.97	1.7231670941125e-210
Ppargc1b1	2.33879	5.05878	0.323	4.51853265251136e-210
Myo18a	1.89322	3.71463	0.811	8.4143342889081e-210
Crmp11	1.75193	3.3681	0.799	1.22438557215243e-209
Crim12	2.3258	5.01344	0.618	1.59303538070604e-209
Mpp1	2.10617	4.30546	0.657	5.44532826494131e-208
Mef2a	1.7871	3.45121	0.835	6.83855159310529e-208
Plp21	1.83246	3.56145	0.812	2.81693659196554e-207
Tspan2	2.67231	6.37451	0.491	3.10656048634812e-206
Capns11	1.06694	2.09499	0.952	6.70565860393466e-206
Foxd2os1	2.0407	4.11445	0.296	1.27075638637693e-205
Slc22a23	2.54571	5.83895	0.33	1.41062755953171e-205
Cfl11	0.516821	1.4308	1	2.31109557755066e-205
Pik3r12	2.09744	4.27949	0.623	5.23125147010752e-205
Myadm	2.32752	5.01943	0.666	2.66689081685679e-204
Gng21	1.36237	2.57107	0.905	3.60979917233129e-204
Cald11	1.04004	2.05629	0.973	1.11615694472414e-203
Itpripl2	2.36978	5.16864	0.523	1.53830763122317e-203
Ehbp1l11	2.15926	4.46685	0.502	3.02423403850773e-203
Gng12	1.31034	2.48	0.905	3.61823005869022e-203
Actr2	1.24364	2.36795	0.932	4.57895253638323e-203
Actr3	0.923207	1.89633	0.981	2.04426241998121e-202
Tspan91	2.01495	4.04167	0.7	6.54313970335795e-202
Map1b1	1.55566	2.93968	0.895	3.13197774649324e-201
Capn21	1.76886	3.40785	0.811	3.98116929324962e-200
Chst15	2.23279	4.70041	0.547	4.18388993504311e-200
Atl1	2.4868	5.60535	0.331	6.27777115944174e-200
Cyba	1.56031	2.94917	0.88	6.5611158860904e-200
Sh3bp51	1.54359	2.9152	0.891	8.08155841767596e-200
Apoe1	3.13913	8.80992	0.7	1.11323709173193e-199
Klhl36	2.33848	5.05769	0.363	7.02108074807394e-199
Rbp12	1.79672	3.47429	0.912	5.73017985398095e-198
Slc35d2	2.5561	5.88116	0.303	8.58694026647993e-198
Gap431	1.5096	2.84731	0.9	6.54339042329082e-197
Wdr1	1.26062	2.39599	0.921	2.9997742139641e-196
Caskin2	2.17417	4.51325	0.562	3.052194860936e-196
Jak12	1.46465	2.75997	0.875	1.93450169813002e-195
Clta	0.585589	1.50065	0.995	9.34326404720826e-195
Arhgap231	2.05229	4.14764	0.516	2.15034992949166e-194
Ap2s1	0.876213	1.83555	0.967	2.41103969034662e-194
9930012K11Rik	2.1642	4.48217	0.419	4.88724204625678e-194
Tnfrsf1a	1.99394	3.98323	0.732	8.33644159742611e-194
Nid2	2.02996	4.08393	0.779	1.04582636016986e-192
Mrpl171	0.978479	1.97039	0.97	1.84390997358919e-192
Pik3c2b	2.31318	4.96976	0.497	1.0310736292805e-191
Fosl2	2.60489	6.08345	0.27	1.36146313817864e-191
Gab2	2.25444	4.77149	0.331	3.18338453177515e-191
Wsb2	1.8817	3.68509	0.761	6.49594132531295e-191
Plaat3	2.25073	4.75925	0.425	1.25043604174213e-189
Gpi11	0.891084	1.85457	0.977	1.68775332131622e-188
Arhgdia	0.790172	1.72928	0.984	3.92273478931538e-188
Palm1	1.46572	2.76201	0.865	1.56634036333679e-187
Arhgdib1	1.56911	2.96722	0.617	1.79642444607053e-187
Maff	2.29499	4.90752	0.376	8.31792551382047e-187
Arf52	0.736828	1.66651	0.984	1.04105508472719e-186
Reep5	1.22289	2.33413	0.915	4.84962410619374e-185
Stim1	2.05303	4.14977	0.581	1.44325382338431e-184
Fam102b	2.21659	4.64794	0.627	1.88427790449822e-184
Adamts9	2.05488	4.1551	0.474	7.04106265654761e-184
Rabac12	1.57537	2.98012	0.846	3.6334828995168e-183
Coro1c	1.5445	2.91703	0.833	3.82553679813197e-182
Ksr1	2.50699	5.68432	0.329	1.50125557228078e-181
Plpp1	2.01257	4.035	0.592	1.78702592962999e-181
Etl41	2.16372	4.48069	0.475	5.77640819325475e-181
Rap1a1	1.021	2.02933	0.942	6.12895245178274e-181
Ptbp33	1.26572	2.40447	0.898	7.45782187015423e-180
Ripk11	2.05946	4.16831	0.587	1.7241155982992e-179
Ctsl1	1.2692	2.41027	0.921	6.98301154756119e-179
Pls31	1.88499	3.6935	0.753	7.63716086448751e-179
Bnip2	1.11095	2.15987	0.919	7.78913814710044e-179
Dock41	2.04315	4.12143	0.723	1.27815736700506e-177
Arrdc11	2.39695	5.26689	0.252	7.15415078771122e-177
Vsig10	2.49445	5.63514	0.264	6.09437077021352e-176
Gm10638	2.66379	6.33697	0.333	1.37359720216003e-175
Rap2a	1.67341	3.18969	0.777	1.12135814036435e-174
Stard13	2.45939	5.49983	0.27	1.2567288149845e-174
Traf3ip2	2.38119	5.20967	0.335	1.3832825643345e-174
Gnas2	0.537888	1.45185	1	1.15024759899729e-172
Ptpre	2.97671	7.87188	0.303	3.46473278962387e-172
Ldb21	1.63277	3.10108	0.776	7.21969046784986e-172
Gpsm3	1.93713	3.82943	0.502	1.04199906927977e-171
Pxn1	1.9286	3.80686	0.653	1.32916733139571e-171
Cyb5a1	0.795735	1.73596	0.977	3.78771615495319e-170
Cdc42se11	1.55288	2.93402	0.806	9.73089018939732e-169
Schip11	1.87235	3.66128	0.638	1.19481394588832e-168
Fam171a21	1.52956	2.88697	0.817	1.70673799574627e-168
Cnn31	0.704803	1.62992	0.987	3.77033571175581e-168
Renbp	2.17544	4.51722	0.351	5.9210420278132e-168
Creg11	1.48214	2.79363	0.756	6.95847643304401e-168
Plekhg5	2.22285	4.66816	0.445	9.25519658123544e-168
Cpne2	2.10458	4.30072	0.433	9.58699305213441e-168
Svil1	1.69206	3.23117	0.772	1.50831371980158e-167
Mylk	1.70916	3.26969	0.524	3.97142327638613e-167
Ctbs	2.06135	4.17375	0.424	4.14035524745548e-167
Pold41	1.84623	3.59559	0.603	5.23518784394144e-167
Triobp	1.74663	3.35573	0.763	6.90517687590107e-167
Ablim12	2.4423	5.43506	0.527	9.69488013323525e-167
Skap22	1.69641	3.24093	0.695	2.83802332240367e-166
Kctd171	1.71749	3.28865	0.733	4.2617111395155e-166
Mrps61	1.28997	2.44523	0.895	6.34369261178802e-166
Peak1	1.91049	3.75938	0.691	1.37899446967533e-165
Rtl8a	1.81751	3.52473	0.721	2.39854844770017e-165
Junb	1.93481	3.82329	0.779	5.24487135911044e-165
Crem	1.99253	3.97933	0.569	8.12251514895731e-165
Magi3	2.06937	4.19704	0.628	9.06918762928355e-165
Chmp2a2	1.09797	2.14053	0.918	6.90321757058393e-164
Enc11	2.04068	4.1144	0.566	1.21340497490319e-163
Rab131	1.41164	2.66039	0.841	1.45373106697897e-163
Arf11	0.596037	1.51156	0.991	6.01143172385602e-163
Ssu721	0.860995	1.81629	0.964	6.04451463184218e-163
Cd47	1.64578	3.12917	0.776	6.2255904288486e-163
Rhbdf1	2.20122	4.59867	0.421	1.21438648321746e-162
Hras2	0.908404	1.87697	0.947	1.22242079091596e-162
Sptlc2	1.60049	3.03246	0.783	2.18144032859939e-162
Frmd8	1.79009	3.45837	0.687	2.78603109209538e-162
Dad1	0.709419	1.63515	0.98	1.52289133742988e-161
Grasp1	1.66756	3.17676	0.739	2.75426789385293e-161
Nudt16	2.12346	4.35737	0.313	4.10184816857526e-161
Cbfa2t31	2.228	4.68484	0.49	7.85911932429497e-161
Cdipt	1.63525	3.10641	0.788	8.31965695278611e-161
Tmed31	1.5557	2.93977	0.785	3.66004683501229e-160
Sorbs1	2.11255	4.32456	0.487	1.16727304991859e-159
Afdn2	1.19544	2.29014	0.896	1.74221323686682e-159
Mast41	1.92208	3.78969	0.775	5.07140555003629e-159
Vegfc	2.78475	6.89116	0.551	6.2249768418161e-159
Prickle3	2.13764	4.40042	0.427	7.14656406975349e-159
S100a61	1.82542	3.54411	0.491	1.1679095063662e-158
Anxa72	1.8359	3.56995	0.651	1.86002755874186e-158
Pitpnm2	2.11547	4.3333	0.44	2.75940867194166e-158
Ppp1r18	1.69544	3.23876	0.725	8.73182551239956e-158
Erp291	0.808471	1.75135	0.959	1.14755066172384e-157
Snx9	1.66783	3.17736	0.755	2.17993091634667e-157
F2r1	1.46429	2.75927	0.874	3.03164827076083e-157
Slc43a31	1.54724	2.92257	0.718	1.12832466019951e-156
Hmgn5	1.32927	2.51276	0.897	1.76662228809759e-156
Pros11	1.91269	3.7651	0.517	2.17309400426146e-156
Rgl2	1.72012	3.29464	0.7	2.87496141931586e-156
Casp7	1.83168	3.55952	0.625	2.9793227087213e-156
Il3ra	2.14808	4.43238	0.314	8.70564076363465e-156
Apobec3	1.91199	3.76328	0.382	2.07084915128155e-155
Timm10b	0.950565	1.93263	0.964	2.65158548616782e-155
Ppp2r5a1	1.53459	2.89706	0.788	1.14999939776332e-154
Vangl12	1.78666	3.45016	0.552	1.453048814606e-154
Cdc42ep31	1.9084	3.75392	0.678	3.16076920238633e-154
Hspa12b1	1.89854	3.72836	0.625	5.63714855345597e-154
Dlc12	1.38538	2.61241	0.844	2.72287253066036e-153
Bambi1	1.32846	2.51135	0.827	3.07495866412173e-153
Ltbr	1.75384	3.37255	0.67	7.43444992524748e-153
Med102	1.00301	2.00418	0.919	1.28008304756768e-152
Tpm31	0.696029	1.62004	0.992	2.60208010928873e-152
Pdia62	0.691157	1.61458	0.992	4.74844536920003e-152
Shisa5	1.79699	3.47494	0.631	1.26584065531354e-151
Stx7	1.66679	3.17507	0.709	3.53653151649364e-151
St6galnac4	1.73528	3.32945	0.648	4.89589278202132e-151
Spry42	1.76773	3.40517	0.603	6.36511305763675e-151
Rac1	0.655083	1.57471	0.982	1.4196831592801e-149
Plxna21	1.51828	2.86449	0.513	1.52742928294231e-149
Prdx12	0.49453	1.40886	0.999	2.97214506571083e-149
Ccser2	1.7427	3.3466	0.674	4.55621753895226e-149
Npepl1	1.66565	3.17256	0.706	8.72155825121583e-149
Tubb2b2	1.2442	2.36887	0.837	1.03955997166429e-148
Pdzd2	2.46337	5.51502	0.368	2.72065719740847e-148
Fez2	1.51502	2.85802	0.763	2.82371689045275e-148
Arhgef1	1.68058	3.20557	0.737	2.93465588198448e-148
Cmtm6	1.89145	3.71007	0.513	6.98779821335904e-148
Utrn2	1.47653	2.78278	0.833	2.32503088953967e-146
Gng51	0.403211	1.32245	1	2.7360871842277e-146
Flnb1	1.6394	3.11536	0.779	6.22849479739373e-146
Nr4a1	2.30294	4.93464	0.369	1.0384807913306e-145
Slc44a21	1.79238	3.46386	0.664	1.29196192781105e-145
Neu1	1.92656	3.80149	0.536	1.31000582731987e-145
Cables1	2.18027	4.53238	0.371	7.35249507533803e-145
Necap22	1.56001	2.94855	0.765	7.57898134078511e-145
Tmbim1	2.0884	4.25278	0.38	3.54488265705053e-144
Anxa4	2.18987	4.56265	0.279	1.22636134829187e-143
Ifngr1	1.70668	3.26409	0.672	3.26394378767894e-143
Rasal2	1.7743	3.42071	0.692	7.05748034554804e-143
Exoc61	1.83947	3.57879	0.471	7.08414766878893e-143
Lgals8	1.95697	3.88246	0.404	7.25853143555266e-143
Eif1	0.354025	1.27812	1	8.96543648953063e-143
Cast	1.76257	3.39303	0.679	1.35516101791794e-142
Plpp22	1.7235	3.30236	0.688	3.52546772657723e-142
Mbnl22	1.32659	2.50808	0.831	5.44264721408094e-142
Tnip1	2.06801	4.19309	0.492	2.50791473562899e-141
Lipt2	1.89444	3.71777	0.734	2.65372845452068e-141
Ahnak1	1.78689	3.4507	0.754	2.67185697048346e-141
Cpd	1.68609	3.21783	0.753	6.79456488691803e-141
Btg22	2.07167	4.20372	0.666	9.27454519368561e-141
Bgn	1.91765	3.77808	0.543	1.30513940880669e-140
Gale1	1.80089	3.48435	0.59	1.86963115416155e-140
Hmox1	1.61148	3.05566	0.575	2.24684992068183e-140
Endod11	2.14494	4.42274	0.284	3.96224884465811e-140
Ripk31	1.74988	3.36331	0.571	1.31373244673649e-138
C430049B03Rik1	1.44826	2.72879	0.841	2.04327068333783e-138
Ctnnb12	0.615828	1.53244	0.991	3.60649332858496e-138
Cers4	1.85664	3.62163	0.55	3.46974168504226e-137
Fkbp91	1.51997	2.86786	0.784	8.55775165723764e-137
Twf2	1.29502	2.45381	0.816	8.92836408657183e-137
A930006K02Rik	2.22143	4.66355	0.333	1.68294522766756e-136
Sorbs3	1.77624	3.42531	0.524	1.00792428154179e-135
Txn11	0.499331	1.41356	0.999	1.50588551267707e-135
Fli11	1.15987	2.23438	0.883	2.77597912879634e-135
Atxn1	2.02013	4.05621	0.301	6.90740528990797e-135
Smap2	1.39722	2.63393	0.79	7.5378611294502e-135
App1	1.13533	2.19669	0.902	2.14632726325179e-134
Rbms12	0.910473	1.87966	0.938	1.83314330689299e-133
Prex21	1.49488	2.81842	0.819	4.36092584341676e-133
Nfic1	1.64285	3.12283	0.652	4.5902095692018e-133
Nagk1	1.71938	3.29296	0.509	4.97969785077938e-133
Hoxb4	1.1806	2.2667	0.602	1.86245702178125e-132
Inf2	2.22588	4.67795	0.281	1.94376649094487e-132
Ube2a	1.01785	2.02491	0.914	2.39329144996403e-132
Irf2	1.66087	3.16207	0.7	3.37075043802587e-132
Map4	1.37584	2.59519	0.793	3.39012614299233e-132
Fam107b	1.46684	2.76416	0.736	4.32415270133128e-132
Rock2	1.0472	2.06651	0.897	2.14354537993174e-131
Uqcrq2	0.52729	1.44122	0.991	2.24085728928443e-131
Hprt1	1.08917	2.12752	0.868	1.13898898355121e-130
Vamp82	1.07944	2.11321	0.872	1.69777130115131e-130
Fam102a1	1.81812	3.52622	0.582	2.20988966905952e-130
Sdcbp	0.884651	1.84632	0.914	3.36995751138379e-130
Lrrc581	1.0003	2.00042	0.922	1.920597350685e-129
Adam101	1.19418	2.28816	0.855	1.97570514135027e-129
Tbrg12	0.783816	1.72168	0.94	4.45838620317324e-129
Dgkz	1.31576	2.48934	0.786	5.36264004566454e-129
Ppib2	0.494685	1.40901	0.992	5.54501743256854e-129
Msrb3	1.87172	3.65969	0.477	1.09833674910941e-127
Arhgap11	1.59538	3.02174	0.673	1.76727159368837e-127
Itpr2	1.9842	3.95645	0.331	3.47660426123682e-126
Gmds	1.54913	2.92641	0.636	3.30038252807034e-125
Rps6ka1	1.61889	3.07138	0.645	4.02151577980431e-125
St3gal11	1.86239	3.63609	0.424	9.25031595085669e-125
Atp6v0e1	0.888479	1.85122	0.924	1.38275596246579e-124
Rhog	1.38364	2.60926	0.764	1.80112273575207e-124
Stxbp1	1.76092	3.38914	0.473	4.38698061093472e-124
Fhod1	1.73464	3.32796	0.524	2.01109161762109e-123
Capza22	0.639699	1.558	0.971	3.41469080814114e-123
Fam122b	1.91721	3.77693	0.453	4.20684141457071e-123
Rreb12	1.70133	3.25201	0.539	6.58366127120066e-123
Klhl8	2.1095	4.31542	0.34	7.65404253191282e-123
Hexa	1.45899	2.74917	0.709	8.61667275013912e-123
Cnrip1	1.80712	3.49943	0.462	1.26941512628172e-122
March21	1.31142	2.48186	0.681	1.62218056253786e-122
Hey1	2.58238	5.98928	0.518	1.93600063189898e-122
Rab8b1	1.69659	3.24133	0.65	2.70900789091499e-122
Fam57a	1.77473	3.42174	0.557	3.89608331558008e-122
St3gal51	1.44345	2.71971	0.718	4.00244655105423e-122
Sgms11	1.79841	3.47837	0.524	4.72153336678752e-122
Slc16a13	1.79915	3.48014	0.414	6.73060717678322e-122
Pdk11	1.53883	2.90558	0.664	6.91144626708836e-122
Pam1	1.51798	2.86391	0.621	7.10930679396894e-122
D1Ertd622e1	1.64586	3.12935	0.592	4.99452566050741e-121
Xpnpep1	1.17632	2.26	0.835	7.08930783551259e-121
Trp53i112	1.83621	3.57072	0.478	7.14289174792762e-121
Siah2	1.76966	3.40974	0.37	1.0320128133657e-120
0610012G03Rik	0.659317	1.57933	0.952	2.64172960635971e-120
Rgl11	1.38838	2.61785	0.733	3.60372366058816e-120
Nrbp11	1.06926	2.09836	0.853	9.10249898389195e-120
Brk11	0.568619	1.4831	0.974	2.61725308818572e-119
Ebf31	1.35781	2.56296	0.669	6.41608356043972e-119
Bmp2k1	1.50813	2.8444	0.62	1.18176226218126e-118
Lamp11	0.708496	1.6341	0.944	1.22435830068713e-118
1810037I17Rik2	0.809529	1.75264	0.94	2.04091447630092e-118
Stx62	1.13822	2.2011	0.832	2.12282164114812e-118
Spata61	1.51609	2.86014	0.68	4.02674748072169e-118
Adgre5	2.02839	4.07951	0.446	5.571097450345e-118
Litaf1	1.20017	2.29767	0.812	1.34655906425439e-117
Tprgl2	1.09313	2.13337	0.847	1.36480167122994e-117
Prkd2	1.70528	3.26092	0.515	4.56641702026985e-117
Ubc1	0.628472	1.54593	0.993	1.14162470503669e-116
Fam3c2	1.37645	2.59628	0.761	1.32692186724961e-116
Parvb1	1.55857	2.94562	0.637	2.3780963750938e-115
Trim3	1.66224	3.16508	0.475	2.88046402190138e-115
Dpysl31	1.76119	3.38977	0.61	3.17041930900918e-115
Grpel12	0.736887	1.66658	0.94	4.58941186507958e-115
Gm42702	2.00239	4.00664	0.278	5.42791172672057e-115
Sft2d21	1.83919	3.5781	0.457	8.83484811820806e-115
Aldoa2	0.583446	1.49842	0.995	8.97984209757897e-115
Marcks1	0.472363	1.38738	1	9.19241187818602e-115
Mtus1	1.8042	3.49236	0.356	9.56386199289774e-115
Cdc42bpb1	1.4627	2.75624	0.73	9.74351303634383e-115
Arl4a1	1.53076	2.88938	0.723	1.6725536157227e-114
Mydgf1	0.850467	1.80308	0.908	2.34863435436801e-114
Rnasek	0.939063	1.91728	0.9	4.50347244450066e-114
Pdia32	0.591375	1.50668	0.993	6.75068545874468e-114
Ap2m1	0.674985	1.59658	0.947	7.72105113085485e-114
Slco3a1	1.6986	3.24586	0.487	9.69972355832601e-114
Fkbp102	1.36572	2.57705	0.742	9.94521153313525e-114
Uvrag	1.58426	2.99853	0.652	1.54765898828156e-113
Ap1s1	0.805058	1.74722	0.9	2.95874103343243e-113
Milr1	1.77088	3.41262	0.259	4.2155739398487e-113
Srp9	0.614087	1.53059	0.98	6.35333946516741e-113
Commd71	0.970145	1.95904	0.858	1.17294870821364e-112
Txndc171	0.550441	1.46453	0.98	1.41322862892552e-112
Acyp21	1.65476	3.14872	0.463	5.48633333987103e-112
Ctnnd12	1.13159	2.19101	0.823	1.02183999085198e-111
Nfkb1	1.46997	2.77017	0.678	1.26578784104355e-111
Slc23a21	1.78813	3.45366	0.429	1.88628587432807e-111
Gm170181	1.12756	2.1849	0.816	2.93644906900792e-111
Cd59a2	1.5083	2.84475	0.6	4.13522248456352e-111
Xbp11	1.07445	2.10592	0.853	5.04743932527306e-111
Diaph2	1.85663	3.62159	0.46	5.98890523310815e-111
Rab5c	0.853417	1.80678	0.886	6.9374313668718e-111
Pmp221	1.5079	2.84397	0.508	2.87509436700656e-110
Unc5b2	2.31099	4.96223	0.65	3.31599679782076e-110
Rab2a1	0.557277	1.47149	0.974	4.18239814622552e-110
Id31	0.921268	1.89378	0.968	4.93299909570269e-110
Ccdc126	1.85883	3.62713	0.411	9.62223581822996e-110
Ost41	0.54466	1.45868	0.975	2.04926703680717e-109
Hk11	1.58161	2.99303	0.639	2.23790759263592e-109
Baiap21	1.65442	3.14797	0.51	3.5389728642638e-109
Ccnyl11	1.57997	2.98963	0.627	6.18057311870572e-109
Pqlc11	1.7893	3.45646	0.481	8.61389649839154e-109
Morc41	1.77432	3.42076	0.417	1.10647707857287e-108
Git2	1.40578	2.64962	0.764	2.8217431842073e-108
Prkar1a1	0.58334	1.49831	0.966	7.27477724651784e-108
Arl4c2	1.46346	2.75769	0.645	7.54122296303457e-108
Atp1b3	0.90797	1.8764	0.915	8.67523506188087e-108
Atp2b41	1.72368	3.30279	0.406	9.80609125667097e-108
Cyfip11	0.830813	1.77869	0.91	1.09311848128833e-107
Tnnt1	1.64598	3.1296	0.265	1.33357892704326e-107
Ap1s21	1.46868	2.76768	0.639	1.59646541247484e-107
Vps29	0.715755	1.64234	0.939	3.55035662666383e-107
Zeb11	1.1519	2.22207	0.825	3.92545686461097e-107
Kctd101	1.33222	2.51789	0.746	3.9360629534262e-107
Nfkb2	2.08512	4.2431	0.334	4.57786177210714e-107
Man2a12	1.47661	2.78295	0.648	6.14017108618314e-107
Phlda32	1.39149	2.62349	0.627	1.19861175286404e-106
Man1a	1.65875	3.15742	0.375	2.373885018605e-106
Slc38a10	1.32035	2.49726	0.733	5.99158751944516e-106
Fmnl31	1.41095	2.65912	0.699	1.07500000108396e-105
Mgat21	1.11579	2.16714	0.802	1.39303306105092e-105
Ufm1	0.781226	1.71859	0.914	1.56085644382717e-105
Arpc5l1	0.722273	1.64978	0.919	3.03684753881008e-105
Cdyl2	1.76219	3.39212	0.273	3.60178211512989e-105
Hip11	1.11337	2.1635	0.817	6.91891027930739e-105
Hoxb5	1.16897	2.24851	0.446	1.83496589229119e-104
Cdk17	1.49414	2.81696	0.653	7.07730078220046e-104
C1qtnf6	1.56697	2.96281	0.526	7.95993089808646e-104
Ssr41	0.674599	1.59615	0.926	1.20846014729906e-103
Pygb1	1.59327	3.01733	0.583	1.25273976046493e-103
Kit	1.8555	3.61877	0.488	2.86132033114479e-103
Slc25a52	0.479327	1.39409	0.995	4.43128823806274e-103
Lnx2	1.65738	3.15442	0.391	4.57141769606202e-103
Itpr3	2.11678	4.33726	0.354	9.52972053351994e-103
Prelid22	1.3249	2.50515	0.711	1.4407093242447e-102
Tmed5	1.16113	2.23633	0.79	5.37982904125143e-102
Nudt42	0.478843	1.39363	0.938	8.45231577751373e-102
Itprid2	1.89766	3.72608	0.421	1.9355165441291e-101
Ppm1f	1.56835	2.96566	0.548	2.4106942880358e-101
Ccdc125	1.79842	3.47839	0.326	3.23119146494254e-101
Ifngr2	1.33781	2.52767	0.684	3.95327613760355e-101
Dusp13	1.41388	2.66452	0.746	4.57658781489967e-101
Rexo21	0.751138	1.68312	0.912	5.00474572797037e-101
Raph12	1.31372	2.48582	0.775	5.51855676135115e-101
Arhgef71	1.25686	2.38975	0.772	6.60871142348483e-101
Spag91	0.997768	1.99691	0.858	6.6729464333253e-101
Spns1	1.2483	2.37561	0.771	9.90750309074712e-101
C2cd2	1.59669	3.02448	0.442	4.82705201907502e-100
Ccnjl2	1.17921	2.26452	0.764	8.84515931052347e-100
Mef2d	1.46217	2.75522	0.595	1.70310402017964e-99
Dynlt32	1.43902	2.71136	0.611	1.89960840841135e-99
Ntan11	0.915733	1.88653	0.863	2.45876049942709e-99
Tmbim6	0.701069	1.62571	0.929	3.53110163977161e-99
Yes11	1.2217	2.33221	0.781	5.84781010679555e-99
Ets21	0.950713	1.93283	0.893	6.41735447344554e-99
Bcar11	1.36755	2.58033	0.685	9.19069152617736e-99
Fads31	1.96183	3.89556	0.253	1.17194861402138e-98
Ophn1	1.72122	3.29714	0.476	3.22384272603e-98
Rnpep1	1.17386	2.25614	0.758	4.66750102977744e-98
Zeb22	1.19255	2.28557	0.533	1.07876942813906e-97
Tpm11	0.698111	1.62238	0.951	1.31325739364631e-97
Nav11	1.14598	2.21297	0.785	1.67597241424439e-97
Phlda12	1.35778	2.56291	0.658	6.27324213426214e-97
Cltb1	1.39744	2.63433	0.476	8.44389885806643e-97
Mtch11	0.545062	1.45908	0.973	9.56319317731685e-97
Mark4	1.39754	2.63452	0.638	1.18998964182521e-96
Mgmt	1.42522	2.68555	0.494	3.74417012758507e-96
Lrrc8b1	1.66289	3.16649	0.414	4.17284029940337e-96
Kdelr21	0.632834	1.55061	0.957	4.61899959076181e-96
Naa201	0.796411	1.73678	0.881	1.95183759816022e-94
Rps22	0.266225	1.20266	1	2.7250413646834e-94
Fndc3b1	1.60122	3.03399	0.572	8.05402049223334e-94
Filip1l1	1.31361	2.48563	0.672	9.37103186515263e-94
Stat1	1.58848	3.00733	0.383	2.04375841844452e-93
Tcn22	1.60888	3.05016	0.456	2.10309664174678e-93
Nfatc1	1.63084	3.09693	0.39	2.55029444883908e-93
Acot71	1.41504	2.66668	0.59	3.95798595063848e-92
Selenom1	1.22362	2.33531	0.76	4.24116559992174e-92
Prkce1	1.59942	3.03022	0.52	1.07145349154386e-91
Pdcd6ip	0.947264	1.92821	0.817	1.34977281088451e-91
Mtpn1	0.677613	1.59949	0.932	1.6425997575037e-91
Apbb21	1.44241	2.71775	0.699	2.32997076055976e-91
Plcl1	1.68113	3.20679	0.295	2.58791885027996e-91
Hmox21	0.858342	1.81295	0.873	1.03394580135709e-90
Zbtb46	1.6543	3.1477	0.422	1.29925466595931e-90
Fbxo61	1.41795	2.67206	0.372	1.36886651565393e-90
4921524J17Rik1	0.924157	1.89758	0.862	1.39165575840896e-90
Ktn11	0.713649	1.63995	0.943	1.53847853753266e-90
Pim31	1.31573	2.48928	0.723	1.63222930705948e-90
Pelo	1.23577	2.35506	0.769	1.76961626393399e-90
Nin	1.42991	2.69431	0.655	1.88306948809885e-90
Nipsnap3b	1.04299	2.0605	0.783	4.73972920208044e-90
Eva1a	1.76082	3.3889	0.415	4.92866609022272e-90
Slc12a21	1.20294	2.30208	0.768	5.92894074056344e-90
Dcbld11	1.34135	2.53388	0.651	8.47567958329089e-90
Lpar41	1.02378	2.03324	0.833	1.39329072704527e-89
Crlf2	1.72595	3.30797	0.268	1.95865151546741e-89
Nol4l	1.3116	2.48216	0.611	3.45201781794053e-89
Bag3	1.4702	2.7706	0.496	1.22368916286199e-88
Vdac11	0.441001	1.35755	0.991	1.3942613057915e-88
Cpeb41	0.894087	1.85843	0.405	1.71449710179954e-88
Cd2ap1	0.861227	1.81658	0.875	2.14762845321635e-88
Tram11	0.964859	1.95187	0.846	2.27577444328917e-88
Aph1a1	0.976556	1.96776	0.813	3.01720914841807e-88
Fermt21	0.577727	1.4925	0.957	7.95335951745781e-88
Crtap2	1.33875	2.52932	0.616	8.07882563469448e-88
Laptm4b1	1.09533	2.13662	0.783	1.87651961084692e-87
Pawr1	1.8676	3.64926	0.299	2.20273283596126e-87
Sox13	1.67976	3.20374	0.436	2.33477929917477e-87
Lpp2	1.09395	2.13458	0.818	2.74978985798501e-87
Myo1b1	0.831978	1.78012	0.907	3.46754298697565e-87
Ankrd37	1.68727	3.22048	0.53	3.7585448144649e-87
Ptpn121	1.08668	2.12384	0.786	6.09065955478886e-87
Tram2	1.62646	3.08755	0.424	6.75288396878181e-87
Ptpn15	0.825674	1.77236	0.859	1.13737345806015e-86
Chmp3	0.971495	1.96087	0.81	2.25222586705714e-86
Edf11	0.425901	1.34341	0.972	4.52766607246285e-86
Iqsec11	1.47758	2.78482	0.529	5.18953243133928e-86
Reep32	1.0411	2.05779	0.784	6.33237230183375e-86
Mdfic	1.3996	2.63829	0.436	1.51209092406143e-85
Mob3c	1.67451	3.19211	0.275	2.30607749870351e-85
Sptssa1	0.661972	1.58224	0.917	6.7106304298041e-85
Cyp20a1	1.2333	2.35103	0.692	9.2146579906973e-85
Tmem256	0.62523	1.54246	0.945	1.57928623112506e-84
Leprot1	1.11536	2.16649	0.76	2.15930462026751e-84
Kifc3	1.6729	3.18856	0.334	8.09249754579556e-84
Iffo2	1.4236	2.68253	0.554	1.00601020956468e-83
Pip4k2a	1.33458	2.52202	0.524	1.41715583686089e-83
Vcl2	0.981396	1.97438	0.8	1.46091432759831e-83
Stim21	1.30419	2.46946	0.644	1.85090663482093e-83
Acadl1	0.865015	1.82136	0.846	2.03766934544833e-83
Tspan142	1.21569	2.32251	0.686	2.0577256892893e-83
Armcx31	1.11929	2.1724	0.775	2.78543424274034e-83
Pcyox1l1	1.29802	2.45892	0.55	5.5613595825017e-83
Stk25	1.13595	2.19764	0.753	8.29067680077093e-83
Colgalt1	1.03583	2.0503	0.788	8.93983018361559e-83
Nras	0.671191	1.59239	0.907	9.87229777906403e-83
Zfpm11	0.890052	1.85324	0.401	1.30629927587678e-82
Sec11c1	1.19427	2.28828	0.68	1.50344436041693e-82
Ctnna11	0.591811	1.50714	0.957	1.58920448975673e-82
Akt11	0.639245	1.55751	0.909	4.14935869619065e-82
Klf10	1.47756	2.78477	0.484	5.5729461351698e-82
Efnb21	1.34362	2.53787	0.803	1.47794826232181e-81
Rtl8b1	1.36555	2.57675	0.607	2.64013226520859e-81
Mgat1	1.36675	2.57889	0.604	2.86240493292727e-81
Tsc22d42	0.845059	1.79634	0.845	3.65821053842394e-81
Trappc2	1.40876	2.65509	0.48	4.94931290422973e-81
Tmed91	0.515568	1.42956	0.968	7.33898728944363e-81
Syngr22	1.32721	2.50917	0.484	9.48720649302694e-81
Mapk11	1.58079	2.99134	0.341	1.64425743640262e-80
Ocel11	1.58718	3.00461	0.305	2.09841201286866e-80
Klhl3	1.61625	3.06578	0.296	2.31599593987111e-80
Abhd51	1.29287	2.45014	0.56	4.49805616876442e-80
Tmem184b1	1.38574	2.61306	0.536	5.93798919098349e-80
Rit1	1.38095	2.6044	0.575	1.12939299683673e-79
Cds2	1.35452	2.55713	0.635	1.20051282949646e-79
Dock11	1.37187	2.58806	0.624	1.76728986702436e-79
Bend7	1.49192	2.81264	0.295	1.78596469953131e-79
Eva1b1	0.659287	1.5793	0.942	2.05039830432382e-79
Comt1	0.924745	1.89835	0.804	3.61584985811702e-79
Rnf19a	1.28086	2.42983	0.617	4.05085172448183e-79
Ccnd11	0.748104	1.67958	0.94	4.16109338266566e-79
Capzb1	0.492091	1.40648	0.966	4.18371298872366e-79
Twf12	0.959615	1.94479	0.784	7.09443158019553e-79
Inpp5a	1.43161	2.69748	0.443	1.44859040516012e-78
Tmem86a	1.62317	3.08051	0.307	2.02549896307258e-78
Map1lc3b1	0.536632	1.45058	0.97	3.97618484537171e-78
Gemin7	0.713736	1.64005	0.895	5.72174056850288e-78
Cib1	1.10501	2.151	0.788	6.20183292464621e-78
Stat31	1.39476	2.62944	0.546	7.97337219289098e-78
Poglut31	1.32239	2.5008	0.452	1.02824480952323e-77
Klf131	0.941921	1.92108	0.783	1.26187434188349e-77
Pla2g6	1.37964	2.60203	0.419	1.31574410454045e-77
Myo1e1	1.32663	2.50816	0.61	1.48362840790917e-77
Hoxb8	1.41897	2.67394	0.364	4.63792976034437e-77
Gsr2	0.973514	1.96362	0.786	6.95230689339462e-77
Ccn2	1.77328	3.41829	0.383	4.14247478634541e-76
Flna1	0.763452	1.69755	0.924	5.95597557768938e-76
Zfp7111	1.374	2.59189	0.621	1.29820809671147e-75
Map7d11	0.790153	1.72926	0.855	1.51474243793777e-75
Hspa51	0.5021	1.41627	0.993	3.00482448572204e-75
Sept71	0.403215	1.32245	0.986	5.97834722631335e-75
Timp11	1.30712	2.47447	0.491	1.90025573302769e-74
Ebf12	0.990614	1.98703	0.771	1.97917879924285e-74
Mcl1	0.542493	1.45649	0.942	2.68875626251069e-74
Psmc41	0.494308	1.40864	0.979	3.31089113833343e-74
Shc2	1.49782	2.82416	0.327	4.4845950224153e-74
Ppp1r14a	1.34658	2.54309	0.443	9.49913694855051e-74
Rab1a1	0.632282	1.55001	0.895	1.41342425512949e-73
Taok21	1.16132	2.23661	0.72	1.67119449550393e-73
Creb5	0.75191	1.68402	0.393	3.53334460312347e-73
Tmem1591	1.38618	2.61386	0.383	3.62611963449106e-73
Gadd45g1	1.37099	2.58648	0.357	6.44785108796408e-73
Tbc1d42	1.43542	2.70461	0.457	9.80342174163208e-73
Pdcd10	0.635482	1.55346	0.907	1.36925611632206e-72
Oaz21	0.985214	1.97961	0.831	1.56612020178266e-72
Map3k3	1.20994	2.31328	0.537	2.0148488478099e-72
Pak22	0.559258	1.47351	0.944	2.04851169910594e-72
Zyx1	0.855446	1.80932	0.817	2.8196476684199e-72
Ccdc88c1	1.79842	3.4784	0.301	4.7829818757878e-72
Sipa1l2	1.50018	2.82877	0.427	4.93116302655536e-72
Ccdc121	0.618751	1.53555	0.914	5.08946360117932e-72
Slc5a3	1.39343	2.62702	0.589	1.07340456817025e-71
St51	1.21928	2.32831	0.614	1.93976910539626e-71
Smco42	1.01083	2.01507	0.812	1.96230662862223e-71
Gm2661	1.22626	2.3396	0.582	3.40607610944044e-71
Cox7a2l1	0.427816	1.3452	0.984	5.31263364493853e-71
Ssh21	1.22549	2.33835	0.645	6.95522032633954e-71
Bcl101	0.904377	1.87174	0.83	7.73503632840384e-71
Swap70	1.13316	2.19338	0.704	8.71616854010046e-71
Adamts11	1.46974	2.76972	0.597	8.85302842261804e-71
Nckap5l1	1.25237	2.38232	0.601	1.42147517807171e-70
Gipc12	0.691883	1.61539	0.882	2.59746126186065e-70
Eps151	1.18905	2.28003	0.645	2.8895075754838e-70
Inpp4b1	1.43865	2.71068	0.315	6.11478950088018e-70
Nfib2	0.980933	1.97374	0.761	7.46469994550801e-70
Ano10	1.41758	2.67136	0.415	1.09867171781836e-69
Tlnrd11	0.826622	1.77353	0.83	1.13977788731704e-69
Bcl21	1.23119	2.3476	0.629	1.20547902583673e-69
Rbm43	1.46388	2.7585	0.345	1.4149446657891e-69
Hipk3	1.32888	2.51208	0.565	1.42863285955088e-69
Dnm2	1.00793	2.01103	0.74	3.20841929829611e-69
Snn2	1.08782	2.12552	0.715	7.81996473178588e-69
Dnajc3	0.820448	1.76595	0.833	9.24190944421771e-69
Cryzl2	1.42179	2.67917	0.327	1.15452234137276e-68
Mapk121	1.1924	2.28533	0.574	1.32203075676175e-68
Wdfy11	1.04806	2.06774	0.692	1.93826489776292e-68
Prodh1	1.32224	2.50054	0.509	3.25929167033593e-68
Nrp21	0.640422	1.55878	0.746	5.67056606794583e-68
Adarb1	1.75858	3.38364	0.349	6.46713447279861e-68
Enox2	1.32191	2.49996	0.363	6.93721691474437e-68
Ier3	1.5512	2.93061	0.429	8.00606471708194e-68
Isca11	1.21062	2.31437	0.602	8.61916436429699e-68
Ndufs51	0.412152	1.33067	0.987	1.40623645475224e-67
Rer11	0.542065	1.45606	0.908	2.03862122471806e-67
Ltv11	0.896241	1.86121	0.804	2.48064247302855e-67
Lifr1	1.4951	2.81885	0.543	2.73357451415453e-67
Plcb41	1.32078	2.49801	0.54	2.96591534908697e-67
Slk	0.797495	1.73808	0.834	4.05070515107327e-67
Adipor11	0.767195	1.70196	0.819	5.81768949634329e-67
Orai3	1.32411	2.50378	0.436	6.4817287596212e-67
Psap1	0.908846	1.87754	0.814	6.9767652676766e-67
Rmc1	1.29181	2.44835	0.37	1.1050826197477e-66
Inpp1	1.29522	2.45414	0.481	1.60180237231431e-66
Ndfip21	0.780454	1.71767	0.809	2.3110219251732e-66
Tbc1d9b1	1.17413	2.25657	0.59	2.61753818694725e-66
Cd2761	0.978666	1.97064	0.747	4.39857887540488e-66
Peli21	1.08413	2.12009	0.597	4.97597867563479e-66
Tmod3	0.657352	1.57719	0.876	6.83020029772282e-66
Tnks1bp1	1.45299	2.73775	0.466	8.70688991966878e-66
Lipa1	1.34732	2.5444	0.56	1.6964188797148e-65
Hoxb7	1.27347	2.41742	0.415	1.94371208919414e-65
Ilk1	0.783262	1.72102	0.835	2.4055340880179e-65
Gas2l3	1.4016	2.64195	0.449	2.95728586981632e-65
Hmg20b1	0.561925	1.47624	0.933	5.20445165885112e-65
Nek6	1.07978	2.11372	0.658	8.6765141862896e-65
Hif3a1	1.41225	2.66152	0.301	9.40486668881943e-65
Mid1ip1	1.18259	2.26984	0.47	2.59087286365454e-64
Chmp61	0.850439	1.80305	0.776	4.23455846591589e-64
Eea12	1.07698	2.10962	0.643	7.08757328873072e-64
Acat11	0.889368	1.85237	0.779	7.37109501452726e-64
Hmcn11	0.983006	1.97658	0.797	7.52076655808588e-64
Rgs191	0.922653	1.8956	0.763	9.05520805327089e-64
Ptk21	0.821749	1.76755	0.818	3.58980029636324e-63
Mrpl363	0.709417	1.63514	0.866	5.96421879531308e-63
Pdcl31	0.634884	1.55281	0.887	8.2347419024587e-63
Pnpla2	1.5084	2.84494	0.288	9.70561285416987e-63
Map3k201	1.19523	2.28981	0.538	9.98539109064994e-63
Pik3cb1	1.42742	2.68965	0.263	1.88645997760741e-62
Numb1	1.0648	2.09189	0.705	2.47472066560017e-62
Tmem1652	0.586717	1.50183	0.9	2.60614765052494e-62
Armcx21	1.13777	2.2004	0.799	4.30611990087342e-62
Tradd	1.18559	2.27456	0.331	4.54105336473763e-62
Naa382	0.643203	1.56179	0.873	1.07001976442923e-61
Mbd22	0.896701	1.8618	0.771	1.61907511723663e-61
Shkbp11	1.16449	2.24153	0.588	2.2353393492238e-61
Pofut21	0.90099	1.86735	0.741	2.51873681685045e-61
Lrch1	1.38109	2.60466	0.336	3.34453023821294e-61
Mmp142	0.991562	1.98834	0.771	4.91393650152794e-61
Zdhhc201	0.836827	1.78612	0.823	6.60578179226886e-61
Nomo11	1.20201	2.3006	0.546	9.8277606800902e-61
Stx121	0.809431	1.75252	0.788	1.25729500714375e-60
Ctsz1	0.739112	1.66915	0.81	2.31845910936873e-60
Add1	0.736125	1.6657	0.845	3.44300646251385e-60
Ifnar11	1.09297	2.13312	0.688	4.80180799843357e-60
Acsf2	1.25145	2.38081	0.478	5.73468531860476e-60
Btbd32	1.22277	2.33394	0.593	8.16855799822988e-60
Rin2	1.14789	2.21589	0.359	1.25587869128398e-59
Cd3021	0.997301	1.99626	0.66	2.05655543140778e-59
Tstd3	1.17058	2.25102	0.557	2.60311105781061e-59
Zdhhc2	1.37201	2.58831	0.34	2.63676624227528e-59
Usp12	1.114	2.16445	0.593	3.45102981041661e-59
Smdt1	0.400246	1.31973	0.966	4.61949727471669e-59
Pxdn1	0.899278	1.86513	0.819	4.7629897076745e-59
Armcx12	1.08127	2.1159	0.67	6.56919428149374e-59
Slc7a13	1.21534	2.32195	0.502	1.05751697399887e-58
Strn	1.2377	2.35822	0.56	1.44861810530893e-58
Slc25a30	1.17729	2.26152	0.501	1.47932948900925e-58
Stx4a1	1.05503	2.07776	0.683	1.70922431871261e-58
Slc30a11	1.28745	2.44096	0.404	1.96949758241429e-58
Shc1	1.01172	2.01632	0.673	2.32089031281125e-58
Serhl	1.2018	2.30026	0.415	2.37220207061705e-58
Nlk1	1.07682	2.10939	0.673	2.61632754275275e-58
Rassf11	0.864899	1.82121	0.756	5.83947917204965e-58
Ech1	0.819744	1.76509	0.798	7.31127656398261e-58
Zfp36	1.13757	2.20011	0.485	1.09835395347221e-57
Ttc7b1	1.19779	2.29388	0.498	2.33538610778544e-57
Bsg2	0.339988	1.26575	0.988	2.39294372796477e-57
Dapk3	0.927299	1.90171	0.76	7.98874439702362e-57
Hyal22	0.904282	1.87161	0.772	1.33932921862629e-56
Lims11	0.74341	1.67413	0.82	1.63597372210374e-56
Selenof1	0.385175	1.30602	0.979	2.04096863053424e-56
Sh3glb21	1.0055	2.00764	0.656	2.10681843546853e-56
Selenok1	0.422909	1.34063	0.956	2.51328061061471e-56
Nudt9	0.885358	1.84722	0.749	2.62623565489676e-56
Mtln3	1.02593	2.03627	0.653	2.69027457930235e-56
Ndel11	0.902843	1.86975	0.709	5.2129671460426e-56
Ext21	0.981535	1.97456	0.673	1.07109236720709e-55
Acap21	0.9516	1.93402	0.698	1.29618057420799e-55
Tpm3-rs71	0.80506	1.74722	0.8	1.40422009445038e-55
Nqo2	1.06034	2.08543	0.502	1.49437464074096e-55
Fis1	0.404586	1.32371	0.972	1.50080134705082e-55
Nox4	1.46281	2.75645	0.264	1.73728245964585e-55
Gna121	1.03837	2.05391	0.656	2.63107324144198e-55
Micall21	1.38406	2.61002	0.337	3.3585388408197e-55
Ydjc	1.30307	2.46754	0.308	3.4876432546003e-55
Ppp1r111	0.475712	1.3906	0.921	5.8534817460135e-55
Rps6ka31	0.79195	1.73141	0.784	5.9217888118291e-55
Gtf2e21	0.504048	1.41819	0.917	8.36221087031226e-55
Desi2	0.738483	1.66842	0.81	9.03535716899359e-55
Rilpl11	0.930266	1.90563	0.698	1.42667996494838e-54
Fam98c	1.09537	2.13668	0.364	1.51432551478991e-54
Hsd17b11	1.23872	2.35989	0.474	1.51520332174924e-54
Nfkbia	1.23456	2.35309	0.767	1.56237526259389e-54
Gne	1.19857	2.29512	0.405	1.69263326064535e-54
Dusp61	0.683363	1.60588	0.825	2.31458003439162e-54
Nckipsd	1.28305	2.43353	0.275	2.79838578424878e-54
Ifnar2	0.942202	1.92146	0.663	5.87660582946106e-54
Irf2bp21	1.00908	2.01262	0.694	6.7247566508028e-54
Cflar1	0.980042	1.97252	0.63	8.58076149423777e-54
Tmem30a	0.861704	1.81718	0.761	9.8248294400622e-54
Tmem1731	1.10552	2.15177	0.474	1.1724105167096e-53
Serinc5	1.483	2.79529	0.273	1.23809001522764e-53
Chn2	1.39126	2.62307	0.272	1.72670640289805e-53
Ppia2	0.211601	1.15797	1	2.02427996735507e-53
Rab5if1	0.396705	1.3165	0.963	2.61667667654937e-53
Atp6v0a2	1.08454	2.1207	0.632	3.0595759428975e-53
Cyb5r1	1.13609	2.19785	0.531	3.25422253631299e-53
Rab21	0.825606	1.77228	0.765	3.4749338579444e-53
Asah1	1.01533	2.02136	0.664	3.81159480799072e-53
Nucb1	0.845154	1.79646	0.767	7.58448037956019e-53
Capza11	0.555407	1.46958	0.872	8.26572922338903e-53
Prdx61	0.322738	1.2507	0.991	9.17433110999247e-53
Ccnd31	0.437619	1.35437	0.963	1.10408825280779e-52
4930402H24Rik1	1.12989	2.18842	0.529	1.13074449617593e-52
Lck	1.4035	2.64543	0.294	1.52979484509305e-52
Ammecr11	1.02875	2.04025	0.747	1.91459117968229e-52
Plod11	1.20798	2.31015	0.545	2.22703585068606e-52
Ebpl2	0.80551	1.74776	0.796	2.57727657127947e-52
Ric8a	1.09008	2.12886	0.569	4.2035536608934e-52
Myo101	0.825843	1.77257	0.832	4.65261442432472e-52
Selenon1	0.929837	1.90506	0.674	8.07633538182516e-52
Map3k13	1.00547	2.00759	0.622	8.59594147235089e-52
Parva2	0.787803	1.72644	0.767	9.378463187626e-52
St3gal61	0.98208	1.97531	0.509	1.03885886808914e-51
Cemip21	1.00605	2.00841	0.765	1.0402720609091e-51
Zfp36l12	0.602629	1.51848	0.928	1.08093162546597e-51
Rel1	1.06556	2.09298	0.35	1.17087812961474e-51
Lix1l1	0.919583	1.89157	0.679	1.19651108988016e-51
Cr1l2	0.951129	1.93339	0.688	1.50201329585691e-51
Gnpda21	1.05322	2.07516	0.61	1.5831461399097e-51
Arf41	0.346825	1.27176	0.989	2.05021763135684e-51
Tlcd2	1.37107	2.58662	0.317	2.10446264511343e-51
Mrtfb1	1.12841	2.18618	0.588	2.44689071414295e-51
Kti121	0.748847	1.68045	0.795	3.09428718904968e-51
Zfp710	1.05376	2.07593	0.552	4.48482781626918e-51
B4galt51	1.19154	2.28397	0.379	4.89811063579449e-51
Manf1	0.419002	1.337	0.981	5.79767668728206e-51
Hip1r	1.61132	3.0553	0.256	6.13253143329385e-51
Gnb11	0.342833	1.26824	0.987	6.45977650648444e-51
Fhl3	1.11468	2.16548	0.447	7.65726219896665e-51
Limk21	1.01237	2.01722	0.468	1.13128304082152e-50
Snx41	0.768986	1.70407	0.758	1.39488296054972e-50
Cltc	0.54172	1.45571	0.912	1.70977360868702e-50
Maml2	1.11318	2.16323	0.352	2.00812968841445e-50
Nckap11	0.68891	1.61207	0.834	2.28175097043421e-50
Lmf2	1.18206	2.26901	0.473	2.59494424076133e-50
Tcf151	0.742643	1.67324	0.652	3.01838334903408e-50
Fnbp1	1.0026	2.00361	0.583	3.20713906296856e-50
Bicd21	0.952403	1.93509	0.648	3.73877175043355e-50
Rap1gds1	0.931044	1.90666	0.663	4.73430525979994e-50
Tgds	0.978829	1.97087	0.596	6.28553615393353e-50
Edil3	1.12692	2.18393	0.26	8.33748970964598e-50
Ctnnbip11	0.487732	1.40224	0.905	1.30431305887618e-49
Nagpa	1.09493	2.13602	0.386	1.68619959899224e-49
Yif1b1	0.63816	1.55634	0.837	2.01673669208428e-49
Gdi21	0.330183	1.25717	0.992	2.5950335849781e-49
Ebp3	0.874651	1.83356	0.671	2.62178031150668e-49
Trib11	1.01862	2.02598	0.599	2.72578523770591e-49
Rpn21	0.508277	1.42235	0.905	2.86192956979091e-49
Igf2r1	0.764306	1.69855	0.812	3.89400377660259e-49
Rab1b	0.678938	1.60096	0.832	4.96288156637539e-49
Glmp	0.901086	1.86747	0.713	1.00900295562918e-48
Arrb11	0.961977	1.94798	0.405	1.09529724312683e-48
Nfe2l21	0.79172	1.73114	0.755	1.21516600417177e-48
Ezr3	0.983148	1.97677	0.541	1.37598500134401e-48
Wipf11	0.9413	1.92026	0.65	1.62566447693939e-48
Tmc41	1.40031	2.63958	0.253	1.67910374089409e-48
Sept12	1.18105	2.26742	0.513	1.70961429058997e-48
Pacc1	1.25015	2.37866	0.348	1.89288291451324e-48
Uqcrb1	0.289935	1.22258	0.989	2.08414784207033e-48
Ubald22	0.488543	1.40303	0.933	2.61103689989568e-48
Eif4ebp11	0.480466	1.39519	0.914	3.30992126882313e-48
Zfp9481	1.10851	2.15623	0.478	3.57100461884349e-48
Prmt22	1.03912	2.05497	0.573	4.09443178153146e-48
Tmbim4	0.738012	1.66788	0.795	4.26437807623906e-48
Mvb12b1	1.05651	2.07989	0.59	5.40638551338816e-48
Mapre1	0.375078	1.29691	0.972	8.03148665727023e-48
Hexb1	0.981816	1.97495	0.405	9.07098968875189e-48
Exoc51	0.674157	1.59566	0.823	1.19159316402928e-47
Srgap21	0.908122	1.8766	0.723	1.53117634302165e-47
Nudt141	0.902036	1.8687	0.663	2.22272669296726e-47
Pgk12	0.350652	1.27514	0.999	2.42120719049649e-47
Lta4h	0.791514	1.73089	0.774	2.87063069338152e-47
Sema6a2	0.720275	1.6475	0.694	2.88234524294679e-47
Gab11	1.04521	2.06367	0.548	3.15047222313082e-47
Saraf1	0.795739	1.73597	0.761	4.58538371100192e-47
Cdr2l1	0.99077	1.98724	0.568	6.6693261733047e-47
Vps28	0.650447	1.56965	0.839	8.08090892765591e-47
Slc44a11	1.24415	2.36878	0.428	8.61137913918822e-47
Coa3	0.386	1.30677	0.95	9.12610709222837e-47
Ssr22	0.384351	1.30527	0.956	9.81589841478295e-47
Ndufa51	0.466405	1.38166	0.957	1.01573260625533e-46
Amfr1	0.919556	1.89153	0.672	1.1156574338345e-46
Slc25a241	0.941335	1.9203	0.646	1.31870321810307e-46
Tbc1d121	1.12307	2.17809	0.445	2.0449442749141e-46
Dip2a	1.16927	2.24898	0.365	2.14860006748011e-46
Ptrhd11	0.853505	1.80689	0.692	2.63206832407773e-46
Ppp2cb	0.755387	1.68808	0.765	2.96660821260252e-46
Ddrgk1	0.744164	1.675	0.795	3.6319901254706e-46
Ybx33	0.445484	1.36177	0.938	4.54693234730149e-46
Zc3h7a	1.00363	2.00504	0.642	5.65871327520425e-46
Btg3	0.871002	1.82893	0.694	6.46254501462399e-46
Tgfbr3	1.41071	2.65868	0.376	6.69368205794839e-46
Msrb21	0.979022	1.97113	0.41	7.52161542661681e-46
Trak21	1.08879	2.12695	0.464	7.5706383613348e-46
Dnajb11	0.571516	1.48608	0.86	8.87171875140678e-46
Nme22	0.234359	1.17638	1	9.28246741103844e-46
Ptprg1	0.961301	1.94707	0.701	1.26673923705618e-45
Lamtor5	0.473165	1.38815	0.905	1.2788980793955e-45
Gclm2	0.27813	1.21262	0.734	1.49699525121104e-45
Cox6b11	0.259047	1.19669	0.999	1.69676488744913e-45
Sft2d1	1.42771	2.6902	0.399	3.0804016308949e-45
Aacs	1.01234	2.01719	0.419	3.11306761940569e-45
Acsl41	0.99053	1.98691	0.517	5.3067064605383e-45
Ptpn41	1.10499	2.15098	0.484	7.35424914566509e-45
Ccny1	0.736422	1.66604	0.786	7.64481035216996e-45
Slc6a61	1.31651	2.49063	0.698	1.09660663174434e-44
Armcx41	0.902066	1.86874	0.714	1.14015191565451e-44
Atl31	1.04694	2.06614	0.526	2.2086591635942e-44
Cers51	0.821153	1.76682	0.709	2.54469834664761e-44
Cox4i11	0.240117	1.18109	1	2.69167686244248e-44
Sertad1	0.994791	1.99279	0.562	3.23237493358033e-44
Golm11	0.692933	1.61657	0.809	5.29247876799982e-44
Mrps16	0.430694	1.34788	0.904	1.1485657299061e-43
Sdf2l11	0.768723	1.70376	0.764	1.17394399711876e-43
Rpp212	0.60443	1.52038	0.83	1.55961769698474e-43
Utp111	0.466293	1.38156	0.909	1.88365903214774e-43
Tmem50a1	0.472517	1.38753	0.9	3.14471951817698e-43
Ggh1	0.963147	1.94956	0.511	4.29089706281433e-43
Mospd1	0.880271	1.84072	0.61	4.94657164007348e-43
Nck11	0.609743	1.52599	0.828	7.72996060886974e-43
Btd	1.12844	2.18623	0.345	8.86014572822838e-43
Rala1	0.394931	1.31488	0.945	1.00561887478495e-42
Rab141	0.350727	1.2752	0.957	1.18835243177305e-42
Gm98441	1.0051	2.00708	0.457	1.19770999617994e-42
mt-Co1	0.322101	1.25015	0.998	1.72440122141882e-42
Ccdc85c2	1.0592	2.08377	0.441	1.73438071503134e-42
Pter	0.957144	1.94146	0.392	1.81237791514759e-42
Map4k31	1.14161	2.20627	0.662	1.85642442589454e-42
Arhgef22	0.724295	1.65209	0.762	2.06476410145162e-42
Cers2	0.664719	1.58526	0.789	2.17984874337852e-42
Chst121	1.15911	2.23319	0.38	2.35918785527855e-42
Hadhb1	0.56513	1.47952	0.84	2.67131705252751e-42
Zfp715	1.15822	2.23182	0.314	3.10975233773071e-42
Micos101	0.317477	1.24615	0.984	4.07335476570673e-42
Dab2	0.721886	1.64934	0.554	5.39778845352294e-42
Rabep21	0.950556	1.93262	0.48	6.73169666556734e-42
Lamp21	0.775419	1.71169	0.751	6.90568370549511e-42
Igf11	0.604202	1.52014	0.53	1.24058383762201e-41
Kif1c1	1.10249	2.14724	0.484	1.4544531762623e-41
B4galt11	0.956123	1.94009	0.589	1.50060794719972e-41
Ppp1ca1	0.244135	1.18438	0.994	2.67528917977397e-41
Svbp	0.421297	1.33913	0.933	2.94885852559523e-41
Amotl12	0.536331	1.45028	0.872	3.36722539291092e-41
Fscn11	0.356332	1.28017	0.981	3.92750096468294e-41
Dusp221	1.01681	2.02343	0.449	4.17887915867937e-41
Emc71	0.70614	1.63143	0.776	4.25625625214393e-41
Fam174a	0.889769	1.85288	0.604	4.7167496587512e-41
Creb3	0.993752	1.99136	0.498	4.9329990580342e-41
Nhsl21	0.877186	1.83679	0.559	5.13611684083941e-41
Slc12a41	1.10326	2.14839	0.373	5.58887270958527e-41
L3hypdh	0.928461	1.90324	0.453	6.6757517138096e-41
Dennd5b1	0.818119	1.76311	0.687	9.67493753541154e-41
Stard3	0.969903	1.95871	0.596	1.06486777931278e-40
Trappc6a1	0.68009	1.60224	0.777	1.14679087760802e-40
Fzd10os	1.04166	2.0586	0.383	1.57987494916038e-40
CAAA01118383.1	0.904306	1.87164	0.429	1.59211033963205e-40
Srd5a31	0.976553	1.96776	0.461	1.72522462076946e-40
Babam1	0.560159	1.47443	0.823	1.8903149564802e-40
Hotairm12	0.788909	1.72777	0.309	2.55129098038056e-40
Tmem9b1	1.03177	2.04453	0.323	2.72078733785103e-40
Arhgef9	0.971285	1.96059	0.393	3.03699922139645e-40
Psmd8	0.307985	1.23798	0.971	3.45192170129253e-40
Rassf31	0.874954	1.83395	0.665	3.73955749981634e-40
Tspo1	0.630278	1.54786	0.743	4.62464432199736e-40
Sec61b1	0.325989	1.25352	0.993	5.69884099603409e-40
Atp2c11	0.886935	1.84924	0.714	7.82198828055355e-40
Rgs101	1.09378	2.13433	0.314	8.14058821478219e-40
Snap29	0.993854	1.9915	0.506	8.57163256703841e-40
Mitd1	0.828821	1.77623	0.677	8.96246968319168e-40
Lrrc591	0.421314	1.33915	0.921	9.92714986339081e-40
Spr1	0.584822	1.49985	0.819	1.57750275218371e-39
Tnfsf12	1.07533	2.1072	0.252	2.38396456941384e-39
Ppp3ca1	0.512392	1.42641	0.856	3.63152013856441e-39
Jun2	0.516415	1.4304	0.879	3.65319660216411e-39
Ckap41	0.511214	1.42525	0.89	4.58824552930128e-39
Glipr21	0.983288	1.97697	0.572	5.8053544383614e-39
Zdhhc181	1.02463	2.03444	0.457	7.52197577902012e-39
Dnajc16	0.732195	1.66116	0.758	8.65795372608274e-39
Tm9sf31	0.473547	1.38852	0.928	8.72908347964112e-39
Hsbp12	0.364167	1.28714	0.957	9.39606088954044e-39
Zdhhc9	1.06296	2.08921	0.358	1.2232595521481e-38
2500002B13Rik	1.3256	2.50636	0.253	1.4477994268341e-38
Cox5b1	0.274129	1.20926	0.992	1.58109598511521e-38
Vps26c1	0.869275	1.82674	0.58	1.64712358372011e-38
Gorasp22	0.645999	1.56482	0.777	1.97273802147847e-38
Xiap1	0.719851	1.64701	0.781	2.90361594760542e-38
Spryd3	1.17044	2.2508	0.295	4.0980220127372e-38
Idh21	0.343831	1.26912	0.967	5.72421561065903e-38
Myl12b1	0.484804	1.3994	0.912	7.89715414813524e-38
Tnfrsf10b	1.34245	2.53581	0.257	8.15110099901328e-38
1600012H06Rik1	0.900085	1.86618	0.501	8.54720157386904e-38
Lats21	0.86419	1.82032	0.574	1.20756974441103e-37
Sh3kbp11	0.949003	1.93054	0.483	1.21167185575762e-37
Calr1	0.302753	1.2335	0.998	1.26264457565483e-37
Mmd1	0.848499	1.80063	0.66	1.3491746184445e-37
Ano61	0.943438	1.92311	0.586	1.36132954197577e-37
Lcorl	0.782555	1.72017	0.749	1.59837604883673e-37
Slc25a31	0.215309	1.16095	0.999	1.63506853226805e-37
Zdhhc12	0.909894	1.87891	0.604	1.64948332732267e-37
Fundc21	0.458919	1.37451	0.894	2.33696834109646e-37
Glb1	1.06421	2.09103	0.379	4.25146659772096e-37
4933415A04Rik	0.899473	1.86538	0.365	4.47278469902079e-37
A630072M18Rik	1.08143	2.11613	0.265	7.18083510530462e-37
Tbc1d11	0.856496	1.81064	0.673	7.21152221764221e-37
Snap231	0.582957	1.49792	0.824	9.51873560411738e-37
Daam11	0.956212	1.94021	0.651	9.86030672004267e-37
Emilin11	0.681279	1.60356	0.811	1.13959376871451e-36
Ccng12	0.90325	1.87027	0.428	1.28059836979436e-36
Lpcat11	0.66328	1.58368	0.756	1.30204624379666e-36
Acvr11	0.974505	1.96497	0.475	1.38158244065636e-36
Plcg11	0.692752	1.61636	0.737	1.50612040494034e-36
Agap31	0.826704	1.77363	0.697	1.65545839011927e-36
Chmp51	0.442367	1.35883	0.932	1.82075002564662e-36
Fam149a1	1.00208	2.00288	0.441	2.0258775078973e-36
Cnih4	0.449572	1.36564	0.905	2.52917597401886e-36
Vapb1	0.527724	1.44165	0.826	3.40462437697004e-36
Slc39a11	0.864912	1.82123	0.625	3.46982702981323e-36
Rmnd5b	0.936791	1.91427	0.505	3.53028658806184e-36
Prkx1	1.04042	2.05682	0.436	3.67761461121822e-36
Lbh1	0.789509	1.72849	0.56	3.78447809026639e-36
Itpr11	1.05115	2.07218	0.487	3.90070298154938e-36
Adgra21	0.932442	1.9085	0.56	3.91001393679632e-36
Ctsd2	0.680554	1.60276	0.775	4.22391112507164e-36
Elk4	1.04131	2.05809	0.53	5.05548518578463e-36
Surf41	0.554726	1.46889	0.832	5.64576905257006e-36
Dync1li11	0.581608	1.49652	0.819	5.96465772823633e-36
Uckl1	1.02995	2.04195	0.383	6.80195121227632e-36
Mtmr12	0.980666	1.97338	0.434	6.85512106839754e-36
Znrf11	0.569917	1.48444	0.821	7.2587539772347e-36
Ssna1	0.399029	1.31862	0.915	8.01084633236535e-36
Lbr1	0.568664	1.48315	0.852	1.42084549699588e-35
Cul71	0.729485	1.65805	0.69	1.5212259533987e-35
Ninj1	0.864116	1.82022	0.467	1.61469338448194e-35
Gpr137	0.959891	1.94516	0.35	1.74131413588352e-35
Carhsp11	0.431925	1.34903	0.886	1.9188805055768e-35
Synj11	0.94591	1.9264	0.35	1.92300077924563e-35
Atp11a1	1.0129	2.01797	0.391	2.40018570527602e-35
Zbtb381	1.02077	2.029	0.431	2.43761571612309e-35
Ubxn8	0.885561	1.84748	0.531	2.87552369848149e-35
Stard5	1.05988	2.08476	0.286	3.30517532999056e-35
Tmem1581	1.04178	2.05877	0.42	4.69977895993579e-35
Ndufa41	0.205568	1.15314	1	5.34400442887281e-35
Gpx4	0.25439	1.19283	0.994	6.18226566175961e-35
Calm22	0.24954	1.18883	0.996	7.11039427637954e-35
Cdr21	0.84289	1.79364	0.602	8.55795808352538e-35
Arhgef121	0.614311	1.53083	0.803	1.06188828059154e-34
Pakap.11	0.544994	1.45901	0.842	1.14337674981513e-34
Prkab11	0.813231	1.75714	0.623	1.19229286985493e-34
Map4k41	0.431233	1.34839	0.956	1.59589419995691e-34
Stxbp5	1.02547	2.03563	0.32	1.85094472688674e-34
Atp8b2	0.901663	1.86822	0.42	2.20184598049704e-34
Loxl21	0.753028	1.68533	0.587	3.05917627131186e-34
Gmppb	0.949874	1.9317	0.505	3.20977101908166e-34
Lrp51	0.955597	1.93938	0.491	3.47276730671376e-34
Rab35	0.714783	1.64124	0.702	3.69455699073302e-34
Cables2	1.07074	2.10051	0.492	4.22426474580805e-34
Abhd41	0.952373	1.93505	0.385	4.88799456410875e-34
Vdac21	0.25496	1.1933	0.982	5.01665196146056e-34
Reep1	1.1071	2.15412	0.274	5.02453043880635e-34
Pacsin21	0.74744	1.67881	0.66	5.66887548508528e-34
Cd1d1	0.949296	1.93093	0.285	6.40963119171259e-34
Jpt11	0.345691	1.27076	0.985	8.55058319619532e-34
mt-Co2	0.296484	1.22815	0.999	9.48552444928897e-34
Sfr11	0.258594	1.19631	0.993	1.24005671913714e-33
Clic41	0.483493	1.39812	0.883	2.13312405529076e-33
Btg11	0.575493	1.49019	0.877	3.04797832585222e-33
Slc20a11	0.717888	1.64477	0.658	5.00733009457516e-33
Arl8a1	0.811326	1.75482	0.614	6.62506525372804e-33
Creld11	1.00541	2.00751	0.301	6.94347182597028e-33
Qk2	0.444087	1.36045	0.917	7.56754568977056e-33
Bad	0.674448	1.59599	0.73	7.65220764700364e-33
Aida1	0.627186	1.54455	0.769	8.78988568494708e-33
Grb2	0.466026	1.3813	0.842	8.86594013393866e-33
Slc22a15	0.833837	1.78242	0.294	1.13243393854991e-32
Szrd1	0.556793	1.471	0.811	1.68393285576027e-32
Sys1	0.432996	1.35003	0.866	1.7119319395154e-32
Picalm	0.55707	1.47128	0.833	1.86652003533307e-32
Calu1	0.560981	1.47527	0.863	2.34083380440833e-32
Mn11	0.627286	1.54466	0.393	2.70819794599172e-32
Aldh3a2	1.0766	2.10907	0.256	2.79452503367015e-32
Rftn21	0.984571	1.97873	0.534	3.37058079245535e-32
Smad11	0.712018	1.63809	0.73	3.48249815391725e-32
Prdx31	0.512942	1.42696	0.761	3.6428031961688e-32
Gpr1801	0.771354	1.70687	0.616	4.25077884390543e-32
Crybg31	0.96121	1.94694	0.559	4.30502865138051e-32
Esrra1	0.950187	1.93212	0.341	4.99812661817701e-32
Lman21	0.506986	1.42108	0.856	5.38833764016319e-32
Hsp90b11	0.320594	1.24884	0.996	5.63173485825284e-32
Btbd11	0.471183	1.38625	0.834	6.3495159990631e-32
Sin3b	0.389311	1.30977	0.918	7.96294972529291e-32
Gabarapl21	0.360838	1.28417	0.93	9.84677010539565e-32
Tm2d3	0.690933	1.61433	0.742	9.85230383830918e-32
Akr1a11	0.300246	1.23135	0.991	1.2271288596586e-31
Foxp12	0.579273	1.4941	0.686	1.51485318800736e-31
Pde4d1	0.937033	1.91459	0.533	1.59000061183065e-31
Ostc1	0.294106	1.22612	0.972	1.80986715282993e-31
Tpcn1	1.0935	2.13391	0.344	1.84550331008445e-31
Abhd6	0.953546	1.93663	0.371	2.16507441511829e-31
Gars1	0.455053	1.37083	0.881	2.43085597756616e-31
Trappc2l	0.522049	1.43599	0.813	2.83159522379227e-31
Rtn31	0.40077	1.32021	0.9	3.19159616148473e-31
Bola2	0.374579	1.29646	0.966	3.52115116678369e-31
Epn21	0.825415	1.77204	0.636	3.83581425439121e-31
Hes12	0.734456	1.66377	0.706	5.15501166133834e-31
Rnf14	0.734388	1.66369	0.659	5.52436417958012e-31
Ube2d31	0.242587	1.18311	0.985	6.52665230696841e-31
Fam120a2	0.602129	1.51796	0.748	6.62938795448496e-31
Ap2b1	0.580786	1.49566	0.803	6.6460115305208e-31
Pkn11	0.717517	1.64435	0.66	6.77502640171166e-31
Rdx1	0.380786	1.30205	0.984	7.22419027355546e-31
Tgoln1	0.829965	1.77764	0.643	9.79379042581851e-31
Mpdu11	0.626898	1.54424	0.755	1.16866616613053e-30
Rps6ka2	1.06376	2.09037	0.285	1.5938753812869e-30
Lrrk11	0.939866	1.91835	0.285	2.07448914552951e-30
Gmpr2	0.675365	1.597	0.687	2.41840711438377e-30
Eif4e21	0.313272	1.24252	0.96	2.66590309641358e-30
Ypel51	0.846061	1.79759	0.496	2.98137623619701e-30
Ckb1	0.866715	1.82351	0.463	3.29400177610435e-30
Acox1	0.896117	1.86105	0.424	3.34788988569878e-30
Ugcg1	0.701526	1.62622	0.688	3.45251614200566e-30
Cenpx2	0.459325	1.3749	0.891	3.9378548319515e-30
Nhp21	0.34696	1.27188	0.966	4.73792720592341e-30
Cnih11	0.360895	1.28422	0.904	5.36299150069949e-30
Pkm2	0.265105	1.20172	1	5.94913909559263e-30
Tcirg11	0.998135	1.99742	0.28	7.3617205242199e-30
Acadm1	0.710322	1.63617	0.635	8.45260414178948e-30
Grk5	1.15392	2.22517	0.41	9.71011148378999e-30
Tm9sf21	0.537663	1.45162	0.817	1.03011817764949e-29
Epb41l21	0.568615	1.4831	0.804	1.14410664807275e-29
Slc12a6	0.882269	1.84327	0.396	1.20339569825703e-29
Lrrc8a1	0.816152	1.7607	0.666	1.34653167526248e-29
Ufc11	0.352244	1.27654	0.923	1.4165006588645e-29
Cgrrf1	0.796946	1.73742	0.603	1.61599739706604e-29
Tspan51	0.83224	1.78045	0.55	1.61931985392774e-29
Fam114a1	0.845888	1.79737	0.401	1.82853962836715e-29
Hint31	0.802736	1.74441	0.511	1.95298112405969e-29
2510039O18Rik	0.870969	1.82889	0.536	2.15406858281464e-29
Borcs6	1.03367	2.04722	0.33	2.27088701385089e-29
Gprc5b	1.00158	2.00219	0.336	3.51799712581157e-29
Clcn32	0.670238	1.59134	0.558	3.63855907365074e-29
Mrps241	0.327937	1.25522	0.925	4.27325585444753e-29
mt-Cytb	0.268242	1.20434	0.999	4.69202097884313e-29
BC029722	0.800767	1.74203	0.366	5.62894514865469e-29
Dgke1	0.810204	1.75346	0.282	6.34335060326736e-29
Sbds	0.549348	1.46342	0.779	6.8880064667658e-29
Ccdc102a2	0.684027	1.60662	0.616	8.57596080808064e-29
Ppp1r12c	0.692801	1.61642	0.676	9.54767752757792e-29
Emc3	0.60563	1.52164	0.781	1.05816373608598e-28
Slc39a101	0.483776	1.3984	0.86	1.11430873065331e-28
Dhrs7b1	0.794813	1.73485	0.587	1.36831130092752e-28
Psen2	1.06397	2.09068	0.278	1.74317986705433e-28
Rrm2b	0.839296	1.78918	0.408	2.53750514954597e-28
Ctsb1	0.416108	1.33432	0.803	2.67953246037852e-28
Rrp7a	0.62451	1.54169	0.727	2.77812242334917e-28
Sept2	0.942942	1.92244	0.468	3.07874494944937e-28
Sec11a1	0.325099	1.25275	0.944	3.47038194593296e-28
Pigt	0.793502	1.73328	0.593	4.80674614554791e-28
Tmem14c1	0.207685	1.15483	0.898	6.00372447394737e-28
Git11	0.746326	1.67752	0.651	6.20600534794232e-28
Abl21	0.819502	1.7648	0.594	7.34127374451782e-28
Agfg11	0.517517	1.43149	0.807	8.2063898422436e-28
Creb3l21	0.697781	1.62201	0.613	9.74235265491905e-28
Ptpn142	0.807317	1.74995	0.415	1.08425417864341e-27
Tjp22	0.697242	1.6214	0.652	1.18996930083592e-27
Pfkfb3	0.880765	1.84135	0.357	1.20827977841824e-27
Ap3s11	0.440251	1.35684	0.855	1.22039827608145e-27
Dazap21	0.463994	1.37936	0.818	1.32018124136524e-27
Dda11	0.481551	1.39624	0.835	1.40918476203213e-27
Edem21	0.750822	1.68275	0.462	2.08144161257951e-27
Uqcr101	0.24784	1.18743	0.993	2.36147154539845e-27
Zhx3	0.841451	1.79185	0.324	2.52826106487367e-27
Nbdy1	0.527616	1.44154	0.789	2.52910804680277e-27
Gpd1l	0.925796	1.89973	0.309	4.21747675345074e-27
Prr132	0.692897	1.61653	0.669	4.89394625939768e-27
Tmed102	0.292982	1.22517	0.971	5.29776414583301e-27
Ubash3b1	0.74668	1.67793	0.439	5.70278418931636e-27
Cnot81	0.596507	1.51205	0.748	7.09063484476572e-27
Socs5	0.765974	1.70052	0.405	7.34020760212254e-27
Gabarap1	0.284481	1.21797	0.98	7.56604621872678e-27
H2afj2	0.32895	1.2561	0.901	8.10311047616356e-27
Pkig1	0.402766	1.32204	0.918	1.1808766901672e-26
Scp21	0.386233	1.30698	0.883	1.27980329442176e-26
Atp6v0d1	0.553368	1.46751	0.768	1.91967891628557e-26
Fam49b	0.417248	1.33538	0.884	2.39245647020658e-26
Ppp6c	0.51595	1.42994	0.779	2.55379928190662e-26
Slc2a31	0.217436	1.16267	0.28	2.58403626963278e-26
Mars2	1.02448	2.03423	0.272	2.58764546996584e-26
Czib	0.536982	1.45093	0.77	2.67969468711207e-26
Tex261	0.496455	1.41074	0.791	2.9203263102023e-26
Arpp19	0.274989	1.20998	0.973	2.94638072059802e-26
Abracl1	0.259442	1.19702	0.981	3.63661557167468e-26
Sav11	0.654084	1.57362	0.721	3.9160538227104e-26
Tvp23b1	0.636214	1.55425	0.656	4.48288843371392e-26
Pisd1	0.79565	1.73586	0.522	6.01208921433802e-26
Gamt1	0.768188	1.70313	0.463	6.13934371902038e-26
Atraid	0.650607	1.56983	0.698	6.37362190708928e-26
Tusc21	0.687641	1.61065	0.694	6.49204047208224e-26
Plod3	0.789458	1.72843	0.602	6.72113865031408e-26
Rtn42	0.339386	1.26522	0.97	6.75613123996985e-26
Klhl21	0.754854	1.68746	0.447	6.85946117484214e-26
Acap3	0.921034	1.89347	0.347	6.95782031684259e-26
mt-Nd61	0.827468	1.77457	0.649	8.835076063318e-26
Ubl3	0.655079	1.5747	0.676	9.1856145305639e-26
Ddost1	0.354895	1.27889	0.925	9.39653024328122e-26
Atp6ap1	0.707524	1.633	0.596	9.53828743499051e-26
Rnf2151	0.789831	1.72887	0.48	9.70928395651207e-26
Tmem651	0.673085	1.59448	0.62	1.73111473923116e-25
Fkbp15	0.816788	1.76148	0.411	1.86109775397957e-25
Jmjd1c1	0.593755	1.50917	0.771	2.1207957312729e-25
Tmem1232	0.695247	1.61916	0.653	2.35322493954687e-25
Plscr32	0.538577	1.45254	0.785	2.92294048792833e-25
Rnf71	0.238495	1.17976	0.982	3.09093550886626e-25
Slc43a11	0.727583	1.65586	0.533	3.50546547589565e-25
Aplp1	0.864825	1.82112	0.252	3.91183638974821e-25
Blvra1	0.677781	1.59968	0.55	4.52622531812067e-25
Pcsk71	0.84766	1.79958	0.447	5.09952037513484e-25
Slc25a251	0.812986	1.75684	0.492	6.35052134750667e-25
Slc16a32	0.758958	1.69227	0.659	6.40898493656517e-25
Sike1	0.616197	1.53283	0.701	7.2813686643549e-25
Trp53inp2	0.897985	1.86346	0.315	7.28598994517363e-25
Pmepa11	0.820617	1.76616	0.564	7.87450685247847e-25
Them4	0.822181	1.76808	0.33	8.3109485784261e-25
Fuca1	0.713596	1.63989	0.613	1.01922690282795e-24
Atp6v1a1	0.546882	1.46092	0.774	1.06704895018004e-24
Rab6a2	0.401299	1.3207	0.858	1.20397619566504e-24
Actr1a1	0.56186	1.47617	0.736	1.32515054688763e-24
Hadha	0.358048	1.28169	0.88	1.47464975579948e-24
Edem1	0.756626	1.68954	0.562	1.6138666303121e-24
Nans1	0.476756	1.39161	0.823	1.658647388203e-24
Btbd10	0.736605	1.66625	0.547	2.06402949668474e-24
Agpat31	0.806103	1.74848	0.561	2.40680360909387e-24
Gramd1a1	0.681204	1.60348	0.618	2.43494268168817e-24
Tusc31	0.522762	1.4367	0.767	3.28031020421275e-24
Cfl22	0.360248	1.28365	0.908	4.18930058771582e-24
Wbp1l1	0.693122	1.61678	0.604	4.58051286004974e-24
Clptm1	0.588806	1.504	0.72	4.98206387606428e-24
Nenf1	0.402975	1.32223	0.851	5.43014555139459e-24
Dock12	0.582015	1.49694	0.74	5.75427526502542e-24
Mcur11	0.678199	1.60014	0.579	6.37451214858849e-24
Stx21	0.75918	1.69253	0.52	6.62921899512579e-24
Dctn11	0.522606	1.43655	0.775	8.17768555800276e-24
Lamb2	1.08198	2.11694	0.279	8.26424504563248e-24
B4galt71	0.727923	1.65625	0.435	8.87887428112222e-24
Sil1	0.917689	1.88909	0.266	9.03871279836405e-24
Ero1l	0.695905	1.6199	0.611	9.75614155249239e-24
Atp5g11	0.236064	1.17777	0.989	9.84678743809892e-24
Magt11	0.467213	1.38244	0.865	9.96457835771904e-24
Tmem106b1	0.859288	1.81414	0.522	1.0320415180826e-23
Upp2	0.748901	1.68051	0.365	1.03231507570066e-23
Haus4	0.713383	1.63964	0.59	1.05202943194058e-23
Rtraf1	0.18939	1.14028	0.994	1.10541846783475e-23
Ehd11	0.546249	1.46028	0.782	1.39461619611399e-23
Hdlbp1	0.279776	1.21401	0.957	1.44589809326776e-23
Tmem1091	0.686142	1.60898	0.615	1.47338639699078e-23
Cptp	0.831465	1.77949	0.4	1.88067462996174e-23
Tomm221	0.29614	1.22785	0.926	1.97284575251438e-23
Klf31	0.615439	1.53202	0.725	2.37865451249979e-23
Homer31	0.486022	1.40058	0.792	2.48942691438935e-23
Exoc8	0.85165	1.80456	0.335	2.58920188077452e-23
Icmt	0.823265	1.76941	0.407	2.7255104698506e-23
Plpp51	0.607682	1.52381	0.461	4.45679371622057e-23
Qsox1	0.87903	1.83914	0.301	5.72335640697182e-23
Col4a3bp	0.684568	1.60722	0.588	6.10733916115307e-23
Chmp2b2	0.545822	1.45985	0.737	6.14470890950472e-23
Cln5	0.776242	1.71266	0.495	6.47411403774097e-23
Gas2l1	0.784613	1.72263	0.452	7.41360773670243e-23
Cox181	0.679357	1.60143	0.636	1.2421856751959e-22
Slc12a9	0.805676	1.74796	0.263	1.27785138828383e-22
Tigar1	0.691735	1.61522	0.356	1.33231314374697e-22
Uqcc3	0.473644	1.38861	0.818	1.50837310642749e-22
Bin11	0.485048	1.39963	0.819	1.85069402769468e-22
Amacr	0.704088	1.62911	0.368	1.91383303141457e-22
Nucb21	0.739009	1.66903	0.366	2.20289809772288e-22
Krcc11	0.526448	1.44038	0.758	2.27238905380654e-22
Stard9	0.850755	1.80344	0.275	2.5897871526074e-22
Ptpra1	0.491025	1.40544	0.807	3.21551334214842e-22
Zdhhc7	0.758675	1.69194	0.415	3.22067175718355e-22
Sem11	0.182949	1.1352	1	3.27532669421933e-22
Tcf41	0.316259	1.2451	0.981	3.83905026779541e-22
Ankrd502	0.736202	1.66578	0.534	3.88089859446308e-22
Soat11	0.631818	1.54952	0.693	4.15252673224414e-22
Pdia42	0.388774	1.30928	0.915	4.58032330338259e-22
Katnbl1	0.572287	1.48688	0.706	5.06035979115508e-22
Tubb4b2	0.299373	1.23061	0.978	5.17644319117483e-22
Paxx	0.666878	1.58763	0.314	5.60935318657547e-22
Abi11	0.571156	1.48571	0.708	5.91149068110934e-22
Sirt71	0.724569	1.65241	0.474	5.95874210537938e-22
Wwc21	0.480895	1.39561	0.792	6.30576446450142e-22
Polr1d2	0.242558	1.18309	0.978	6.64228370701866e-22
Lsm11	0.761974	1.69581	0.488	7.53583515225943e-22
Tmc61	0.510735	1.42478	0.439	8.86048408871754e-22
Flii	0.571722	1.4863	0.68	9.15928069537072e-22
2610001J05Rik1	0.530833	1.44476	0.768	9.26857178311018e-22
Slc35b31	0.742301	1.67284	0.449	9.26869664695915e-22
Cdk1	0.472069	1.3871	0.902	1.01623089474023e-21
Fam160b11	0.604535	1.52049	0.638	1.02462614244712e-21
Ndufb51	0.211393	1.15781	0.987	1.10141948141598e-21
Zdhhc15	0.809506	1.75261	0.364	1.11480856695521e-21
Mrpl571	0.352759	1.277	0.894	1.24585081567722e-21
Wdr111	0.635907	1.55391	0.553	1.51283592095199e-21
P4hb2	0.296492	1.22815	0.943	1.59764344325345e-21
Ddb11	0.295528	1.22733	0.952	1.7465071804317e-21
Slc1a51	0.801835	1.74332	0.525	1.77158739971043e-21
Copz21	0.667114	1.58789	0.504	1.80673724784417e-21
Dcaf6	0.790093	1.72919	0.287	2.04515700587008e-21
Airn1	0.698645	1.62298	0.512	2.33298799967216e-21
Erich1	0.663304	1.58371	0.561	2.55623143603127e-21
Ncstn1	0.731981	1.66092	0.516	2.56944778376395e-21
Ankra21	0.784377	1.72235	0.478	2.62056858392553e-21
Zbtb201	0.504974	1.4191	0.452	2.97608492077824e-21
Elovl51	0.721593	1.649	0.597	3.56393552840282e-21
Gstk11	0.719499	1.64661	0.287	3.65466872466143e-21
Lmbr1	0.795715	1.73594	0.288	4.44597645476511e-21
Retreg22	0.65129	1.57057	0.527	4.93991070843088e-21
Dnajc131	0.572361	1.48695	0.688	5.06658654960273e-21
Ppm1m1	0.692599	1.61619	0.511	5.20541635220391e-21
Calm31	0.232271	1.17468	0.979	5.27551896346417e-21
Paox1	0.66884	1.58979	0.419	5.29403972195778e-21
Tmem44	0.921028	1.89346	0.369	5.88029309221105e-21
Rab7	0.377917	1.29946	0.867	6.18271850919462e-21
Sbf21	0.655506	1.57517	0.627	6.2180645109479e-21
Mrpl581	0.310207	1.23989	0.919	6.38092920794636e-21
Nus1	0.487666	1.40217	0.8	6.45605626436319e-21
Mvp	0.776051	1.71244	0.28	7.44064521822493e-21
Alkbh3	0.672491	1.59382	0.491	7.66460448913663e-21
Gypc1	0.628569	1.54603	0.511	8.8211763158432e-21
Vamp31	0.399427	1.31898	0.827	9.02348703649536e-21
Rcan12	0.726122	1.65419	0.475	9.312749891772e-21
Pmvk1	0.492625	1.407	0.783	1.10979673533459e-20
Sars	0.326176	1.25369	0.874	1.35229529252174e-20
Man2c1	0.712897	1.63909	0.352	1.35332297316735e-20
Kidins220	0.714462	1.64087	0.513	1.43386935946066e-20
Ugp21	0.522965	1.43691	0.754	1.52007308225309e-20
Bcap311	0.368026	1.29059	0.894	1.71982358013742e-20
Ap2a2	0.468998	1.38415	0.803	1.8557771566394e-20
Zfp994	0.672855	1.59422	0.271	2.05739015056156e-20
Zmpste24	0.614021	1.53052	0.66	2.20466197627134e-20
Akt1s11	0.413448	1.33186	0.811	2.20922951558345e-20
Mapre21	0.588687	1.50388	0.68	2.26374972655123e-20
Myc2	0.60394	1.51986	0.382	2.34679674744919e-20
Pcnx1	0.843713	1.79466	0.541	2.39202239764835e-20
Atp5d1	0.184576	1.13648	0.994	2.4627826826119e-20
Cox171	0.311473	1.24097	0.91	2.58976312816776e-20
Serinc31	0.32722	1.25459	0.66	2.59393096594156e-20
Xrcc41	0.742689	1.67329	0.432	2.63045289984914e-20
Slc35f5	0.730421	1.65912	0.358	2.64704139994111e-20
Ifitm31	0.657617	1.57747	0.608	2.68569817460798e-20
Kif1b1	0.420914	1.33878	0.831	3.31686375790028e-20
Dst2	0.780881	1.71818	0.589	3.52678351282152e-20
Spcs31	0.539541	1.45351	0.746	3.80510984722775e-20
Armc61	0.78788	1.72654	0.401	3.81490745320758e-20
Grk2	0.641831	1.56031	0.648	4.12728635849862e-20
Esyt2	0.696309	1.62035	0.552	4.45477415292705e-20
Coq10b	0.625923	1.5432	0.603	5.26702450420855e-20
Bcat21	0.643962	1.56261	0.597	7.48739105009468e-20
Pxk1	0.691711	1.6152	0.473	8.3052820274898e-20
Dbn12	0.376012	1.29775	0.947	9.03858158453635e-20
Inpp5k	0.802434	1.74404	0.309	9.0491195526765e-20
Nrep1	0.408802	1.32758	0.884	9.18170323463866e-20
Plekho11	0.324825	1.25251	0.901	9.19314145581437e-20
Pttg1ip	0.650299	1.56949	0.643	9.51695022433513e-20
Ctsa	0.565419	1.47982	0.674	1.19684533776635e-19
Mrrf	0.606794	1.52287	0.664	1.20668347931076e-19
Bmpr21	0.555842	1.47003	0.761	1.46525851159982e-19
Tcf25	0.299565	1.23077	0.903	1.80169922942656e-19
Alg1	0.875695	1.83489	0.288	2.06488125727664e-19
Alg141	0.679152	1.6012	0.581	2.10659935884294e-19
Scamp21	0.572171	1.48676	0.594	2.68128110665737e-19
Sh3bgrl1	0.282227	1.21607	0.953	3.19184531706299e-19
Slc35a3	0.775829	1.71217	0.355	3.34204530998671e-19
B4galt42	0.685335	1.60807	0.351	3.55191533500355e-19
Gask1b1	0.934919	1.91178	0.286	4.05135897373617e-19
Rab10	0.320324	1.24861	0.901	4.65499987693004e-19
Bak11	0.601839	1.51765	0.67	4.75031024762525e-19
Pgm31	0.653534	1.57302	0.62	4.91179596579287e-19
Lmf11	0.728083	1.65644	0.372	5.78688626439482e-19
Il11ra11	0.633415	1.55123	0.623	5.87746268529485e-19
mt-Nd5	0.342376	1.26784	0.985	6.95533889561491e-19
Shroom41	0.82093	1.76654	0.387	7.57638976991781e-19
Ampd2	0.631721	1.54941	0.511	7.7959177529553e-19
Rasa11	0.447149	1.36334	0.797	8.77425277065047e-19
Macf11	0.410772	1.3294	0.918	8.98468599770612e-19
Zfp9311	0.674683	1.59625	0.469	9.92993989354037e-19
Rb12	0.753124	1.68544	0.379	1.01105890558066e-18
Acsl1	0.750403	1.68226	0.294	1.09960581217146e-18
Mdfi2	0.544662	1.45868	0.561	1.12104197950168e-18
Cycs1	0.222178	1.16649	0.972	1.20063283099133e-18
Sept102	0.555937	1.47012	0.713	1.24955971180933e-18
Ddx541	0.379671	1.30104	0.821	1.26396475182272e-18
Trappc31	0.429416	1.34669	0.818	1.3636550112661e-18
Traf71	0.475385	1.39029	0.778	1.58258875136635e-18
Mcc1	0.762705	1.69667	0.453	1.62021068196595e-18
Tspan121	0.78444	1.72242	0.38	1.65465269135684e-18
Mtmr6	0.758746	1.69202	0.356	1.77457397051628e-18
Sorbs21	1.05057	2.07134	0.302	1.97789476470857e-18
Rab43	0.744611	1.67552	0.251	2.22787716167034e-18
Trabd1	0.469679	1.3848	0.744	2.27997454312239e-18
Wdr45b1	0.38118	1.30241	0.826	2.28056264620393e-18
Pcmt11	0.373914	1.29586	0.858	3.01764795487388e-18
Babam22	0.594243	1.50968	0.595	3.40435062664175e-18
B3gat3	0.562152	1.47647	0.695	3.59264292868027e-18
Ankrd13a	0.623761	1.54089	0.609	3.66247828022295e-18
Txndc122	0.408012	1.32686	0.8	3.95138631877034e-18
Gm12166	0.774933	1.71111	0.345	4.72044989850994e-18
Cchcr1	0.697377	1.62155	0.373	5.30528673259673e-18
Zbtb7a2	0.679098	1.60114	0.565	5.8883297382536e-18
Tmem592	0.333754	1.26029	0.917	6.08731914632222e-18
Batf3	0.706111	1.6314	0.282	6.32790640437943e-18
Dars	0.403292	1.32252	0.838	6.52240027165256e-18
Cog81	0.521884	1.43583	0.699	6.69810503264636e-18
Ciapin1	0.326163	1.25367	0.895	8.53169156410233e-18
Mospd21	0.538041	1.452	0.489	1.12265222275839e-17
Arpc1a2	0.260957	1.19827	0.945	1.31615239715684e-17
1700017B05Rik	0.739222	1.66928	0.411	1.35652216637471e-17
Yif1a	0.5168	1.43078	0.683	1.39642182556437e-17
Zcchc2	0.761224	1.69493	0.288	1.50347612261089e-17
Hmbox11	0.644641	1.56335	0.631	1.58196244637806e-17
Sgce1	0.531692	1.44562	0.607	1.5844789001393e-17
Lysmd21	0.688591	1.61171	0.477	1.58467494081484e-17
Uchl5	0.451312	1.36728	0.783	1.66954686561673e-17
Gbf1	0.554785	1.46895	0.653	1.82710016763005e-17
3830406C13Rik1	0.653087	1.57253	0.49	1.87033785722304e-17
Txndc52	0.4239	1.34155	0.798	2.14447277062596e-17
Itgb1bp1	0.510445	1.42449	0.667	2.1868899740824e-17
Rgcc1	0.364793	1.2877	0.282	2.24258059230796e-17
Armcx61	0.820701	1.76626	0.42	2.27059615569812e-17
Plekha32	0.566647	1.48108	0.588	2.38363011361366e-17
Fam221a	0.747023	1.67833	0.274	2.46836241034826e-17
Akap131	0.572441	1.48704	0.705	2.51730851806008e-17
Yipf1	0.659726	1.57978	0.601	2.58369789809937e-17
Golt1b1	0.455669	1.37142	0.783	2.7002037679971e-17
Galt1	0.584697	1.49972	0.621	2.86666975140773e-17
mt-Nd4	0.246677	1.18647	0.999	3.17566974577688e-17
Alg12	0.600942	1.51671	0.258	3.21494602426628e-17
2610507B11Rik	0.455712	1.37146	0.762	3.37020870038743e-17
Wbp21	0.618056	1.53481	0.576	3.39535097915085e-17
Dctn21	0.306301	1.23653	0.9	3.55507937703673e-17
Mprip2	0.355794	1.27969	0.854	3.69333425621283e-17
Fkbp2	0.359665	1.28313	0.861	3.90708389798051e-17
Slc35a2	0.670112	1.5912	0.393	4.08515833643316e-17
Dync1i21	0.258372	1.19613	0.954	4.57280252325495e-17
Rpn12	0.371884	1.29404	0.881	4.60199848828588e-17
Ddx411	0.41066	1.32929	0.806	4.68563385645481e-17
Lonrf1	0.814968	1.75926	0.264	4.94337319647081e-17
Heph1	0.616415	1.53306	0.489	5.12213324397171e-17
Fam45a	0.645256	1.56402	0.424	5.14971648637183e-17
Cript	0.267683	1.20387	0.9	8.40664000393906e-17
A930005H10Rik1	0.561854	1.47616	0.449	8.7617301666997e-17
Sar1a	0.288059	1.221	0.901	9.22024552258365e-17
Rwdd2b	0.653739	1.57324	0.354	1.00985130997099e-16
Eif4e32	0.64074	1.55913	0.484	1.29934587104581e-16
Zfp571	0.559	1.47325	0.59	1.44027701618776e-16
P4ha11	0.50579	1.4199	0.753	1.59708312654966e-16
Itm2c2	0.458534	1.37414	0.805	1.75241827380159e-16
Rheb1	0.22551	1.16919	0.933	2.30481568545557e-16
Ift20	0.318562	1.24709	0.869	3.23496792713372e-16
Ldlr1	0.622604	1.53965	0.581	3.29176760052875e-16
Galk12	0.355701	1.27961	0.883	3.3341967078616e-16
Dpagt11	0.595141	1.51062	0.569	3.52937550016039e-16
Smap11	0.268474	1.20453	0.921	3.53600084216289e-16
Samm501	0.332263	1.25899	0.877	3.83031263361949e-16
Lactb22	0.646501	1.56537	0.401	4.30385964350055e-16
Fam174b	0.750001	1.68179	0.26	4.90054017012779e-16
Crk1	0.408659	1.32745	0.797	4.95471396654176e-16
Myl91	1.10769	2.15501	0.335	5.1191496914921e-16
Nrip11	0.448682	1.36479	0.797	5.60702312821157e-16
C1d1	0.257967	1.19579	0.916	6.11129974445147e-16
Samd41	0.583035	1.498	0.413	6.49032452942019e-16
Msmo11	0.434254	1.35121	0.771	6.58166844112398e-16
Slc25a121	0.574478	1.48914	0.368	6.60824077456491e-16
Sharpin	0.527313	1.44124	0.438	7.75458907209452e-16
Ncln	0.565514	1.47991	0.649	8.41177305590346e-16
Kdm4c	0.642059	1.56055	0.316	9.57516731086269e-16
Mthfd1l	0.561926	1.47624	0.53	9.78140546302449e-16
Arhgef10	0.801956	1.74346	0.327	9.92941379049456e-16
Gmip	0.616764	1.53343	0.271	1.04965701667863e-15
Derl11	0.476222	1.3911	0.714	1.07267791261139e-15
Plekhf2	0.582098	1.49702	0.555	1.11794488457631e-15
Fuca21	0.766953	1.70167	0.303	1.13664750064953e-15
Mtmr91	0.725603	1.65359	0.392	1.46974166609e-15
2610002M06Rik	0.578658	1.49346	0.469	1.52119007468827e-15
Sod11	0.331953	1.25872	0.937	1.60474175295733e-15
Zfp560	0.50732	1.42141	0.688	1.63609170405081e-15
Ppp1r15a1	0.77106	1.70652	0.593	1.71832335613109e-15
Ttyh31	0.443731	1.36012	0.763	1.75971046571939e-15
Fkbp14	0.727296	1.65553	0.33	1.91677197583965e-15
Fzd8	0.478278	1.39308	0.261	1.9402222781098e-15
Nmt11	0.322214	1.25025	0.887	2.12712202976608e-15
Tsen151	0.388359	1.3089	0.811	2.31054263581411e-15
Rapgef11	0.622104	1.53912	0.583	2.55613508835704e-15
Epn1	0.381413	1.30262	0.816	2.93417410263516e-15
Mfsd1	0.596575	1.51212	0.637	3.33583467315193e-15
Lgmn1	0.507046	1.42114	0.492	3.41829729961372e-15
Mob3a	0.643126	1.56171	0.483	4.51079836184353e-15
Dync1h11	0.373363	1.29537	0.856	4.54128222293895e-15
Tollip	0.595651	1.51115	0.418	4.55306103816819e-15
Zfp277	0.528559	1.44249	0.681	4.65057383037058e-15
Cklf1	0.538051	1.45201	0.6	4.79008806328323e-15
Psmb21	0.196405	1.14584	0.987	5.22254866096181e-15
Gramd4	0.639222	1.55749	0.296	5.43433516941429e-15
Cdc342	0.256032	1.19419	0.919	5.55799452911869e-15
Gaa1	0.705974	1.63125	0.344	5.66760767048852e-15
Stn11	0.517394	1.43137	0.645	5.67154557309152e-15
Ginm1	0.655203	1.57484	0.531	6.01563510629374e-15
Crtc2	0.593669	1.50908	0.365	6.60145369394311e-15
Bin3	0.558151	1.47238	0.517	6.7989935187536e-15
Gkap12	0.46239	1.37782	0.705	7.18865261981e-15
Ppp2r2a1	0.269644	1.20551	0.921	7.55137376374025e-15
Sqstm11	0.578218	1.493	0.618	8.15171715377487e-15
Rhobtb1	0.569178	1.48368	0.338	8.16070368515771e-15
Tatdn31	0.424383	1.342	0.309	9.1196440206986e-15
Frg11	0.311749	1.24121	0.909	1.00916720636978e-14
Stx81	0.474705	1.38963	0.713	1.09311961420138e-14
Lmbrd11	0.583217	1.49819	0.476	1.11721318659567e-14
Rnf1411	0.616662	1.53332	0.359	1.11819341761915e-14
Mlycd	0.628976	1.54647	0.272	1.14392587741051e-14
Card191	0.502334	1.4165	0.512	1.16627608738532e-14
Efhd2	0.490358	1.40479	0.512	1.19071188773716e-14
Cryl11	0.591202	1.5065	0.254	1.40363920580869e-14
Dlgap41	0.343464	1.2688	0.825	1.41374577405398e-14
Ciao2a	0.270525	1.20625	0.91	1.68169585008005e-14
Sh3bp41	0.567357	1.48181	0.475	1.70533191686742e-14
[truncated: 952 more rows]

## Sheet: immunity
Wilcoxon rank sum test (Seurat's function FindAllMarkers())
gene	avg_log2FC	Fold Change	% cells exp.	p_val_adj
Fcer1g	9.77901	878.57	0.98	0
Laptm51	8.4201	342.532	0.961	0
Rac2	10.0458	1057.03	0.925	0
Plek	8.82768	454.358	0.918	0
Was	10.2886	1250.77	0.905	0
Gmfg1	5.97444	62.8763	0.931	0
Bin2	9.71974	843.203	0.895	0
Lyn1	6.11375	69.2503	0.941	0
Cyth4	9.49723	722.69	0.892	0
Tyrobp	12.1605	4577.85	0.886	0
Spi1	11.0007	2049.03	0.879	0
Fermt3	6.06736	67.0592	0.967	0
Tgfb12	5.47453	44.463	0.922	0
Lyz2	12.0515	4244.86	0.866	0
Lst1	9.82073	904.343	0.863	0
Ptpn6	6.1543	71.2243	0.902	0
Srgn	9.50175	724.954	0.846	0
Cd52	11.9877	4061.35	0.84	0
Runx1	6.56744	94.841	0.873	0
Dock8	8.02955	261.298	0.843	0
Btk	9.44174	695.418	0.837	0
Nrros1	6.06288	66.8512	0.863	0
Ncf1	7.51921	183.446	0.846	0
Fxyd51	6.00468	64.2078	0.85	0
Fyb	6.54905	93.64	0.892	0
Alox5ap	5.94771	61.7218	0.879	0
Ptprc	11.153	2277.07	0.82	0
Apbb1ip	8.56889	379.746	0.827	0
Lcp11	7.02858	130.561	0.856	0
Hcls11	8.77262	437.343	0.824	0
Arhgap30	9.48697	717.568	0.814	0
Nckap1l	11.4343	2767.44	0.807	0
Ptpn182	5.60377	48.6299	0.938	0
Mef2c1	5.74918	53.7866	0.931	0
Inpp5d1	7.06817	134.194	0.801	0
Rgs102	5.09081	34.079	0.928	0
Cd53	11.6672	3252.26	0.788	0
Csf1r	10.8844	1890.32	0.791	0
Evi2a	8.94453	492.689	0.788	0
Lcp2	10.4687	1417.05	0.781	0
Anxa31	4.36274	20.5738	0.863	0
Ncf2	8.72776	423.953	0.781	0
Irf8	8.45745	351.516	0.784	0
Lrmp	6.26256	76.7749	0.791	0
Ifi202b	12.4338	5532.87	0.768	0
Arhgdib2	5.97225	62.7807	0.987	0
Cebpb1	5.87324	58.6167	0.863	0
Cx3cr1	11.9548	3969.66	0.761	0
Klk83	4.87903	29.4262	0.856	0
Fcgr1	11.9206	3876.68	0.755	0
Bst21	5.74124	53.4916	0.801	0
Dok2	7.1764	144.648	0.768	0
Ly86	10.808	1792.75	0.752	0
Fcgr3	11.598	3099.95	0.748	0
Vav1	11.5065	2909.44	0.748	0
Ptpre1	5.04818	33.0867	0.804	0
Cd44	6.03837	65.7249	0.771	0
Ptgs1	6.9935	127.424	0.752	0
Coro1a	6.134	70.2292	0.967	0
Plcg21	4.63171	24.7905	0.804	0
Aif1	10.5562	1505.73	0.735	0
Klhl61	5.47931	44.6106	0.748	0
Ms4a6c	10.724	1691.42	0.735	0
Tnfaip8l2	10.8959	1905.49	0.729	0
Ncf41	3.86937	14.6149	0.778	0
Hhex1	5.25692	38.2377	0.755	0
Capg2	4.94269	30.7537	0.824	0
Psmb8	11.6769	3274.15	0.725	0
Ehbp1l12	3.91916	15.1281	0.859	0
Traf3ip3	9.73745	853.621	0.719	0
F13a1	11.217	2380.5	0.719	0
Ctss	12.0371	4202.76	0.716	0
BC035044	11.4909	2878.18	0.716	0
Tm6sf11	4.29642	19.6495	0.853	0
Pld4	8.54005	372.229	0.722	0
Ccl3	12.0415	4215.51	0.716	0
Unc93b1	5.55874	47.1354	0.758	0
Myo1f	10.2501	1217.8	0.706	0
Itga41	3.72259	13.2011	0.791	0
St8sia41	5.70075	52.0111	0.735	0
Ms4a6b	11.4213	2742.63	0.696	0
Syk1	5.65748	50.4746	0.722	0
Sirpa	4.84988	28.8377	0.814	0
Sla	9.97936	1009.45	0.686	0
Arhgef6	7.10986	138.128	0.696	0
Tnfrsf13b	7.98099	252.649	0.69	0
Ikzf11	4.4124	21.2944	0.722	0
Nfam1	6.51838	91.6701	0.699	0
Hacd4	4.82548	28.3539	0.765	0
Fmnl1	10.9122	1927.12	0.683	0
Fes1	4.79483	27.7579	0.748	0
Otulinl	4.80297	27.915	0.748	0
Ptpn7	8.0121	258.155	0.683	0
Neat1	5.51097	45.6002	0.748	0
Ighm	11.6938	3312.77	0.676	0
Il6ra	9.99017	1017.05	0.676	0
Rab32	4.23932	18.8869	0.748	0
Plac8	7.79168	221.579	0.712	0
Rassf4	5.37134	41.3939	0.719	0
Vsir1	7.20308	147.348	0.676	0
Cybb	12.9453	7887.15	0.667	0
Slfn2	11.0151	2069.5	0.667	0
Milr11	4.86419	29.125	0.725	0
Dapp1	5.56443	47.3218	0.69	0
Aim21	5.22679	37.4474	0.69	0
Sp140	6.21316	74.1905	0.676	0
Pik3cg	7.31958	159.74	0.66	0
Cd180	11.3201	2556.75	0.654	0
Cd300a	7.76775	217.935	0.66	0
Zc3hav12	4.06327	16.7173	0.699	0
C1qb	12.0637	4280.86	0.654	0
Zeb2os	6.7524	107.814	0.66	0
Adcy7	5.14935	35.4903	0.683	0
Lyl12	4.09756	17.1194	0.693	0
Cd14	7.82648	226.99	0.657	0
Pik3cd	5.91156	60.1946	0.66	0
Dusp31	3.49964	11.3109	0.732	0
Irf5	5.70724	52.2457	0.663	0
Pik3ap1	8.15775	285.58	0.641	0
AI413582	3.90647	14.9956	0.712	0
Maf	5.84033	57.2946	0.748	0
Tifab	11.4226	2744.99	0.631	0
Gas71	5.5665	47.3898	0.673	0
Glipr1	8.74862	430.127	0.634	0
Dock2	10.701	1664.64	0.627	0
Gbp7	5.81192	56.1776	0.654	0
Fgd21	5.48342	44.7376	0.647	0
Tfec	8.99125	508.902	0.624	0
Igsf6	7.12074	139.173	0.631	0
Psmb9	7.27842	155.247	0.627	0
B4galnt1	4.75047	26.9174	0.667	0
Il17ra	5.24038	37.8017	0.654	0
C1qc	11.7539	3453.66	0.614	0
Tifa	5.0592	33.3403	0.641	0
Uap1l1	4.08757	17.0012	0.68	0
Rnase41	5.56477	47.3329	0.663	0
Gngt21	4.32555	20.0503	0.631	0
Adrb2	7.26893	154.229	0.621	0
Cfh	11.3668	2640.8	0.601	0
Gpr65	10.7538	1726.64	0.601	0
Il10rb2	4.27925	19.417	0.657	0
Arhgap4	5.2257	37.4191	0.621	0
Ttc7	4.37607	20.7648	0.644	0
Sash3	10.4474	1396.3	0.598	0
Cebpd1	4.35859	20.5148	0.683	0
Gpr1831	6.13883	70.4645	0.608	0
Myo1g	9.84546	919.981	0.592	0
Cd79b	4.85604	28.9611	0.634	0
Elmo11	4.17132	18.0174	0.644	0
Rinl	4.9734	31.4153	0.618	0
P2ry6	8.06781	268.32	0.592	0
Rgs18	10.6121	1565.2	0.585	0
Casp1	10.4404	1389.52	0.585	0
Trim30a	8.93355	488.954	0.585	0
Samsn11	6.39269	84.0215	0.592	0
Stk101	3.68729	12.882	0.66	0
C3ar1	10.9788	2018.14	0.578	0
Csf2rb	5.22288	37.346	0.588	0
Itgb2	9.94909	988.496	0.572	0
Tnni2	6.40298	84.623	0.585	0
F630028O10Rik	12.1322	4489.11	0.569	0
Ripor2	7.91403	241.19	0.572	0
Snx20	5.59943	48.4837	0.588	0
Hck	9.02506	520.971	0.565	0
Myd88	4.00535	16.0595	0.618	0
C1qa	12.3798	5329.7	0.562	0
Ifi211	12.5696	6078.94	0.559	0
Apobec1	8.27884	310.584	0.559	0
Pfkp1	3.79701	13.9	0.618	0
Sp110	9.97275	1004.84	0.552	0
9930111J21Rik2	9.92711	973.549	0.549	0
Ms4a6d	11.5177	2932.16	0.546	0
Abi31	5.63683	49.7569	0.556	0
Clec4a2	11.4786	2853.63	0.542	0
Parvg	7.48778	179.492	0.546	0
Cytip	11.576	3052.9	0.539	0
Nupr1	8.13779	281.656	0.539	0
Adap1	9.17887	579.582	0.536	0
Lgals9	9.46306	705.772	0.529	0
Wdfy4	9.54147	745.195	0.529	0
Ccr1	11.6135	3133.45	0.526	0
Cd86	12.0952	4375.45	0.526	0
Icam11	4.4199	21.4053	0.542	0
Adgre1	11.807	3583.14	0.523	0
Mpeg1	11.1973	2348.06	0.523	0
Rasgrp21	5.0037	32.0821	0.565	0
Myo7a	5.82802	56.8081	0.533	0
Ptprj	4.17642	18.0813	0.578	0
S100a12	4.08026	16.9153	0.572	0
Lrrc25	10.1295	1120.15	0.52	0
Batf	6.89436	118.962	0.523	0
Il4ra	5.62631	49.3956	0.533	0
Stab11	5.82063	56.5177	0.542	0
Themis2	9.32704	642.27	0.513	0
Ifi351	4.09235	17.0577	0.552	0
Trpv2	6.10776	68.9636	0.52	0
Tnfrsf11a	7.45471	175.424	0.513	0
Tent5a	4.13332	17.549	0.533	0
Arhgap251	6.21958	74.521	0.513	0
Smagp1	4.26893	19.2786	0.526	0
Anxa1	6.12012	69.5569	0.513	0
Elf41	4.65808	25.2477	0.523	0
Mrc1	11.899	3818.95	0.497	0
Fcrls	12.3428	5194.66	0.493	0
Itgam	11.2964	2515.06	0.49	0
Trem2	12.275	4956.11	0.49	0
Apoc11	4.60706	24.3704	0.529	0
Nfkbid	6.71342	104.94	0.497	0
Rassf5	7.76125	216.954	0.49	0
I830077J02Rik	7.71529	210.152	0.49	0
Gna15	6.69476	103.591	0.49	0
Arhgap15	9.57711	763.832	0.484	0
Rassf21	4.35608	20.4791	0.51	0
Tlr2	6.71671	105.179	0.493	0
Kcnk12	9.91566	965.854	0.484	0
Cgas	4.65352	25.168	0.513	0
Cd33	11.7577	3462.71	0.48	0
Ccl9	11.1978	2348.91	0.48	0
Ptk2b	8.58433	383.831	0.48	0
Csf3r	8.48848	359.16	0.477	0
Psd4	7.64058	199.547	0.477	0
Arrdc12	3.79244	13.856	0.516	0
Abca9	7.16915	143.922	0.48	0
Mpo	12.0656	4286.43	0.471	0
Slc25a45	6.71696	105.197	0.474	0
Pilra	10.9759	2014.06	0.467	0
Bcl2a1b	12.1699	4607.89	0.461	0
Ccl2	12.1488	4541.17	0.461	0
Clec12a	11.9394	3927.62	0.458	0
Rin31	3.71537	13.1353	0.497	0
Ccl6	7.82185	226.262	0.464	0
Slc7a8	9.08141	541.722	0.454	0
Grap1	3.95031	15.4583	0.471	0
Pf4	8.23908	302.142	0.487	0
Rhoh	8.22957	300.157	0.451	0
Plekha2	5.49259	45.023	0.461	0
Erap1	4.22369	18.6834	0.48	0
Ccl4	10.8533	1850.04	0.448	0
Entpd1	4.54544	23.3515	0.474	0
Tec	4.93277	30.5429	0.464	0
P2rx4	3.93129	15.2558	0.484	0
Slc15a3	4.88093	29.465	0.474	0
Ccr5	8.43048	345.007	0.444	0
Tnfrsf1b	6.46137	88.1184	0.444	0
Cd341	2.36549	5.15328	0.471	0
Atf31	6.10402	68.785	0.461	0
Selplg	6.81458	112.563	0.441	0
Cd300c2	11.5913	3085.48	0.431	0
Il13ra1	4.37648	20.7707	0.464	0
Hp	11.4869	2870.07	0.428	0
Ebi3	5.02317	32.5182	0.441	0
Adap2	10.2923	1253.95	0.422	0
Clec4a1	9.69571	829.276	0.422	0
Ednrb1	6.00074	64.0329	0.448	0
Tmem229b	6.31478	79.6048	0.428	0
Nlrp3	10.3231	1281.05	0.418	0
Slc11a1	9.90247	957.064	0.415	0
Coro2a	5.8404	57.2974	0.422	0
Parp14	7.84735	230.297	0.412	0
Rgs7bp1	6.0106	64.4721	0.418	0
Parp9	4.61769	24.5506	0.431	0
Plxnc1	4.67651	25.5723	0.425	0
Arl11	9.47546	711.864	0.405	0
Cebpa	4.84598	28.7599	0.425	0
2610203C22Rik1	4.00056	16.0062	0.418	0
Ccdc88b	9.23181	601.244	0.402	0
Itgal	6.71825	105.292	0.405	0
P2rx1	8.67723	409.361	0.402	0
Clec5a	12.8236	7248.97	0.399	0
Lgals3	9.02599	521.306	0.395	0
Ticam2	7.13881	140.928	0.395	0
Ramp1	10.4302	1379.75	0.389	0
Cd37	5.78384	55.0945	0.399	0
Slco2b1	7.77855	219.572	0.392	0
AI467606	4.79992	27.8561	0.402	0
Bank1	11.1995	2351.65	0.386	0
Gpr34	8.85384	462.671	0.386	0
Cela1	4.91859	30.2443	0.405	0
Il21r	9.87455	938.718	0.379	0
Rbm47	5.33005	40.2257	0.392	0
Kcnk6	5.43391	43.2286	0.386	0
Mfng1	3.16861	8.99182	0.392	0
Ccl24	11.2567	2446.84	0.366	0
Hlx1	4.31908	19.9606	0.382	0
Slc7a71	4.72032	26.3607	0.392	0
Abcb1b	5.15539	35.6391	0.376	0
Arid5a	4.77989	27.4721	0.379	0
Ifi207	11.7036	3335.22	0.359	0
Cd84	9.92983	975.386	0.356	0
Hfe	5.55814	47.1157	0.366	0
Card9	7.42831	172.244	0.353	0
Ptafr	8.64646	400.723	0.353	0
Gm44751	5.09376	34.1487	0.366	0
Il10ra	10.2133	1187.15	0.35	0
Tmem8	6.103	68.7361	0.363	0
Ifi204	9.79405	887.775	0.343	0
A630001G21Rik	5.52291	45.9793	0.35	0
Naip2	8.70669	417.806	0.343	0
Trf1	5.67021	50.9219	0.356	0
Tlr7	10.5095	1457.69	0.34	0
Cmah	6.86546	116.603	0.34	0
Rab7b	9.96938	1002.5	0.333	0
Napsa	6.97168	125.512	0.333	0
Gimap11	3.10154	8.58334	0.35	0
Kcnab2	4.55894	23.5709	0.35	0
March1	6.13013	70.0412	0.337	0
Il161	4.45206	21.8879	0.343	0
Hivep3	5.49433	45.0772	0.333	0
Susd3	6.79366	110.942	0.327	0
Ctla2b1	5.59503	48.336	0.337	0
Pira2	10.2347	1204.86	0.32	0
P2ry12	9.7666	871.044	0.32	0
Ptger3	6.29362	78.4453	0.324	0
Rasal3	8.76624	435.411	0.32	0
C5ar1	11.3671	2641.46	0.317	0
Pstpip2	4.34372	20.3043	0.333	0
Lilrb4a	11.1883	2333.47	0.314	0
Cd48	10.2276	1199.02	0.31	0
Paqr7	5.51141	45.6142	0.317	0
Pkib	5.78105	54.9883	0.314	0
Hk3	9.37357	663.323	0.307	0
Msr1	12.5778	6113.62	0.304	0
Serpinb1a	7.00182	128.162	0.307	0
Tmem156	9.38523	668.705	0.301	0
2310001H17Rik	8.65468	403.011	0.301	0
Slc9a9	5.48647	44.8325	0.31	0
Plcb2	6.91812	120.938	0.301	0
Bcl2a1d	12.4537	5609.66	0.297	0
Manba	4.67161	25.4855	0.31	0
Clec4a3	11.3708	2648.22	0.294	0
5430427O19Rik	8.41579	341.512	0.294	0
Zbtb7b	4.81507	28.1501	0.304	0
P2rx7	8.69972	415.792	0.291	0
Abcg3	8.92512	486.104	0.288	0
Ltb	6.74947	107.595	0.291	0
AB124611	7.78656	220.794	0.284	0
Irgm1	5.0422	32.9497	0.291	0
Il2rg1	4.43079	21.5676	0.294	0
Trim471	4.59012	24.0859	0.291	0
Evi2	5.33294	40.3065	0.284	0
Fam129a	6.24773	75.9898	0.281	0
Tap1	4.36682	20.6322	0.288	0
Stap1	5.79331	55.4574	0.278	0
Tlr1	5.22374	37.3681	0.275	0
Fgl2	8.06581	267.948	0.268	0
Slc46a3	6.20438	73.7403	0.271	0
Lpxn	5.99326	63.7018	0.271	0
Tmem273	11.0171	2072.36	0.261	0
Atp2a3	7.74703	214.826	0.261	0
Il18rap	7.16605	143.614	0.258	0
Gsdmd	4.83713	28.5838	0.268	0
Sp100	8.74398	428.746	0.255	0
Tmem106a	5.67535	51.1034	0.261	0
Tlr4	6.10089	68.6359	0.255	0
Pik3r61	5.13574	35.1569	0.255	0
Hpgd2	3.2493	9.50905	0.716	3.76016483301553e-302
Arap2	4.23668	18.8525	0.304	8.90353306955686e-298
Scamp5	4.0033	16.0367	0.431	7.83016008635351e-296
S100a132	3.5637	11.8245	0.892	1.02207583994545e-291
Arhgap9	3.57989	11.9579	0.725	4.85295963656273e-291
Gpsm31	3.75943	13.5426	0.843	3.15645950191086e-289
Itga62	3.618	12.2779	0.889	1.53726145265555e-288
Dtx4	4.17364	18.0464	0.395	5.53361204865988e-288
Rcsd11	3.32882	10.0479	0.618	5.95656160026184e-288
Taok31	3.73768	13.3399	0.85	1.77942337492725e-286
Zeb23	4.88438	29.5356	0.922	3.04659420292504e-281
Man1c11	3.82688	14.1907	0.415	1.48108910155037e-280
Htatip21	3.27321	9.66795	0.582	1.53251930187799e-279
Stat6	3.50916	11.3857	0.618	1.40451341902584e-277
Tpd522	4.4618	22.0362	0.889	2.63624390129454e-273
Stxbp22	3.40979	10.6279	0.801	3.49742886453712e-271
Jak31	3.64008	12.4674	0.356	5.04514422772109e-268
Jdp21	3.79378	13.8689	0.363	1.96404708773118e-263
Treml21	3.7949	13.8796	0.353	5.19055298248502e-258
Trim251	3.35928	10.2623	0.618	3.96901271470595e-253
Tnip2	3.53364	11.5806	0.373	2.95178833498622e-252
Ostf14	3.96766	15.6453	0.958	9.65835756525235e-249
Acsl52	3.53948	11.6276	0.797	1.77940495419876e-248
Gsn1	3.71947	13.1726	0.729	1.31868415724764e-247
Rasa31	3.50327	11.3394	0.735	5.20553211447054e-243
Pou2f21	3.61526	12.2546	0.827	4.58792739700426e-242
Susd1	3.87476	14.6696	0.284	1.22323693753307e-241
Cd68	4.33767	20.2195	0.693	2.18840520640197e-241
Map3k5	3.63258	12.4027	0.402	8.90054245983809e-241
Ctsc	5.5794	47.8153	0.889	1.33365240178643e-238
Apobr	3.98854	15.8734	0.412	3.44508161804994e-238
Hpgds	4.49296	22.5172	0.768	3.74629740950004e-238
Ehd43	4.27689	19.3853	0.938	6.99052665425474e-238
Tapbp	3.39426	10.5141	0.634	8.52160827736757e-238
Khk1	3.46724	11.0597	0.601	1.15195362233506e-237
Npl	4.04523	16.5096	0.729	9.34087129191547e-236
Nup2101	3.28218	9.72826	0.575	1.35870568684291e-233
H2-D13	3.98282	15.8106	0.918	4.8586752644755e-232
Ocel12	3.43076	10.7836	0.641	6.35936250410911e-232
Celf22	3.57036	11.8791	0.928	1.56541086531748e-230
Vav31	3.48054	11.1621	0.575	1.81022488007681e-228
Lat2	4.79773	27.8139	0.31	8.89426978222757e-228
Slc43a21	3.44824	10.915	0.549	1.44866544493737e-227
Pygl1	3.53874	11.6216	0.467	2.84609320972322e-227
Tnnt11	3.46727	11.0599	0.529	2.30402807732096e-226
Stk17b1	3.63466	12.4206	0.771	3.55613511205748e-226
Gas6	6.13892	70.4693	0.275	2.25210012095392e-224
Selenop1	4.66596	25.3861	0.817	5.10801561107612e-220
Sat12	4.38619	20.911	0.925	7.09034527248797e-219
Pla2g4a1	3.29259	9.79869	0.83	3.07715256374874e-215
S100a102	3.14189	8.82677	0.905	1.25538687508571e-214
Rgs21	3.94364	15.387	0.827	1.50207301412047e-214
Pip4k2a1	3.4151	10.6672	0.873	6.91769191380662e-213
Lfng	4.19523	18.3185	0.252	9.22191092757764e-212
Plekho2	3.44342	10.8786	0.696	3.07579799082638e-211
Gm2a	3.65727	12.6168	0.601	1.11306080319919e-209
Rnasel	3.99177	15.909	0.588	1.40796567472773e-209
Mbp	3.2649	9.61239	0.366	2.06325833435361e-209
Tfeb	3.64915	12.5459	0.324	6.76906389104089e-208
Emp3	3.6691	12.7206	0.925	2.9318309519105e-207
Slc9a3r11	2.68164	6.41586	0.693	1.54520696127335e-205
Tor3a	3.2946	9.81234	0.516	2.58193509480077e-205
Sec11c2	3.29934	9.84468	0.967	1.00757426340626e-203
Def6	3.16369	8.96116	0.598	2.64576795302696e-203
Slc16a101	2.88877	7.40637	0.644	2.22752400741629e-202
Dusp21	3.1147	8.66199	0.425	7.9468784877894e-202
Syngr23	3.26184	9.59207	0.827	7.6651861273462e-201
Pcgf52	3.12793	8.74181	0.493	8.65075516453527e-201
Nr3c1	3.11267	8.64983	0.608	1.90690623912862e-200
Map3k8	3.91324	15.0661	0.268	4.67557977310517e-200
Rab27a	3.66002	12.6408	0.422	3.05810825538746e-199
Gria3	4.31686	19.9299	0.395	7.53684501864046e-199
Zfp361	3.7665	13.6091	0.856	1.66982376029621e-197
Vwa5a	3.25467	9.5445	0.582	4.95216819824068e-196
Nagpa1	2.99363	7.96473	0.775	8.34536200137401e-195
Fam78a2	3.28676	9.75919	0.317	1.96894674270584e-194
Tagln21	3.31217	9.93262	0.98	7.80557041548199e-192
Arpc1b1	4.23493	18.8295	1	1.23826011916384e-191
Tdrd7	3.62412	12.3301	0.307	3.45909258657149e-191
Ifngr11	3.50615	11.362	0.915	4.80346227886671e-189
Casp82	2.98996	7.94451	0.82	5.72373536923481e-188
Cd83	4.1927	18.2864	0.405	1.19138569133141e-187
Efhd21	3.74069	13.3678	0.928	4.16746116407726e-187
Glrx4	2.99714	7.98415	0.866	6.1073296699162e-187
Cyba1	3.65307	12.5801	0.997	3.47293561854334e-186
Elf13	2.92084	7.57289	0.889	1.3228358339311e-185
Tmsb4x3	4.67569	25.5579	1	2.10418810892849e-185
Renbp1	3.27441	9.67602	0.539	6.91419859353749e-184
Pycard1	3.76055	13.5531	0.912	7.8516595757142e-183
Klf61	3.99368	15.93	0.889	1.02595602363933e-181
Ckb2	4.5185	22.9195	0.859	2.82181120396872e-181
Dclre1c	3.49061	11.2403	0.507	5.09942501288803e-180
Tspo2	3.5438	11.6624	0.987	1.77115112100309e-179
Ggta11	3.17781	9.04929	0.477	4.01197422444416e-179
Tmem63a1	3.20561	9.22536	0.33	5.14181905814362e-179
Icam21	0.922407	1.89527	0.301	6.91631018023154e-179
Skap23	2.86473	7.28399	0.912	1.42621874627273e-178
Slc8b1	3.55699	11.7696	0.314	4.55197584291683e-178
Mtus11	3.47158	11.093	0.595	7.32028095887552e-177
Fam111a1	3.38861	10.473	0.915	2.41198380365776e-176
Abca31	3.26056	9.58358	0.441	2.53016389490195e-175
Lacc1	3.3735	10.3639	0.592	2.73239156964759e-174
Stard82	3.46249	11.0233	0.536	9.37919282752463e-173
Serinc32	3.16564	8.9733	0.961	1.95315791411249e-171
Gimap61	2.04336	4.12204	0.327	6.18331616837637e-171
2310040G24Rik	3.13377	8.77725	0.415	1.75654021811107e-170
Adam151	3.05569	8.31483	0.67	2.71484670003895e-170
Tubb2a3	3.19017	9.12718	0.853	2.13672642942403e-169
Dnase2a2	3.25707	9.56041	0.608	2.49270149516603e-169
Anxa111	2.86484	7.28454	0.405	6.25602568958221e-169
Gatm	5.16188	35.7999	0.474	1.2221849860173e-168
Slc16a61	2.85484	7.23424	0.621	2.12979815686533e-168
Hexa1	3.28194	9.72665	0.912	6.66825838341598e-168
Nmi1	2.99215	7.95661	0.484	1.12677946602592e-167
Arap1	3.06803	8.38626	0.582	1.29753261795425e-167
Arpc22	1.85933	3.62839	1	4.92166889436055e-166
B2m1	3.54178	11.6462	0.974	5.75494968238055e-166
Lmo22	2.29358	4.90271	0.889	3.32999237129525e-165
Arsb	3.54512	11.6732	0.552	6.0809471398058e-165
Tmem9b2	2.64361	6.24895	0.683	1.00514580641205e-163
Bid	2.74107	6.68567	0.641	3.67637712357463e-163
Dhrs3	2.72959	6.63265	0.742	1.10640763788797e-162
Apoe2	5.50988	45.5657	0.866	1.59546071495138e-162
Arpc52	2.34951	5.0965	0.993	4.94750346742028e-162
Gpr1461	3.10825	8.62338	0.353	1.06376870231819e-160
Irak4	3.01329	8.07403	0.405	6.05209423922494e-160
Rel2	2.8022	6.97503	0.676	4.27441747218175e-158
Ucp22	2.52942	5.77339	0.967	5.1938950984827e-158
Sh3bgrl32	1.80578	3.49619	1	6.33009331816175e-158
Ly96	3.49224	11.253	0.34	8.37910142919153e-158
Ap1g2	2.98568	7.92101	0.412	1.02985297031239e-157
Camk1d1	3.37761	10.3935	0.389	1.53697681981266e-157
Prkcd1	2.7291	6.63041	0.846	3.11226260431486e-157
Mt12	1.28087	2.42985	0.889	2.95278066891179e-156
Bmp2k2	2.76642	6.80418	0.863	7.34481501006585e-156
Ctsz2	3.47275	11.102	0.98	3.47214733069635e-155
Mbnl13	2.92086	7.57298	0.977	3.59173448925787e-154
Rap1b1	2.24416	4.7376	0.993	7.18997177280299e-154
Dennd4a	2.87544	7.33825	0.709	9.17101983963434e-154
Tln11	2.06692	4.1899	0.99	1.28325656160932e-153
Abcd2	3.25025	9.51528	0.395	2.97856625535266e-153
Gm49980	3.05449	8.30791	0.516	3.35980871542771e-153
Clic12	1.97022	3.91829	0.997	3.2753778935803e-151
Eng1	1.77574	3.42414	0.379	4.91423574458105e-150
Atp13a2	2.74962	6.7254	0.889	6.2441964746518e-149
Tal12	1.66492	3.17095	0.477	1.99928220268346e-148
Sema4d	3.03689	8.20721	0.487	3.2938780116503e-148
Pros12	2.77953	6.8663	0.696	2.06042450113196e-147
Cotl13	2.76889	6.81584	0.98	2.24196746728118e-147
Ulbp11	3.53054	11.5557	0.258	3.58611772099754e-147
Erp292	2.44803	5.4567	0.984	1.20405837551078e-145
Cd471	2.88115	7.36738	0.935	1.30870535001927e-145
Pik3r13	2.52259	5.74614	0.771	1.24944154617959e-144
Iqgap12	2.89855	7.45678	0.935	2.3936375338074e-144
Rps6ka11	2.755	6.75051	0.856	3.27575123647178e-144
Man2b11	2.83114	7.11634	0.879	6.17700232131906e-144
Tacc12	2.4701	5.54081	0.931	1.93641585859432e-143
Creg12	2.31069	4.9612	0.915	2.25098443268046e-143
Kat2b	2.97269	7.84998	0.425	2.89074243466768e-143
Gmip1	2.74408	6.69962	0.647	2.90335380384468e-143
Pfn11	0.883383	1.8447	1	1.54742318190619e-142
Dhrs71	2.70197	6.50688	0.467	2.10060920058181e-142
Fth11	1.53999	2.90793	1	5.55853908732299e-142
Vamp83	2.29216	4.89788	0.967	9.98756450312033e-142
Csf2ra	2.95673	7.76363	0.663	3.43303237103461e-141
Capn11	2.74887	6.7219	0.389	4.30955063665841e-140
Actr31	1.54953	2.92721	0.997	2.61274560952565e-139
Lsp11	3.42888	10.7695	0.866	3.92050328373198e-139
Cox7a1	3.34523	10.1628	0.252	4.71502766232971e-139
B3gnt22	2.50056	5.65904	0.474	3.83828465406762e-138
Cd94	3.79015	13.834	0.637	1.24739410812475e-137
Cysltr1	2.8122	7.02356	0.461	1.55988472253657e-137
Cst32	2.83546	7.13772	0.997	3.02488036723514e-137
Tgfbr21	2.62782	6.1809	0.634	6.1132846049184e-136
Elovl12	2.50543	5.6782	0.83	9.91727784846096e-136
Ssr42	1.4842	2.79763	0.993	1.28235201373305e-135
Pid1	4.17783	18.0989	0.265	1.77998667331224e-135
Nab12	2.47507	5.55994	0.716	2.42264261677111e-135
Ripk12	2.46842	5.53436	0.761	6.72292605020539e-135
Plxnd11	1.18275	2.27009	0.529	2.09913492970063e-134
Pqlc3	3.15554	8.9107	0.265	8.18288066548109e-134
Itm2b2	2.13059	4.37898	0.99	9.13873769053718e-134
Dtx3l	3.17474	9.03009	0.35	1.11571024151759e-133
Apobec31	2.5001	5.65724	0.526	6.76036940116312e-133
Arrb21	2.47918	5.5758	0.85	1.19348722975005e-132
Arl6ip53	2.46063	5.50455	0.899	1.91143865993944e-132
Msn1	2.17278	4.50891	0.971	8.54645271299748e-132
Arhgap45	2.67263	6.37592	0.641	1.8122563610549e-131
Clta1	1.56668	2.96222	0.993	2.34629803286422e-131
Arpc41	1.63629	3.10866	0.99	2.95366535294432e-131
Rreb13	2.5411	5.82032	0.748	7.32378220013566e-131
5033406O09Rik2	3.46402	11.0351	0.252	1.62319281956374e-130
Atp6v0b2	1.85837	3.62598	0.984	2.62543394766975e-130
Exoc62	2.49492	5.63697	0.647	3.72049031637762e-130
Klf21	3.2942	9.80962	0.824	2.37860345023711e-129
Rin21	2.67593	6.39053	0.618	1.49183487323459e-128
Rbfa3	2.35677	5.12222	0.908	1.98749627429482e-128
Lamp12	1.78216	3.43942	0.98	1.25705737314168e-127
Rrad	3.56951	11.8722	0.255	1.84423052524104e-127
Arpc31	1.29637	2.4561	1	1.04678277981315e-126
Ifnar21	2.47798	5.57116	0.895	1.55293499921051e-126
Cap12	1.91644	3.7749	0.977	5.12638425435368e-126
Hprt2	1.8992	3.73005	0.974	6.6410940768079e-125
Madd	2.50652	5.68246	0.605	1.16357207428094e-124
Gnai21	1.24017	2.36226	1	1.55536990394563e-124
Atp6v0e2	1.6157	3.06461	0.98	2.39251964635541e-124
Ydjc1	2.91617	7.54841	0.556	2.89793436084434e-124
Scamp22	2.25007	4.75707	0.908	5.03085187999529e-124
Pon23	2.19901	4.59164	0.768	5.3293123409102e-124
Sh2b31	2.30613	4.94556	0.69	1.53670892980299e-123
Nceh1	3.11859	8.6854	0.418	2.72345749437015e-123
Gpx11	1.50095	2.83029	0.993	6.07440786188244e-123
Lrrfip12	2.3742	5.18447	0.892	7.91365263045196e-123
Anxa62	2.48547	5.60016	0.801	8.46766882296505e-123
Gusb1	2.33344	5.04005	0.912	9.0079849045512e-123
Nabp1	3.20334	9.2109	0.373	1.26489105362438e-122
Tspan42	2.32217	5.00083	0.735	4.56775771663073e-122
Psmb102	2.5044	5.67413	0.869	1.62612160295375e-121
Ly6e1	3.27984	9.71246	0.889	3.15030486614575e-121
Dock10	2.21227	4.63402	0.725	4.0961991301393e-121
Mpp11	2.59031	6.02229	0.778	4.39601737595911e-121
Capza23	1.50051	2.82943	0.987	1.60989868651944e-120
Hivep21	3.42707	10.756	0.288	2.27071757306212e-120
Actr21	1.65388	3.1468	0.98	2.97317175392301e-120
Itsn23	2.21444	4.64102	0.801	3.43326142933405e-120
Tfpi2	2.17976	4.53079	0.608	5.02976166013863e-120
Spaca9	2.74356	6.69719	0.395	1.4304236399961e-119
Ogfrl11	2.30166	4.93024	0.882	2.4463552192806e-119
Esyt11	2.81644	7.04422	0.454	4.11797249205936e-119
Actb1	0.949485	1.93118	1	9.89013127469883e-119
Pecam11	0.833228	1.78167	0.33	2.29800532470252e-118
Galns	2.79343	6.93278	0.314	6.51020229936781e-118
Hebp12	1.45874	2.74868	0.856	7.50016818827884e-118
Stx71	2.21065	4.62883	0.866	1.34548020833842e-117
Prtn3	5.39249	42.005	0.595	1.87894840931465e-117
Tradd1	2.49196	5.62543	0.565	5.98521273891088e-117
Fnbp11	2.23755	4.71595	0.843	1.95875556587558e-116
Naaa	3.35028	10.1984	0.402	2.53623062896935e-116
Rhog1	2.15504	4.4538	0.915	4.97281280771307e-116
Rab5if2	1.16486	2.24211	0.997	6.20834050941911e-116
Sgk32	2.21016	4.62725	0.768	1.79468499812807e-115
Dok3	3.03008	8.16857	0.33	2.15427280203846e-114
Rnf135	2.84023	7.16135	0.258	3.59594412888212e-114
Rap1a2	1.4247	2.68458	0.987	7.05818229906083e-114
Hexb2	3.2181	9.30559	0.667	7.6708337214921e-114
Rab8b2	2.31953	4.99171	0.833	1.5189627723168e-113
H2afj3	1.38745	2.61617	1	2.09789512633735e-113
Twf21	1.87573	3.66988	0.941	4.47785825837827e-113
Asah11	2.26821	4.81724	0.876	2.08160422673257e-112
H2-K11	3.0542	8.30628	0.85	2.3900318612746e-112
Slc2a32	1.91806	3.77914	0.582	3.82905594287264e-112
Acot91	2.22997	4.69123	0.667	4.62318102221893e-112
Ctsa1	2.37348	5.1819	0.908	1.12796813001132e-111
Tsc22d43	1.76872	3.40752	0.958	1.65983208117391e-111
Ifi302	3.63906	12.4585	0.788	3.15496567231883e-111
Slc29a3	2.5965	6.04817	0.526	4.36550268431741e-111
Prps22	2.3686	5.16439	0.722	5.01580850296161e-111
N4bp2l1	3.22914	9.37706	0.288	7.3643977820621e-111
Sdf2l12	2.05903	4.16707	0.944	7.57980574909068e-111
Tpst21	2.05118	4.14444	0.863	2.00501087025436e-110
Snx21	2.69622	6.48103	0.964	4.16693712825156e-110
Pold42	2.27537	4.84122	0.742	4.45730633426173e-110
Igsf82	2.39772	5.26971	0.82	6.00652303316333e-110
Kctd121	2.26341	4.80124	0.918	1.04170925869684e-109
Abcd1	2.48196	5.58656	0.565	3.98915498496118e-109
Fuca22	2.34782	5.09055	0.641	6.9217578650457e-109
Psap2	2.80443	6.98582	0.938	3.31533357032973e-108
Ctsh	4.00659	16.0733	0.366	4.42963042154799e-107
Cdkn1a2	2.0775	4.22075	0.402	6.35566066111737e-107
Pla2g15	2.71918	6.58498	0.464	8.21276136092388e-107
Edem11	2.04147	4.11665	0.886	1.1966720742936e-106
Acss11	2.60275	6.07445	0.278	1.72873543807479e-106
Lgmn2	4.02131	16.2381	0.761	2.00734801844971e-106
Myh92	1.93377	3.82051	0.954	5.85895703856856e-106
Unc13d1	3.07707	8.43898	0.271	6.28946294605531e-106
Capzb2	1.07536	2.10725	0.997	8.09045470719167e-106
Ppp1r181	2.13871	4.40369	0.859	9.55491259029106e-106
Anxa73	2.0289	4.08095	0.801	1.62940610016527e-105
Cbfa2t32	2.53106	5.77997	0.611	6.93582943628948e-105
Rnpep2	2.22995	4.69119	0.892	4.5674846376288e-104
Cryl12	2.35758	5.12509	0.562	1.05276986668719e-103
Stat11	2.74757	6.71585	0.552	2.79979854602501e-103
Pnpla21	2.21905	4.65588	0.49	1.2932670880258e-102
Gpi12	1.20707	2.30868	0.993	3.50468659644294e-102
Scarb11	2.20113	4.59839	0.703	2.01907650502878e-101
Emb1	2.29359	4.90274	0.925	8.44556359305372e-101
Abca11	3.4694	11.0763	0.448	1.20144018069376e-100
Tmem170b	2.39976	5.27717	0.526	1.74475634683289e-100
Cdc422	0.89423	1.85862	1	2.38437221523779e-100
Arhgap181	2.04485	4.1263	0.673	2.85242919378639e-100
Tspan321	3.0415	8.23345	0.366	3.104948734917e-100
Lpcat2	2.87249	7.32326	0.376	3.18017778005971e-100
Cib11	1.74334	3.34809	0.951	8.06640346118661e-100
Ebp4	1.78117	3.43705	0.902	1.31857225861644e-99
Sh3kbp12	2.11088	4.31953	0.765	1.55892750972602e-99
Mknk12	2.09478	4.27161	0.673	5.63323471054763e-99
Orai11	1.99328	3.98141	0.775	6.33762976523328e-99
Slc29a12	1.63208	3.09959	0.611	7.1140359009331e-99
Ptbp34	1.69792	3.24434	0.954	3.39394101481184e-98
Psme12	1.45076	2.73352	0.977	3.58728562932985e-98
Ctsd3	2.58395	5.99579	0.941	3.8559183978473e-98
Grk21	1.79623	3.47312	0.905	1.0075798840757e-97
Fcgrt	3.67609	12.7824	0.507	1.38548467662877e-97
Rab3il11	2.60327	6.07664	0.755	1.59797795089864e-97
Grb21	1.3302	2.51437	0.971	2.96389243267836e-96
Wdr14	1.37766	2.59846	0.971	3.07947685627719e-96
Mvp1	2.38967	5.24039	0.562	4.60574749611417e-96
Ada	2.42191	5.35881	0.556	8.1938679232778e-96
Tmem371	3.67339	12.7585	0.448	1.35885783547718e-95
Aldoa3	1.07657	2.10901	0.993	1.83886295585082e-95
Ralb2	1.77405	3.42013	0.931	3.18754559039976e-95
Cltb2	1.99486	3.98578	0.654	7.94232600651911e-95
Sh3bp11	2.0093	4.02588	0.85	8.64147602839229e-95
Lrch4	2.06608	4.18746	0.761	1.76341679265426e-94
Rftn11	2.52241	5.7454	0.412	3.11955012468618e-94
Ezr4	1.98744	3.96532	0.794	3.57532120412289e-94
Rab29	2.65957	6.31845	0.314	3.61265849977105e-94
Samhd1	1.89631	3.72259	0.918	3.75412234813681e-94
Mindy22	2.1122	4.32351	0.598	5.64750133596357e-94
Psme21	1.41516	2.66689	0.961	1.24577960318818e-93
Tuba4a1	3.53455	11.5879	0.376	1.99431250927385e-93
Prr53	2.37645	5.19258	0.641	2.68393789043238e-93
Hps31	2.20651	4.61556	0.585	6.44666084839342e-93
Cfp	3.44401	10.883	0.399	9.23657089504937e-93
Akap132	1.69762	3.24366	0.928	1.11817736709776e-92
Plin22	2.07747	4.22066	0.951	1.39569720618605e-92
Atp8a11	1.81849	3.52713	0.592	5.00226734910507e-92
Psen21	2.20576	4.61317	0.536	8.46445359781947e-92
Chst122	2.21336	4.63754	0.621	1.77880302180648e-91
Reep51	1.46879	2.7679	0.974	2.65560153143735e-91
Mid1ip11	2.12794	4.37094	0.683	3.70241680565639e-91
Irf21	1.85859	3.62653	0.856	4.52085376700332e-91
Lpl1	4.25464	19.0887	0.729	1.09628518075315e-90
Frrs11	1.89473	3.71853	0.748	1.53336334095361e-90
Serp1	1.30425	2.46955	0.98	1.65733398521516e-90
Ripk32	1.90411	3.74278	0.709	1.69838371748476e-90
Il3ra1	2.29128	4.89491	0.382	2.16145691453474e-90
Ciao2a1	1.12525	2.18139	0.987	3.57856165445709e-90
Vim1	1.89794	3.7268	0.977	5.49996025165658e-90
D1Ertd622e2	2.07018	4.1994	0.725	7.44806083097488e-90
Mob3c1	2.36938	5.16719	0.408	1.11077579985422e-89
Stim11	2.00395	4.01096	0.667	1.83964750307021e-89
Slc48a12	2.30996	4.95871	0.663	3.62324647771355e-89
Snx301	2.22904	4.6882	0.696	2.62559213468507e-88
Slc16a7	2.3312	5.03225	0.474	7.85358276381698e-88
Cmtm73	1.87401	3.66549	0.931	9.31546526184934e-88
Ctsb2	3.31705	9.96623	0.935	1.60199838684061e-87
Fkbp1b1	2.25677	4.77922	0.529	4.07696422526026e-87
Zfp7101	2.05597	4.15824	0.771	4.0964671585549e-87
Acer31	2.06658	4.18893	0.722	7.28739172247532e-87
Man1a1	2.43775	5.41795	0.497	1.37645457663915e-86
Ppp2r5a2	1.68172	3.20809	0.899	1.69386837842984e-86
Snx51	1.10785	2.15524	0.987	4.93650964600378e-86
Fam174a1	1.92799	3.80524	0.85	5.78302772257764e-86
Atp6v1f1	0.924036	1.89742	0.993	7.37522955210654e-85
Anxa22	1.88576	3.69548	0.546	1.25930359819884e-84
Frmd4b2	2.35996	5.13355	0.569	6.15490471667372e-84
D5Ertd605e1	2.9786	7.8822	0.255	6.30421290667673e-84
Rac11	0.862644	1.81837	0.997	1.72942662313605e-83
Glud11	1.33545	2.52355	0.961	2.01330699960377e-83
Agpat2	2.15993	4.46894	0.569	6.94832226035313e-83
Ifngr21	2.01924	4.0537	0.81	7.30972138899665e-83
Rnasek1	1.36547	2.57661	0.987	1.03856704119956e-82
Eea13	1.78892	3.45557	0.843	1.64130642844078e-82
Arap31	1.95178	3.86853	0.324	5.61776698790443e-82
Stat32	1.83643	3.57125	0.739	7.31865802010806e-82
Akna	2.17075	4.50257	0.601	8.94118650871867e-82
Rab431	2.18133	4.53572	0.503	2.12533233295261e-81
St6galnac41	2.00836	4.02325	0.732	5.05656377402712e-81
Necap23	1.84936	3.6034	0.882	6.70081470192395e-81
Slc12a91	2.21652	4.64771	0.5	1.08556911240601e-80
Ppp1r13b1	1.9014	3.73575	0.389	1.15996239347894e-80
Slc25a53	0.749788	1.68155	1	2.52473242307241e-80
Ccdc822	2.02463	4.06889	0.552	3.5297124059658e-80
Dab21	4.58909	24.0688	0.699	5.32405923965393e-80
Acsl11	1.99239	3.97895	0.565	7.00731749454239e-80
Pik3cb2	2.28978	4.88982	0.405	8.98764436073016e-80
Rnf213	3.1276	8.7398	0.392	1.07963038555993e-79
BC0285281	1.87581	3.67008	0.461	6.39920796058796e-79
Pitpna1	1.16365	2.24024	0.974	1.2355276468709e-78
Tmed51	1.53034	2.88853	0.922	1.47059345461255e-78
Rogdi1	2.0914	4.26163	0.752	1.68096755889548e-78
Fam49b1	1.15945	2.23372	0.967	1.79190869153927e-78
Prdx51	1.22938	2.34467	0.984	2.60402672914084e-78
Atp6ap21	1.78378	3.44327	0.889	2.95803682888291e-78
Aup12	1.43067	2.69573	0.905	2.97304562605399e-78
Vps13c1	2.15694	4.45969	0.755	3.63405930827627e-78
Aprt3	1.02587	2.03619	0.987	1.10345367032609e-77
Pon31	2.06362	4.18034	0.373	1.35524926592005e-77
Rilpl21	1.95777	3.88461	0.797	1.48543027752571e-77
Arhgdia1	0.830681	1.77853	0.99	1.54928186474384e-77
Tmem1922	1.89542	3.72031	0.686	2.23256822047776e-77
Lman22	1.18614	2.27543	0.984	2.40702508272579e-77
Tmbim11	2.22677	4.68085	0.444	3.85636989368412e-77
Ftl11	1.25448	2.38581	1	6.1498306087689e-77
Lgals81	2.17548	4.51735	0.467	1.56326706530235e-76
Tep1	2.36544	5.15311	0.464	2.40860266580607e-76
Agpat51	1.53131	2.89049	0.922	3.10971764193283e-76
Daglb	2.10084	4.28958	0.605	3.36177239241591e-76
Fkbp151	1.97647	3.93528	0.663	3.94521965757029e-76
Atp6v0c	0.951683	1.93413	0.99	3.94871091703646e-76
Npepl11	1.77772	3.42883	0.784	5.75749581531017e-76
Emid1	2.64871	6.27106	0.333	9.02795449160177e-76
Hspa4l1	2.29901	4.92119	0.425	1.63912597421652e-75
Engase	2.44844	5.45826	0.379	1.68825622593251e-75
Ccng13	1.85388	3.6147	0.663	1.8394287178296e-75
Slc40a11	5.14663	35.4234	0.255	2.00327777170571e-75
Txnip2	2.05469	4.15455	0.703	2.50776707900249e-75
Arhgap6	3.65778	12.6212	0.255	4.1739984513015e-75
Sord2	1.88964	3.70543	0.641	6.62074902787076e-75
Ncoa32	1.86542	3.64373	0.791	7.8583957821064e-75
Cnp	1.82502	3.54312	0.601	8.05540480341722e-75
Atox13	0.90818	1.87668	0.984	8.22019551441076e-75
Fam98c1	1.89761	3.72596	0.542	2.11632760468492e-74
Tubb62	2.0439	4.12359	0.601	3.68480802611846e-74
Ntpcr2	1.97402	3.92862	0.752	3.69502068384354e-74
H6pd	2.70304	6.51174	0.265	5.56903955447295e-74
G6pdx	1.89147	3.71013	0.784	1.65787627836329e-73
Lamp22	1.57063	2.97034	0.938	2.53472223930405e-73
Cdc42se12	1.46462	2.7599	0.912	3.16319734359001e-73
BC005537	1.55422	2.93675	0.944	3.19350348269708e-73
Atp6v1b21	1.73161	3.32099	0.892	3.27036821761124e-73
Ostm1	2.02215	4.06189	0.428	3.34504705110958e-73
Slc35c1	2.31572	4.97851	0.363	3.39205765192813e-73
Sfmbt2	2.45422	5.48015	0.258	9.70575498126366e-73
Blvra2	1.94967	3.86286	0.778	1.0972252580766e-72
Itpripl21	1.93399	3.8211	0.542	2.00844073418847e-72
Mfsd13	1.73229	3.32254	0.869	5.58279436889253e-72
Myl62	0.832115	1.78029	0.997	8.3793543023338e-72
Mfsd12	2.33413	5.04247	0.395	1.16367992769709e-71
Aldh9a11	1.60132	3.03421	0.824	1.53593428205482e-71
Arid3a3	1.36808	2.58126	0.951	2.36051927915498e-71
Tuba1c2	1.43749	2.70849	0.928	3.31932376835827e-71
Sipa11	1.49959	2.82763	0.824	5.33423015775857e-71
Neu11	2.03275	4.09184	0.605	6.16075727071596e-71
Hmox11	4.24062	18.904	0.614	1.0242426528279e-70
Dennd4b	2.2716	4.82859	0.366	1.26409601219383e-70
Snx32	0.96195	1.94794	0.99	2.1095440299618e-70
Rab10os1	1.8045	3.49308	0.725	3.44202850475264e-70
Dok12	1.87321	3.66346	0.526	9.4411354560912e-70
Mgat22	1.43955	2.71237	0.915	1.32463745511085e-69
Nfkbiz1	2.14484	4.42244	0.533	2.06042809949652e-69
Nudt161	2.3156	4.97812	0.337	6.48221855065084e-69
Etfb1	0.863525	1.81948	0.99	2.19215180509744e-68
Rnf1412	2.00055	4.00152	0.614	3.06326318035532e-68
Mapkapk21	1.27556	2.42092	0.935	3.10191170734411e-68
2900026A02Rik2	2.03771	4.10593	0.301	3.91894916909873e-68
Tcirg12	2.0621	4.17593	0.477	1.26893985862327e-67
Plaat31	2.21618	4.64661	0.428	1.76536075799777e-67
Chmp2a3	1.13197	2.19157	0.967	1.1337800806588e-66
Synj12	2.0381	4.10705	0.542	1.20006726882545e-66
Nfe2l22	1.50723	2.84263	0.899	2.35664774639583e-66
Gba	1.87581	3.67008	0.513	3.10990958474736e-66
Wasf21	1.01497	2.02087	0.98	3.14047685145309e-66
Ninj11	2.22735	4.68274	0.654	4.02923650470146e-66
Mapkapk3	2.65329	6.29102	0.288	1.19371232721016e-65
Atf62	1.74892	3.36106	0.667	2.48040266163356e-65
Capza12	0.955804	1.93966	0.98	2.96327338473698e-65
Atxn31	1.69669	3.24156	0.735	6.79770834509371e-65
Plekhb2	2.24821	4.75094	0.425	9.33356642559482e-65
Vasp2	1.31256	2.48381	0.925	9.86703097744272e-65
Camk2d2	1.92152	3.78822	0.735	4.5916002265323e-64
Nagk2	1.93872	3.83366	0.565	5.13533463143427e-64
Fam107b1	1.79729	3.47566	0.804	6.96340946556682e-64
Me22	1.35913	2.56531	0.915	1.00808715876875e-63
Uqcrq3	0.627707	1.54511	1	1.18310458659685e-63
Mrpl364	1.14293	2.20828	0.941	1.24673450051845e-63
Myo1c1	1.86454	3.64151	0.513	1.28542909610103e-63
Nfkb11	1.5877	3.00569	0.804	3.15697550909217e-63
Rplp11	0.359621	1.28309	1	4.17567836042694e-63
Otulin1	1.27611	2.42184	0.895	5.44774402290127e-63
Fau1	0.331617	1.25842	1	6.72415530359643e-63
Dynlt33	1.60698	3.04613	0.719	7.08891242956119e-63
E030030I06Rik	2.09282	4.2658	0.304	1.64294554261622e-62
Gm265321	2.02202	4.06153	0.657	1.96612803353324e-62
Plgrkt1	1.41023	2.65779	0.846	2.22996467365207e-62
Pdxk1	1.86958	3.65427	0.608	2.60244916991402e-62
Glb11	1.76595	3.40098	0.578	3.89678990978911e-62
Cpt1a	2.12111	4.35028	0.386	9.3231300747729e-62
Gng102	1.06583	2.09337	0.974	1.58508881854702e-61
Ndufv3	0.840258	1.79037	0.971	1.8711237493782e-61
Taldo12	0.795772	1.73601	0.99	1.92058998420613e-61
Dpp7	2.08853	4.25314	0.418	2.20253114397547e-61
Sirt72	1.60291	3.03755	0.709	4.15978253022088e-61
Acadm2	1.39722	2.63394	0.837	4.2349899764096e-61
Pnpla7	2.20262	4.60316	0.369	4.84273262465219e-61
Nt5c4	1.15996	2.23452	0.928	5.04821400692472e-61
Prr133	1.49739	2.82332	0.882	5.96052444354474e-61
Dram21	1.70625	3.26311	0.716	9.46620667478584e-61
Ifitm32	2.78231	6.87953	0.794	1.03688467088659e-60
Mob1a1	1.31657	2.49072	0.908	1.67111313724671e-60
Cenpx3	0.942183	1.92143	0.971	1.70507210624516e-60
St3gal62	2.01656	4.04618	0.647	3.33595403949819e-60
Abracl2	0.678856	1.60087	0.997	3.85420910403745e-60
Shisa51	2.13816	4.40199	0.67	5.52938728968366e-60
Csk1	1.09492	2.13601	0.958	9.69850641759624e-60
Fam173a3	1.28412	2.43533	0.886	3.33565978393366e-59
Abhd121	1.85784	3.62465	0.801	3.56917620422916e-59
1810037I17Rik3	0.898555	1.8642	0.971	6.84499335536198e-59
Tnfrsf1a1	1.57345	2.97615	0.752	1.00870483493957e-58
Pomp3	0.578263	1.49305	0.997	1.74876785017271e-58
Gnb21	0.653381	1.57285	0.997	6.27282981771993e-58
Crlf21	2.14777	4.43142	0.333	6.94131404503192e-58
Hgsnat	1.83865	3.57675	0.605	7.16851172774352e-58
Atp5g12	0.611696	1.52806	1	1.95674478647265e-57
Myc3	1.99196	3.97778	0.595	2.13521310933341e-57
Nptn1	1.30901	2.47771	0.902	2.46772807829507e-57
Rhoa1	0.541507	1.45549	1	2.59493011919696e-57
Dgkd	1.49213	2.81303	0.801	2.96858152104864e-57
Orai2	2.02643	4.07395	0.297	4.79419368079934e-57
Tmem179b2	1.50858	2.8453	0.791	4.95494641970893e-57
Cln6	1.79903	3.47986	0.549	6.73538218022782e-57
Ptgr23	1.64065	3.11806	0.631	6.91198580381744e-57
Ssh22	1.68687	3.21957	0.788	8.1104619225535e-57
Rsu11	1.5228	2.87348	0.928	9.1933830882771e-57
Mcl11	0.864291	1.82045	0.987	1.10503434698955e-56
Lipa2	1.92765	3.80435	0.712	2.04295198199494e-56
Atp6v0d11	1.21726	2.32505	0.925	2.74597754662413e-56
Rgs192	1.19649	2.29181	0.882	2.75087202253788e-56
Fkbp21	1.01082	2.01506	0.944	3.24179824057644e-56
Gpx31	1.80417	3.49227	0.647	3.35103662031512e-56
Psat11	1.14838	2.21664	0.902	4.02153191896988e-56
Tkt	0.654435	1.574	0.987	5.05248019276123e-56
Gab21	2.1751	4.51617	0.31	5.12186676287607e-56
H2-DMa	3.32359	10.0115	0.317	7.73406076261537e-56
Fry1	1.99224	3.97854	0.271	1.60565950404705e-55
Tmco11	0.947489	1.92851	0.964	1.90062024004003e-55
Tpp13	1.77734	3.42795	0.722	2.81775780646784e-55
Calm11	0.545692	1.45972	1	3.3964076409158e-55
Slc36a1	2.15798	4.46289	0.343	3.7881063164494e-55
Cmtm32	1.46183	2.75457	0.693	7.27463322673861e-55
Ppp1r212	1.5906	3.01174	0.709	8.07475841604272e-55
Dgkz1	1.30315	2.46767	0.879	1.1699202274116e-54
Atp6ap11	1.41913	2.67424	0.801	2.36372634654183e-54
Prex12	1.63768	3.11165	0.667	2.50089352644055e-54
1600002K03Rik2	1.51075	2.84957	0.575	2.91758347150438e-54
Commd72	1.18135	2.26788	0.915	3.83059425662036e-54
Dipk1a1	1.52868	2.88522	0.667	4.41980898592419e-54
Pmaip1	1.4797	2.7889	0.605	6.35216774236615e-54
Rnh12	1.30823	2.47638	0.908	6.50788615891159e-54
Dnase1l1	2.31744	4.98448	0.261	6.53553013185567e-54
Fam49a1	2.1942	4.57637	0.304	7.1220828197467e-54
Htra22	1.30066	2.46342	0.869	8.09288522208602e-54
Cltc1	1.13673	2.19882	0.961	8.09777220839117e-54
Ost42	0.615704	1.53231	0.993	9.79341939012804e-54
Mcrip22	1.80248	3.48819	0.569	9.8072068837507e-54
Mgat4a	1.96932	3.91582	0.487	1.0408788814662e-53
Cox4i12	0.373294	1.29531	1	1.5408320887078e-53
Litaf2	1.3792	2.60123	0.912	1.54777644922508e-53
Mrpl572	0.823629	1.76985	0.984	1.84212862459715e-53
Abhd113	1.50901	2.84615	0.65	2.61445187326071e-53
Arhgap171	1.34209	2.53518	0.902	3.24851025729003e-53
Cox172	0.951125	1.93338	0.961	3.3918307990716e-53
Cast1	1.48936	2.80764	0.758	4.58466942159808e-53
Fos2	1.93807	3.83192	0.895	4.65695835908692e-53
Pdcd6ip1	1.12342	2.17863	0.925	4.85633526977497e-53
Lactb1	1.31219	2.48319	0.853	6.75523222682974e-53
Pxn2	1.55975	2.94804	0.676	6.81372146218307e-53
Derl12	1.19814	2.29443	0.899	8.54194615558738e-53
Egfl71	1.42248	2.68047	0.703	1.30816612255315e-52
Mydgf2	0.947373	1.92836	0.954	2.02581879405012e-52
Cmtm61	1.5746	2.97853	0.529	2.06192041579899e-52
Coro71	1.62622	3.08702	0.552	3.59188118106283e-52
Pnpo1	0.662223	1.58252	0.654	4.55185401638493e-52
Naa202	1.04213	2.05927	0.954	5.36353735892853e-52
Emc72	1.08787	2.1256	0.908	5.89974431732802e-52
Rp21	1.61527	3.06368	0.647	1.01852059083984e-51
Rbm431	1.76405	3.39649	0.441	1.30707349973931e-51
Picalm1	1.12666	2.18353	0.971	1.34457884097242e-51
Itprid21	1.61052	3.05362	0.487	1.36175966898416e-51
Rnf131	1.52435	2.87657	0.716	1.42597891661073e-51
Anxa41	2.93071	7.62486	0.281	1.47835756224846e-51
Irf2bp22	1.44032	2.71381	0.833	2.31749666336613e-51
BC0297221	1.42454	2.68428	0.556	2.59462153044374e-51
Cnpy32	1.29713	2.4574	0.84	2.77687411511611e-51
Smap21	1.30392	2.46898	0.863	2.8726159181206e-51
Timm10b1	0.736993	1.6667	0.98	2.87365393283525e-51
Slc37a4	2.02896	4.0811	0.297	2.96699328926566e-51
Cyfip12	1.17938	2.26479	0.954	3.51329214078579e-51
D6Wsu163e	1.66407	3.16909	0.52	3.53137416478933e-51
Birc3	2.12066	4.34892	0.333	3.9011126995139e-51
Wdr261	1.00929	2.01291	0.961	4.01147692562902e-51
Lrpap11	1.35772	2.5628	0.843	4.17749803626592e-51
Gltp1	1.37422	2.59227	0.84	5.47794634575267e-51
Znrf21	1.51506	2.8581	0.716	6.14861453618228e-51
Rnf1301	1.12101	2.175	0.925	6.52966563276113e-51
Hsd3b71	2.39783	5.2701	0.252	6.89524226197885e-51
Ncoa41	1.38264	2.60746	0.827	7.24758756626155e-51
Rpl36al1	0.429197	1.34648	1	1.01455045168496e-50
Ctbs1	1.8078	3.50109	0.408	1.48704700919332e-50
Nudt18	2.00579	4.0161	0.281	1.49707457362096e-50
Sft2d22	1.78327	3.44205	0.497	1.90800968160707e-50
Iqgap22	1.44287	2.71862	0.82	2.71626515753668e-50
Pign	1.5499	2.92798	0.588	3.28662216326097e-50
Mpc21	0.834146	1.7828	0.961	3.63424906827217e-50
Marc23	1.18127	2.26777	0.843	5.82972031081661e-50
B4galt12	1.45345	2.73862	0.752	7.11646596950255e-50
Lamtor51	0.746915	1.6782	0.974	7.77407347103375e-50
Cryzl21	1.73289	3.32393	0.412	1.18048964968271e-49
Lamtor11	0.825321	1.77193	0.974	1.28461567388214e-49
Calr2	0.759085	1.69242	0.993	1.38667129642324e-49
Tpm32	0.630396	1.54799	1	1.88907742116856e-49
Slc3a21	1.11726	2.16935	0.928	2.41543711566816e-49
Acap22	1.30926	2.47814	0.833	2.6299122181242e-49
Nfatc11	1.87997	3.68068	0.441	2.66003659148119e-49
Ptpn16	1.13837	2.20133	0.938	3.20995517817439e-49
Cstb1	1.42931	2.69319	0.98	3.3892657688948e-49
Mrps261	0.886635	1.84886	0.944	4.85705771447568e-49
Ccdc501	0.95806	1.9427	0.974	7.56602845937653e-49
Pts1	1.12072	2.17455	0.873	9.72230203530207e-49
Arhgap311	1.77538	3.42328	0.52	1.42659815470422e-48
Sh3glb11	0.831818	1.77993	0.993	1.68411979379297e-48
0610012G03Rik1	0.766587	1.70124	0.99	2.17141129223486e-48
AC149090.13	1.77413	3.42031	0.588	2.35854210391908e-48
Cfl12	0.410063	1.32874	1	2.77481678276858e-48
Akr1b101	1.46738	2.76519	0.578	3.12895938063766e-48
Prelid12	0.617744	1.53447	0.99	3.13642699368163e-48
Cln81	1.61744	3.06829	0.673	3.57362646601554e-48
Ubash3b2	2.22297	4.66854	0.601	4.22433164895035e-48
Cpeb42	0.982315	1.97563	0.474	4.87600977937605e-48
Ccdc122	1.0453	2.06379	0.977	5.45974977982152e-48
Scarb22	1.61318	3.05926	0.627	5.66796950611604e-48
Arhgef13	1.2755	2.42082	0.797	6.60030412865054e-48
Vps351	0.819893	1.76528	0.977	9.40758974500477e-48
Rps121	0.287132	1.22021	1	1.03071223881169e-47
Wdr44	1.84993	3.60483	0.337	1.05394158949413e-47
Ttc39b	2.40917	5.3117	0.278	1.51631511784831e-47
Diaph21	1.85111	3.60778	0.497	2.06185436463452e-47
Mapk141	1.17929	2.26465	0.866	2.53945837288835e-47
Atg31	1.10419	2.14978	0.892	2.58915892697247e-47
Grn2	2.61608	6.1308	0.745	3.68539991134541e-47
Klhl52	1.43307	2.7002	0.634	4.27884159039716e-47
Mbd23	1.18191	2.26876	0.892	4.73698862002147e-47
Tmem2191	1.58869	3.00777	0.601	5.27341713121355e-47
Pkn12	1.22972	2.34521	0.843	5.78857937485607e-47
Adgre51	2.15934	4.46709	0.464	6.85824753698151e-47
Arsa1	1.97198	3.92305	0.337	8.77029195985848e-47
Edem22	1.46106	2.75311	0.644	9.65644704329886e-47
Tyk2	1.88134	3.68416	0.366	1.00961367028303e-46
Cyb561d21	1.32931	2.51282	0.631	1.12449121304929e-46
Cd1641	1.07355	2.10461	0.931	1.74852699464141e-46
Gamt2	1.5059	2.84002	0.641	1.83579445916232e-46
Stxbp51	1.76621	3.4016	0.458	2.01349144925561e-46
Cln31	1.55574	2.93985	0.572	2.2115422752288e-46
Tmem1732	1.51701	2.86197	0.592	3.12480718486241e-46
Efr3a1	1.27156	2.41423	0.791	3.19502652935551e-46
Zyx2	1.37207	2.58842	0.902	3.64638860527808e-46
Swap701	1.44388	2.72052	0.797	3.79159689212397e-46
Orai31	1.61611	3.06547	0.523	4.31452683785971e-46
Lamtor42	1.08723	2.12466	0.925	4.33185675175387e-46
Slc12a61	1.66789	3.1775	0.562	5.39947146929533e-46
Prdx32	1.02548	2.03564	0.889	6.051844481565e-46
Bnip21	0.790223	1.72934	0.961	7.31959826282602e-46
Brk12	0.593402	1.5088	0.997	9.06289729999105e-46
Neurl2	1.55546	2.93927	0.408	1.01717815937451e-45
Gimap91	1.83061	3.55688	0.33	1.14016364402306e-45
Vps291	0.74392	1.67472	0.977	1.32596044446816e-45
Dusp222	1.61256	3.05794	0.582	3.07884658349992e-45
Tnfsf9	2.1911	4.56655	0.356	3.17381392584749e-45
Shmt2	1.30919	2.47802	0.85	5.23748761006217e-45
Ccdc115	1.21177	2.31622	0.853	5.73265823130297e-45
Myo5a1	1.39736	2.63419	0.846	8.18288736039406e-45
Cndp22	1.72364	3.30268	0.804	8.37321850837701e-45
Acat12	1.10756	2.15481	0.899	8.62492058295053e-45
Slc7a14	1.52689	2.88164	0.608	8.99763076281776e-45
Dazap22	0.972955	1.96286	0.944	9.71526088475487e-45
Chchd102	1.13444	2.19533	0.471	1.04859899402339e-44
M6pr	1.1068	2.15367	0.892	1.15528500003568e-44
Ptp4a32	1.03127	2.04382	0.761	1.21218703530616e-44
Fbxo62	1.5677	2.96432	0.422	1.30057704216439e-44
Rab5c1	0.92455	1.89809	0.948	1.37029627844701e-44
Sri1	0.827344	1.77442	0.951	1.55264767043616e-44
Mtmr1	1.68187	3.20844	0.389	1.76048854080251e-44
Ldlrap12	1.49806	2.82463	0.546	1.78009157701136e-44
Trappc2l1	0.995968	1.99442	0.925	2.23566600010166e-44
Synrg1	1.32068	2.49783	0.673	2.31476865307003e-44
Filip1l2	1.52757	2.883	0.722	2.42418922759934e-44
Slc38a7	1.74347	3.3484	0.451	3.0140393233847e-44
Zbtb7a3	1.2326	2.3499	0.801	4.55745698016962e-44
Lrp102	1.43526	2.70431	0.627	4.59205035300835e-44
Ubtd12	1.53951	2.90695	0.513	5.64832960929781e-44
Uchl51	1.04046	2.05688	0.908	8.23380491244854e-44
Itpr21	1.93626	3.82713	0.333	1.08001345675718e-43
Tpi13	0.665458	1.58607	0.993	1.11639949694143e-43
Herc6	1.92661	3.80162	0.307	1.49568005870143e-43
Stx4a2	1.33403	2.52107	0.804	2.35237228674566e-43
2510039O18Rik1	1.28533	2.43737	0.703	3.74698617185077e-43
Nqo21	1.41903	2.67406	0.614	4.15840316688472e-43
Myadm1	1.70201	3.25354	0.611	5.61545219957615e-43
Acaa22	1.14086	2.20513	0.843	6.60986347467231e-43
Pgd1	0.836093	1.78521	0.941	8.06327740919799e-43
Fuca11	1.32882	2.51197	0.791	8.3154669859562e-43
Mthfd1l1	1.31297	2.48452	0.739	8.42058039969523e-43
Bcap29	1.3084	2.47667	0.804	9.98941945916576e-43
Tomm52	0.780595	1.71784	0.98	1.14437476940868e-42
Fam102b1	1.46595	2.76246	0.611	1.15735580781607e-42
Ppp6r11	1.23197	2.34887	0.791	1.28114879069987e-42
Rpn22	0.722083	1.64956	0.954	1.33135271287617e-42
Dnajc31	0.988479	1.98409	0.925	1.45030557715822e-42
Dusp14	2.31452	4.9744	0.771	1.77988398796615e-42
Zdhhc22	1.97453	3.93001	0.412	2.46143048749792e-42
Slc6a62	1.30008	2.46242	0.863	2.55157460287206e-42
Gpd1l1	1.56065	2.94986	0.458	3.06056383061727e-42
Tram12	0.963331	1.94981	0.931	4.40260245881513e-42
Ubc2	0.711415	1.63741	1	5.3935342707489e-42
Rpsa1	0.248717	1.18815	1	5.71661196190192e-42
Stk41	1.07164	2.10182	0.908	5.99139850782578e-42
Mapk31	1.09117	2.13046	0.899	7.55862473159806e-42
Sys11	0.789883	1.72893	0.958	8.79427700903717e-42
Pgk13	0.630045	1.54761	0.993	1.06339289596797e-41
Fkbp1a2	0.487225	1.40175	0.997	1.13855798732923e-41
Irf1	2.07721	4.2199	0.291	1.24576151276272e-41
Crip12	2.91208	7.52701	0.65	1.24785468786241e-41
Atxn11	1.80776	3.50098	0.291	1.27782113076097e-41
Pdk12	1.24668	2.37294	0.709	1.3984404780514e-41
Mfsd111	1.68496	3.21531	0.516	1.44001462545624e-41
Eef2kmt2	1.30656	2.47352	0.696	1.46702102676323e-41
Coa52	1.20031	2.29789	0.814	1.47206177720504e-41
Gm132121	1.70945	3.27035	0.451	1.53028985282965e-41
Ptpmt12	0.882192	1.84317	0.931	1.89247913180423e-41
Ormdl22	1.0629	2.08912	0.869	2.00904376905485e-41
Smdt11	0.530727	1.44466	0.984	2.25437078759452e-41
Eps152	1.382	2.6063	0.745	2.99142500232689e-41
Ybx34	0.843934	1.79494	0.98	4.58294062699056e-41
Itpripl11	1.57123	2.97159	0.464	4.79262180002937e-41
Fgd41	1.49899	2.82645	0.641	5.35381627441418e-41
Siah21	1.67904	3.20215	0.369	7.47995125568094e-41
Trappc6a2	0.992431	1.98953	0.915	9.88632172865603e-41
Nomo12	1.68519	3.21583	0.631	1.06722837974272e-40
5031439G07Rik1	1.37473	2.5932	0.722	1.08692149756747e-40
Zfp120	1.50768	2.84353	0.539	1.18936793822539e-40
Dse1	1.55638	2.94116	0.758	1.21902145697722e-40
Jmjd1c2	1.03177	2.04453	0.925	1.2925443317552e-40
Lamtor21	0.600791	1.51655	0.98	1.64946354830262e-40
Oser11	1.11297	2.16291	0.892	1.69665282329358e-40
Atp6v1c1	1.09817	2.14083	0.856	2.58092292055056e-40
Ubl31	1.13915	2.20251	0.859	2.75683609681887e-40
Rffl1	1.5628	2.95427	0.395	2.76089212909182e-40
Gng22	1.00637	2.00886	0.938	3.1767778632886e-40
Bcap312	0.650979	1.57023	0.954	3.64359058079892e-40
Snap291	1.28696	2.44014	0.657	6.22143555193868e-40
Rps27a1	0.218468	1.1635	1	6.40636208243059e-40
Pabpc1	0.425682	1.34321	1	8.04216961141184e-40
Asl2	1.27172	2.4145	0.65	9.19593448566356e-40
Ech11	1.05558	2.07856	0.899	9.64824254654092e-40
Bscl21	1.20617	2.30724	0.716	1.00536792206488e-39
Sorl11	1.82339	3.53912	0.471	1.29388044959812e-39
Glmp1	1.21609	2.32316	0.846	1.64033629447695e-39
Cmpk1	0.702146	1.62692	0.977	1.78566393666213e-39
Egr11	1.55548	2.93931	0.699	2.23366419981469e-39
Gm161041	1.50144	2.83125	0.255	2.44103936090332e-39
Adam172	1.30752	2.47515	0.817	2.5734157727681e-39
Pcyox1l2	1.21647	2.32377	0.614	2.57362348854806e-39
Pde4a	1.69751	3.2434	0.301	2.71408360836832e-39
Arl6ip4	0.706226	1.63153	0.964	3.13780639740232e-39
Raph13	1.33416	2.52128	0.856	4.08864698080778e-39
Aftph1	1.43537	2.70452	0.706	4.78258094781501e-39
Ppp1r12c1	1.16045	2.23526	0.83	5.57793170571625e-39
Cxcr2	1.65722	3.15409	0.252	7.86804649449425e-39
Polr1d3	0.524868	1.4388	1	8.16692370219802e-39
Coro1c1	0.965172	1.9523	0.876	8.50818395394564e-39
Sptlc21	1.19334	2.28682	0.81	8.7368485489218e-39
Zfp36l22	1.13949	2.20303	0.918	9.19622937246535e-39
Slc25a122	1.46615	2.76283	0.549	1.00493508023802e-38
Nsf2	1.0758	2.10788	0.863	1.16706215970736e-38
Ctso	1.74223	3.34551	0.261	1.36472092497741e-38
Ell21	0.921134	1.8936	0.356	1.50127859936374e-38
Map3k112	1.22708	2.34092	0.631	1.70916835095144e-38
Uvrag1	1.28327	2.4339	0.68	2.09199383335029e-38
Sesn1	1.81281	3.51326	0.588	3.36783521386422e-38
Tpm21	1.62526	3.08497	0.801	4.17253797255453e-38
Jtb	0.926694	1.90092	0.908	6.69803737178734e-38
Fh12	0.888445	1.85118	0.941	6.70876912290539e-38
C1qbp1	0.661174	1.58137	0.993	1.25366957255743e-37
Ldha2	0.567942	1.48241	1	1.3666969698861e-37
Foxp13	0.832535	1.78081	0.843	1.83860021950735e-37
Jak13	1.01758	2.02452	0.922	2.28319345365878e-37
Helb	1.35367	2.55561	0.516	2.52994583814174e-37
1700096K18Rik	1.77746	3.42821	0.275	3.31668745457049e-37
Myl12b2	0.768928	1.704	0.977	3.37765010240006e-37
Wdr121	0.940404	1.91907	0.922	3.4129897946939e-37
1600014C10Rik	1.93928	3.83514	0.373	5.08536614230713e-37
Hdac9	1.65811	3.15602	0.451	6.51717744272775e-37
Irak1	0.981769	1.97489	0.866	7.02583906330897e-37
Tfe31	1.44298	2.71882	0.627	7.29568767022057e-37
Retsat	1.89835	3.72786	0.291	7.75071947871336e-37
Ankrd13a1	1.09227	2.1321	0.804	9.48513818810112e-37
Camk11	1.4452	2.723	0.752	9.55088376462164e-37
Spsb21	1.70055	3.25024	0.359	1.26158258992066e-36
Chid12	1.26131	2.39714	0.647	1.35032015111691e-36
Pacsin22	1.21529	2.32188	0.794	1.45443914480835e-36
Lrrk12	1.56015	2.94885	0.399	1.88081891705004e-36
Tmbim41	1.06224	2.08818	0.869	2.02058258488281e-36
Rhob1	1.47069	2.77155	0.755	2.03585277290849e-36
Pigt1	1.14758	2.21541	0.758	2.18585196860529e-36
Fig41	1.31601	2.48976	0.467	3.03712497916752e-36
Gak1	1.10793	2.15536	0.768	4.1141809684185e-36
Tnik1	2.23047	4.69286	0.288	4.24206563582375e-36
Rpl35a	0.264402	1.20114	1	7.8134337934111e-36
Mpv17l23	1.23626	2.35588	0.634	1.37767306767233e-35
Ap1b11	1.45472	2.74104	0.742	1.58518336610943e-35
Comt2	1.04682	2.06598	0.902	1.76032983215345e-35
Hras3	0.674485	1.59603	0.971	2.04137693244434e-35
Prorsd1	0.993632	1.99119	0.824	2.25810477858692e-35
Nek71	0.995017	1.9931	0.859	2.30011473392306e-35
Rmdn11	1.30375	2.4687	0.546	2.5854513292559e-35
Spcs32	0.981954	1.97514	0.859	2.78826693075228e-35
Ufsp21	1.05287	2.07465	0.886	3.3225279518205e-35
Zzef11	1.22567	2.33865	0.644	3.91702328603726e-35
Cyren1	1.31764	2.49258	0.66	4.20990069820481e-35
Npc22	0.776236	1.71266	0.987	4.24832802064205e-35
Vrk2	1.2748	2.41966	0.641	4.72998250151356e-35
Retreg11	2.11051	4.31844	0.268	4.91527935722686e-35
Rrbp12	0.6682	1.58909	0.974	5.41658013178612e-35
Ndufa82	0.569994	1.48452	0.974	6.38431585347058e-35
Arhgef10l	1.32952	2.51318	0.526	6.5884514930613e-35
Map3k14	1.19634	2.29157	0.732	7.66055760082015e-35
Use11	0.812361	1.75608	0.948	8.24006612389099e-35
Mlycd1	1.21456	2.3207	0.438	8.80700552817516e-35
Slc31a21	1.77658	3.42614	0.359	1.03098155113752e-34
Cflar2	1.19625	2.29143	0.745	1.11578854866248e-34
Ap3b12	0.946603	1.92733	0.892	1.21121263534707e-34
Jup2	1.29403	2.45213	0.422	1.24333847488586e-34
March22	1.0779	2.11096	0.709	1.73583376676065e-34
Pip4p11	1.02235	2.03123	0.814	1.83527210479821e-34
Pex71	1.04571	2.06438	0.729	1.94532539772195e-34
Cd3022	1.43868	2.71072	0.719	2.50588476741282e-34
Relch1	1.12065	2.17446	0.722	2.70022810671606e-34
Cars2	1.21778	2.32589	0.631	2.72112038246895e-34
Piezo12	1.16179	2.23735	0.565	2.79873427177461e-34
2610507B11Rik1	0.862673	1.8184	0.912	3.51303069324268e-34
S100a62	3.70075	13.0028	0.412	3.54358229278382e-34
Tmem268	1.62708	3.08888	0.422	3.68272739540701e-34
Atl32	1.19019	2.28183	0.644	3.85193205031869e-34
Hsd17b111	1.26915	2.4102	0.559	4.8625976700351e-34
Ap5z1	1.76061	3.38841	0.333	4.96005425540972e-34
Susd61	1.31062	2.48048	0.663	5.04751731629336e-34
Serpinb6a2	1.76968	3.40978	0.758	6.59410545819321e-34
Pqlc2	1.82305	3.53828	0.356	7.67934648626715e-34
Tango22	1.22862	2.34344	0.52	8.96902202462637e-34
Gmpr21	0.920384	1.89262	0.856	9.7674284272414e-34
Tbkbp11	1.2224	2.33335	0.474	1.02776400285984e-33
Myo9b1	1.1835	2.27128	0.69	1.04048240043007e-33
Slk1	0.919092	1.89093	0.922	1.05109010984258e-33
Atp1b31	0.962102	1.94815	0.951	1.22392784454631e-33
Msrb1	1.10871	2.15652	0.882	1.45486128602476e-33
Ptrhd12	1.0115	2.016	0.814	1.65972931353266e-33
Lmna2	1.91339	3.76693	0.51	1.82514785055536e-33
Impa21	1.06422	2.09104	0.778	2.3562432378656e-33
Rit11	1.16742	2.24609	0.631	2.46803267801961e-33
Wdr811	1.90801	3.75292	0.32	2.48705532844812e-33
Frmd81	1.14345	2.20908	0.667	2.67575998352632e-33
Nubp23	1.0143	2.01993	0.784	2.9005642229197e-33
Mapre22	0.954356	1.93771	0.846	2.96187037679644e-33
Ppm1h	1.7288	3.31451	0.317	3.06023488186569e-33
Afap1l12	1.19152	2.28393	0.317	3.12308094720472e-33
Znfx1	1.63012	3.09538	0.337	3.18229808557653e-33
Vac141	1.1674	2.24607	0.725	3.51422158331343e-33
Arl8b2	0.900927	1.86727	0.876	4.38298229873801e-33
Fam241a2	1.09677	2.13876	0.33	4.80415863617168e-33
Tbc1d2b1	1.51268	2.8534	0.415	5.10159282978079e-33
Dnm21	1.00674	2.00937	0.85	5.17897756835967e-33
Gna122	1.32951	2.51317	0.742	5.68062647191633e-33
Slc35a31	1.33314	2.5195	0.5	6.80184160481883e-33
Blvrb1	0.372915	1.29497	0.716	7.22393255211058e-33
Usp121	1.13933	2.20278	0.683	7.29268558828412e-33
Rbl2	1.68604	3.21772	0.327	9.46159557641066e-33
Mtss11	1.29057	2.44625	0.676	1.0877977241402e-32
Slc35c21	1.182	2.26891	0.745	1.26256899626586e-32
Slc1a52	1.26675	2.40618	0.676	1.29259788903382e-32
Hacd11	1.06761	2.09596	0.84	1.30801573322351e-32
Fez21	1.14578	2.21266	0.758	1.41677175500813e-32
Rab11a2	0.957416	1.94183	0.931	1.54413206802927e-32
Nr2c2ap3	1.03831	2.05382	0.699	1.74804643612626e-32
Aph1a2	0.869493	1.82702	0.899	2.14803187945824e-32
Flii1	0.953844	1.93703	0.83	2.20738720713266e-32
Atp6v1a2	0.904559	1.87197	0.918	2.20804344560994e-32
Bin31	1.21299	2.31818	0.686	2.22969787975935e-32
Zfp8002	1.21228	2.31703	0.722	2.64619778945765e-32
1700017B05Rik1	1.39399	2.62805	0.575	2.68593291026098e-32
Ap2m11	0.845079	1.79636	0.98	2.72693321851717e-32
Esrra2	1.29171	2.44818	0.444	3.56263983961667e-32
Erlin11	1.27409	2.41845	0.526	4.11808832445419e-32
Ap2a21	1.11259	2.16233	0.931	4.4571343210806e-32
Nin1	1.16359	2.24015	0.706	4.53685244767925e-32
Rab71	0.678722	1.60072	0.951	4.62544862829834e-32
Plekhj11	0.577802	1.49257	0.971	4.86693140948729e-32
Mkrn12	1.021	2.02932	0.85	5.02979249806598e-32
Mrps161	0.610773	1.52708	0.974	5.30108929440059e-32
Ppm1m2	1.20542	2.30605	0.647	5.62729683061659e-32
Tnfaip82	0.790984	1.73025	0.928	5.85751636225471e-32
Map2k32	0.938067	1.91596	0.853	6.67428731727984e-32
Zcchc21	1.32844	2.51132	0.428	7.12991166618238e-32
Cox141	0.632651	1.55041	0.971	8.28878451422814e-32
Srd5a32	1.16245	2.23838	0.565	9.57596306404684e-32
Gmppb1	1.15404	2.22536	0.634	1.26013059470993e-31
Tbc1d14	1.46503	2.7607	0.624	1.29464500917826e-31
Oma11	1.15053	2.21995	0.546	1.58910001289139e-31
2610001J05Rik2	0.919598	1.89159	0.889	1.92669614168997e-31
Jpt12	0.547232	1.46128	0.987	2.18621801803615e-31
Comtd11	1.04919	2.06937	0.624	2.38427853036448e-31
AI504432	2.25756	4.78182	0.291	3.19973075203467e-31
Sh2d3c1	1.21284	2.31794	0.386	3.22475751152163e-31
Ciao31	1.10598	2.15245	0.605	3.52760937149938e-31
Kxd12	0.870753	1.82862	0.889	3.88158689355417e-31
Dbnl2	0.769617	1.70482	0.961	4.30961158125999e-31
Pnp1	0.937306	1.91495	0.915	4.81499313201018e-31
Tcn23	1.46181	2.75453	0.461	4.83282157285986e-31
Colgalt11	0.929704	1.90488	0.879	5.86226308365364e-31
Atp5a11	0.284935	1.21836	1	7.70372535563568e-31
Herpud11	1.21323	2.31856	0.716	7.89104077667205e-31
Fyn2	1.03894	2.05472	0.778	8.01139438775517e-31
Vps26a1	0.945918	1.92641	0.846	8.11224240897822e-31
Batf31	1.59504	3.02102	0.412	1.05441871826223e-30
Zbtb382	1.1958	2.29071	0.542	1.11353014380211e-30
Gabarap2	0.582974	1.49793	0.997	1.13528509306409e-30
Ap1s22	1.16858	2.24791	0.644	1.35366320453578e-30
Nipsnap3b1	0.891074	1.85456	0.853	1.38324351245572e-30
Atp6v1g12	0.501029	1.41522	0.997	1.39693205864293e-30
Slc7a52	1.40165	2.64203	0.477	1.78302177544806e-30
Epn11	0.72322	1.65086	0.944	1.9248109769156e-30
Morc31	0.955251	1.93892	0.873	2.08344955697604e-30
Mgat11	1.14155	2.20618	0.657	2.09564052055826e-30
Arf12	0.39717	1.31692	0.997	2.19801024046144e-30
Mrps363	0.68386	1.60643	0.944	2.55371549372382e-30
Mtpn2	0.621405	1.53837	0.971	2.84657797023862e-30
Canx1	0.493187	1.40755	0.984	3.50175910201789e-30
Mrpl33	0.550349	1.46444	0.98	5.41029959689075e-30
Os92	1.06116	2.08661	0.758	6.11607246840032e-30
Exosc51	0.933304	1.90964	0.882	6.13245232598159e-30
Vps13a2	1.11016	2.1587	0.706	6.20345761389923e-30
Hps1	1.29381	2.45174	0.451	6.42001860546375e-30
Prodh2	1.20806	2.31027	0.552	7.63709894254832e-30
Junb1	1.26149	2.39744	0.82	7.82197199553282e-30
Bola21	0.55802	1.47225	0.984	1.08250067723862e-29
Tmbim61	0.651383	1.57067	0.977	1.13492300858642e-29
Mrps242	0.539616	1.45359	0.964	1.21411031603758e-29
Gaa2	1.26907	2.41006	0.497	1.42705039334038e-29
Atp1a11	0.785276	1.72342	0.925	1.49428760525119e-29
Phka2	1.15777	2.23112	0.513	1.57227729737338e-29
Lpcat32	1.13971	2.20337	0.706	1.64347223537643e-29
Hipk31	1.18659	2.27614	0.627	1.70259571718123e-29
Rbck1	0.907127	1.87531	0.83	1.79099070731965e-29
Itpk1	1.11008	2.15858	0.441	1.79686713560219e-29
Mogs1	1.0134	2.01866	0.81	1.8729500384804e-29
Rb13	1.44882	2.72985	0.513	2.02739226833897e-29
Slc38a101	0.978191	1.96999	0.771	2.04118945738839e-29
Bphl2	0.907516	1.87581	0.755	2.0502639837964e-29
Ncln1	0.983497	1.97725	0.81	2.34392077601496e-29
A630072M18Rik1	1.67081	3.18394	0.333	2.58115604179841e-29
Plbd21	1.02974	2.04165	0.654	2.90553756653225e-29
Tmed32	1.08869	2.12681	0.761	3.18430004415765e-29
Anxa52	1.39781	2.63501	0.853	3.61144583312485e-29
Rab1a2	0.717296	1.6441	0.967	4.25594685072553e-29
Atp6v1e12	0.63526	1.55322	0.954	4.7338240716933e-29
Gns1	1.37233	2.58889	0.637	4.79134251421932e-29
Rtn32	0.589992	1.50524	0.971	4.97063413749812e-29
Ybx11	0.237668	1.17908	1	5.20395738893592e-29
Timm131	0.4041	1.32326	0.993	5.91513976025065e-29
Chmp31	0.79833	1.73909	0.879	8.02602251581152e-29
Hk22	1.02717	2.03802	0.778	8.10946562584912e-29
Eif4ebp12	0.652264	1.57163	0.967	1.16177312167816e-28
Psen11	1.05293	2.07473	0.712	1.42040344513293e-28
Enox21	1.40402	2.64638	0.386	1.8392443608932e-28
C1galt1c11	1.64164	3.12021	0.461	2.0989732896486e-28
Siae	1.62344	3.08109	0.275	2.38452603601051e-28
Derl21	0.950511	1.93256	0.81	3.00596749896892e-28
Ltbr1	1.05727	2.081	0.624	3.60010616764852e-28
Fam120a3	0.902203	1.86892	0.882	4.13112020829482e-28
Arhgap13	1.15701	2.22994	0.67	4.18241893875331e-28
Sdcbp1	0.902435	1.86922	0.958	4.98910614919723e-28
Ctsl2	1.31272	2.48409	0.905	5.18607649587661e-28
Ubl4a3	0.808701	1.75163	0.902	6.18395955631896e-28
Cisd3	1.50886	2.84585	0.252	6.53799410181503e-28
Mthfs	1.34852	2.5465	0.451	7.29656145281991e-28
Ccpg11	1.22141	2.33175	0.48	7.90751640362781e-28
Mcts11	0.724786	1.65265	0.925	7.994549324905e-28
Bad1	0.904025	1.87128	0.853	8.54097232058951e-28
Krcc12	0.82672	1.77365	0.892	8.78938406417922e-28
Mlec2	0.615365	1.53195	0.951	9.25444408658198e-28
Arl8a2	0.975283	1.96603	0.745	1.15811797860003e-27
Soat12	1.11216	2.16169	0.833	1.17723145365268e-27
Tmem14c2	0.533847	1.44778	0.941	1.21002956537639e-27
Tor1aip12	0.967238	1.95509	0.859	1.2297241303645e-27
Snx91	0.962452	1.94862	0.755	1.26786927389507e-27
Klf71	1.09507	2.13624	0.667	1.4173177168929e-27
Cox4i21	1.59958	3.03055	0.441	1.42516454719143e-27
Mcur12	1.10729	2.15441	0.699	1.47972309139475e-27
Tmem1592	1.29995	2.4622	0.402	1.51344815664243e-27
Pnkp2	0.97425	1.96462	0.68	1.54017854708257e-27
Prcp1	1.1943	2.28834	0.556	1.65612204713243e-27
Mrpl172	0.559885	1.47415	0.977	1.91175436751199e-27
Tet21	1.04843	2.06828	0.716	2.12256937006315e-27
Chmp4b1	0.589696	1.50493	0.964	2.27106558754522e-27
Slc15a4	1.16565	2.24335	0.559	2.94057582182616e-27
Wipf12	0.953862	1.93705	0.791	3.01661846248196e-27
Abi12	0.937022	1.91457	0.843	3.2734384824646e-27
Atp6v1h2	0.849544	1.80193	0.837	3.48537169183475e-27
Pea15a2	1.11721	2.16927	0.696	3.85073346941109e-27
Ap2s11	0.614776	1.53132	0.993	4.77480974256464e-27
Tm9sf32	0.548436	1.4625	0.974	4.87785047806687e-27
Crlf32	0.839465	1.78939	0.876	5.20581148080901e-27
Commd81	0.719259	1.64634	0.918	5.64340706920008e-27
Rab211	0.88342	1.84474	0.853	6.23845397989993e-27
Mef2d1	1.06365	2.09022	0.608	6.705065083955e-27
Gdi22	0.42878	1.34609	0.997	7.90143301101697e-27
Acsl42	1.1087	2.15651	0.592	9.2757338334082e-27
Borcs61	1.42904	2.69268	0.418	1.06317621630963e-26
Hspa81	0.345693	1.27076	1	1.15053236937674e-26
Sypl2	0.805379	1.7476	0.863	1.16810600726823e-26
Crebrf	1.54417	2.91636	0.395	1.25192363935819e-26
Ilk2	0.966153	1.95362	0.928	1.45932944589331e-26
Dnajb142	1.04632	2.06526	0.693	1.6425167302169e-26
Tmem1892	1.04858	2.0685	0.722	1.73548605285271e-26
Agps1	0.903694	1.87085	0.846	1.76468951475652e-26
Adam9	1.32478	2.50495	0.448	1.91791092671756e-26
Mroh1	1.51244	2.85292	0.382	1.91815395042402e-26
Malt12	1.49145	2.81171	0.533	2.04992434682329e-26
Atp5l1	0.316948	1.24569	1	2.07184170801633e-26
Tigar2	1.47179	2.77365	0.454	2.12179899551685e-26
Tnip11	1.51279	2.85362	0.422	2.9539675195788e-26
Ywhah1	0.43814	1.35486	0.993	3.68781880376084e-26
Arfgef21	1.15335	2.22429	0.51	3.80360840560714e-26
Selenos1	0.708611	1.63423	0.954	3.91770963640005e-26
Nfic2	1.28326	2.43389	0.608	4.53801355028182e-26
Pak23	0.550718	1.46481	0.974	5.85069733294549e-26
Man2a13	1.12762	2.18499	0.627	7.46430096811689e-26
Commd4	0.734746	1.6641	0.935	7.52961911989799e-26
Cox8a1	0.276362	1.21114	1	7.63749488688305e-26
Bak12	0.857824	1.8123	0.804	7.91766897683738e-26
Tstd31	0.971825	1.96132	0.631	8.46109258856005e-26
Ap1s11	0.636694	1.55476	0.938	8.92061047142243e-26
Tcf251	0.521805	1.43575	0.974	9.16926693703819e-26
Sft2d11	1.41235	2.6617	0.467	9.81368540574536e-26
Hmox22	0.766778	1.70147	0.925	1.16365706279164e-25
Csgalnact2	1.48152	2.79242	0.408	1.29035331620257e-25
Pradc12	1.08265	2.11792	0.572	1.59506024565998e-25
Nt5dc1	1.0555	2.07844	0.438	1.71376457086845e-25
Limd21	0.489341	1.4038	0.984	1.99101003887738e-25
Kifc31	1.48075	2.79094	0.327	2.09608822613911e-25
Atp2b12	0.683746	1.60631	0.974	2.13592997902319e-25
Ttc322	1.06963	2.0989	0.69	2.44382695904023e-25
Slc25a34	0.303375	1.23403	1	2.46010832268987e-25
Degs12	0.892367	1.85622	0.794	2.93565711148286e-25
Ier31	2.16416	4.48204	0.438	4.10384328411466e-25
Uba71	1.53586	2.89961	0.418	4.29688798694159e-25
Rpl22l11	0.256347	1.19445	1	4.70245638261157e-25
Ssu722	0.480688	1.39541	0.98	4.99457154146944e-25
Lgals11	1.44866	2.72955	0.98	5.41280947951111e-25
Cln51	1.1421	2.20702	0.611	5.62351891231656e-25
Vps18	1.22812	2.34261	0.497	5.82680904636675e-25
Mtmr61	1.18004	2.26583	0.487	6.53478637423886e-25
Selenot1	0.721493	1.64889	0.902	6.80684822914129e-25
Map4k11	1.25593	2.3882	0.405	8.0951929103895e-25
Neurl1a	1.36931	2.58347	0.379	8.10059400226992e-25
Aff11	1.22659	2.34012	0.422	1.03176413438144e-24
Mef2a1	0.956386	1.94044	0.84	1.06549810557666e-24
Cybc12	1.00591	2.00821	0.605	1.19211236127208e-24
Hsdl11	1.17257	2.25413	0.49	1.24431529348564e-24
Pten1	0.729659	1.65825	0.922	1.39616850359654e-24
Tmed103	0.465314	1.38062	0.987	1.45198287389183e-24
Btg23	1.52874	2.88533	0.627	1.47702591263154e-24
Mthfsl1	1.04877	2.06876	0.614	1.54664509592017e-24
Inpp5b1	1.11698	2.16892	0.474	1.56703960579128e-24
Tank	1.03672	2.05156	0.65	1.64182695966315e-24
Rad23a2	0.835685	1.7847	0.84	1.94651866466077e-24
Rps6	0.213095	1.15917	1	1.98205527962607e-24
Rpn13	0.642325	1.56084	0.944	2.09644194397873e-24
Snf81	0.51231	1.42633	0.954	2.65053742316817e-24
Ccdc931	1.15589	2.22822	0.572	3.22497521615237e-24
Tm7sf31	1.0522	2.07369	0.595	3.33401724197968e-24
Vamp51	1.59026	3.01103	0.346	4.13464669402774e-24
Slc8a11	1.16793	2.24688	0.572	4.47127854366515e-24
Zmpste241	0.83204	1.7802	0.775	4.5380578338169e-24
Uqcr102	0.381777	1.30295	0.993	4.76922263551428e-24
Dock111	0.950037	1.93192	0.686	4.81304615498027e-24
Vps33a1	1.04001	2.05625	0.608	6.19661304703275e-24
3830406C13Rik2	0.864296	1.82045	0.644	6.52110522021474e-24
Rragc1	0.947419	1.92842	0.82	6.69053398329775e-24
Dnajc132	0.935329	1.91233	0.82	7.11645257306848e-24
Wbp22	0.942342	1.92165	0.722	7.52223711723311e-24
Alkbh31	0.869682	1.82726	0.627	7.84738439647902e-24
Tpm3-rs72	0.830717	1.77857	0.879	8.31558609673872e-24
Gmpr3	0.33316	1.25977	0.65	8.40745214869362e-24
Zfp385a3	0.885008	1.84678	0.755	8.53927538882327e-24
Heatr11	0.903798	1.87098	0.778	8.84522996689862e-24
Timm8a12	0.707918	1.63345	0.935	8.89857254020025e-24
Git21	0.855518	1.80941	0.824	8.99586298076538e-24
Micos102	0.341746	1.26729	0.997	9.4245140826533e-24
Ethe11	0.868575	1.82586	0.814	1.02591390379401e-23
Mast3	1.23255	2.34981	0.48	1.26865960114625e-23
Pgm13	0.918946	1.89073	0.706	1.34396487901497e-23
2310011J03Rik	0.833991	1.78261	0.837	1.39881298737424e-23
Dhrs7b2	0.861697	1.81717	0.709	1.43017331789797e-23
Tlcd21	1.13227	2.19203	0.353	1.47750047339103e-23
Lrch11	1.26201	2.3983	0.353	1.78520460879789e-23
Ywhag	0.602837	1.5187	0.948	1.81985056546264e-23
Clcn33	1.00859	2.01194	0.66	2.45089966482967e-23
Osbpl81	1.10711	2.15413	0.647	2.46822171604554e-23
Nedd91	1.38837	2.61784	0.288	2.81234511485642e-23
Ide1	0.943702	1.92346	0.722	3.016776339568e-23
Usp24	0.925798	1.89973	0.768	3.52205863815895e-23
Ndufb101	0.452278	1.3682	0.984	3.75671250287944e-23
Crat1	1.03522	2.04943	0.621	3.81789320906127e-23
Llph2	0.481551	1.39624	0.977	4.66864768424844e-23
Mob3a1	0.986064	1.98077	0.618	4.94048550289329e-23
Poglut32	1.20139	2.29961	0.435	5.01342189747598e-23
Ogfod2	1.21337	2.31879	0.327	5.14757401331211e-23
Hsp90b12	0.435053	1.35196	0.997	5.31520169780772e-23
Top1mt	1.37234	2.5889	0.301	5.3664752963132e-23
Pak12	0.958608	1.94343	0.824	5.49919902144115e-23
Rgl12	1.22625	2.33958	0.686	6.05352105244332e-23
Ndufb1-ps	0.519637	1.43359	0.977	6.33519132228636e-23
Hspa52	0.541412	1.4554	0.997	6.8027506167109e-23
Sod22	0.654462	1.57403	0.931	6.84417482784855e-23
Stard31	0.914683	1.88515	0.693	8.93548587121651e-23
Rap1gds11	0.887032	1.84937	0.748	9.05722796901499e-23
Ndufb81	0.319027	1.24749	0.997	9.78283733127995e-23
Mrps343	0.675047	1.59665	0.908	9.79493493589727e-23
Tm9sf22	0.662853	1.58321	0.915	1.00265250226629e-22
Rnf1491	1.02835	2.03969	0.592	1.08830548184008e-22
Dph53	1.01191	2.01658	0.598	1.17078301790328e-22
Rab142	0.44229	1.35876	0.993	1.31000068436568e-22
Tmem1233	0.878946	1.83903	0.801	1.39411884315739e-22
Zfp7062	0.443275	1.35969	0.993	1.45460937167952e-22
Pepd1	0.853007	1.80626	0.833	1.56694341811574e-22
Itgb1bp11	0.822731	1.76875	0.797	1.67581099786993e-22
Haus41	0.885303	1.84715	0.732	1.77704241437208e-22
B4galt52	1.38913	2.61921	0.405	1.82053386593086e-22
Tmem175	1.1156	2.16686	0.343	1.83138263845643e-22
Arrb12	0.897428	1.86274	0.441	1.98788781050243e-22
Gipc13	0.707187	1.63262	0.928	2.40332442005944e-22
Atg72	1.08789	2.12563	0.523	2.50426510294702e-22
Lyrm93	0.961137	1.94684	0.598	3.68390234766281e-22
Hint1	0.254394	1.19283	1	3.92351347162781e-22
Snx81	1.15036	2.21969	0.516	4.03061400816485e-22
Arpc5l2	0.527018	1.44095	0.977	4.14296565190077e-22
Rnaset2a2	0.805611	1.74789	0.827	4.65698093551486e-22
Mien1	0.62242	1.53946	0.918	6.0649626971311e-22
Mtln4	0.963553	1.95011	0.703	6.36816126192872e-22
Smim202	0.818801	1.76394	0.761	7.74622097050189e-22
Rab3gap12	0.88469	1.84637	0.758	8.08146343516869e-22
Sdhd2	0.522249	1.43619	0.967	8.63881937826382e-22
Ptpra2	0.78477	1.72282	0.905	8.67593009052545e-22
Grpel13	0.504399	1.41853	0.971	8.74310037002874e-22
Ero1l1	0.950509	1.93255	0.709	9.56199961033114e-22
Cited21	0.931947	1.90785	0.915	9.70566844199967e-22
Usp252	0.810262	1.75353	0.814	1.05083233380348e-21
Camta2	1.46545	2.76149	0.271	1.15505310249246e-21
Atic1	0.637182	1.55529	0.928	1.16785649033811e-21
Tpcn11	1.24103	2.36366	0.412	1.25040522041428e-21
2210016F16Rik1	0.850952	1.80369	0.778	1.37530320234893e-21
Snx25	1.3611	2.5688	0.275	1.47152773363875e-21
Gmds1	0.882515	1.84359	0.592	1.50274468917764e-21
Dera2	0.624377	1.54155	0.905	1.7513987159892e-21
Gclc1	0.936371	1.91371	0.739	1.79319454337181e-21
Pdia63	0.42565	1.34318	0.99	1.98669143493067e-21
Pgam12	0.4292	1.34649	1	2.20482502869987e-21
Trmt2b	1.17033	2.25063	0.369	2.24541598070845e-21
Arl4c3	1.46575	2.76208	0.575	2.31973289680407e-21
Imp4	0.670898	1.59206	0.915	2.39531496263338e-21
Ndufaf81	0.597441	1.51303	0.931	2.43240237812411e-21
Rps201	0.184792	1.13665	1	2.78046491501123e-21
Stambpl1	1.06897	2.09793	0.415	3.07006333669584e-21
Kidins2201	0.906494	1.87449	0.647	3.51669647634899e-21
Fgfr1op2	0.587085	1.50221	0.944	3.66424072698987e-21
Nucb22	1.18924	2.28032	0.448	3.78643807529634e-21
Flot11	0.833263	1.78171	0.761	3.82053674517384e-21
Aldh3a21	1.3582	2.56365	0.307	3.94468812952399e-21
Lbr2	0.664689	1.58523	0.928	3.95664725585966e-21
Stxbp33	1.06829	2.09694	0.611	4.09166015124512e-21
Lyplal11	0.992147	1.98914	0.69	4.17660814348302e-21
Atp6v0a12	1.05765	2.08153	0.621	4.54373547449965e-21
Nhlrc31	1.42166	2.67893	0.373	5.23186601690549e-21
Akr1a12	0.460863	1.37636	1	5.59779140373836e-21
Surf11	0.866943	1.82379	0.719	5.96593189515729e-21
Lactb23	0.934114	1.91072	0.52	7.19630267337128e-21
Calcrl1	1.17669	2.26057	0.284	7.25699697065403e-21
Nr4a11	2.31479	4.97531	0.281	7.33807448163307e-21
Atp11b2	0.853202	1.80651	0.765	7.74651381386412e-21
Cyb561a3	1.61542	3.064	0.271	8.11752444777011e-21
Aagab1	0.972844	1.96271	0.657	8.20312125861932e-21
Rad501	0.658581	1.57853	0.912	8.95553893353523e-21
Slc38a6	1.19052	2.28236	0.454	9.29839760299829e-21
Cnnm4	1.05237	2.07394	0.395	9.34272003167671e-21
Fchsd21	1.09668	2.13862	0.755	9.82961243319856e-21
Stat5b3	0.987571	1.98284	0.444	1.01545946045424e-20
Cluh1	1.00531	2.00738	0.683	1.08028784306613e-20
St6galnac61	1.02181	2.03046	0.451	1.11503738356971e-20
Slc39a111	1.16239	2.23828	0.275	1.167491754323e-20
Ctsf	1.34992	2.54898	0.327	1.20134346462978e-20
Acox11	1.10621	2.1528	0.493	1.41701151296601e-20
Hat12	0.499972	1.41419	0.971	1.43898704741422e-20
Atraid1	0.799899	1.74098	0.82	1.51644489588714e-20
Scand11	0.37366	1.29564	0.993	1.53669958107898e-20
Ghitm3	0.552975	1.46711	0.958	1.54179579994205e-20
Gsr3	0.828667	1.77604	0.863	1.56197156500132e-20
Rab351	0.751976	1.6841	0.814	1.65368969737647e-20
Tmem50a2	0.537021	1.45097	0.971	1.86070777472857e-20
Bcat22	0.811116	1.75457	0.732	1.91173299403775e-20
Gnpda11	1.194	2.28786	0.552	1.92831846097648e-20
Ikzf21	1.56875	2.96648	0.301	1.94999650715299e-20
Max	0.783009	1.72072	0.84	2.40419789851171e-20
Clint1	0.525395	1.43933	0.974	2.51868543029729e-20
Dnajc19	0.470743	1.38582	0.961	2.71254619616027e-20
Zdhhc211	0.903351	1.87041	0.634	2.7436874072479e-20
Cbl2	0.669137	1.59012	0.886	2.85119902105319e-20
Flcn	1.16154	2.23696	0.471	3.07563262043095e-20
Sppl2a1	0.783623	1.72145	0.83	3.4752392135675e-20
Edf12	0.330105	1.2571	0.99	4.08185972585602e-20
Pa2g41	0.528416	1.44234	0.984	4.13477294021057e-20
Tmem972	0.831035	1.77896	0.827	4.30352062496617e-20
Mfsd102	0.795707	1.73593	0.768	4.42137859019799e-20
Gclm3	0.619426	1.53626	0.788	4.48661691765142e-20
Tmem2561	0.544112	1.45812	0.98	4.7902374293429e-20
Trak11	0.99963	1.99949	0.464	5.30149939874265e-20
Tnfrsf213	1.19825	2.29462	0.467	5.37850450063189e-20
Fkbp8	0.476647	1.39151	0.948	5.68807928318081e-20
Magt12	0.58012	1.49497	0.944	6.23576980288564e-20
Taf10	0.362511	1.28566	0.99	6.82948430973628e-20
Spns11	1.39073	2.62211	0.761	8.67553348226107e-20
Rpia1	1.12474	2.18062	0.605	8.77111214418824e-20
Coro1b	1.16712	2.24563	0.261	1.0392007473563e-19
Nsun21	0.626341	1.54364	0.941	1.07314121229288e-19
Vps35l2	0.878355	1.83828	0.683	1.07433029778795e-19
Slc35g1	1.25853	2.39252	0.265	1.09277770729492e-19
Csrp11	0.831135	1.77908	0.657	1.14753631151061e-19
Emilin21	1.24022	2.36234	0.592	1.20834098362415e-19
Szrd11	0.659671	1.57972	0.882	1.37214000107122e-19
Ccdc28b2	0.832044	1.78021	0.748	1.39871107135543e-19
Eif11	0.21023	1.15687	1	1.39902668845463e-19
Mgmt1	1.25509	2.38682	0.441	1.54310781864976e-19
Acot72	0.943004	1.92253	0.572	1.60142367173742e-19
Sfxn1	0.481846	1.39653	0.967	1.61391065271476e-19
Snx241	1.07976	2.11368	0.552	1.82793209544876e-19
Ric8a1	0.88126	1.84198	0.618	1.85070829375265e-19
Aga2	0.963353	1.94984	0.441	1.87647203758949e-19
Ggh2	0.985782	1.98039	0.559	1.99734404883924e-19
Sel1l2	0.854972	1.80872	0.771	2.06151471006568e-19
Zc3h7a1	0.84548	1.79686	0.712	3.7314258165601e-19
Sgpp1	1.22008	2.3296	0.343	4.03114651790855e-19
Atxn7l11	0.980045	1.97253	0.487	4.86802615960466e-19
Idh3a1	0.686205	1.60905	0.889	4.96317284542264e-19
Gm16286	0.397171	1.31692	0.977	4.98456582855343e-19
Ndufs71	0.387361	1.308	0.987	5.36368113399081e-19
[truncated: 1,704 more rows]
