# Supplementary material for: Single-cell profiling of penta- and tetradactyl mouse limb buds identifies mesenchymal progenitors controlling digit numbers and identities
Source: Nat Commun. 2025 Jan 31;16:1226. doi: 10.1038/s41467-025-56221-1 (PMC11785988; doi:10.1038/s41467-025-56221-1)
Supplement: Supplementary file 5 — Supplementary Data 2 [file 41467_2025_56221_MOESM5_ESM.xlsx]

## Sheet: cluster C1
Wilcoxon rank sum test (Seurat's function FindAllMarkers())
gene	avg_log2FC	Fold enrichment	% cells in cluster	% in other clusters	p_val_adj
Sox9	1.75616	3.37797	0.997	0.814	0
Col2a1	1.45373	2.73916	0.908	0.561	1.05437813418106e-255
Fgf9	2.68133	6.41446	0.334	0.072	6.47252106912719e-198
Sox5	1.24462	2.36955	0.889	0.636	3.57145963022036e-199
Osr2	1.84612	3.59532	0.737	0.364	4.38229365409306e-212
Tbx15	1.33031	2.51456	0.974	0.784	0
Tbx18	1.29399	2.45206	0.922	0.683	2.0405889798701e-227
Sox6	1.26573	2.40448	0.427	0.259	4.02682711656423e-47
Notch1	1.38959	2.62004	0.56	0.295	6.37254547855794e-110
Dipk1c	3.07156	8.40683	0.368	0.053	0
Sema3d	2.77716	6.85503	0.309	0.059	8.30747698875995e-204
Ndnf	2.55451	5.87466	0.333	0.091	1.61535446299704e-151
Sorbs2	2.40299	5.28897	0.7	0.233	0
Rab32	2.33266	5.03733	0.335	0.095	1.67293303823071e-146
Nfatc2	2.27611	4.8437	0.343	0.088	2.54582187056629e-167
Pmp22	2.20492	4.6105	0.578	0.195	3.1570917236203e-245
Tbx4	2.0297	4.08321	0.365	0.128	2.47326421899319e-121
Col9a3	2.01577	4.04396	0.259	0.081	1.63915538011814e-89
Rhoj	1.99268	3.97975	0.495	0.179	8.99415514472778e-176
Celf2	1.98216	3.95084	0.739	0.328	3.0757195016005e-272
Fam181b	1.95169	3.86827	0.874	0.426	0
Maf	1.92345	3.79328	0.375	0.145	1.73476700765286e-104
Fat3	1.85828	3.62576	0.456	0.179	1.26831421508834e-136
Pakap	1.83521	3.56822	0.418	0.161	4.18614587742205e-122
Foxc1	1.78585	3.44822	0.485	0.165	3.63641433980509e-174
Pdlim5	1.66024	3.16069	0.581	0.299	1.99691240156661e-130
Ddc	1.61655	3.06641	0.307	0.122	2.81912876014223e-74
Npnt	1.60048	3.03244	0.373	0.169	1.13863814896791e-76
Tcf7l2	1.59664	3.02439	0.999	0.914	0
Sema6a	1.54579	2.91964	0.883	0.565	2.77080433494811e-261
Dhrs3	1.53796	2.90383	0.433	0.198	8.16537597999927e-95
Plcl1	1.51457	2.85713	0.274	0.116	7.39473299268901e-57
Selenop	1.47352	2.77699	0.427	0.205	8.58105610863636e-85
Ppnr	1.44225	2.71745	0.337	0.159	1.3566412874404e-60
Itgb8	1.44213	2.71723	0.352	0.165	2.27361482278716e-65
Arhgef26	1.42066	2.67708	0.384	0.179	2.13851135200004e-73
Galnt5	1.41248	2.66195	0.384	0.177	2.33763566002739e-76
Mylk	1.41011	2.65757	0.427	0.2	3.16853140779297e-85
Zeb2	1.40939	2.65625	0.43	0.233	1.06719765314036e-62
Myrf	1.39572	2.63121	0.385	0.18	2.38375176243836e-73
Kank1	1.39221	2.6248	0.611	0.356	6.02823562785978e-115
Islr	1.38961	2.62008	0.403	0.202	4.13038663240839e-69
Lbp	1.38394	2.6098	0.363	0.164	3.46785407291923e-70
Prdm16os	1.37636	2.59613	0.567	0.288	1.69413259154191e-114
Robo2	1.36269	2.57164	0.985	0.776	0
Elf1	1.3444	2.53924	0.518	0.29	9.06697621692597e-82
Ypel2	1.33287	2.51904	0.425	0.2	1.78406534743984e-80
Dpyd	1.32273	2.50139	0.313	0.145	3.83601447992588e-54
Fbxo41	1.32229	2.50063	0.359	0.169	1.01735843171442e-63
Cxcl12	1.31485	2.48777	0.782	0.415	1.40192765711089e-188
Olfml1	1.29893	2.46046	0.461	0.234	3.82010742721068e-79
Fzd4	1.28521	2.43718	0.316	0.163	4.56716029452266e-45
Slc16a7	1.269	2.40994	0.273	0.124	9.53016275597871e-47
Txnip	1.26155	2.39753	0.422	0.22	1.38402226693935e-64
Wwp2	1.25871	2.39282	0.769	0.619	9.30166086360276e-93
Filip1l	1.24993	2.3783	0.671	0.465	2.49024487856501e-85
Mab21l2	1.23793	2.3586	0.999	0.839	0
Fzd8	1.20728	2.30902	0.342	0.168	1.38522729955958e-52
Sned1	1.20699	2.30856	0.519	0.243	6.14643235533974e-107
Shox2	1.20578	2.30662	1	0.921	0
Dstyk	1.20132	2.29951	0.658	0.409	7.01179642681698e-109
Pcsk5	1.1996	2.29675	0.488	0.286	2.90469437053946e-63
Sorcs2	1.18747	2.27753	0.275	0.147	2.67300808631569e-32
Dst	1.18694	2.27669	0.81	0.606	7.03758875254074e-142
Flnb	1.1394	2.2029	0.865	0.647	7.43614884978059e-175
Rasl11b	1.13261	2.19255	0.843	0.642	3.66869307400833e-142
Bmf	1.13137	2.19066	0.383	0.2	1.16126941686533e-53
Prdm16	1.13022	2.18892	0.889	0.644	9.91446400650593e-190
Ak1	1.1295	2.18784	0.345	0.188	4.15323392344184e-41
Fbln5	1.12534	2.18153	0.35	0.192	1.97258252820252e-41
Boc	1.11669	2.1685	0.679	0.434	7.43551345719302e-103
Lrrc8c	1.11261	2.16236	0.346	0.187	2.29283205315505e-43
Krt18	1.10049	2.14428	0.295	0.158	2.27267760608396e-34
Rftn2	1.09257	2.13253	0.7	0.478	1.09894705625867e-103
Vps13b	1.06981	2.09915	0.593	0.409	1.28711269582994e-63
Tspan11	1.06414	2.09092	0.273	0.152	6.97797914305929e-28
Creb3l2	1.05467	2.07724	0.758	0.56	1.94018345938581e-107
Maml2	1.0455	2.06408	0.323	0.184	6.22325056394882e-34
Trim12c	1.03521	2.04942	0.302	0.183	7.20776637369627e-25
Hs3st3b1	1.02447	2.03421	0.534	0.305	4.9421456194196e-70
Ddit4	1.01618	2.02256	0.59	0.374	4.90844249297385e-67
Unc5c	1.01182	2.01646	0.624	0.374	5.60882563036226e-84
Peg13	1.0083	2.01153	0.258	0.153	5.91597344595441e-21
Cdc42ep3	1.00809	2.01125	0.48	0.34	4.87533407123116e-31
Pgpep1	1.00325	2.0045	0.645	0.447	6.17381827495914e-76
Rgma	0.996309	1.99489	0.75	0.531	5.23859595559412e-104
Plcb1	0.989015	1.98483	0.445	0.278	5.23657667290735e-43
Fgd4	0.98814	1.98363	0.582	0.365	4.63694575331626e-69
Mab21l1	0.984885	1.97916	0.653	0.428	2.06347166589548e-75
Enpp2	0.977422	1.96894	0.404	0.225	5.93748617060052e-47
Bmpr1b	0.965664	1.95296	0.367	0.238	1.73922650653717e-26
Mn1	0.961317	1.94709	0.381	0.225	8.8225127051136e-37
Limch1	0.95251	1.93524	0.692	0.456	2.42648484263265e-82
Synpo	0.949149	1.93073	0.785	0.518	6.38919435681424e-120
Itga6	0.946195	1.92678	0.325	0.189	4.60414470870171e-30
Myl9	0.944096	1.92398	0.395	0.24	2.54522615660746e-36
Aig1	0.94196	1.92114	0.33	0.212	1.14889259276327e-22
Trps1	0.924667	1.89825	0.993	0.928	6.65893521510071e-254
Arhgef28	0.923818	1.89713	0.263	0.155	9.92808976146076e-21
Zbtb20	0.922999	1.89605	0.483	0.31	5.02636881187435e-42
Pcdh17	0.92296	1.896	0.294	0.185	4.16785215003929e-19
Gprc5c	0.922188	1.89499	0.391	0.249	6.8574451036227e-30
Vcan	0.922092	1.89486	0.993	0.959	3.21776731756234e-226
Homer2	0.916065	1.88696	0.73	0.574	1.3090236793324e-72
Lrba	0.912726	1.8826	0.64	0.454	3.00954573801959e-62
Trp53inp1	0.912459	1.88225	0.441	0.267	3.93924093678147e-42
Pde9a	0.899026	1.86481	0.288	0.173	4.60050760100343e-22
Cemip2	0.891875	1.85559	0.898	0.762	1.81760203102031e-137
Ccdc80	0.885344	1.8472	0.346	0.229	2.40537014409064e-21
Mbnl2	0.883364	1.84467	0.908	0.742	6.9365126792824e-143
Mme	0.862103	1.81769	0.552	0.376	7.53573368734107e-42
Csrp1	0.861856	1.81737	0.583	0.423	2.32905331807358e-45
Ica1	0.861384	1.81678	0.292	0.189	3.54252461948852e-17
Glrx	0.860563	1.81575	0.354	0.228	7.46377683903788e-24
Fam110b	0.857822	1.8123	0.629	0.453	1.66761745153666e-56
Tpd52	0.856575	1.81073	0.359	0.228	2.21933739257079e-25
Adgrl3	0.853989	1.80749	0.764	0.577	3.68291842932501e-76
Slco3a1	0.852811	1.80602	0.362	0.231	6.83526798295995e-27
Zbtb16	0.852176	1.80522	0.611	0.427	5.7754971900412e-53
Kcnh2	0.850797	1.8035	0.384	0.246	2.04782273948976e-27
Shd	0.849515	1.8019	0.464	0.321	8.45102804363604e-31
Col9a1	0.846599	1.79826	0.866	0.642	5.47116835732306e-112
Smox	0.843093	1.79389	0.627	0.454	1.61782094135583e-53
Serinc2	0.837777	1.78729	0.445	0.324	1.79579200247991e-22
Cdkn1b	0.836598	1.78583	0.697	0.543	1.13426264950033e-58
Angptl1	0.835344	1.78428	0.294	0.187	3.64745919515162e-18
Cdkn1c	0.830652	1.77849	1	0.995	7.11075051509468e-260
Arrdc3	0.829902	1.77756	0.717	0.547	1.94842471844994e-69
Lrig3	0.829623	1.77722	0.956	0.849	8.78747086280125e-162
Bicd1	0.826627	1.77353	0.37	0.233	2.82847828854336e-26
Adgrl2	0.821169	1.76684	0.991	0.941	4.16855482844432e-188
Plpp3	0.81334	1.75727	0.952	0.837	1.90256152906298e-147
Fibin	0.812942	1.75679	0.707	0.405	1.22884431205793e-109
Wars2	0.812901	1.75674	0.406	0.283	1.10361983528331e-22
Lrrc8b	0.810627	1.75397	0.261	0.167	2.20264691697753e-14
Vrk2	0.810069	1.75329	0.517	0.369	1.2293771220812e-33
Tgfb3	0.808382	1.75125	0.318	0.211	1.19910827538106e-17
Ahnak	0.799661	1.74069	0.764	0.567	5.26076447088181e-74
Rassf9	0.798832	1.73969	0.5	0.327	3.79795429886444e-39
Aff3	0.798731	1.73957	0.895	0.739	2.88390662864621e-111
Sfrp2	0.797177	1.7377	0.79	0.674	1.38329314315314e-54
Fam114a1	0.795576	1.73577	0.413	0.292	1.24993403111773e-21
Nr4a2	0.793412	1.73317	0.383	0.267	4.28042942619361e-19
Fat4	0.788067	1.72676	0.47	0.314	5.73646856274637e-34
Tspan12	0.786379	1.72474	0.351	0.263	6.83013392194368e-12
Hoxd9	0.786021	1.72431	0.949	0.83	1.06638566384963e-123
Rgmb	0.786011	1.7243	0.544	0.395	4.88355726589428e-34
Ltbp1	0.785211	1.72334	0.473	0.332	6.97503059563133e-30
Hmcn1	0.784846	1.72291	0.928	0.799	1.12835724973816e-105
Slc38a6	0.781581	1.71901	0.348	0.243	9.20318783131181e-16
AC132307.1	0.78129	1.71867	0.291	0.195	4.15486270214914e-14
Bbs9	0.780811	1.7181	0.322	0.226	6.59644171199052e-14
Nusap1	0.779	1.71594	0.769	0.734	3.86114465611236e-36
Cdk19	0.775607	1.71191	0.589	0.448	7.0937423900162e-39
Arhgap18	0.775157	1.71138	0.367	0.248	5.80651122097974e-20
Zbtb38	0.773782	1.70975	0.363	0.258	1.21012450558025e-15
Hsd11b2	0.766291	1.70089	0.947	0.835	6.92731949990534e-123
Zfp521	0.765106	1.6995	0.84	0.701	5.67684970117518e-88
Zc3h12c	0.764986	1.69935	0.362	0.263	1.75454646890763e-15
Scx	0.761571	1.69534	0.867	0.684	2.8160489686616e-84
Phactr2	0.757525	1.69059	0.772	0.626	1.00800849208817e-66
Fam217b	0.757425	1.69047	0.337	0.225	3.44761849317731e-17
Sesn3	0.756083	1.6889	0.934	0.832	7.1983860520839e-134
Fli1	0.754268	1.68678	0.939	0.787	2.79213461092072e-135
Pea15a	0.751807	1.6839	0.623	0.479	8.11264842876239e-40
Rtkn	0.75025	1.68208	0.597	0.45	3.13088898842535e-38
Zfp467	0.748539	1.68009	0.492	0.363	2.3003354006525e-26
Gls	0.748424	1.67996	0.853	0.805	3.8123429543475e-51
Cnp	0.745734	1.67683	0.312	0.225	2.98149618228239e-11
Runx1t1	0.741737	1.67219	0.897	0.648	9.71306787370117e-103
Fbln2	0.741413	1.67181	0.774	0.623	1.177892482883e-63
Dact1	0.740137	1.67033	0.726	0.511	9.48644338652131e-67
Srgap3	0.738796	1.66878	0.271	0.166	6.45544817099139e-18
Arhgap29	0.738065	1.66794	0.657	0.518	4.19331218540815e-40
Plekhf2	0.737184	1.66692	0.586	0.463	1.45174712286819e-31
Tmem198b	0.735326	1.66477	0.329	0.239	1.55004550389025e-12
Hsd17b11	0.732979	1.66207	0.388	0.282	5.38639296882022e-17
Gfpt2	0.732547	1.66157	0.558	0.414	2.83428183233991e-33
Arntl	0.732297	1.66128	0.269	0.181	1.81531985761752e-11
Ldb2	0.72718	1.6554	0.679	0.497	3.92428240139208e-54
Crybg3	0.725849	1.65387	0.587	0.452	8.61585841055382e-31
Micall2	0.725041	1.65295	0.252	0.177	1.21740112235397e-08
Krtcap3	0.721802	1.64924	0.266	0.19	3.17908129684513e-09
Hist1h4c	0.716881	1.64363	0.251	0.205	0.0463521
Pgap1	0.716702	1.64342	0.366	0.253	7.84829435506078e-18
Grina	0.716494	1.64318	0.422	0.308	3.36324189164475e-19
Gab1	0.716132	1.64277	0.534	0.401	2.03972557112653e-28
Bcl2	0.714003	1.64035	0.597	0.478	4.47789489216156e-30
Fkbp14	0.712222	1.63833	0.35	0.251	2.16535146592329e-14
Rin2	0.711377	1.63737	0.261	0.177	2.03693461056117e-10
Grb10	0.709768	1.63554	1	0.998	2.24283741371171e-278
Jun	0.709347	1.63506	0.939	0.85	4.6455430139333e-94
Myo10	0.709234	1.63494	0.938	0.872	1.6079247220954e-106
Mxd4	0.707823	1.63334	0.793	0.646	1.97171316568841e-62
Jmjd1c	0.704572	1.62966	0.882	0.79	1.06150207130784e-84
Mtcl1	0.703136	1.62804	0.467	0.349	4.60353049331328e-19
Csrnp3	0.701455	1.62614	0.561	0.419	1.3544290420687e-31
Spsb4	0.69865	1.62299	0.754	0.588	2.30026342223958e-60
Whrn	0.697245	1.62141	0.504	0.392	6.12326674876074e-20
Kctd1	0.692291	1.61585	0.767	0.634	1.34475022269016e-55
Cfap410	0.689637	1.61288	0.544	0.428	8.26043282718955e-25
Map1a	0.686668	1.60956	0.31	0.23	4.64891761698051e-09
Phldb1	0.684977	1.60768	0.582	0.469	5.06955836754132e-27
Magi1	0.682713	1.60516	0.671	0.524	5.04092371126502e-42
Adam19	0.682086	1.60446	0.322	0.239	7.02902123757698e-10
Pkia	0.67948	1.60156	0.613	0.48	6.54415420474177e-37
Setbp1	0.677534	1.5994	0.854	0.749	3.52192356164885e-70
Arhgef10l	0.674599	1.59615	0.383	0.286	1.29643812290754e-13
Fgfrl1	0.672769	1.59413	0.769	0.647	4.83831042857482e-54
Slc12a2	0.671497	1.59273	0.774	0.675	3.45764988803388e-48
Syt11	0.671481	1.59271	0.69	0.559	1.8620032916973e-41
Btg2	0.669909	1.59097	0.585	0.413	1.73094909708674e-38
Tmem176b	0.669828	1.59088	0.646	0.532	1.57007545457888e-28
Dyrk1b	0.669166	1.59015	0.509	0.384	4.27781065381562e-23
Egflam	0.666282	1.58698	0.253	0.175	2.41033616869817e-09
Lmo4	0.664764	1.58531	0.982	0.966	1.50382358542521e-113
Mecom	0.663892	1.58435	1	0.984	6.88814548591669e-243
Lbh	0.663787	1.58424	0.574	0.432	4.27232837747992e-30
Grasp	0.661005	1.58118	0.571	0.459	1.17485544557815e-23
Gstm7	0.660388	1.58051	0.437	0.335	5.13399361984005e-16
Prtn3	0.659712	1.57977	0.268	0.186	1.14707328196835e-09
Tcf7l1	0.655284	1.57493	0.925	0.846	3.72593498649028e-100
Hoxb3os	0.654484	1.57405	0.269	0.191	1.96168108366262e-08
Ypel3	0.654258	1.57381	0.798	0.679	9.43690544956287e-59
Uba7	0.653557	1.57304	0.255	0.195	0.000153842
Smtn	0.652943	1.57237	0.408	0.309	4.69484394623623e-14
Mxra8	0.652022	1.57137	0.354	0.268	4.49524552743101e-10
Pbxip1	0.650859	1.5701	0.436	0.322	5.94395845893913e-19
Fam111a	0.648946	1.56802	0.504	0.435	3.09307215304615e-08
Prcp	0.647935	1.56692	0.384	0.284	5.94511583199337e-13
Zfp532	0.647812	1.56679	0.865	0.771	1.3209407982439e-67
Svil	0.647035	1.56595	0.69	0.56	3.07889674151644e-37
Gas2l3	0.645921	1.56474	0.33	0.26	2.01015128776973e-06
Phlda1	0.644716	1.56343	0.514	0.402	5.53918602590224e-20
Tanc1	0.644555	1.56326	0.948	0.88	7.48936317766567e-109
Mapre3	0.644487	1.56318	0.289	0.208	1.06024741604439e-08
Snx33	0.643517	1.56213	0.352	0.254	9.27962434378571e-14
Cnn2	0.643314	1.56191	0.977	0.94	1.36279664429207e-105
Ccng2	0.642765	1.56132	0.724	0.603	7.36278110135172e-40
St3gal4	0.639707	1.55801	0.472	0.383	2.09887046848642e-14
Ldhb	0.636449	1.5545	1	0.995	2.89248366403199e-197
Pcdh7	0.635913	1.55392	0.425	0.353	4.98158273035321e-07
Xrcc4	0.635824	1.55382	0.419	0.331	4.02207902542462e-11
Prkd1	0.634404	1.5523	0.258	0.182	3.54558993710651e-08
Tmx4	0.634253	1.55213	0.836	0.724	6.21395358360133e-62
Ankrd44	0.634186	1.55206	0.705	0.56	1.33049754950153e-43
Mdfi	0.632321	1.55006	0.65	0.517	1.29102392276857e-31
Dnajb4	0.630277	1.54786	0.605	0.501	1.40930828192404e-22
Mpp7	0.630245	1.54783	0.605	0.488	4.88592918892416e-27
Lrp5	0.626972	1.54432	0.497	0.399	7.28977496995555e-17
Lnpep	0.624683	1.54187	0.794	0.685	4.20613560402958e-47
Asxl3	0.624501	1.54168	0.875	0.763	4.93420846918302e-67
Nedd4l	0.62357	1.54068	0.284	0.21	3.39933659828198e-07
Pcbd1	0.621723	1.53871	0.434	0.34	4.19015455983199e-12
Olfml3	0.62145	1.53842	0.489	0.361	7.26950533608073e-22
Ucp2	0.619183	1.536	0.506	0.405	7.07807442600189e-16
Malat1	0.618933	1.53574	1	1	2.49062484024745e-169
Ebf1	0.61648	1.53313	0.777	0.619	2.46041174393223e-47
Hook1	0.61621	1.53284	0.376	0.267	2.87284645842441e-15
Mir100hg	0.615906	1.53252	0.861	0.748	1.02752780741894e-62
Wwox	0.615698	1.5323	0.3	0.234	5.82787906060612e-06
Igf1r	0.612823	1.52925	0.984	0.947	3.21084795595738e-130
Speg	0.612411	1.52881	0.458	0.342	4.54664648536109e-17
Adam11	0.612272	1.52866	0.329	0.242	9.0912932974424e-10
Plekhh2	0.609458	1.52569	0.389	0.31	7.22849592347024e-09
Pdgfra	0.607725	1.52385	0.973	0.92	5.70345071511646e-114
Gulp1	0.607522	1.52364	0.764	0.655	2.00781011959893e-43
Hist1h2bb	0.605801	1.52182	0.373	0.308	1.49552394241629e-05
Fgfr1	0.605288	1.52128	0.982	0.965	5.04186885661302e-141
Pitpnc1	0.603965	1.51989	0.919	0.818	1.40905816486923e-84
Frmd4b	0.602227	1.51806	0.277	0.204	1.21213471273753e-06
Spata6	0.601671	1.51747	0.581	0.468	7.82007771561367e-23
Btg1	0.601408	1.5172	0.966	0.925	1.91969613587193e-98
Sh3d19	0.601277	1.51706	0.608	0.478	4.50921725840513e-29
Aff1	0.597913	1.51353	0.288	0.211	9.784734058984e-08
Mfap4	0.597452	1.51304	0.996	0.96	4.66037821341303e-148
Ctdspl	0.596784	1.51234	0.444	0.349	1.36438301432262e-13
Ccpg1	0.595154	1.51063	0.322	0.222	6.55554171671649e-13
Leprot	0.594872	1.51034	0.707	0.592	5.53276172093514e-33
Synrg	0.594517	1.50997	0.493	0.38	2.99290361647776e-17
Dnm3	0.594471	1.50992	0.554	0.419	3.15556616334243e-22
Prickle1	0.593669	1.50908	0.429	0.329	1.0471799112898e-13
Pkd2	0.592866	1.50824	0.756	0.663	1.75904301854033e-39
Papss1	0.591738	1.50706	0.911	0.858	3.00855888582555e-72
Casp7	0.590022	1.50527	0.414	0.323	2.87810985382521e-12
Mertk	0.589586	1.50481	0.629	0.524	5.62562202927859e-25
Acer2	0.588742	1.50393	0.362	0.293	3.64580218785204e-06
Eif2ak3	0.5887	1.50389	0.312	0.24	1.03462781129738e-06
Cep162	0.587656	1.5028	0.758	0.649	2.69197749075379e-37
Sft2d2	0.587258	1.50239	0.272	0.198	2.60723232337355e-07
Gas2	0.584452	1.49947	0.744	0.604	2.81621073868584e-48
Tfap2a	0.583466	1.49845	0.371	0.267	4.35002430463818e-13
Myo18a	0.581703	1.49661	0.723	0.626	2.11144012781914e-34
Fam129b	0.581462	1.49637	0.378	0.296	2.07532902519935e-09
Igsf3	0.580242	1.4951	0.947	0.881	4.98049344970563e-93
Syne4	0.579908	1.49475	0.387	0.302	2.71646978310884e-09
Ephb3	0.579535	1.49437	0.601	0.489	8.27999000377057e-23
B4galt6	0.579365	1.49419	0.592	0.495	4.88180732134901e-20
Slc18b1	0.578219	1.49301	0.264	0.201	6.69847160508519e-05
Frem1	0.578188	1.49297	0.533	0.405	1.97142687743287e-21
Stat3	0.576707	1.49144	0.428	0.342	1.04808324676632e-10
Tmem18	0.575972	1.49068	0.336	0.266	1.91814308125138e-06
Rad54b	0.575971	1.49068	0.368	0.304	2.17481903019429e-05
Carf	0.575633	1.49033	0.254	0.197	0.00095669
Epb41l1	0.575301	1.48999	0.251	0.2	0.00786166
Glis2	0.575289	1.48998	0.629	0.529	7.15151143574672e-26
Tcim	0.573919	1.48856	0.371	0.277	2.6017394426063e-11
Abca5	0.573753	1.48839	0.273	0.21	8.25692242924445e-05
Klf12	0.572434	1.48703	0.597	0.484	5.60131047011733e-23
Col11a1	0.570874	1.48542	0.712	0.642	3.446454306736e-27
Arl6ip1	0.570279	1.48481	0.968	0.966	1.47794857113015e-22
Slc25a23	0.570113	1.48464	0.258	0.195	0.000109954
Gfpt1	0.569582	1.48409	0.846	0.758	1.68900603187333e-50
Hist1h2br	0.569455	1.48396	0.379	0.312	2.14323865396135e-05
Tbx5	0.568949	1.48344	0.963	0.913	2.12157611407006e-96
Utrn	0.568877	1.48337	0.802	0.713	4.29433464697612e-46
Stard10	0.567969	1.48244	0.371	0.295	2.02582339395571e-07
Hist1h2bn	0.567748	1.48221	0.329	0.283	0.0658726
Gtpbp2	0.567447	1.4819	0.542	0.435	1.44319319301056e-18
Hist1h3i	0.567208	1.48165	0.434	0.383	0.000992396
Mir99ahg	0.564859	1.47924	0.917	0.795	1.31032229242654e-79
Ccn1	0.564842	1.47923	0.887	0.778	2.8822488473521e-54
Pbx3	0.564672	1.47905	0.919	0.821	3.55978221281618e-71
Tmem176a	0.563959	1.47832	0.564	0.476	5.52688282793354e-16
Nudt13	0.563214	1.47756	0.31	0.239	1.4490035969928e-05
Hbp1	0.559708	1.47397	0.855	0.767	4.36879448608784e-58
Plec	0.559235	1.47349	0.565	0.433	6.6019482704203e-22
Pdzrn3	0.559074	1.47332	0.552	0.446	1.11978469142703e-18
Fam184a	0.55867	1.47291	0.266	0.195	3.24662404124294e-06
Pla2g4a	0.558365	1.4726	0.305	0.239	2.13095624008742e-05
Casd1	0.558316	1.47255	0.956	0.917	2.90918899273108e-85
Ptprd	0.558107	1.47234	0.843	0.749	6.16681516304918e-51
Reep5	0.557543	1.47176	0.938	0.857	1.98027259232736e-74
Six5	0.557319	1.47153	0.367	0.293	6.74510155167269e-07
Vps13d	0.555984	1.47017	0.416	0.329	1.65501832563468e-10
Nrep	0.553544	1.46769	0.969	0.938	2.74547793304617e-101
Nfic	0.553344	1.46748	0.477	0.379	1.53059220024585e-13
Arhgef1	0.552782	1.46691	0.633	0.538	9.34327250437059e-24
Taf4b	0.552508	1.46663	0.392	0.32	4.79684172118576e-07
Igfbp5	0.551822	1.46594	0.322	0.201	2.2516133106093e-21
Sgce	0.55128	1.46539	0.618	0.511	1.92891194677323e-20
Pcmtd2	0.549299	1.46337	0.703	0.609	8.32912057950142e-26
Zfhx2	0.548982	1.46305	0.529	0.418	3.86178644696412e-18
Adcy6	0.548207	1.46227	0.497	0.406	3.33135848708198e-14
Kifc5b	0.547608	1.46166	0.298	0.235	0.000319835
Mgst1	0.546935	1.46098	0.865	0.722	2.8819722756551e-59
Acot1	0.546055	1.46009	0.592	0.508	7.4185223445955e-16
Slc12a6	0.54476	1.45878	0.329	0.258	2.83938714674191e-06
Ebf3	0.544492	1.45851	0.61	0.424	2.45866897594892e-38
Cdh2	0.543356	1.45736	0.811	0.767	1.69831390696077e-21
Zfp810	0.543038	1.45704	0.429	0.334	3.97231402113073e-12
Calcoco1	0.542627	1.45662	0.465	0.372	7.26424917037774e-12
Hdac11	0.542151	1.45614	0.379	0.305	3.59488246998614e-07
Kif26b	0.542098	1.45609	0.82	0.706	4.02262316788921e-46
Airn	0.541878	1.45587	0.527	0.435	5.6176637587562e-14
Tshz2	0.539604	1.45357	0.942	0.875	4.65206838229244e-62
Nagk	0.538166	1.45213	0.294	0.217	3.14202863221567e-07
Spint2	0.538111	1.45207	0.553	0.391	4.12035993851564e-32
Ngly1	0.538047	1.45201	0.351	0.278	6.71147192756553e-07
Flywch2	0.537073	1.45103	0.724	0.613	8.34909567901782e-34
Myo1e	0.536871	1.45082	0.542	0.446	1.09765960558504e-14
Zfp949	0.536528	1.45048	0.253	0.197	0.00192868
Copz2	0.535956	1.4499	0.45	0.359	4.35417335493445e-11
Foxn3	0.535827	1.44977	0.947	0.907	6.32188364628684e-77
Slc4a3	0.535385	1.44933	0.288	0.225	0.000251879
Prdm5	0.53525	1.44919	0.49	0.387	9.27216457740042e-15
Rgs3	0.534727	1.44867	0.52	0.422	9.70521249543572e-15
Ptpdc1	0.533362	1.4473	0.273	0.217	0.00279232
Zcchc24	0.531187	1.44512	0.518	0.414	9.43307137947365e-15
Zfp36	0.53114	1.44507	0.396	0.303	6.43051853869987e-10
Plag1	0.531134	1.44506	0.543	0.459	7.12437029643524e-13
Syne2	0.53012	1.44405	0.977	0.943	3.81275693833348e-85
Cxadr	0.528328	1.44226	0.696	0.59	3.65332105633697e-27
C1galt1	0.527257	1.44119	0.783	0.709	2.37013782527649e-30
Rnf182	0.526896	1.44083	0.317	0.254	0.000284659
Gpr4	0.525502	1.43943	0.322	0.243	1.36779646416983e-07
Nemp2	0.522308	1.43625	0.291	0.22	8.20289051541646e-06
Fbxl20	0.522119	1.43606	0.489	0.411	3.89614942087009e-09
Gucy1a2	0.521657	1.4356	0.282	0.226	0.00205763
Ube2h	0.521066	1.43501	0.859	0.784	2.15288688302521e-49
Ypel5	0.52101	1.43496	0.411	0.334	3.95291779616682e-08
Vgll4	0.520243	1.4342	0.954	0.896	1.00630630398481e-77
Rapgef2	0.519507	1.43347	0.601	0.521	1.39680227728223e-16
St8sia2	0.519035	1.433	0.441	0.359	3.42947198479051e-09
Lpar1	0.518202	1.43217	1	0.988	2.18978036228685e-145
Tnfaip8	0.517703	1.43167	0.929	0.878	2.8247267382769e-63
Ctf1	0.517579	1.43155	0.3	0.243	0.00325736
Pik3r3	0.515237	1.42923	0.698	0.604	1.43371636868029e-26
Mmp11	0.515159	1.42915	0.379	0.278	9.38982329208282e-12
Zswim6	0.514849	1.42884	0.695	0.603	4.97549173851992e-25
Slc22a17	0.514358	1.42836	0.555	0.449	4.1375572174281e-16
Cpq	0.51179	1.42582	0.318	0.246	4.02535984477252e-06
Ppm1k	0.51002	1.42407	0.287	0.221	0.000119583
Wwtr1	0.509073	1.42314	0.655	0.567	6.36881181718071e-20
Col1a2	0.508888	1.42295	0.988	0.912	3.65126944466471e-80
Erbb2	0.50829	1.42236	0.353	0.289	6.23978001414343e-05
Cbx8	0.507979	1.42206	0.51	0.425	3.78830698162758e-11
Hist1h3c	0.507858	1.42194	0.69	0.679	8.43197844693813e-06
Uvssa	0.507794	1.42187	0.514	0.423	1.517129437808e-12
Ptgr1	0.505675	1.41979	0.423	0.341	5.75430341823674e-08
Yipf2	0.505298	1.41942	0.27	0.207	0.000246944
Pakap.1	0.504965	1.41909	0.926	0.869	1.34961793967547e-66
Tmem106c	0.503477	1.41763	0.392	0.305	2.74323715512402e-09
Eya4	0.503406	1.41756	0.594	0.424	1.12699855806825e-30
Iqsec1	0.503253	1.41741	0.39	0.315	1.6515054279399e-07
Cyth1	0.50311	1.41727	0.541	0.449	6.80039107830902e-15
Ptgis	0.502084	1.41626	0.541	0.458	1.0809473059334e-11
Sirt5	0.501763	1.41594	0.474	0.396	3.2565924654118e-08
Stox2	0.500354	1.41456	0.922	0.865	1.02328177538681e-56
Smoc1	0.499613	1.41383	0.457	0.324	2.1488645893171e-18
Ror2	0.498539	1.41278	0.758	0.66	1.45889897800449e-30
Zfp287	0.498522	1.41277	0.264	0.208	0.0057457
Hist2h2bb	0.4985	1.41274	0.523	0.473	8.62525954839803e-05
Fancf	0.497585	1.41185	0.351	0.289	0.000652315
Bach2	0.497218	1.41149	0.852	0.742	1.32524713435673e-41
Depdc1b	0.497212	1.41148	0.337	0.283	0.0113949
Mast3	0.496792	1.41107	0.307	0.263	0.200317
Lrrc8d	0.496543	1.41083	0.476	0.381	2.49486151068523e-12
Satb1	0.496194	1.41049	0.455	0.382	1.42127015136578e-07
Reck	0.495683	1.40999	0.471	0.387	9.78214211644207e-10
Cald1	0.49433	1.40867	0.996	0.984	7.24772591721863e-109
Stx5a	0.494323	1.40866	0.818	0.742	1.86983775248653e-38
Gsta4	0.494272	1.40861	0.974	0.906	6.28992516433362e-71
Etv1	0.491856	1.40625	0.291	0.235	0.00453913
Ifitm1	0.489595	1.40405	0.649	0.543	5.40373255430198e-17
Fmnl2	0.488905	1.40338	0.81	0.732	3.77730595453025e-32
Ank2	0.488799	1.40328	0.477	0.424	2.4564234351053e-05
Zfyve1	0.488126	1.40262	0.407	0.322	5.25312523856169e-09
Rgs12	0.488033	1.40253	0.768	0.683	9.84444911175249e-29
Bbs4	0.488	1.4025	0.377	0.307	1.04368350428638e-05
Abhd6	0.487062	1.40159	0.275	0.217	0.00453017
Cyp39a1	0.485499	1.40007	0.269	0.207	0.000689155
Sort1	0.485213	1.39979	0.503	0.411	5.62417847447259e-12
Uchl1	0.483256	1.39789	0.417	0.334	4.42819804413726e-08
Pick1	0.483145	1.39779	0.49	0.406	1.56403848412907e-10
Shisa5	0.482612	1.39727	0.392	0.326	1.24247184100756e-05
Syde1	0.48238	1.39705	0.475	0.402	2.99024466276138e-08
Ift80	0.481916	1.3966	0.58	0.486	3.36714204052971e-14
Casp8	0.481365	1.39606	0.291	0.252	1
Grik5	0.481299	1.396	0.463	0.39	1.58623483804317e-07
Cttnbp2	0.481045	1.39575	0.735	0.617	5.93451622514376e-28
Fuz	0.480751	1.39547	0.266	0.212	0.0176106
Arl15	0.480123	1.39486	0.418	0.351	3.67207190195274e-06
Emp3	0.478622	1.39341	0.382	0.311	4.39587548581727e-05
Hist1h4a	0.478589	1.39338	0.39	0.365	1
Lhfpl2	0.478072	1.39288	0.703	0.582	5.74047767963352e-27
Lysmd3	0.47773	1.39255	0.666	0.575	3.04546955633192e-20
Slc36a4	0.477076	1.39192	0.444	0.367	3.16515372963045e-08
Sh3bp5	0.476372	1.39124	0.892	0.81	5.33649469553843e-46
Arhgef25	0.475141	1.39005	0.712	0.627	3.68022835687216e-21
P3h3	0.474788	1.38971	0.561	0.478	9.31271404427253e-14
Apbb2	0.474008	1.38896	0.63	0.54	2.51208763605028e-16
Naa80	0.473929	1.38889	0.269	0.223	0.184279
Ddah1	0.473814	1.38878	0.403	0.308	1.05493308399021e-10
Grk5	0.473249	1.38823	0.398	0.328	1.15034707133407e-06
Prkar2b	0.472918	1.38791	0.7	0.624	2.2224248699176e-21
Errfi1	0.472376	1.38739	0.485	0.384	1.26726960666207e-13
Zfp689	0.471577	1.38662	0.25	0.216	1
Hist1h2bl	0.471377	1.38643	0.404	0.367	0.229337
Ccser1	0.469635	1.38476	0.277	0.224	0.0155433
Pxn	0.469386	1.38452	0.444	0.377	2.7499888743905e-06
Nbr1	0.468291	1.38347	0.75	0.677	1.16668050345887e-26
Rara	0.467782	1.38298	0.765	0.672	4.14366238986505e-25
Sertad2	0.467497	1.38271	0.706	0.634	2.67964145908626e-21
Mylip	0.46733	1.38255	0.553	0.457	1.01235811117366e-11
Akna	0.466672	1.38192	0.317	0.26	0.00643995
Cntln	0.465675	1.38096	0.66	0.576	4.39399202793778e-16
Nynrin	0.464184	1.37954	0.915	0.871	2.90324683360219e-49
Oxld1	0.463433	1.37882	0.254	0.206	0.136853
Bend4	0.462836	1.37825	0.619	0.506	3.14031695163913e-18
Cpm	0.462341	1.37778	0.403	0.33	4.72404160481181e-06
Slc10a7	0.46221	1.37765	0.392	0.331	0.000918222
Tcaf1	0.461742	1.3772	0.918	0.873	5.40580589594037e-52
Rassf8	0.461624	1.37709	0.496	0.421	1.33580342422743e-07
Rbms3	0.461127	1.37662	0.684	0.594	3.92121368472721e-20
Npepl1	0.460978	1.37647	0.483	0.404	2.70368388292788e-09
Zfp9	0.460955	1.37645	0.387	0.33	0.00569952
Lrch4	0.460566	1.37608	0.428	0.36	1.36382465934112e-05
Cflar	0.460503	1.37602	0.555	0.496	6.28563127873582e-08
Sp4	0.460486	1.376	0.622	0.542	3.79446980262405e-16
Cast	0.460136	1.37567	0.52	0.443	5.07610153651201e-10
Ets1	0.459992	1.37553	0.756	0.651	4.98148395345614e-28
Sdc3	0.45981	1.37536	0.51	0.44	1.86539466814316e-08
Hyls1	0.459483	1.37505	0.376	0.314	0.000399421
Apaf1	0.459305	1.37488	0.575	0.479	1.56590421931732e-14
Plekhg3	0.458677	1.37428	0.303	0.251	0.0370114
Stambp	0.458631	1.37424	0.407	0.349	0.000216472
Irf2	0.458177	1.37381	0.52	0.441	4.05376255924263e-09
Rfx5	0.457927	1.37357	0.293	0.236	0.00699484
Pear1	0.457653	1.37331	0.261	0.207	0.0240024
H2afv	0.457594	1.37325	1	1	8.65097600155242e-224
Zfp637	0.45745	1.37311	0.859	0.795	2.35713419256492e-37
Mgat5	0.457289	1.37296	0.439	0.36	1.48287488797181e-07
Pcmtd1	0.457109	1.37279	0.78	0.701	3.22237584162529e-26
Ldlrad3	0.456518	1.37223	0.716	0.647	2.42321876576412e-18
Colec12	0.456303	1.37202	0.723	0.625	6.41073210634297e-21
Neu1	0.456002	1.37174	0.268	0.222	0.37974
Exoc6b	0.455822	1.37156	0.567	0.481	6.93016331234194e-14
Peli2	0.455774	1.37152	0.499	0.414	2.93126196932554e-10
Plod1	0.455306	1.37107	0.417	0.367	0.00139069
Nnt	0.455296	1.37106	0.292	0.238	0.0159778
Cdc25b	0.454983	1.37077	0.406	0.343	0.000133986
Arvcf	0.454712	1.37051	0.534	0.468	1.15625351649515e-09
Tmem263	0.45436	1.37017	0.809	0.756	1.14274659630563e-30
Haghl	0.454303	1.37012	0.529	0.45	1.87837154148946e-08
Dap	0.452482	1.36839	0.783	0.71	2.02547501557278e-28
Prc1	0.451712	1.36766	0.769	0.739	2.771382324371e-12
Adgra2	0.450658	1.36666	0.589	0.496	5.35715617013857e-15
Ptgr2	0.45063	1.36664	0.31	0.253	0.0135739
Igf1	0.450198	1.36623	0.466	0.314	1.59163426271515e-25
Hist1h2be	0.449831	1.36588	0.46	0.416	0.0150896
Anxa6	0.448992	1.36509	0.376	0.331	0.0261446
Dhx57	0.448364	1.36449	0.623	0.552	4.84820108751657e-13
Fam83d	0.448036	1.36418	0.357	0.306	0.0354943
Lockd	0.447836	1.36399	0.466	0.43	0.0112888
Tbc1d23	0.447721	1.36388	0.595	0.515	9.34954822920872e-14
Syne1	0.447446	1.36362	0.364	0.295	0.000167415
Pld3	0.446871	1.36308	0.34	0.271	0.000112574
Cog5	0.446569	1.3628	0.553	0.484	1.24837776952312e-10
Abtb1	0.445256	1.36156	0.258	0.217	1
Selenom	0.444935	1.36125	0.691	0.616	9.24207794505885e-16
C2cd3	0.444767	1.36109	0.648	0.577	6.34638916825815e-17
Mtmr12	0.444613	1.36095	0.379	0.316	0.000134491
Golph3l	0.44363	1.36002	0.591	0.499	2.0225648660623e-13
Slc39a13	0.443248	1.35966	0.335	0.286	0.171294
Tnrc18	0.443199	1.35962	0.925	0.885	6.36725364516554e-49
Tvp23b	0.442192	1.35867	0.627	0.548	1.63676886921909e-13
Gpd2	0.441235	1.35777	0.572	0.497	4.14993366966979e-10
Pold4	0.440936	1.35748	0.294	0.238	0.0233525
Ahdc1	0.440645	1.35721	0.654	0.564	9.94489160023715e-17
Spsb1	0.440278	1.35687	0.495	0.414	1.01530931257652e-09
Fhod1	0.439251	1.3559	0.338	0.28	0.00522528
Ckap2l	0.439025	1.35569	0.713	0.698	4.64460827439907e-10
Sept6	0.43902	1.35568	0.952	0.893	4.16130055112678e-53
Peg10	0.438781	1.35546	0.988	0.966	6.05578692759074e-67
Mcoln1	0.438665	1.35535	0.283	0.241	0.66014
Npc1	0.438588	1.35528	0.501	0.455	3.30971518951026e-05
Trim56	0.438568	1.35526	0.34	0.285	0.00507768
Mthfsd	0.437829	1.35456	0.507	0.437	1.03721952265596e-07
Nuak1	0.437645	1.35439	0.274	0.225	0.150977
Mgst3	0.437231	1.354	0.594	0.504	4.85333645289792e-13
Tspyl4	0.437077	1.35386	0.562	0.483	3.25022424770629e-10
Itsn2	0.436615	1.35343	0.388	0.321	2.85286844537451e-05
Rarg	0.436333	1.35316	0.898	0.84	2.00821154286014e-45
Sec23a	0.435904	1.35276	0.723	0.654	2.45887228907134e-19
Slc45a4	0.435402	1.35229	0.474	0.393	4.76850368541138e-09
Map2	0.435032	1.35194	0.439	0.379	9.84557757860646e-05
Abhd4	0.434857	1.35178	0.299	0.247	0.0168866
Pif1	0.434017	1.35099	0.263	0.228	1
Fahd2a	0.433814	1.3508	0.363	0.29	4.55932809443377e-05
Mrnip	0.433651	1.35065	0.43	0.366	2.76372239077526e-05
Atf7	0.433559	1.35056	0.521	0.45	4.62021732349621e-08
Nrp1	0.433551	1.35055	0.688	0.558	1.11244802681317e-22
Nectin2	0.433496	1.3505	0.576	0.513	2.67007948652193e-08
Skida1	0.432974	1.35001	0.405	0.35	0.00173936
Hdac5	0.432541	1.34961	0.366	0.314	0.0396673
Abat	0.432386	1.34946	0.382	0.321	0.000695983
Mxd1	0.432385	1.34946	0.395	0.329	0.000326861
Fndc3b	0.431862	1.34897	0.43	0.357	5.40461501930069e-06
Fam234a	0.431777	1.34889	0.278	0.23	0.175992
Ncoa7	0.431586	1.34872	0.7	0.642	3.30306851562759e-15
Tmem67	0.431122	1.34828	0.316	0.27	0.821091
Kif21b	0.430967	1.34814	0.562	0.497	1.30951650639306e-09
Birc2	0.430398	1.34761	0.651	0.561	3.13132921405183e-16
Pink1	0.430194	1.34741	0.378	0.342	0.336545
Tvp23a	0.429572	1.34683	0.27	0.225	0.581432
Igsf10	0.428669	1.34599	0.318	0.27	0.0917357
Nhsl1	0.428495	1.34583	0.506	0.437	5.22129518568421e-07
Bpgm	0.427958	1.34533	0.732	0.68	8.38429226135702e-17
Zfp626	0.427347	1.34476	0.301	0.25	0.0808892
Ppp1r9a	0.427243	1.34466	0.807	0.737	4.37901465456293e-32
Arhgef11	0.427208	1.34463	0.493	0.427	2.53814540827264e-07
Irs2	0.427111	1.34454	0.616	0.525	5.00992086973638e-14
Notch2	0.426883	1.34433	0.693	0.594	1.02510668310159e-22
AU040320	0.426879	1.34432	0.327	0.267	0.00240193
Nbea	0.426073	1.34357	0.823	0.741	4.05818885213996e-30
Galnt2	0.425018	1.34259	0.758	0.689	2.36012177713599e-24
H19	0.42489	1.34247	1	1	3.56949401399492e-81
Mindy1	0.424154	1.34179	0.411	0.348	0.000648696
Crip1	0.424062	1.3417	0.395	0.338	0.00858412
Hist1h4h	0.423838	1.34149	0.747	0.699	0.000131264
Ano10	0.423698	1.34136	0.252	0.213	1
Tnip1	0.422877	1.3406	0.252	0.213	1
Jarid2	0.42221	1.33998	0.95	0.912	7.89087094963934e-46
Vkorc1	0.421735	1.33954	0.601	0.544	4.11118025305003e-09
Primpol	0.421621	1.33943	0.277	0.223	0.0277922
Lpp	0.42162	1.33943	0.839	0.768	8.86020302448528e-28
Gstm1	0.421483	1.3393	0.389	0.327	0.000594866
Zfp738	0.42135	1.33918	0.365	0.315	0.0137983
Sfxn4	0.42088	1.33874	0.255	0.218	1
Bet1l	0.420866	1.33873	0.624	0.56	1.36075011112482e-13
Mtss2	0.420771	1.33864	0.588	0.515	3.28993661061065e-10
Tmem135	0.41991	1.33784	0.275	0.229	0.411909
Ntn3	0.419786	1.33773	0.538	0.468	9.41078863863178e-09
Zscan2	0.419704	1.33765	0.466	0.396	6.82316610948343e-07
Stim1	0.419696	1.33765	0.287	0.23	0.0223736
Ccdc28b	0.419414	1.33738	0.631	0.559	6.46834743003704e-12
Golgb1	0.419397	1.33737	0.949	0.923	2.78210958051731e-50
Gdap2	0.419361	1.33733	0.43	0.366	5.22306617706065e-05
Obsl1	0.419251	1.33723	0.709	0.649	3.75404191943539e-16
Dnm1	0.418671	1.3367	0.714	0.648	1.12172992005472e-19
Senp7	0.418198	1.33626	0.816	0.733	9.48230628967175e-26
Elavl2	0.417091	1.33523	0.299	0.242	0.02644
Ttc30a1	0.417044	1.33519	0.264	0.22	1
Poll	0.417018	1.33516	0.373	0.314	0.00293084
Plin3	0.41668	1.33485	0.831	0.759	7.08338782596147e-28
Hist1h2bm	0.416638	1.33481	0.589	0.567	0.168353
Bnc2	0.416503	1.33469	0.318	0.253	0.000350547
Wdr19	0.41623	1.33444	0.294	0.244	0.171715
Ilvbl	0.4151	1.33339	0.397	0.333	0.000221463
Arid5b	0.414977	1.33328	0.873	0.818	6.61820516293521e-28
Stk3	0.414584	1.33291	0.758	0.67	1.37681120033695e-23
Ift81	0.414523	1.33286	0.743	0.688	2.37133839024958e-19
Wfdc2	0.414205	1.33256	0.537	0.436	1.36537704431008e-11
Trio	0.414008	1.33238	0.874	0.84	3.56937703820738e-33
Hoxd10	0.413991	1.33237	0.871	0.767	7.56561865832931e-27
Pigc	0.413405	1.33183	0.508	0.431	1.04375216860959e-08
Zc3h10	0.413107	1.33155	0.331	0.286	0.517335
Acsf2	0.412216	1.33073	0.35	0.302	0.0764542
Tmub2	0.412089	1.33061	0.386	0.327	0.00360669
Fam168a	0.411166	1.32976	0.876	0.819	2.56966196978765e-35
Lats2	0.410815	1.32944	0.548	0.48	4.06430605640694e-08
Narf	0.410773	1.3294	0.709	0.629	3.3359408639131e-19
Depdc1a	0.410564	1.3292	0.627	0.588	1.24213554312681e-06
Asap1	0.410495	1.32914	0.957	0.919	1.91833696830556e-54
Edem2	0.409973	1.32866	0.36	0.307	0.0428074
Mink1	0.409961	1.32865	0.492	0.423	2.12299097001743e-06
Armc10	0.40992	1.32861	0.834	0.774	2.61195604779115e-29
Snhg14	0.409842	1.32854	0.485	0.43	0.00106578
Fxyd6	0.409569	1.32829	0.9	0.86	3.75523434567093e-34
Tmed3	0.408751	1.32754	0.596	0.533	4.182602662311e-08
Zfp608	0.408634	1.32743	0.859	0.789	9.97453432776788e-32
Atp13a2	0.408023	1.32687	0.493	0.432	2.45303773029293e-05
Trerf1	0.407418	1.32631	0.592	0.515	1.89610492688167e-10
Gdpd1	0.407404	1.3263	0.466	0.391	1.5163470919184e-06
Rhod	0.406966	1.32589	0.403	0.349	0.0185617
AC149090.1	0.406428	1.3254	0.287	0.241	1
Kifc1	0.406293	1.32528	0.47	0.416	0.00178903
Trappc9	0.406211	1.3252	0.378	0.319	0.0231168
Prkdc	0.405914	1.32493	0.439	0.388	0.00429816
Mgmt	0.405846	1.32487	0.272	0.226	0.538918
Umad1	0.405329	1.32439	0.308	0.261	0.274482
Sec24a	0.405083	1.32417	0.473	0.401	3.26028127348322e-06
Lrig1	0.405017	1.3241	0.325	0.253	6.61557997587747e-05
Hist1h3e	0.405016	1.3241	0.682	0.636	1.72839325127057e-07
Pot1a	0.404993	1.32408	0.503	0.437	1.73964355370618e-05
Triqk	0.403467	1.32268	0.258	0.205	0.0621558
Glmp	0.40318	1.32242	0.637	0.571	3.13067345715372e-10
Ncoa1	0.402986	1.32224	0.267	0.22	0.253303
Lrp1	0.402654	1.32194	0.824	0.752	8.94495146361268e-28
Dnajc1	0.402156	1.32148	0.759	0.694	1.8741309005369e-14
Vamp8	0.40175	1.32111	0.799	0.733	1.78046805503133e-21
H1f0	0.401031	1.32045	0.939	0.943	2.32145765654693e-22
Hspa12b	0.399923	1.31944	0.367	0.313	0.0190399
Rttn	0.399806	1.31933	0.422	0.361	0.00033617
Zdhhc21	0.399774	1.3193	0.473	0.418	0.000661885
Arfgap1	0.39956	1.31911	0.533	0.479	6.93171148347085e-07
Chpf2	0.399525	1.31907	0.257	0.214	1
Tmem179b	0.399477	1.31903	0.466	0.411	0.000182701
Kdm4a	0.398961	1.31856	0.749	0.697	9.25054393748101e-18
Pxmp4	0.398959	1.31856	0.346	0.285	0.00462416
Zer1	0.398951	1.31855	0.456	0.39	9.41376498778189e-06
Cep70	0.398477	1.31812	0.584	0.506	1.16751338817056e-10
Platr25	0.398399	1.31804	0.455	0.408	0.00529723
Amn1	0.398376	1.31802	0.678	0.616	7.89550671063487e-13
Phf21a	0.398056	1.31773	0.828	0.763	3.72319620282456e-27
Gprc5b	0.397708	1.31741	0.253	0.211	1
Tmem44	0.397518	1.31724	0.297	0.252	0.567529
Pik3r1	0.396935	1.31671	0.29	0.247	1
Rab33b	0.396858	1.31664	0.262	0.223	1
Kmt2e	0.396839	1.31662	0.966	0.952	3.9799801033378e-57
Zfp157	0.396757	1.31655	0.582	0.528	5.44461016323852e-08
Mis18bp1	0.395954	1.31581	0.766	0.743	3.35934097935027e-10
Hist1h2ak	0.39583	1.3157	0.427	0.392	1
Clmn	0.395254	1.31517	0.506	0.444	7.58702497266194e-06
Pnrc2	0.395252	1.31517	0.885	0.845	9.22764611160183e-30
Tead3	0.39353	1.3136	0.416	0.36	0.00879481
Clip3	0.393312	1.3134	0.801	0.742	7.55299163104757e-26
Bbc3	0.39322	1.31332	0.411	0.356	0.00427543
Lancl1	0.393188	1.31329	0.629	0.566	5.32293608390263e-09
Wdr86	0.392884	1.31302	0.363	0.306	0.0132421
Baz2b	0.392414	1.31259	0.935	0.9	6.7091604877299e-44
Jrkl	0.392081	1.31229	0.38	0.325	0.0122553
Kif23	0.391718	1.31196	0.677	0.651	3.06271786189023e-06
Clip2	0.391534	1.31179	0.545	0.488	2.06594438298232e-06
Ncstn	0.390585	1.31092	0.469	0.405	0.000202943
Fzd2	0.390167	1.31055	0.995	0.98	4.34277543455328e-78
Scarf2	0.390013	1.31041	0.727	0.654	2.4385836529995e-18
Dnm3os	0.389938	1.31034	0.974	0.941	2.10115882002801e-42
Gng11	0.389679	1.3101	0.514	0.449	9.47849313579455e-06
Wrn	0.389392	1.30984	0.488	0.425	2.92991158817079e-05
Large1	0.38936	1.30981	0.338	0.283	0.0298436
Serhl	0.388613	1.30913	0.269	0.231	1
Parva	0.388608	1.30913	0.781	0.72	5.06981936397724e-22
Glrb	0.388345	1.30889	0.305	0.252	0.0855769
Ndfip2	0.387886	1.30847	0.818	0.754	1.72565123397813e-22
Nicn1	0.387557	1.30818	0.56	0.502	5.8268173450026e-07
Cited2	0.387468	1.3081	0.935	0.865	5.45621198519446e-38
Tcf15	0.387457	1.30809	0.577	0.403	1.35143092195577e-25
Foxo3	0.387255	1.3079	0.329	0.286	0.541099
Senp8	0.387035	1.3077	0.429	0.385	0.0492268
Atf7ip	0.386861	1.30755	0.87	0.835	1.29447937822558e-24
Rhoc	0.386448	1.30717	0.947	0.921	7.46322384676251e-34
Lyplal1	0.386341	1.30707	0.545	0.481	8.10746087609344e-07
Gkap1	0.38562	1.30642	0.736	0.653	7.07001552651576e-16
Cfap97	0.385087	1.30594	0.744	0.686	9.72602234210724e-16
Lrig2	0.385058	1.30591	0.379	0.318	0.00347903
Ttc28	0.384846	1.30572	0.879	0.802	1.64590596511764e-34
Camk2d	0.384443	1.30536	0.493	0.418	3.10244781026603e-07
Lifr	0.384252	1.30518	0.412	0.348	0.000617586
Tmem260	0.384155	1.3051	0.391	0.33	0.00130724
Rbm5	0.384065	1.30501	0.98	0.961	4.35996793251995e-59
Tmem106b	0.383777	1.30475	0.499	0.432	2.95300320667928e-06
Kiz	0.383744	1.30472	0.557	0.484	3.34332060259943e-08
Flot1	0.38373	1.30471	0.58	0.525	1.5761763139786e-06
Cttnbp2nl	0.383453	1.30446	0.846	0.808	6.53088331989208e-26
Klf7	0.383449	1.30446	0.492	0.417	1.58248245996626e-07
Zfp316	0.383335	1.30435	0.319	0.274	0.94036
Sertad3	0.382723	1.3038	0.44	0.382	0.00120125
Dlg5	0.382278	1.3034	0.817	0.756	1.74219352285808e-25
Ostf1	0.382115	1.30325	0.39	0.334	0.0181089
Abr	0.381728	1.3029	0.556	0.485	1.90950321695831e-07
Zfp229	0.381458	1.30266	0.269	0.222	0.935657
Metrn	0.38115	1.30238	0.913	0.857	1.7068678640064e-38
Gltp	0.380246	1.30156	0.639	0.571	1.6681999819612e-11
Sdccag8	0.380127	1.30146	0.292	0.247	1
Angptl4	0.379683	1.30106	0.488	0.423	0.000228452
Ptpn14	0.37943	1.30083	0.378	0.334	0.65171
Aldh5a1	0.379366	1.30077	0.38	0.321	0.0089827
Fignl1	0.378555	1.30004	0.8	0.744	2.81225000691009e-17
Chd6	0.378409	1.29991	0.949	0.923	3.19430970767054e-40
Rab30	0.376966	1.29861	0.309	0.252	0.0174276
Tead1	0.376465	1.29816	0.908	0.869	3.10982014511454e-25
Ulk2	0.376379	1.29808	0.513	0.46	3.27419315249672e-05
Natd1	0.376339	1.29804	0.305	0.262	1
Tia1	0.376185	1.29791	0.98	0.966	5.41246685653305e-60
Nid2	0.375922	1.29767	0.618	0.549	2.15432526654176e-10
Smim14	0.375192	1.29701	0.584	0.528	1.13856661753308e-07
Golga5	0.374989	1.29683	0.53	0.458	2.01721042968595e-07
Scai	0.374872	1.29672	0.747	0.683	5.37503500923512e-17
Lmf1	0.374864	1.29672	0.28	0.237	1
Tcf19	0.374629	1.29651	0.348	0.31	1
Ccnd2	0.374489	1.29638	0.997	0.997	2.99934612132858e-70
Kif16b	0.373865	1.29582	0.39	0.325	0.00104083
Arid1b	0.373823	1.29578	0.813	0.734	9.44394794855638e-26
Csad	0.373779	1.29574	0.515	0.455	2.80305268863029e-05
Snhg18	0.373028	1.29507	0.745	0.684	1.69086959337297e-14
Zfand1	0.372335	1.29445	0.635	0.577	2.55681770245219e-09
Zup1	0.372249	1.29437	0.638	0.596	2.10305165049205e-06
Abcd4	0.371653	1.29383	0.302	0.258	1
Cd24a	0.37163	1.29381	1	1	3.70869731153587e-115
Prr13	0.371584	1.29377	0.586	0.531	4.47962114859008e-07
Sema3a	0.371416	1.29362	0.687	0.596	1.10636837457581e-11
Neil3	0.371366	1.29358	0.398	0.354	0.344248
Sh3rf1	0.371258	1.29348	0.255	0.217	1
Cdon	0.370209	1.29254	0.715	0.586	4.24702801059448e-19
Igf2	0.370149	1.29249	0.999	0.998	7.55213231653547e-79
Hexb	0.369454	1.29186	0.257	0.224	1
Gramd1a	0.369355	1.29178	0.58	0.527	3.09264897940904e-08
Dnajc12	0.36883	1.2913	0.373	0.325	0.146819
Spice1	0.368145	1.29069	0.545	0.489	4.22764832853222e-05
Slx4ip	0.367956	1.29052	0.497	0.443	0.000324035
Ikbip	0.367241	1.28988	0.51	0.448	3.00342669949419e-05
Akap13	0.36673	1.28943	0.8	0.74	1.27228393251487e-17
Snx18	0.366535	1.28925	0.745	0.705	8.94158655755195e-11
Klf3	0.366396	1.28913	0.774	0.687	6.71858822911779e-21
Inpp1	0.366388	1.28912	0.327	0.288	1
Vat1	0.366202	1.28895	0.287	0.24	0.322518
Mterf2	0.365405	1.28824	0.353	0.311	0.865932
Psd3	0.365373	1.28822	0.358	0.32	1
Dcaf8	0.36531	1.28816	0.94	0.921	5.24299810125702e-47
Ssh2	0.365162	1.28803	0.602	0.52	1.42659745433842e-11
Nsun6	0.364996	1.28788	0.456	0.413	0.0131628
Igf2r	0.364935	1.28782	0.866	0.829	4.2741359793669e-25
Kif18a	0.364934	1.28782	0.613	0.582	0.000698289
Numa1	0.364673	1.28759	0.958	0.931	2.04879740363763e-39
Samd4	0.364658	1.28758	0.436	0.37	5.82725881201489e-05
Nck2	0.364595	1.28752	0.52	0.466	0.000346867
Ctsb	0.364587	1.28751	0.788	0.744	1.02845126098576e-15
Ndc80	0.364495	1.28743	0.695	0.675	1.58141276092412e-05
Zfand6	0.36389	1.28689	0.974	0.946	1.11302109615569e-48
Parp6	0.363743	1.28676	0.284	0.249	1
Polr3gl	0.363601	1.28663	0.522	0.449	3.6476728550623e-06
Sobp	0.363568	1.2866	0.455	0.395	0.00230456
Zkscan5	0.363472	1.28652	0.338	0.299	1
Iglon5	0.363382	1.28644	0.318	0.266	0.124412
Kidins220	0.363337	1.2864	0.498	0.435	1.49365201835073e-05
Zfp820	0.363187	1.28626	0.475	0.429	0.00956531
Ccdc84	0.363087	1.28618	0.327	0.279	0.502171
Col23a1	0.362974	1.28607	0.797	0.683	3.32315882107428e-27
Hist1h3d	0.362701	1.28583	0.395	0.36	1
Sec22a	0.362408	1.28557	0.492	0.427	4.41100860514089e-05
Dync2li1	0.362288	1.28546	0.591	0.548	8.63121090401374e-05
Bmp1	0.361854	1.28508	0.79	0.733	5.5618950619193e-19
Zfp40	0.361817	1.28504	0.264	0.235	1
Cpxm1	0.360997	1.28431	0.735	0.663	8.49102368858308e-15
Rbms2	0.360199	1.2836	0.735	0.676	4.77184405630204e-15
Dse	0.360149	1.28356	0.647	0.574	8.53174488907505e-12
Lrrc56	0.360088	1.2835	0.252	0.22	1
Fam8a1	0.360062	1.28348	0.548	0.493	2.42185126857084e-06
Entpd7	0.359576	1.28305	0.48	0.429	0.00559705
Ift122	0.359353	1.28285	0.507	0.451	8.31383925410174e-05
Zfp395	0.359301	1.2828	0.564	0.501	5.60951299900893e-07
Serinc3	0.35898	1.28252	0.609	0.531	1.78139080217442e-09
Ano8	0.358804	1.28236	0.368	0.32	0.203513
Kif11	0.358527	1.28212	0.766	0.772	3.35022127501899e-09
Ccnd1	0.358476	1.28207	0.985	0.963	6.91200241880862e-41
Wasf2	0.357776	1.28145	0.944	0.907	9.06390406055466e-39
Flrt2	0.35753	1.28123	0.499	0.437	2.36922608946063e-05
Tafa5	0.357181	1.28092	0.263	0.233	1
Efemp2	0.356553	1.28036	0.663	0.606	8.14157324112452e-10
Appl2	0.356137	1.27999	0.342	0.3	1
Capns1	0.35611	1.27997	0.955	0.92	4.86489522897274e-35
Kif18b	0.355736	1.27964	0.376	0.335	1
Kifap3	0.355338	1.27928	0.966	0.934	1.80187140510718e-48
BC017158	0.35495	1.27894	0.262	0.224	1
Smim19	0.354859	1.27886	0.733	0.658	5.56213524736669e-15
Txndc16	0.35483	1.27883	0.262	0.235	1
Tm7sf3	0.354532	1.27857	0.428	0.372	0.00371288
Cux1	0.354339	1.2784	0.854	0.815	1.6624978968737e-22
Cd59a	0.35389	1.278	0.371	0.325	0.368439
Tax1bp3	0.353771	1.2779	0.867	0.816	1.70017276415357e-20
Kmt2c	0.352674	1.27693	0.802	0.751	5.9586550859528e-16
Rbl1	0.352589	1.27685	0.51	0.461	0.00195675
Zfp286	0.352559	1.27682	0.45	0.418	1
Ankmy2	0.352252	1.27655	0.458	0.414	0.114664
Hist1h1c	0.35195	1.27628	0.669	0.635	0.0427436
Blvrb	0.351581	1.27596	0.477	0.429	0.00872754
App	0.351411	1.27581	0.892	0.834	2.78936280550177e-29
Epha7	0.351384	1.27578	0.671	0.59	1.40704134369575e-12
Sox11	0.351355	1.27576	1	1	4.12637415570733e-113
Cul7	0.351351	1.27576	0.716	0.663	5.20984006905433e-11
Dhx40	0.35134	1.27575	0.835	0.788	1.02665465496646e-19
Pgm2l1	0.350943	1.27539	0.478	0.428	0.00704079
Pacsin3	0.350942	1.27539	0.307	0.256	0.436477
Kalrn	0.350061	1.27461	0.411	0.355	0.0227752
Acbd5	0.349535	1.27415	0.646	0.6	3.97868502919294e-06
Dmxl1	0.34851	1.27325	0.812	0.771	1.22474534758105e-17
Itgb5	0.347818	1.27263	0.738	0.679	2.61660966753974e-15
Cep112	0.347501	1.27235	0.4	0.348	0.0699102
Nfat5	0.347488	1.27234	0.784	0.726	4.3428704971469e-16
Hdac4	0.346973	1.27189	0.569	0.502	2.59334719851149e-07
Dlg4	0.346824	1.27176	0.649	0.6	1.17443205819976e-08
Galnt10	0.346723	1.27167	0.305	0.266	1
Spc25	0.346642	1.2716	0.799	0.822	1.76408801778542e-07
Mon2	0.346511	1.27148	0.622	0.569	2.11574409388502e-07
Mus81	0.346486	1.27146	0.483	0.433	0.0124962
Fn1	0.346016	1.27105	0.971	0.953	2.87008561074255e-49
Ccdc8	0.345863	1.27091	0.684	0.631	2.72091540940507e-10
Arhgef10	0.345568	1.27065	0.305	0.266	1
Schip1	0.345506	1.2706	0.378	0.339	1
Rad51c	0.34544	1.27054	0.345	0.304	1
Scube3	0.344154	1.26941	0.586	0.504	5.34907653715877e-09
Wbp1	0.343885	1.26917	0.89	0.851	1.7183946725015e-29
Mapk12	0.343883	1.26917	0.379	0.333	0.591269
Hist1h3a	0.34383	1.26912	0.385	0.358	1
Tspyl1	0.343502	1.26883	0.705	0.657	4.5460145272614e-11
Tjp1	0.343388	1.26873	0.842	0.8	6.89571396274544e-19
Tedc1	0.343383	1.26873	0.272	0.237	1
Hipk3	0.34326	1.26862	0.399	0.354	0.517068
Slc50a1	0.343129	1.26851	0.555	0.488	1.44463181762012e-06
Ing4	0.343127	1.2685	0.922	0.883	5.61554942676452e-28
Exd2	0.342962	1.26836	0.266	0.236	1
Golga4	0.342591	1.26803	0.883	0.849	6.06736955435049e-21
Cdc7	0.342384	1.26785	0.683	0.636	6.51524267688543e-07
Slc4a8	0.341791	1.26733	0.283	0.238	1
Sdcbp	0.341737	1.26728	0.932	0.903	4.18778387145674e-33
Psrc1	0.341617	1.26718	0.667	0.641	0.000971952
Bphl	0.341436	1.26702	0.516	0.47	0.0152674
Ano6	0.34103	1.26666	0.57	0.523	0.000939399
Troap	0.340281	1.266	0.408	0.372	1
Zfp354c	0.340087	1.26583	0.636	0.587	1.94189287284679e-07
Arnt	0.339818	1.2656	0.546	0.499	0.000241777
Atxn7l1	0.339162	1.26502	0.329	0.297	1
Kptn	0.339121	1.26499	0.292	0.268	1
Gabarapl1	0.339028	1.2649	0.529	0.481	0.00698577
Mknk1	0.338834	1.26473	0.267	0.233	1
Phc3	0.338514	1.26445	0.406	0.356	0.0227884
Rab3il1	0.338289	1.26426	0.381	0.35	1
Vasn	0.338103	1.26409	0.588	0.531	1.32083239085043e-05
Tob1	0.337762	1.26379	0.55	0.486	2.23920344832052e-06
Cplx2	0.337722	1.26376	0.315	0.273	1
Pdcd4	0.337529	1.26359	0.902	0.85	4.02392397047585e-25
Dolpp1	0.337385	1.26346	0.342	0.313	1
Mad2l2	0.337364	1.26345	0.666	0.618	1.57779467202168e-06
Dhx32	0.337353	1.26344	0.366	0.326	1
Cadm1	0.337131	1.26324	0.656	0.594	1.84945843429832e-09
Tbc1d32	0.337127	1.26324	0.316	0.266	0.248277
Smarcc2	0.337058	1.26318	0.871	0.831	1.96651059883151e-24
Zc3h7a	0.336929	1.26306	0.553	0.507	4.74909429836811e-05
Ift140	0.336709	1.26287	0.362	0.321	1
Erbin	0.336164	1.2624	0.868	0.842	1.26605620696809e-23
Fbn1	0.336042	1.26229	0.395	0.347	0.119034
G2e3	0.335877	1.26214	0.808	0.795	3.4066491500909e-09
Klc4	0.335871	1.26214	0.359	0.308	0.0457508
Lyst	0.335861	1.26213	0.321	0.289	1
Pxk	0.33582	1.26209	0.442	0.389	0.0188137
Slc25a30	0.335812	1.26209	0.355	0.308	0.978035
Trim41	0.335626	1.26192	0.619	0.575	1.67289807733043e-06
Crot	0.335502	1.26182	0.71	0.649	5.29909422595844e-10
Actn4	0.335485	1.2618	0.955	0.943	1.0604736375447e-39
Ptgfrn	0.335309	1.26165	0.656	0.603	1.57181691812481e-07
Hcfc1r1	0.335305	1.26164	0.631	0.574	1.6238621697264e-07
Micu2	0.335037	1.26141	0.832	0.785	4.06115503821557e-20
Hist1h4d	0.334288	1.26076	0.801	0.779	0.0186629
Tasor	0.334072	1.26057	0.749	0.706	1.73688759873154e-09
Foxo1	0.333939	1.26045	0.376	0.327	0.654593
Ube2c	0.333924	1.26044	0.913	0.946	1
Fancl	0.3337	1.26024	0.694	0.638	5.94848881850602e-10
Zfyve26	0.333624	1.26017	0.405	0.352	0.0281458
Fzd7	0.333601	1.26015	0.571	0.508	4.50871893802557e-06
Zfp219	0.333351	1.25994	0.652	0.59	2.14538226695887e-09
Trappc12	0.33328	1.25987	0.328	0.291	1
Xpr1	0.33325	1.25985	0.626	0.558	1.28468194046726e-09
Cchcr1	0.333218	1.25982	0.307	0.273	1
Zfp729a	0.333159	1.25977	0.392	0.355	0.934175
Invs	0.332933	1.25957	0.266	0.241	1
Cox7a2l	0.332848	1.2595	0.999	0.994	1.44476647622305e-82
Nr1h2	0.332763	1.25942	0.559	0.51	0.00010526
Cbr4	0.332697	1.25937	0.4	0.356	0.673891
Syt14	0.332496	1.25919	0.414	0.367	0.0638572
Mrtfb	0.331885	1.25866	0.514	0.469	0.000517873
Fbxl6	0.331864	1.25864	0.545	0.477	1.47934714766228e-05
Bcl2l11	0.33184	1.25862	0.69	0.627	1.50111116782448e-10
Copa	0.331746	1.25854	0.903	0.892	2.45635565580711e-28
Pdgfrb	0.331269	1.25812	0.818	0.783	4.42661428399729e-13
Arl6ip5	0.331075	1.25795	0.495	0.441	0.00304629
Cdc42ep5	0.330999	1.25788	0.602	0.538	1.77691701707211e-06
Ccdc14	0.330918	1.25781	0.426	0.365	0.00158347
Cenpe	0.330884	1.25778	0.843	0.875	0.00808551
Bcl9l	0.330533	1.25748	0.651	0.59	1.06311363460717e-07
Wsb1	0.330423	1.25738	0.925	0.901	2.1468815537668e-30
Cenpl	0.33001	1.25702	0.523	0.478	0.0318233
Gstz1	0.329595	1.25666	0.48	0.418	0.00280231
Pcolce	0.32952	1.2566	0.822	0.77	3.56826038629607e-16
Aldh2	0.32948	1.25656	0.952	0.921	1.8681050486579e-30
Prmt2	0.329365	1.25646	0.471	0.424	0.0348715
Scly	0.329267	1.25637	0.258	0.229	1
Ska2	0.329196	1.25631	0.854	0.82	5.36184741540506e-16
Ccny	0.328692	1.25587	0.828	0.781	7.29969353127128e-18
Pskh1	0.328208	1.25545	0.429	0.38	0.0377571
Cxcl14	0.328101	1.25536	0.426	0.344	4.12781981926353e-06
Plin2	0.327883	1.25517	0.726	0.68	2.9012313453729e-11
Grn	0.327835	1.25513	0.586	0.522	1.49012693711971e-07
Mlh3	0.327675	1.25499	0.383	0.343	1
Rit1	0.327619	1.25494	0.354	0.32	1
Dact3	0.327607	1.25493	0.912	0.853	4.06301819712766e-30
Zfp120	0.326878	1.2543	0.266	0.233	1
Iffo1	0.326876	1.25429	0.278	0.245	1
Letm2	0.326846	1.25427	0.307	0.259	1
Cpped1	0.326123	1.25364	0.263	0.229	1
Ift172	0.325964	1.2535	0.396	0.338	0.0129184
Tmem141	0.32592	1.25346	0.303	0.263	1
Glb1	0.325867	1.25342	0.25	0.223	1
Erlec1	0.325743	1.25331	0.662	0.62	3.30703884212319e-06
Trim23	0.325542	1.25314	0.336	0.295	1
Tfb1m	0.325383	1.253	0.299	0.261	1
Atl3	0.325312	1.25294	0.363	0.331	1
Btrc	0.325027	1.25269	0.616	0.561	1.25908140307333e-06
Rabgap1	0.324506	1.25224	0.837	0.779	2.10822344146898e-16
Sbk1	0.323863	1.25168	0.894	0.852	5.43601257263265e-24
Bsdc1	0.323803	1.25163	0.474	0.424	0.0164613
Cenpf	0.323679	1.25152	0.873	0.928	1
Rab11fip4	0.323647	1.25149	0.346	0.299	0.820371
Rint1	0.323356	1.25124	0.593	0.547	0.000299404
Camk1	0.323196	1.2511	0.57	0.506	4.27690063796963e-05
Zfp958	0.323193	1.2511	0.302	0.262	1
Trmt10b	0.322926	1.25086	0.5	0.455	0.0568153
Akr1b10	0.322557	1.25055	0.28	0.247	1
Arnt2	0.322101	1.25015	0.501	0.448	0.0043019
Zfp87	0.32148	1.24961	0.35	0.306	1
Ccl27a	0.321011	1.24921	0.403	0.357	0.176437
Fkbpl	0.320699	1.24894	0.342	0.309	1
Cdca2	0.320605	1.24885	0.673	0.652	0.000204779
R3hdm2	0.320551	1.24881	0.881	0.832	6.32364556623542e-21
Eif2ak2	0.320006	1.24834	0.638	0.588	3.55845341281263e-06
Zfp217	0.319957	1.24829	0.498	0.444	0.00590366
Sdc4	0.319753	1.24812	0.362	0.306	0.0267124
Zfp763	0.319463	1.24787	0.371	0.334	1
Manea	0.318976	1.24744	0.592	0.542	0.000371253
Lmbrd1	0.318911	1.24739	0.417	0.365	0.0718462
Tgfb2	0.318867	1.24735	0.711	0.565	1.13423674201499e-26
Ubl3	0.318259	1.24683	0.69	0.634	9.75806898254965e-11
Agrn	0.318226	1.2468	0.531	0.492	0.0121311
Supt7l	0.3182	1.24677	0.466	0.43	1
Slc48a1	0.317947	1.24656	0.298	0.254	1
Kif13b	0.317596	1.24625	0.294	0.249	1
Rasal2	0.317517	1.24618	0.502	0.471	0.18378
Arhgef40	0.317471	1.24614	0.92	0.89	1.7701806394426e-25
Rab2b	0.317448	1.24612	0.521	0.473	0.0119056
Scamp2	0.316976	1.24572	0.536	0.481	0.00131996
Gstm2	0.316847	1.24561	0.264	0.237	1
AW554918	0.316615	1.24541	0.449	0.407	1
Wwc2	0.316572	1.24537	0.901	0.861	2.40517887123463e-24
Hist2h2aa1	0.316489	1.2453	0.493	0.464	1
Ctdsp2	0.315889	1.24478	0.892	0.87	4.17371776351549e-24
Hist1h3f	0.315847	1.24474	0.439	0.413	1
Ech1	0.315785	1.24469	0.743	0.701	9.10883533917385e-13
Hist1h1d	0.31542	1.24437	0.651	0.619	0.34487
Rnf19a	0.314956	1.24397	0.478	0.426	0.0135362
Cirbp	0.314923	1.24394	0.863	0.822	1.0031024933524e-17
Phkb	0.314833	1.24387	0.572	0.529	7.89841006547042e-05
Krba1	0.314435	1.24352	0.448	0.418	1
Tmem63b	0.314285	1.2434	0.663	0.619	6.5364467297933e-07
Ric8b	0.314088	1.24323	0.463	0.422	0.487509
Mvb12b	0.314047	1.24319	0.48	0.441	0.0476366
Palb2	0.313869	1.24304	0.343	0.307	1
Prrc1	0.313629	1.24283	0.826	0.779	9.09040285875526e-17
Hace1	0.313535	1.24275	0.593	0.554	0.000357698
Mbd4	0.313474	1.2427	0.667	0.618	1.8898434447338e-07
Parp11	0.313247	1.2425	0.336	0.313	1
Wwp1	0.312829	1.24214	0.753	0.723	7.79775819199019e-07
Ttc8	0.312479	1.24184	0.469	0.422	0.115966
Dip2c	0.312427	1.2418	0.483	0.443	0.124518
Slc4a2	0.312165	1.24157	0.488	0.436	0.0115496
Slc38a4	0.311928	1.24137	0.72	0.667	1.19084887646145e-08
Col1a1	0.311733	1.2412	0.8	0.694	1.81501838587564e-20
Lgr4	0.311422	1.24093	0.436	0.39	0.102348
Fryl	0.311328	1.24085	0.558	0.514	0.0012241
Akap9	0.310853	1.24044	0.968	0.946	3.73261529931531e-29
Irgq	0.31081	1.2404	0.376	0.334	1
Whamm	0.31078	1.24038	0.252	0.219	1
Col5a1	0.310723	1.24033	0.467	0.411	0.000721044
Six4	0.310576	1.2402	0.793	0.733	1.71509190272337e-15
Heatr5b	0.309986	1.2397	0.372	0.331	1
Pbx2	0.309973	1.23968	0.98	0.958	5.26928384494425e-43
Ccdc77	0.309957	1.23967	0.622	0.566	4.13278450866468e-05
Ipp	0.309912	1.23963	0.332	0.303	1
Snx14	0.309159	1.23899	0.387	0.343	1
Srpk2	0.308969	1.23882	0.922	0.905	8.47383473730063e-27
Eno3	0.308876	1.23874	0.833	0.752	4.13006818681762e-20
Cybc1	0.30869	1.23858	0.386	0.334	0.134273
Gnpda2	0.308599	1.2385	0.466	0.43	1
Traf4	0.308456	1.23838	0.955	0.924	7.54490340703976e-27
Pot1b	0.308339	1.23828	0.317	0.286	1
Akt3	0.308325	1.23827	0.529	0.487	0.00470549
Phyh	0.308175	1.23814	0.518	0.464	0.00763454
Maml3	0.307913	1.23792	0.621	0.559	7.11755023196743e-06
Zfp882	0.307859	1.23787	0.334	0.302	1
Etaa1os	0.307579	1.23763	0.258	0.226	1
Zdhhc12	0.307543	1.2376	0.48	0.445	0.69676
Hist1h2ae	0.307109	1.23723	0.856	0.869	1
Hist4h4	0.307104	1.23722	0.288	0.261	1
Rbfox2	0.306886	1.23703	0.981	0.965	2.91297321280876e-44
Insr	0.306838	1.23699	0.526	0.471	0.00421365
Mki67	0.306674	1.23685	0.87	0.924	0.00020775
Jade1	0.306651	1.23683	0.588	0.547	0.000471981
Ccser2	0.306531	1.23673	0.466	0.428	0.890285
Efs	0.30644	1.23665	0.558	0.519	0.00265094
Cdc42ep4	0.306225	1.23647	0.79	0.74	5.00625174176491e-16
Nf1	0.306197	1.23644	0.724	0.673	1.87706926935397e-09
Hist1h1a	0.305935	1.23622	0.704	0.699	1
Psap	0.305837	1.23614	0.755	0.704	2.6341944479346e-09
Mthfr	0.305674	1.236	0.332	0.3	1
Klhl28	0.30541	1.23577	0.359	0.314	1
Pctp	0.305276	1.23566	0.348	0.313	1
Numb	0.305149	1.23555	0.659	0.61	4.65422361464713e-05
Arl8a	0.304958	1.23538	0.52	0.481	0.0855949
Gpt2	0.304896	1.23533	0.643	0.584	3.36729896440767e-07
Ermard	0.304795	1.23524	0.28	0.241	1
Rfxank	0.304081	1.23463	0.399	0.356	1
Tbck	0.303731	1.23433	0.52	0.465	0.000498721
Ncoa2	0.303592	1.23421	0.653	0.606	1.82968281025977e-05
Helz	0.303459	1.2341	0.88	0.856	2.40126531440378e-18
Klf6	0.303393	1.23404	0.378	0.343	1
Top2a	0.303338	1.234	0.958	0.974	1.03569535921479e-12
Dab2ip	0.303331	1.23399	0.896	0.874	4.71480338510238e-23
Fam120b	0.303162	1.23385	0.524	0.496	0.162356
Golim4	0.302658	1.23341	0.866	0.837	5.68180650974359e-15
Zscan26	0.302368	1.23317	0.561	0.525	0.0293229
Rnf121	0.302262	1.23308	0.679	0.651	2.16814011230334e-05
Zbtb5	0.30225	1.23307	0.6	0.566	0.00102514
Sesn1	0.30196	1.23282	0.367	0.329	1
Nipsnap2	0.301956	1.23281	0.684	0.623	4.36238808266623e-08
Zfp618	0.301727	1.23262	0.774	0.703	8.63012200204342e-15
Ascc1	0.30129	1.23225	0.624	0.576	4.72760313793403e-05
Frmd8	0.301248	1.23221	0.456	0.411	0.0988373
Ganc	0.301187	1.23216	0.285	0.258	1
Zranb3	0.300963	1.23197	0.494	0.441	0.00218102
Vps39	0.300899	1.23191	0.344	0.31	1
Hoxd4	0.30069	1.23173	0.589	0.547	0.00107822
Exoc4	0.300613	1.23167	0.655	0.609	2.80837705947335e-07
Mfap1b	0.300516	1.23159	0.578	0.533	0.00255445
Tmem87b	0.300363	1.23145	0.472	0.433	0.333837
Pnrc1	0.300332	1.23143	0.983	0.97	7.98264355162305e-42
Slc25a36	0.299984	1.23113	0.777	0.746	1.67860265257471e-10
Adamts10	0.299619	1.23082	0.715	0.677	2.49132018003599e-06
Hs1bp3	0.299597	1.2308	0.272	0.243	1
Wdr76	0.299547	1.23076	0.691	0.648	3.00382133792104e-05
Sgo2a	0.299367	1.2306	0.709	0.721	0.0204799
Cuedc2	0.299189	1.23045	0.903	0.864	4.41634815501341e-18
Nbeal1	0.299116	1.23039	0.728	0.684	3.53536780038177e-09
Nit1	0.298923	1.23023	0.613	0.569	1.90446280586064e-05
Abhd16a	0.298831	1.23015	0.451	0.431	1
Samd14	0.298786	1.23011	0.627	0.585	1.35295495139255e-05
Tspan5	0.29876	1.23009	0.453	0.424	1
Megf9	0.298594	1.22994	0.401	0.371	1
Tti1	0.298583	1.22994	0.441	0.4	0.491527
Rela	0.298502	1.22987	0.377	0.337	1
Ddr2	0.298157	1.22957	0.888	0.846	4.01085638654084e-17
Slc44a1	0.297593	1.22909	0.327	0.29	1
Sirt6	0.297573	1.22907	0.567	0.511	0.00105294
Golga2	0.297487	1.229	0.513	0.472	0.0606736
Enc1	0.297226	1.22878	0.343	0.324	1
Tfcp2	0.297203	1.22876	0.58	0.523	0.000106538
Gtdc1	0.2972	1.22876	0.305	0.274	1
Hist1h3b	0.297178	1.22874	0.414	0.396	1
Akr1a1	0.297088	1.22866	1	0.996	6.64801145139334e-68
Fam160b1	0.297062	1.22864	0.62	0.563	3.52124708849673e-05
Polr2m	0.296967	1.22856	0.999	0.998	4.99664164001068e-72
Supt3	0.296912	1.22851	0.583	0.542	0.0236871
P3h1	0.296694	1.22833	0.309	0.272	1
Lrrcc1	0.296337	1.22802	0.798	0.773	4.32552610717791e-10
Nab2	0.296271	1.22797	0.565	0.507	0.000364013
Wdr90	0.296207	1.22791	0.351	0.316	1
Fignl2	0.295797	1.22756	0.714	0.665	9.65129143682216e-08
Rnf214	0.295631	1.22742	0.824	0.779	2.00465203885875e-11
Cdk14	0.295286	1.22713	0.783	0.73	8.8467085600811e-10
Zfp358	0.295234	1.22708	0.725	0.675	3.30338017475074e-09
Mycbp2	0.295207	1.22706	0.9	0.878	7.08060147031963e-19
Mtmr3	0.295061	1.22694	0.6	0.555	0.000871368
Arhgap11a	0.294988	1.22687	0.726	0.713	0.000259344
Cntrob	0.294842	1.22675	0.511	0.458	0.00347539
Fkbp7	0.294803	1.22672	0.439	0.391	0.278667
Yipf1	0.29478	1.2267	0.534	0.491	0.028221
Tenm3	0.29476	1.22668	0.89	0.85	8.74948193674349e-25
Cdc25c	0.294745	1.22667	0.583	0.6	1
Mpv17	0.294706	1.22663	0.675	0.628	1.85714614929767e-06
Zfp873	0.294665	1.2266	0.346	0.321	1
Ndst2	0.294574	1.22652	0.29	0.258	1
Chd3	0.29456	1.22651	0.965	0.933	6.47790656051804e-24
Cep57l1	0.294282	1.22627	0.522	0.481	0.163726
Angptl2	0.294163	1.22617	0.5	0.457	0.164505
Etfdh	0.294033	1.22606	0.392	0.353	1
Zfp101	0.293991	1.22603	0.682	0.649	1.39833828507612e-05
Stk11ip	0.293973	1.22601	0.357	0.327	1
Prxl2a	0.293895	1.22595	0.546	0.492	0.000308212
Ccdc136	0.293754	1.22583	0.658	0.621	1.14086438925095e-05
Arfgap3	0.293352	1.22548	0.447	0.402	0.266265
Mgat3	0.293234	1.22538	0.266	0.234	1
Slc38a9	0.293142	1.22531	0.467	0.41	0.00311265
Jund	0.292999	1.22518	1	0.998	9.0387803410727e-74
Rnf217	0.292986	1.22517	0.425	0.388	1
Tmed4	0.2929	1.2251	0.699	0.66	1.42525950625997e-05
Arhgap28	0.292381	1.22466	0.863	0.828	9.49042159725831e-15
Sept1	0.29183	1.22419	0.416	0.377	1
Pkn1	0.291804	1.22417	0.654	0.614	7.22204631548203e-06
Ahi1	0.291481	1.2239	0.812	0.781	1.88659326688917e-10
Sclt1	0.291324	1.22376	0.798	0.761	6.3171600941844e-08
Pcdh18	0.291239	1.22369	0.886	0.847	3.25101154223416e-19
Rab3gap1	0.291237	1.22369	0.592	0.559	0.0340403
Ing3	0.291237	1.22369	0.698	0.671	6.99188064887707e-06
Stil	0.291077	1.22355	0.488	0.465	1
Sash1	0.290819	1.22333	0.846	0.786	1.02131866233114e-16
Rbak	0.290786	1.22331	0.328	0.284	1
Aspm	0.290774	1.2233	0.69	0.725	1
Anln	0.290739	1.22327	0.682	0.675	0.145941
Jam3	0.290147	1.22277	0.788	0.747	9.69449936927109e-09
Zfp512b	0.29008	1.22271	0.441	0.391	0.185853
Ptprf	0.289964	1.22261	0.898	0.858	2.7383151981107e-18
Kmt5c	0.289831	1.2225	0.531	0.503	0.325809
Chd9	0.289268	1.22202	0.784	0.742	1.63621145171608e-09
Kif21a	0.289266	1.22202	0.381	0.352	1
Tiam1	0.289016	1.22181	0.663	0.615	8.8417482782943e-06
Evi5	0.288919	1.22172	0.851	0.806	2.25933594824978e-16
Arhgap19	0.288915	1.22172	0.544	0.53	1
Git2	0.288876	1.22169	0.669	0.638	0.000162934
Plxnb1	0.288868	1.22168	0.564	0.525	0.0182492
Cstf2t	0.288759	1.22159	0.667	0.633	9.45442070920348e-05
Timp3	0.288558	1.22142	0.622	0.555	4.04307806237695e-06
Lrch3	0.288328	1.22122	0.695	0.65	1.46636001661282e-06
Spop	0.288193	1.22111	0.898	0.877	1.76631610371471e-19
Rdh14	0.287989	1.22094	0.403	0.36	1
Nsmaf	0.287972	1.22092	0.629	0.587	0.00153723
Rogdi	0.287924	1.22088	0.411	0.372	1
Zfp950	0.287857	1.22083	0.531	0.485	0.0206192
Fcor	0.287826	1.2208	0.254	0.217	1
Pias3	0.287717	1.22071	0.336	0.302	1
Usp46	0.287637	1.22064	0.883	0.856	2.4010038618324e-18
Ccnf	0.28745	1.22048	0.633	0.614	0.177398
Hexim1	0.287324	1.22037	0.559	0.513	0.00328314
Auts2	0.287203	1.22027	0.996	0.99	1.66145592680353e-48
Sox4	0.287068	1.22016	0.999	0.996	3.50612370927361e-46
Gabarap	0.287037	1.22013	1	0.997	1.79939143237723e-68
Rab28	0.287022	1.22012	0.785	0.741	3.43131131469101e-10
Zfp688	0.286779	1.21991	0.347	0.317	1
Slc37a3	0.286558	1.21973	0.468	0.434	1
Tmx2	0.28655	1.21972	0.592	0.568	0.00919361
Kif14	0.286488	1.21967	0.414	0.383	1
Sirt3	0.28629	1.2195	0.46	0.424	1
Kctd18	0.286243	1.21946	0.305	0.278	1
Lrp6	0.285488	1.21882	0.898	0.871	2.10930036688435e-17
Hmmr	0.285413	1.21876	0.716	0.766	1
Zfyve16	0.285361	1.21872	0.624	0.579	7.93661515212563e-05
Rb1cc1	0.285286	1.21865	0.873	0.853	5.78544021405528e-16
Tecpr1	0.285175	1.21856	0.317	0.282	1
Usp53	0.284971	1.21839	0.264	0.234	1
Trp53i13	0.284503	1.21799	0.455	0.411	0.301998
Ctc1	0.284339	1.21785	0.705	0.662	3.05791106925642e-07
Snapin	0.284258	1.21778	0.566	0.523	0.010846
Dnajc14	0.283896	1.21748	0.584	0.537	0.000486289
Zfp58	0.283567	1.2172	0.277	0.247	1
Rab5b	0.283525	1.21717	0.541	0.484	0.000767577
Dnmt3a	0.283478	1.21713	0.98	0.961	8.99953987165269e-35
Akap7	0.283428	1.21708	0.423	0.392	1
Rgl2	0.282888	1.21663	0.43	0.396	1
Mrtfa	0.282766	1.21653	0.294	0.267	1
Cir1	0.282392	1.21621	0.8	0.783	1.97135555106265e-09
Cyld	0.282261	1.2161	0.441	0.42	1
Slc9a3r2	0.282237	1.21608	0.523	0.484	0.208379
Epc2	0.282104	1.21597	0.914	0.89	9.98444519876686e-19
Specc1l	0.281906	1.2158	0.742	0.706	5.32944811140565e-06
Cep135	0.281741	1.21566	0.624	0.593	0.00809192
Pts	0.28143	1.2154	0.628	0.589	0.00692722
Rufy2	0.281391	1.21537	0.561	0.513	0.000977591
Ppp3ca	0.281327	1.21531	0.927	0.893	2.59350453749342e-21
Irf2bpl	0.281192	1.2152	0.66	0.62	8.51405610801161e-05
Mtif3	0.280754	1.21483	0.426	0.395	1
Tgfbi	0.280728	1.21481	0.357	0.319	1
Zfp846	0.2807	1.21478	0.452	0.407	0.30227
Brip1	0.280534	1.21464	0.467	0.432	1
Cdk5	0.280477	1.2146	0.551	0.511	0.0167883
Klhl5	0.280405	1.21454	0.376	0.332	1
Ehd3	0.280358	1.2145	0.316	0.287	1
Dop1a	0.28011	1.21429	0.317	0.283	1
Zfp37	0.280084	1.21427	0.525	0.483	0.0349941
Cc2d1b	0.279858	1.21408	0.374	0.343	1
Itpkb	0.279853	1.21407	0.462	0.424	0.581868
Arfgef1	0.279573	1.21384	0.794	0.761	1.82969443236749e-10
Hsd17b4	0.27953	1.2138	0.792	0.759	2.56962220811981e-09
Arhgap32	0.279511	1.21378	0.419	0.391	1
Xpc	0.279387	1.21368	0.679	0.638	0.000864887
Egr1	0.279372	1.21367	0.661	0.518	6.60580347071698e-21
Zkscan8	0.27936	1.21366	0.387	0.351	1
Fzr1	0.279304	1.21361	0.707	0.661	6.87224402240726e-06
Dtx3	0.278899	1.21327	0.722	0.673	1.93636981885767e-06
Ghr	0.278707	1.21311	0.361	0.304	0.036772
Calu	0.278578	1.213	0.928	0.919	1.87706976933036e-19
Zfp513	0.278261	1.21273	0.399	0.363	1
Pomt2	0.278132	1.21262	0.291	0.258	1
Zfp57	0.278107	1.2126	0.551	0.52	0.25792
Zfp212	0.277776	1.21232	0.484	0.44	0.14903
Kdm3a	0.277745	1.2123	0.712	0.664	2.7617190990167e-06
Sugp2	0.277622	1.2122	0.444	0.416	1
Zfp697	0.277535	1.21212	0.359	0.326	1
Sdf2	0.277336	1.21195	0.679	0.655	0.000328529
Trpm7	0.277166	1.21181	0.918	0.894	4.53311886364632e-17
Clec16a	0.276955	1.21163	0.308	0.283	1
Ss18	0.276925	1.21161	0.92	0.905	4.29020850211799e-20
Dtd2	0.276742	1.21146	0.652	0.617	0.00601893
Lrif1	0.276702	1.21142	0.565	0.513	0.00264261
Cenpt	0.276499	1.21125	0.441	0.413	1
Rasgef1b	0.276276	1.21106	0.482	0.393	1.30257017801778e-05
Gnai2	0.276211	1.21101	0.999	0.998	8.3422809076627e-73
LTO1	0.276207	1.21101	0.484	0.445	1
Vrk3	0.276036	1.21086	0.597	0.565	0.00416834
Palld	0.276007	1.21084	0.79	0.709	3.14687668830946e-14
Sgo1	0.275974	1.21081	0.758	0.75	0.000519845
Nek6	0.275704	1.21058	0.489	0.465	1
Tnrc6b	0.275486	1.2104	0.929	0.919	4.11924512052559e-21
Zswim4	0.275419	1.21035	0.568	0.522	0.0126211
Eldr	0.275411	1.21034	0.277	0.249	1
Wdr60	0.275221	1.21018	0.644	0.596	1.63385626214306e-05
Zrsr1	0.275054	1.21004	0.414	0.38	1
Klhl24	0.275043	1.21003	0.839	0.799	3.67950522131925e-16
Btbd9	0.274462	1.20954	0.651	0.607	0.00262019
Morn2	0.274426	1.20951	0.449	0.408	1
Phip	0.274339	1.20944	0.996	0.992	1.16690010131489e-38
Map2k6	0.274259	1.20937	0.811	0.771	3.29757453690533e-11
Ccdc61	0.274248	1.20936	0.43	0.411	1
Armt1	0.274185	1.20931	0.546	0.521	0.396578
Rmnd5b	0.274131	1.20927	0.402	0.37	1
Jakmip2	0.274039	1.20919	0.373	0.34	1
Pign	0.273919	1.20909	0.331	0.301	1
Hspb11	0.273691	1.2089	0.719	0.686	2.51143776684725e-05
Plpp5	0.273632	1.20885	0.379	0.348	1
Gatd1	0.27274	1.2081	0.649	0.611	0.00347964
Rp9	0.272143	1.2076	0.927	0.92	2.62991257662943e-12
Ntf3	0.27213	1.20759	0.533	0.445	5.0153290723998e-06
Rnh1	0.272127	1.20759	0.695	0.662	0.000502615
Agap1	0.272017	1.20749	0.715	0.678	1.93949029911577e-06
Snx16	0.27184	1.20735	0.357	0.328	1
Pdxdc1	0.271509	1.20707	0.774	0.741	5.64182781209342e-08
Zfp266	0.271329	1.20692	0.974	0.962	1.43979971558908e-28
D3Ertd751e	0.271323	1.20691	0.387	0.362	1
Snap47	0.271234	1.20684	0.842	0.808	7.89811747980959e-13
Tmem167b	0.271224	1.20683	0.384	0.343	1
Brip1os	0.271006	1.20665	0.592	0.55	0.0162071
Bmpr2	0.270995	1.20664	0.842	0.807	2.69289547268538e-11
Pja2	0.270765	1.20645	0.857	0.83	1.23813921806119e-12
Kat8	0.270704	1.2064	0.571	0.521	0.00313294
Alms1	0.270675	1.20637	0.667	0.622	8.84981368953905e-05
Rnf169	0.270515	1.20624	0.551	0.516	0.281143
AU041133	0.270497	1.20622	0.294	0.261	1
Marf1	0.27044	1.20618	0.732	0.694	6.38706371065309e-07
Pigp	0.27037	1.20612	0.84	0.804	1.68395718857996e-11
Bicra	0.270326	1.20608	0.457	0.416	1
Nphp3	0.270002	1.20581	0.274	0.242	1
Fam110a	0.269961	1.20578	0.466	0.441	1
Dag1	0.269474	1.20537	0.663	0.61	2.12255043712298e-06
Agtrap	0.269288	1.20521	0.322	0.29	1
Xrcc5	0.269179	1.20512	0.857	0.831	6.267097076871e-12
Akap8l	0.268964	1.20494	0.66	0.637	0.00230525
Cdk5rap2	0.268766	1.20478	0.892	0.866	5.06242633440216e-15
Ggh	0.268711	1.20473	0.37	0.334	1
Trip11	0.268609	1.20465	0.783	0.745	1.78510552791207e-08
Akap11	0.268528	1.20458	0.859	0.834	2.22457468393061e-10
Pik3c3	0.268484	1.20454	0.4	0.376	1
Zfp612	0.268304	1.20439	0.362	0.326	1
Uaca	0.268208	1.20431	0.564	0.529	0.30004
Zfp62	0.267801	1.20397	0.736	0.694	1.33171775962397e-08
Cbx5	0.267604	1.20381	1	0.999	1.6913438642588e-80
Fech	0.267099	1.20339	0.387	0.364	1
Zfp821	0.266787	1.20313	0.725	0.691	2.91964728306268e-07
Cep128	0.266684	1.20304	0.398	0.362	1
Gatd3a	0.266606	1.20297	0.526	0.495	1
Tbcel	0.26653	1.20291	0.468	0.44	1
Ift52	0.266489	1.20288	0.682	0.637	5.10036450140745e-06
Zfp945	0.266466	1.20286	0.611	0.581	0.01769
Tmem205	0.266142	1.20259	0.398	0.37	1
Peli1	0.266016	1.20248	0.944	0.931	1.19010310689e-21
Trafd1	0.265907	1.20239	0.481	0.446	1
Frmd6	0.265708	1.20223	0.81	0.779	2.31844465288975e-08
Zbtb44	0.26569	1.20221	0.663	0.615	1.822051046143e-05
Cnppd1	0.265568	1.20211	0.387	0.358	1
Fbxl17	0.265248	1.20184	0.415	0.376	1
Gps2	0.265128	1.20174	0.818	0.771	1.74776411641273e-09
Bace1	0.264982	1.20162	0.581	0.543	0.0494746
Zhx1	0.264933	1.20158	0.625	0.571	0.0010195
Mastl	0.264801	1.20147	0.51	0.484	1
Depdc5	0.264723	1.20141	0.507	0.471	1
Snx15	0.264631	1.20133	0.414	0.377	1
Chd2	0.264371	1.20111	0.879	0.85	1.79758118868803e-10
Kdelr1	0.264199	1.20097	0.949	0.93	9.97658051871642e-21
Chid1	0.264191	1.20096	0.385	0.355	1
Atp9b	0.264151	1.20093	0.479	0.446	1
Incenp	0.264115	1.2009	0.81	0.83	0.000562888
Itprip	0.263908	1.20073	0.296	0.268	1
Frmd4a	0.263756	1.2006	0.95	0.92	2.78667048224332e-20
Ehbp1	0.263589	1.20046	0.383	0.339	1
Tra2a	0.263546	1.20043	0.997	0.994	1.88133380976807e-49
Lgals1	0.263324	1.20024	0.999	0.992	2.72477903699256e-30
Slc25a20	0.26317	1.20011	0.32	0.286	1
Rabac1	0.263038	1.2	0.662	0.627	0.000497576
Cradd	0.262689	1.19971	0.32	0.283	1
Mgrn1	0.262525	1.19958	0.551	0.513	0.0711846
Hist2h2ac	0.262519	1.19957	0.694	0.679	1
Hmg20a	0.262365	1.19944	0.779	0.743	1.33875134851019e-09
Alg6	0.262159	1.19927	0.457	0.415	0.698192
Zc2hc1a	0.262043	1.19918	0.593	0.546	0.0026499
Fam193b	0.261971	1.19912	0.781	0.753	3.97247046723365e-07
Gabpb2	0.261851	1.19902	0.718	0.684	4.33908108876345e-05
Odf2l	0.261846	1.19901	0.643	0.601	0.000291464
Plekhg2	0.261817	1.19899	0.774	0.722	4.07744219253581e-09
Parpbp	0.261793	1.19897	0.392	0.362	1
Pard6a	0.261751	1.19893	0.31	0.279	1
Paox	0.26171	1.1989	0.363	0.331	1
Trappc6a	0.261606	1.19881	0.716	0.67	4.11247986226701e-05
Zfp704	0.261466	1.1987	0.758	0.737	1.07599970839148e-05
Tmem126b	0.261115	1.1984	0.556	0.519	0.0810315
Ddias	0.261007	1.19831	0.387	0.348	1
Qars	0.260706	1.19806	0.873	0.847	5.96304409262728e-14
Gpcpd1	0.260612	1.19799	0.447	0.414	1
Prmt9	0.260101	1.19756	0.409	0.38	1
Ccdc18	0.259936	1.19743	0.485	0.465	1
Lrrc17	0.259896	1.19739	0.277	0.247	1
Rnf215	0.259831	1.19734	0.378	0.338	1
Ssbp2	0.259803	1.19732	0.933	0.896	5.81638492712119e-22
Pik3r4	0.259416	1.19699	0.488	0.445	0.342954
Cope	0.259165	1.19679	0.93	0.898	3.50487197655369e-16
Dsel	0.259144	1.19677	0.485	0.442	1
Oxa1l	0.259023	1.19667	0.805	0.776	1.57662638439488e-08
Notch3	0.258756	1.19645	0.698	0.665	3.62763984788534e-05
Pigh	0.258694	1.19639	0.448	0.381	0.00631622
Arhgef7	0.258528	1.19626	0.754	0.711	1.06485475748671e-08
Sri	0.25778	1.19564	0.928	0.909	2.44118520894979e-15
Mcm9	0.257525	1.19543	0.382	0.354	1
Kdm5b	0.257431	1.19535	0.988	0.981	4.64280949019639e-30
Flot2	0.257279	1.19522	0.529	0.478	0.0729314
Grtp1	0.257276	1.19522	0.341	0.311	1
Ppfibp1	0.256758	1.19479	0.636	0.606	0.00718184
Arl5b	0.256679	1.19473	0.843	0.822	6.92488414582692e-11
Wdr35	0.256648	1.1947	0.613	0.572	0.00523879
Pcdhga12	0.256427	1.19452	0.264	0.236	1
Sgcb	0.256397	1.19449	0.46	0.422	1
Gnaq	0.256344	1.19445	0.84	0.814	1.01262239803952e-09
Rnf41	0.256037	1.19419	0.507	0.471	0.865917
Zfp644	0.255958	1.19413	0.985	0.981	1.71921608656705e-32
Pex3	0.2557	1.19391	0.545	0.517	1
Mbd5	0.255692	1.19391	0.471	0.421	0.0736442
Hes6	0.255396	1.19366	0.711	0.653	1.1678402155354e-06
Zfp865	0.255379	1.19365	0.545	0.517	1
Krit1	0.255124	1.19344	0.875	0.836	1.13407005948506e-11
Ect2	0.255037	1.19337	0.725	0.734	0.27604
Zfp110	0.254942	1.19329	0.419	0.38	1
Sh3bp1	0.254862	1.19322	0.568	0.532	0.378964
Mmut	0.254377	1.19282	0.583	0.551	0.320318
Greb1	0.25431	1.19277	0.724	0.632	5.20491712512062e-10
Ccdc191	0.254289	1.19275	0.449	0.41	1
Antxr1	0.253942	1.19246	0.568	0.537	0.219118
Asb13	0.253838	1.19238	0.403	0.381	1
Spag9	0.253833	1.19237	0.878	0.857	1.53591767181964e-11
Saraf	0.253706	1.19227	0.706	0.672	0.000150118
Man1a2	0.253444	1.19205	0.911	0.891	8.71845920300708e-15
Nrm	0.253411	1.19202	0.57	0.55	1
Ctdsp1	0.252967	1.19166	0.671	0.631	1.84622224463217e-05
Vps37d	0.252831	1.19154	0.349	0.323	1
Erc1	0.252656	1.1914	0.802	0.776	4.35486935063013e-08
Gpatch2	0.252361	1.19116	0.727	0.684	0.00034587
Tmem39a	0.252236	1.19105	0.647	0.608	0.00152172
Eif3h	0.252072	1.19092	1	0.999	7.17661708288786e-72
Pms1	0.251911	1.19078	0.493	0.464	1
Man2a2	0.251865	1.19075	0.503	0.473	1
Tbc1d5	0.251834	1.19072	0.417	0.387	1
Unk	0.251604	1.19053	0.499	0.459	0.680454
Myl12b	0.251405	1.19037	0.968	0.942	6.75754996036239e-22
Picalm	0.251275	1.19026	0.908	0.887	6.37156735392414e-15
Ankrd46	0.251258	1.19024	0.505	0.466	1
Sec11c	0.251227	1.19022	0.526	0.508	1
Ajuba	0.251105	1.19012	0.47	0.434	1
Pi4kb	0.251036	1.19006	0.395	0.368	1
Nedd4	0.250855	1.18991	1	1	1.96443227637508e-87
Gnasas1	0.250734	1.18981	0.569	0.517	0.0100526
Cblb	0.250655	1.18975	0.829	0.791	1.7335748127082e-08
Zfp866	0.250575	1.18968	0.416	0.387	1
Tada3	0.25056	1.18967	0.649	0.62	0.0212559
Itga5	0.250493	1.18961	0.442	0.417	1
Magi3	0.250444	1.18957	0.376	0.341	1
Bcl2l1	0.250309	1.18946	0.675	0.653	0.00259229
Malt1	0.250047	1.18925	0.325	0.291	1
Sec14l1	0.249997	1.1892	0.7	0.67	2.39699811734747e-05
Fuca1	0.249958	1.18917	0.556	0.52	0.025113
Fbxo46	0.249655	1.18892	0.318	0.285	1
Ttc23	0.249637	1.18891	0.627	0.606	0.0303613
Ppp1r21	0.249601	1.18888	0.437	0.407	1
Frs2	0.249476	1.18877	0.566	0.546	1
Ip6k1	0.249469	1.18877	0.708	0.679	0.000484847
Ap3b1	0.249327	1.18865	0.732	0.698	7.33430499926831e-05
Avl9	0.249236	1.18858	0.567	0.535	0.508277
Cep95	0.249177	1.18853	0.379	0.356	1
Cwf19l2	0.248883	1.18829	0.86	0.841	5.68675445367999e-11
Fopnl	0.248703	1.18814	0.782	0.749	4.06433307940697e-06
Ttbk2	0.248349	1.18785	0.435	0.404	1
Chchd5	0.248257	1.18777	0.714	0.666	4.29912617947727e-06
Grcc10	0.24824	1.18776	0.999	0.994	3.41016625003887e-40
Tet3	0.248089	1.18763	0.884	0.851	1.61754059399105e-11
Sec22b	0.247937	1.18751	0.858	0.836	1.51976696678816e-10
Sema6c	0.247808	1.1874	0.439	0.388	0.246206
Plekha5	0.247794	1.18739	0.744	0.701	0.000175107
Rnf130	0.247703	1.18732	0.803	0.793	2.9115308932965e-07
Hist1h1e	0.247666	1.18728	0.902	0.876	0.136065
Zfp292	0.247621	1.18725	0.98	0.976	1.098913318519e-25
Arid2	0.247495	1.18714	0.905	0.887	6.0904282648461e-17
Tyro3	0.247382	1.18705	0.424	0.384	1
Smarcd3	0.247369	1.18704	0.429	0.372	0.136926
Bckdha	0.24729	1.18698	0.575	0.53	0.033363
Rc3h2	0.247145	1.18686	0.844	0.811	2.73702285614698e-11
Tns1	0.247107	1.18682	0.697	0.651	3.72668770610786e-05
Erich1	0.247031	1.18676	0.477	0.459	1
Scfd1	0.246571	1.18638	0.764	0.747	3.29640718339547e-05
Naxe	0.246554	1.18637	0.78	0.754	1.35439852148821e-06
Hint3	0.246545	1.18636	0.396	0.364	1
Bptf	0.246526	1.18635	0.99	0.985	1.10192257052108e-30
Mpst	0.246405	1.18625	0.582	0.552	0.354219
Ptprs	0.246404	1.18625	0.919	0.895	6.59476095961107e-18
Ebag9	0.246401	1.18624	0.597	0.555	0.0103185
Wdfy2	0.245534	1.18553	0.428	0.403	1
Rab13	0.244975	1.18507	0.717	0.684	0.000201821
Bloc1s1	0.244571	1.18474	0.627	0.587	0.0308211
Poc5	0.244267	1.18449	0.455	0.425	1
Wipi1	0.244128	1.18438	0.769	0.703	6.4924834319293e-10
Kif26a	0.244071	1.18433	0.341	0.307	1
Cog6	0.243829	1.18413	0.54	0.505	0.583007
Tmem19	0.243598	1.18394	0.336	0.305	1
Parn	0.243547	1.1839	0.58	0.54	0.56481
Marc2	0.243526	1.18388	0.601	0.57	0.580015
Glt8d1	0.243502	1.18386	0.447	0.426	1
Fam160b2	0.243284	1.18368	0.359	0.331	1
Csrp2	0.24313	1.18356	0.996	0.993	1.26599389097612e-34
Cbx6	0.242956	1.18341	0.484	0.456	1
Macf1	0.242672	1.18318	0.982	0.974	2.35941223917147e-21
Tpp1	0.242112	1.18272	0.466	0.438	1
Mrc2	0.241922	1.18257	0.545	0.513	0.787137
Tspan14	0.2419	1.18255	0.465	0.438	1
Specc1	0.24188	1.18253	0.703	0.666	7.85887245662697e-05
Arhgef17	0.241828	1.18249	0.663	0.626	0.00249664
Zscan29	0.241698	1.18238	0.293	0.261	1
Lasp1	0.241565	1.18227	0.78	0.743	4.59404609662321e-06
Rsu1	0.241452	1.18218	0.753	0.718	2.74987352669942e-05
AI837181	0.241391	1.18213	0.609	0.577	0.0195915
Prrx1	0.241318	1.18207	0.999	0.997	3.98946536041921e-20
Knl1	0.241199	1.18197	0.725	0.762	1
Gpsm2	0.241111	1.1819	0.693	0.66	0.00128671
Zfp512	0.241061	1.18186	0.691	0.665	0.0435596
Castor2	0.240987	1.1818	0.425	0.379	1
BC055324	0.240509	1.18141	0.531	0.503	1
St7l	0.240192	1.18115	0.418	0.393	1
Sh3bp5l	0.240126	1.1811	0.37	0.347	1
Miga1	0.239984	1.18098	0.54	0.516	1
Rfx3	0.239942	1.18095	0.567	0.526	0.0598827
Zscan21	0.239579	1.18065	0.671	0.629	0.00230871
Eif3f	0.239256	1.18038	1	0.999	1.64143294713971e-66
Pxdn	0.239058	1.18022	0.844	0.817	4.91391589768444e-09
Gpr107	0.238966	1.18015	0.586	0.543	0.0240789
Ago1	0.238937	1.18012	0.651	0.628	0.0901917
Zfyve21	0.238853	1.18005	0.549	0.515	1
Zwilch	0.238584	1.17983	0.521	0.517	1
Gbf1	0.238348	1.17964	0.679	0.655	0.0237757
H1fx	0.238337	1.17963	0.996	0.997	4.04881836894397e-24
Hectd4	0.238193	1.17951	0.427	0.397	1
Cep120	0.238174	1.1795	0.56	0.522	0.279274
Sfrp1	0.238009	1.17936	0.802	0.652	1.41067048046279e-23
Tspan9	0.237971	1.17933	0.394	0.372	1
Stk25	0.237843	1.17923	0.614	0.591	0.467896
Xpa	0.237789	1.17918	0.712	0.684	0.0046667
Ttk	0.23771	1.17912	0.661	0.653	1
Vps9d1	0.2376	1.17903	0.422	0.388	1
Zfp24	0.237462	1.17892	0.936	0.917	2.46030075789776e-16
Psme2	0.237231	1.17873	0.87	0.83	2.35729512000075e-11
Rnf167	0.237053	1.17858	0.685	0.642	4.51818453987927e-05
Tbc1d17	0.237043	1.17857	0.467	0.437	1
Zfp729b	0.236993	1.17853	0.34	0.305	1
Itm2b	0.236962	1.17851	0.896	0.867	2.89841736347515e-11
Tpm2	0.236712	1.1783	0.666	0.616	0.000250276
Med23	0.236648	1.17825	0.613	0.589	0.60675
Dvl2	0.236552	1.17817	0.662	0.631	0.00907727
Tle5	0.236367	1.17802	0.995	0.978	1.03131805187095e-32
Cat	0.236264	1.17794	0.712	0.675	6.30677421560578e-05
Abcb8	0.235931	1.17767	0.346	0.32	1
Zbtb37	0.235741	1.17751	0.552	0.518	0.538372
Zkscan3	0.235455	1.17728	0.911	0.889	7.66061950052873e-15
Clk1	0.235385	1.17722	0.925	0.903	3.8710352503871e-14
Agpat3	0.235366	1.17721	0.515	0.475	0.835092
Kif13a	0.234794	1.17674	0.406	0.38	1
Spg7	0.234621	1.1766	0.701	0.676	0.00787016
Hps5	0.234462	1.17647	0.339	0.31	1
Bicc1	0.234139	1.1762	0.433	0.408	1
Top3b	0.233886	1.176	0.586	0.548	0.21196
Psme1	0.233871	1.17599	0.944	0.93	3.72882577242164e-15
Sh3pxd2b	0.23381	1.17594	0.656	0.636	0.24735
Tmem41b	0.233758	1.17589	0.698	0.69	0.0964784
Ccnt2	0.233163	1.17541	0.809	0.777	2.98077163225427e-05
Plk1	0.232987	1.17527	0.762	0.79	0.773472
Mfap1a	0.232962	1.17525	0.604	0.582	0.139249
Ralgapa2	0.232919	1.17521	0.426	0.401	1
Usp29	0.232843	1.17515	0.858	0.802	7.08289359561303e-11
Gpc5	0.232783	1.1751	0.303	0.266	1
Myl6	0.232575	1.17493	1	0.999	1.13876211025495e-55
Vamp2	0.232087	1.17453	0.526	0.484	0.18336
Uvrag	0.232054	1.17451	0.441	0.417	1
H13	0.231949	1.17442	0.897	0.862	2.02136054272211e-10
Pabpc4l	0.231915	1.17439	0.676	0.642	0.00221553
Megf8	0.231845	1.17434	0.388	0.357	1
Acp2	0.231788	1.17429	0.459	0.422	1
Rhob	0.231742	1.17425	0.478	0.457	1
Abcc5	0.231721	1.17424	0.507	0.479	1
Tut4	0.231663	1.17419	0.999	0.996	4.01418708390366e-34
Pccb	0.231405	1.17398	0.433	0.405	1
Chd1l	0.231321	1.17391	0.408	0.377	1
Mpg	0.23131	1.1739	0.731	0.694	0.000210151
Lonp2	0.231247	1.17385	0.641	0.6	0.00787913
Bloc1s5	0.231152	1.17377	0.537	0.497	0.15728
Suco	0.230665	1.17338	0.813	0.795	1.5780876974842e-06
Tns3	0.230631	1.17335	0.886	0.846	3.20189081874368e-13
Fam189b	0.230464	1.17321	0.359	0.33	1
March6	0.230454	1.1732	0.733	0.69	2.08635682631694e-05
Ncaph	0.230357	1.17313	0.794	0.774	6.04179957529862e-05
Yipf5	0.23001	1.17284	0.856	0.849	1.66486295590177e-08
Fam171b	0.229754	1.17263	0.514	0.484	1
BC005561	0.229731	1.17262	0.938	0.935	3.68834147313463e-13
Cdip1	0.229503	1.17243	0.796	0.763	1.54937992949076e-07
Capn7	0.229495	1.17242	0.453	0.431	1
Sipa1	0.229488	1.17242	0.501	0.469	1
Scube1	0.229466	1.1724	0.904	0.858	3.93121543136032e-09
Cep350	0.229368	1.17232	0.741	0.716	4.14162777823708e-05
Aamdc	0.229316	1.17228	0.516	0.487	1
Ctnna1	0.229221	1.1722	0.988	0.985	8.34462367796563e-30
Etfrf1	0.228531	1.17164	0.368	0.339	1
Etv3	0.22845	1.17158	0.464	0.434	1
Diaph3	0.22827	1.17143	0.572	0.543	1
Rsrp1	0.228267	1.17143	0.979	0.963	1.04933042453703e-18
Adipor1	0.228226	1.17139	0.857	0.831	6.63660200609347e-08
Il11ra1	0.228187	1.17136	0.529	0.502	1
Tsc2	0.22816	1.17134	0.522	0.493	1
Hcfc2	0.228094	1.17129	0.344	0.308	1
Syvn1	0.227757	1.17101	0.449	0.417	1
Fam13b	0.227663	1.17094	0.681	0.656	0.00978139
Stag1	0.227623	1.1709	0.984	0.969	1.15532624576592e-24
Zfp260	0.227566	1.17086	0.906	0.896	8.49372228826498e-11
Zfp869	0.227443	1.17076	0.602	0.562	0.320589
Hdhd3	0.227442	1.17076	0.31	0.277	1
Zfp799	0.2272	1.17056	0.483	0.456	1
Zdhhc17	0.226926	1.17034	0.566	0.534	0.88309
Coq9	0.226879	1.1703	0.447	0.416	1
Sept8	0.226871	1.17029	0.527	0.493	0.377701
Gli2	0.226775	1.17022	0.58	0.546	0.630744
Zfp113	0.22668	1.17014	0.567	0.537	1
Rsbn1	0.22648	1.16998	0.841	0.811	6.32879567637104e-09
Igsf8	0.226461	1.16996	0.447	0.424	1
Mboat2	0.226399	1.16991	0.589	0.554	0.278816
Nfatc4	0.226148	1.16971	0.869	0.839	5.87156813904228e-11
Rictor	0.226141	1.1697	0.724	0.688	5.83073350790784e-05
Wdtc1	0.226117	1.16968	0.369	0.343	1
Mfge8	0.22592	1.16952	0.733	0.706	0.0324823
Dalrd3	0.225798	1.16942	0.512	0.488	1
H2-Ke6	0.225767	1.1694	0.439	0.409	1
Susd6	0.225643	1.1693	0.478	0.46	1
Prkra	0.225587	1.16925	0.906	0.886	1.84873916906676e-10
Pip4p1	0.225579	1.16925	0.592	0.562	1
Dclk1	0.225551	1.16922	0.654	0.591	0.000166344
Cant1	0.225537	1.16921	0.447	0.418	1
Arf5	0.225492	1.16918	0.996	0.993	1.14337994226582e-35
Ap3s2	0.225228	1.16896	0.673	0.631	0.00549945
Sptbn1	0.225207	1.16895	0.955	0.937	4.10757541790597e-13
Mras	0.225152	1.1689	0.474	0.446	1
Arcn1	0.225148	1.1689	0.933	0.922	8.70490431330062e-14
Atraid	0.224952	1.16874	0.663	0.631	0.0114065
Stau2	0.224917	1.16871	0.667	0.622	0.000392109
Snrpn	0.224511	1.16838	0.743	0.692	0.00079661
Atpsckmt	0.224481	1.16836	0.482	0.454	1
Dleu2	0.224409	1.1683	0.717	0.685	0.00717072
Hltf	0.224338	1.16824	0.611	0.58	0.587085
Atp11b	0.224314	1.16822	0.594	0.555	0.0414304
Zfp617	0.224044	1.168	0.543	0.524	1
Tug1	0.22402	1.16798	0.831	0.806	6.66538104650147e-09
Cenpc1	0.223952	1.16793	0.731	0.719	0.0242535
Zfp871	0.223828	1.16783	0.86	0.841	2.40601469618364e-08
Dach1	0.223351	1.16744	0.63	0.589	1
Lxn	0.223286	1.16739	0.712	0.681	0.0140956
Ppil2	0.22328	1.16738	0.813	0.773	5.35611389420406e-07
Epb41l2	0.223072	1.16722	0.895	0.891	1.31640248690501e-09
Copb2	0.223049	1.1672	0.977	0.969	2.50549786468311e-21
Hint2	0.22303	1.16718	0.75	0.713	7.11394677753347e-05
Brd8	0.222574	1.16681	0.966	0.955	5.52851071084306e-14
Gtf2b	0.222533	1.16678	0.908	0.887	5.47291322129574e-10
Dguok	0.222099	1.16643	0.744	0.712	0.00224965
R3hcc1l	0.221953	1.16631	0.428	0.395	1
Zfp407	0.2217	1.16611	0.607	0.577	0.158688
Vps35l	0.221613	1.16604	0.507	0.474	1
Nipsnap1	0.221552	1.16599	0.854	0.821	6.6372265640185e-09
Cdkal1	0.221535	1.16597	0.549	0.524	1
Jak2	0.221491	1.16594	0.398	0.367	1
Wdr6	0.221227	1.16572	0.934	0.914	3.28224612451676e-13
Kctd2	0.220803	1.16538	0.572	0.546	0.236462
Reep4	0.220569	1.16519	0.542	0.507	1
Mfap3	0.220441	1.16509	0.696	0.671	0.0260679
Tirap	0.220425	1.16508	0.433	0.407	1
Gpc2	0.220393	1.16505	0.675	0.643	0.00402301
Rap2b	0.220193	1.16489	0.602	0.591	1
Wbp2	0.219914	1.16466	0.554	0.533	1
Bcl9	0.219889	1.16464	0.952	0.938	4.57480765017581e-16
Apbb1	0.219783	1.16456	0.619	0.602	0.502157
Golga3	0.219759	1.16454	0.662	0.617	3.71447051482359e-06
Elmod2	0.219524	1.16435	0.401	0.368	1
Pofut1	0.219493	1.16432	0.465	0.423	1
Mpnd	0.219341	1.1642	0.842	0.815	5.64684567070796e-08
Fosb	0.219285	1.16416	0.806	0.761	0.0017124
Actg1	0.219167	1.16406	1	1	1.7109676433513e-79
Mob3a	0.218788	1.16376	0.462	0.439	1
Maml1	0.218463	1.16349	0.556	0.527	1
Clk4	0.218111	1.16321	0.781	0.752	1.47477707281903e-05
B4galt1	0.218083	1.16319	0.493	0.47	1
Decr1	0.218054	1.16316	0.696	0.679	0.0436336
Ugp2	0.218016	1.16313	0.783	0.747	1.55643554834124e-05
Tnks	0.217949	1.16308	0.851	0.819	9.72690041543156e-08
Zfp369	0.217679	1.16286	0.455	0.437	1
Pnpla8	0.217506	1.16272	0.693	0.668	0.00430789
Insig2	0.21738	1.16262	0.487	0.446	1
Srek1ip1	0.217083	1.16238	0.891	0.874	6.19088455784442e-08
Ammecr1l	0.216969	1.16229	0.604	0.578	1
Nfkbil1	0.216806	1.16216	0.605	0.579	1
Fsd1	0.216629	1.16202	0.408	0.383	1
Arhgap17	0.216477	1.16189	0.754	0.732	0.00338762
Tmco3	0.216384	1.16182	0.439	0.416	1
Zfp74	0.216313	1.16176	0.419	0.392	1
Glg1	0.216207	1.16168	0.932	0.908	6.96460388052705e-14
Myh10	0.216065	1.16156	0.993	0.989	3.9345288728465e-19
Copz1	0.215987	1.1615	0.936	0.928	5.69437143988136e-11
Katnb1	0.215874	1.16141	0.449	0.421	1
Zfp579	0.215873	1.16141	0.449	0.423	1
Aurka	0.215729	1.16129	0.69	0.686	1
Spred2	0.215505	1.16111	0.679	0.651	0.0523572
Acot13	0.21549	1.1611	0.736	0.702	0.000538364
Agpat4	0.215485	1.16109	0.72	0.687	0.0134339
Sall2	0.215277	1.16093	0.608	0.58	1
Sqstm1	0.215167	1.16084	0.591	0.568	1
Galnt11	0.214919	1.16064	0.649	0.62	0.141344
Tbc1d10b	0.214917	1.16064	0.604	0.582	1
Tmem184b	0.214748	1.1605	0.363	0.333	1
Zfp760	0.214569	1.16036	0.559	0.527	0.60399
Ttc5	0.214535	1.16033	0.838	0.816	9.10729771556498e-09
Zfp580	0.214399	1.16022	0.572	0.541	1
Sppl2a	0.214034	1.15993	0.672	0.631	0.00850121
Cacna1g	0.213644	1.15961	0.593	0.574	1
Kdm3b	0.213449	1.15946	0.776	0.757	7.21863695365278e-05
Zbed3	0.213437	1.15945	0.788	0.753	3.00433721445865e-06
Mgme1	0.213372	1.15939	0.447	0.413	1
Sel1l	0.213356	1.15938	0.589	0.561	0.772224
Zfp160	0.213235	1.15928	0.542	0.507	1
Ilk	0.212973	1.15907	0.844	0.822	3.86404194281699e-07
Rmnd5a	0.212921	1.15903	0.752	0.711	3.63566328836399e-05
Scnm1	0.212911	1.15902	0.524	0.503	1
Sipa1l1	0.212896	1.15901	0.824	0.794	1.76958495025783e-06
Iqgap2	0.212676	1.15884	0.607	0.569	1
Med15	0.212504	1.1587	0.655	0.635	1
Ttc26	0.212355	1.15858	0.353	0.318	1
Bcdin3d	0.212348	1.15857	0.443	0.417	1
Klhl12	0.21218	1.15844	0.467	0.439	1
Gtf2i	0.212053	1.15834	0.983	0.981	9.75331067696814e-22
Tet2	0.211879	1.1582	0.499	0.474	1
Shc1	0.211562	1.15794	0.583	0.556	1
Top2b	0.211558	1.15794	0.995	0.996	7.07002864707939e-32
Zmynd8	0.211544	1.15793	0.876	0.844	2.20585472219686e-07
Dcp1a	0.211381	1.1578	0.482	0.458	1
Mapk8ip3	0.211352	1.15777	0.58	0.545	0.319491
Itgav	0.211185	1.15764	0.611	0.566	0.0292044
Inka1	0.210983	1.15748	0.92	0.898	8.12989566054775e-08
Lcmt1	0.210953	1.15745	0.734	0.718	0.0235898
Wdsub1	0.210817	1.15734	0.426	0.395	1
Hsbp1	0.21073	1.15727	0.993	0.982	3.47313182208439e-21
Acaa2	0.21073	1.15727	0.587	0.565	1
Phkg2	0.210636	1.1572	0.52	0.494	1
Fyco1	0.210467	1.15706	0.383	0.353	1
Fbh1	0.210254	1.15689	0.611	0.585	0.111976
Cnot8	0.210072	1.15675	0.747	0.732	0.00124991
Casp6	0.210028	1.15671	0.756	0.736	2.84771724581387e-05
Wdfy3	0.209695	1.15644	0.66	0.633	0.67936
Stxbp4	0.209422	1.15623	0.686	0.653	0.00531821
Spag5	0.209357	1.15617	0.627	0.625	1
Sdhaf4	0.209303	1.15613	0.839	0.807	1.29055941221446e-06
Hjurp	0.208999	1.15589	0.857	0.82	9.14885225665618e-07
Ccdc90b	0.208948	1.15585	0.822	0.803	7.61883929423984e-05
Agbl5	0.208883	1.15579	0.363	0.333	1
Rpap1	0.208852	1.15577	0.611	0.587	1
Cpne3	0.208794	1.15572	0.736	0.721	0.00905258
Msantd4	0.208751	1.15569	0.807	0.779	4.54008078208873e-05
Igf2bp3	0.208644	1.1556	0.99	0.988	1.5058111749361e-24
Pofut2	0.208606	1.15557	0.709	0.69	0.0515752
Smap2	0.208435	1.15543	0.655	0.631	0.17228
Megf6	0.208271	1.1553	0.404	0.379	1
Hnrnpul1	0.208218	1.15526	0.941	0.934	1.63204577953436e-13
Terf1	0.20819	1.15524	0.795	0.785	0.000947665
Mkrn1	0.208185	1.15523	0.63	0.605	0.53057
AU022252	0.208061	1.15513	0.647	0.626	0.788606
Dvl3	0.207988	1.15508	0.746	0.716	0.00241864
Map2k7	0.207985	1.15507	0.586	0.553	0.70478
Xndc1	0.20797	1.15506	0.507	0.461	1
Gnas	0.207706	1.15485	1	1	7.01294253487134e-71
Cog1	0.207697	1.15484	0.422	0.395	1
Fancm	0.207435	1.15463	0.716	0.695	0.0602799
Pcnx3	0.207373	1.15458	0.607	0.574	1
Zcchc7	0.207322	1.15454	0.779	0.753	0.0112415
Epm2aip1	0.207182	1.15443	0.762	0.759	0.0146458
Aak1	0.206712	1.15405	0.592	0.569	0.38028
Ppp2r3a	0.206657	1.15401	0.649	0.6	0.00592298
Herc1	0.206458	1.15385	0.864	0.836	6.44083609474065e-06
Gigyf1	0.206333	1.15375	0.694	0.663	0.168461
Ier2	0.206315	1.15374	0.989	0.979	2.42884080077106e-16
Pdlim7	0.206245	1.15368	0.915	0.899	1.92148541126862e-08
Herc2	0.206115	1.15358	0.761	0.736	0.00132892
Itfg2	0.206104	1.15357	0.573	0.571	1
St6gal1	0.20607	1.15354	0.389	0.366	1
Fbrs	0.205994	1.15348	0.503	0.469	1
St5	0.205913	1.15342	0.507	0.481	1
Plekha8	0.205599	1.15317	0.826	0.798	2.09180388630375e-06
Fam193a	0.205547	1.15312	0.885	0.856	2.92491641230361e-07
Nfya	0.205387	1.153	0.6	0.58	1
Zfpl1	0.205217	1.15286	0.62	0.591	0.763115
Cpox	0.205213	1.15286	0.507	0.477	1
Arl14ep	0.205143	1.1528	0.627	0.591	0.730104
Polr2a	0.205058	1.15273	0.963	0.959	2.78282974530692e-16
Osbpl9	0.204778	1.15251	0.733	0.72	0.105815
Smc4	0.204765	1.1525	0.951	0.968	2.64105682906531e-08
Coa4	0.20434	1.15216	0.476	0.448	1
Lyrm2	0.203996	1.15188	0.843	0.819	1.84379252302999e-06
Scaper	0.203911	1.15182	0.445	0.42	1
Kansl1l	0.203774	1.15171	0.491	0.475	1
Cox20	0.203762	1.1517	0.882	0.884	3.12205754188659e-06
Ormdl1	0.203545	1.15152	0.72	0.695	0.0101023
Tmem50a	0.203426	1.15143	0.927	0.924	1.1791174762208e-09
Oip5os1	0.203213	1.15126	0.957	0.949	1.02143199658469e-11
Ythdf3	0.203079	1.15115	0.836	0.814	0.00117904
Ppp6r3	0.202962	1.15106	0.842	0.824	1.27234513923278e-06
Med13l	0.202484	1.15068	0.799	0.763	1.1612690789589e-07
Hmgn3	0.20212	1.15039	0.925	0.91	5.59904141323361e-12
Apc	0.202089	1.15036	0.848	0.833	8.48480423684541e-05
Peak1	0.202066	1.15034	0.436	0.412	1
Nt5c2	0.201885	1.1502	0.651	0.628	0.361628
Ptms	0.201854	1.15018	0.999	0.997	2.15950743522853e-31
Exo5	0.201848	1.15017	0.532	0.509	1
Fbxw5	0.201308	1.14974	0.426	0.398	1
Mov10	0.20129	1.14973	0.465	0.439	1
Oga	0.201172	1.14963	0.893	0.89	8.59585254794164e-07
Tmem87a	0.201142	1.14961	0.45	0.419	1
Daam1	0.201138	1.14961	0.602	0.577	0.816641
Cd81	0.200925	1.14943	0.985	0.982	1.93715262368358e-16
Dennd4c	0.200837	1.14936	0.398	0.362	1
Fndc3a	0.200833	1.14936	0.877	0.857	6.1048458519558e-09
Ensa	0.200694	1.14925	0.871	0.852	6.22298503184324e-07
Rnf185	0.200681	1.14924	0.396	0.374	1
Arid4b	0.200495	1.14909	0.987	0.982	3.5533585073229e-20
Rtn3	0.200397	1.14901	0.943	0.945	1.60646689171075e-14
Mtch1	0.200225	1.14888	0.994	0.993	1.41185746952971e-24
Esyt2	0.199846	1.14858	0.515	0.485	1
Secisbp2l	0.199844	1.14857	0.639	0.605	0.312007
Glipr2	0.199607	1.14839	0.464	0.437	1
As3mt	0.199501	1.1483	0.544	0.519	1
Sptlc1	0.199439	1.14825	0.542	0.526	1
Lima1	0.199326	1.14816	0.954	0.943	7.16140477273117e-11
Dock1	0.199259	1.14811	0.8	0.782	9.97171106123411e-05
Hoxd8	0.19918	1.14805	0.605	0.542	0.0186837
Sumf2	0.19916	1.14803	0.599	0.568	1
Tubgcp5	0.199083	1.14797	0.665	0.635	0.341959
Emilin1	0.198632	1.14761	0.853	0.823	3.54189929704437e-08
Vps41	0.197814	1.14696	0.72	0.697	0.0796189
Dph6	0.197758	1.14691	0.725	0.7	0.0306969
Ubr2	0.197574	1.14677	0.784	0.778	0.00740231
Rab5a	0.197478	1.14669	0.898	0.876	1.69732544867669e-08
Kif2c	0.197289	1.14654	0.704	0.731	1
Esco2	0.197014	1.14632	0.687	0.688	1
S1pr3	0.196569	1.14597	0.714	0.636	9.92568606082375e-06
Tmem98	0.196557	1.14596	0.757	0.739	0.00526875
Dchs1	0.196394	1.14583	0.761	0.74	0.0013159
Tmem59	0.196348	1.14579	0.955	0.945	2.55592040408933e-10
Ift46	0.196339	1.14579	0.78	0.745	8.21859178913987e-05
Rad50	0.196294	1.14575	0.846	0.832	0.0571972
Ddb1	0.19616	1.14565	0.982	0.984	3.16244305273865e-20
Ctnnd1	0.196096	1.14559	0.788	0.762	0.000722571
Hmbox1	0.195899	1.14544	0.651	0.615	0.234901
Vps53	0.195795	1.14535	0.609	0.587	1
Bfar	0.195736	1.14531	0.711	0.684	0.431005
Fibp	0.195517	1.14513	0.876	0.854	1.71601618063768e-07
Wdr11	0.195409	1.14505	0.515	0.489	1
Faf2	0.195325	1.14498	0.887	0.861	5.47808016537034e-07
Fam171a1	0.195251	1.14492	0.63	0.618	1
Rnf5	0.195188	1.14487	0.811	0.805	0.000548255
Dynlt1f	0.195079	1.14479	0.727	0.701	0.16045
Enho	0.194694	1.14448	0.687	0.623	0.0049722
Fbxl3	0.194601	1.14441	0.496	0.482	1
Mcu	0.194523	1.14435	0.411	0.373	1
Smg6	0.194378	1.14423	0.878	0.869	1.98056220790897e-06
Dnajb14	0.194333	1.14419	0.476	0.456	1
Fiz1	0.194032	1.14396	0.801	0.78	0.000491386
Pds5b	0.193833	1.1438	0.931	0.918	1.02052996944056e-08
Odr4	0.193744	1.14373	0.571	0.56	1
Copg2	0.193496	1.14353	0.617	0.579	0.491089
Zfp507	0.193479	1.14352	0.712	0.677	0.0142796
Washc3	0.193475	1.14351	0.688	0.677	0.399766
Kdm5a	0.193361	1.14342	0.892	0.884	1.05644204754295e-07
Tmcc1	0.193282	1.14336	0.731	0.708	0.011087
Klhl9	0.192855	1.14302	0.916	0.898	4.91705624895439e-07
Mmp14	0.192831	1.143	0.695	0.672	0.0526912
Dapk3	0.192701	1.1429	0.701	0.682	0.105875
Kat6a	0.192583	1.14281	0.858	0.837	7.75496205485443e-05
Arhgef2	0.192501	1.14274	0.772	0.752	0.00955096
Dhx30	0.19198	1.14233	0.874	0.857	0.000157859
Adnp	0.191947	1.1423	0.982	0.98	1.94322659063634e-13
Nsd3	0.191918	1.14228	0.914	0.888	6.33143403463185e-07
Gzf1	0.191719	1.14212	0.652	0.618	1
Mfsd14b	0.19168	1.14209	0.471	0.441	1
B9d1	0.191634	1.14206	0.789	0.772	0.00789169
Cttn	0.191567	1.142	0.9	0.89	8.62311127867546e-07
Plcb4	0.191372	1.14185	0.397	0.369	1
Zfp90	0.191321	1.14181	0.561	0.535	1
Cep63	0.191315	1.1418	0.572	0.568	1
Ncam1	0.191237	1.14174	0.594	0.552	0.240501
Tmem9	0.191185	1.1417	0.753	0.736	0.0437251
Gnb4	0.191132	1.14166	0.507	0.489	1
Isca1	0.191063	1.1416	0.416	0.39	1
Zfp523	0.190887	1.14147	0.53	0.504	1
Kif1bp	0.190872	1.14145	0.626	0.599	1
Csnk1g1	0.190672	1.1413	0.66	0.629	0.166066
Ino80d	0.190664	1.14129	0.698	0.691	1
Tspan31	0.190353	1.14104	0.884	0.857	7.91916309760957e-07
Pfdn5	0.190329	1.14102	1	0.999	2.49028225345158e-49
Scmh1	0.190081	1.14083	0.613	0.579	0.266857
Rnf139	0.190002	1.14077	0.477	0.445	1
Hunk	0.189952	1.14073	0.75	0.725	0.0369059
Kcnq1ot1	0.189784	1.14059	0.985	0.98	5.24213771835778e-10
Rchy1	0.189613	1.14046	0.706	0.684	0.364399
Cadm4	0.189557	1.14041	0.261	0.227	1
Nat9	0.189541	1.1404	0.464	0.435	1
Shisa4	0.189463	1.14034	0.625	0.592	0.805496
Maf1	0.189261	1.14018	0.766	0.746	0.00143212
Wdr34	0.189123	1.14007	0.441	0.415	1
Hipk2	0.189012	1.13998	0.854	0.851	6.18053086449355e-05
Dctn5	0.1887	1.13974	0.622	0.61	1
Bcl11a	0.188676	1.13972	0.949	0.934	5.41867121452223e-07
Cped1	0.188669	1.13971	0.855	0.807	2.47447233796244e-06
Btbd7	0.188438	1.13953	0.916	0.898	2.64053890605638e-07
Xrcc1	0.188388	1.13949	0.788	0.792	0.0494644
Mbd6	0.188127	1.13928	0.528	0.52	1
Dis3l2	0.187903	1.13911	0.511	0.492	1
Arf3	0.187889	1.1391	0.66	0.645	1
Zkscan1	0.187745	1.13898	0.879	0.859	5.67081996155392e-08
Cic	0.187718	1.13896	0.611	0.587	1
Taf6	0.187649	1.13891	0.794	0.785	0.000393071
Rcn1	0.187628	1.13889	0.878	0.872	3.38139193815888e-06
Elk3	0.187609	1.13887	0.816	0.78	1.52966688344661e-05
Pde7a	0.187352	1.13867	0.876	0.861	7.1242974365663e-06
Zfp81	0.187299	1.13863	0.518	0.5	1
Rab11b	0.187122	1.13849	0.941	0.932	3.26290037436391e-09
Ip6k2	0.187017	1.13841	0.833	0.822	8.9254343430358e-05
Sec23b	0.186769	1.13821	0.652	0.639	1
Ccni	0.186198	1.13776	0.955	0.949	2.30311152073711e-12
Vipas39	0.186184	1.13775	0.555	0.537	1
Dhrs1	0.186093	1.13768	0.658	0.645	1
Mysm1	0.18608	1.13767	0.792	0.75	0.000157189
Pbrm1	0.186036	1.13763	0.999	0.995	3.42265027215245e-25
Ugdh	0.185967	1.13758	0.736	0.714	0.0904479
Ube2b	0.185836	1.13748	0.994	0.991	2.57850542574024e-19
Sp3os	0.18583	1.13747	0.545	0.513	1
Hgs	0.185545	1.13725	0.554	0.544	1
Repin1	0.18545	1.13717	0.376	0.351	1
Lztfl1	0.185403	1.13713	0.85	0.825	0.000574412
Copg1	0.185354	1.1371	0.837	0.821	0.000159971
Myh9	0.185268	1.13703	0.786	0.747	0.000218508
Lztr1	0.185021	1.13683	0.542	0.519	1
Pttg1ip	0.184881	1.13672	0.559	0.542	1
Ypel1	0.184867	1.13671	0.791	0.77	0.00539574
Gtf2a1	0.184605	1.13651	0.818	0.791	0.0192629
Zfp30	0.184545	1.13646	0.638	0.603	0.197666
Swt1	0.18451	1.13643	0.814	0.795	0.00252379
Zfp282	0.184211	1.1362	0.507	0.49	1
Robo1	0.18418	1.13617	0.72	0.685	0.00892348
Zik1	0.184089	1.1361	0.719	0.714	1
Slc4a1ap	0.184083	1.13609	0.684	0.673	1
Ttc33	0.184059	1.13608	0.592	0.562	1
Spg20	0.184024	1.13605	0.863	0.854	2.13347461966589e-05
Gpatch8	0.183919	1.13597	0.96	0.956	1.36034032718122e-11
Cep131	0.183664	1.13576	0.483	0.46	1
Shprh	0.183588	1.13571	0.668	0.646	1
Cpe	0.183472	1.13561	0.574	0.547	1
Abi1	0.183461	1.13561	0.704	0.691	1
Fgfr2	0.183196	1.1354	0.493	0.396	6.32894567962694e-06
Myo9b	0.183052	1.13528	0.455	0.426	1
Rprd2	0.182969	1.13522	0.783	0.758	0.0950491
Zfp251	0.182884	1.13515	0.503	0.483	1
Ccs	0.182724	1.13503	0.621	0.594	1
Ate1	0.182701	1.13501	0.671	0.644	1

## Sheet: cluster C2
Wilcoxon rank sum test (Seurat's function FindAllMarkers())
gene	avg_log2FC	Fold enrichment	% cells in cluster	% in other clusters	p_val_adj
Sox9	0.992486	1.98961	0.989	0.826	1.18229710218668e-123
Col2a1	1.76542	3.39974	0.975	0.578	3.10318830972127e-240
Creb5	3.88913	14.8164	0.709	0.131	0
Gsc	3.06423	8.3642	0.913	0.301	0
Sox8	2.3696	5.16798	0.337	0.085	3.10646308148714e-106
Ebf2	2.31919	4.99052	0.643	0.21	1.29225753190863e-183
Meis1	2.20172	4.60026	0.969	0.602	0
Col9a3	2.08188	4.23359	0.322	0.088	1.27803867173118e-89
Pbx1	1.78777	3.4528	1	0.974	0
Irx3	1.72034	3.29514	0.865	0.353	3.22370429239962e-212
Tgfb2	1.69639	3.24089	0.889	0.561	9.20650159601584e-168
Sox6	1.69634	3.24079	0.516	0.263	3.91619763158077e-64
Hoxc6	1.7224	3.29985	0.822	0.364	4.45383380011455e-180
Ppargc1a	3.40199	10.5706	0.492	0.092	7.34237694062732e-248
Ackr3	2.96633	7.81544	0.475	0.092	2.91514958749099e-223
Arsj	2.95998	7.78114	0.276	0.052	9.51813540769996e-123
Crhbp	2.67398	6.38188	0.378	0.084	2.15041214868343e-145
Slco3a1	2.64348	6.24838	0.661	0.218	1.27102802705926e-212
Sned1	2.60543	6.08572	0.754	0.244	1.02151791778799e-263
Ntng1	2.51257	5.70635	0.433	0.117	5.51138427644295e-134
Rspo2	2.48765	5.60865	0.54	0.171	3.42020597089514e-148
Rarres2	2.41524	5.33407	0.466	0.112	1.95061197114981e-165
Pappa	2.39857	5.27281	0.281	0.061	1.1274073768985e-101
Spint2	2.39655	5.26541	0.847	0.381	8.53677466573811e-244
Foxc1	2.396	5.26343	0.604	0.176	2.09254696479309e-192
Rgcc	2.38554	5.22539	0.415	0.13	1.21688600615775e-103
Hs3st3a1	2.23428	4.70527	0.422	0.121	1.4513510118201e-117
Lsamp	2.18332	4.54196	0.301	0.089	9.65651861109475e-75
Abca1	2.16601	4.48781	0.286	0.099	3.53400442151431e-54
Fzd8	2.09872	4.28331	0.481	0.169	2.91829353007931e-107
Meis2	2.0413	4.11615	0.999	0.735	0
Col9a1	2.02981	4.08351	0.966	0.649	6.47193827635831e-240
Lbp	2.02059	4.0575	0.504	0.167	1.25001397470509e-120
Fxyd1	1.96858	3.91384	0.283	0.08	2.26964100994704e-70
Maf	1.94454	3.84915	0.413	0.156	9.17683199481842e-74
Tle2	1.91519	3.77162	0.395	0.14	5.48242353165953e-77
Mylk	1.90551	3.74642	0.548	0.206	1.75448499108574e-114
Ror1	1.89833	3.72783	0.608	0.226	3.79644629041894e-134
Angptl1	1.87698	3.67306	0.478	0.18	5.2078271848132e-90
Nfatc2	1.78965	3.45732	0.327	0.105	2.93918714382153e-69
Hs3st3b1	1.7844	3.44474	0.697	0.308	1.80669722301646e-134
Shisa3	1.78112	3.43694	0.25	0.085	9.44919906594231e-46
Gpr4	1.76184	3.3913	0.542	0.232	3.12748197088722e-91
Dact1	1.74165	3.34417	0.878	0.514	1.98921746281562e-188
Cxcl12	1.70018	3.2494	0.842	0.434	8.34924374648342e-156
Bmf	1.66866	3.17918	0.486	0.204	9.53589891926767e-78
Mpped2	1.66524	3.17167	0.971	0.778	5.68452445375204e-239
Emp3	1.64867	3.13544	0.585	0.301	1.25227174481183e-80
Sparc	1.63831	3.11301	0.391	0.166	3.76366049360023e-53
Ypel2	1.63492	3.10569	0.48	0.209	3.13145316424616e-71
Cdkn1c	1.63483	3.1055	1	0.995	0
Trp53inp1	1.62603	3.08663	0.577	0.268	1.47461878651701e-84
Ddr1	1.61825	3.07002	0.273	0.11	1.05771320619037e-36
Satb1	1.61582	3.06485	0.675	0.371	5.61526061721532e-99
Ak1	1.60234	3.03635	0.444	0.191	9.47365746623444e-65
Lamb2	1.60199	3.03563	0.378	0.161	3.94105522686467e-51
Loxl1	1.60031	3.03209	0.291	0.116	1.32430377360914e-39
Zbtb20	1.59454	3.01999	0.581	0.314	2.38421487161966e-68
Mn1	1.58501	3.0001	0.481	0.227	1.22976871040481e-61
Foxp2	1.57217	2.97352	0.705	0.318	5.86419296845959e-127
Rab32	1.56984	2.96872	0.302	0.112	4.06512368426981e-48
Sh3d19	1.56841	2.96577	0.75	0.476	5.5005224967007e-100
Irx5	1.54673	2.92155	0.739	0.283	9.97246384110138e-157
Efna3	1.5385	2.90492	0.358	0.167	1.23540170369317e-39
Adam23	1.53422	2.89632	0.32	0.155	3.34407387601656e-30
Pkdcc	1.52811	2.88408	0.999	0.717	1.93746577159565e-229
Cdon	1.52611	2.88008	0.908	0.58	7.65340626571128e-178
Sirpa	1.51799	2.86392	0.284	0.133	8.53609915288702e-28
Hoxb4	1.5175	2.86295	0.544	0.201	3.47831353836632e-102
Wwp2	1.50551	2.83924	0.824	0.624	4.62922278920643e-103
Jun	1.50484	2.83792	0.974	0.853	3.84090603076959e-186
Fgfr2	1.4774	2.78446	0.714	0.387	5.01289031954783e-99
Ociad2	1.47405	2.778	0.38	0.167	6.98264355377547e-47
Plagl1	1.4731	2.77618	0.337	0.182	5.37662770724655e-26
Man1a	1.46989	2.77	0.27	0.117	2.50398706881289e-30
Lrrc8c	1.46162	2.75418	0.381	0.194	1.16215418469771e-35
Bmpr1b	1.46121	2.7534	0.493	0.237	1.07765318442668e-58
Ebf3	1.45554	2.74259	0.687	0.43	1.69260368307477e-68
Cacna1h	1.4319	2.69802	0.332	0.168	1.48617285955562e-27
Fbxl7	1.42418	2.68362	0.914	0.681	2.26492266988631e-161
Scube3	1.42353	2.68242	0.825	0.492	4.403061663998e-132
Efna5	1.4215	2.67864	0.78	0.489	2.28567456049687e-108
Mxd4	1.41711	2.6705	0.877	0.649	2.78641723695532e-130
Ddit4	1.39868	2.63661	0.664	0.382	2.15003094662531e-76
Hoxb3	1.39454	2.62905	0.622	0.258	6.09876796231682e-102
Galnt5	1.389	2.61897	0.413	0.188	7.29897305718182e-47
Foxp4	1.38657	2.61457	0.889	0.613	1.36728528178109e-151
Sfrp1	1.38553	2.61267	0.96	0.65	3.52345815791132e-179
Gask1b	1.37435	2.59251	0.342	0.184	4.46791062229381e-26
Fgd4	1.36221	2.57079	0.637	0.375	9.5273287703161e-67
Gstm7	1.35104	2.55095	0.568	0.332	8.93931245928429e-53
Aplp1	1.35085	2.55062	0.281	0.144	1.77784690897757e-21
Prtn3	1.34549	2.54117	0.369	0.183	2.19513846938957e-33
Igfbp5	1.33621	2.52487	0.449	0.199	6.09483616736917e-59
Trim12c	1.33529	2.52325	0.372	0.185	2.3723419079778e-33
Sox5	1.33527	2.52323	0.884	0.652	2.88820762196785e-124
Cd38	1.32445	2.50438	0.258	0.111	1.54442655830943e-28
Plxna2	1.30671	2.47377	0.381	0.167	8.64832605797638e-46
Cpm	1.30551	2.47172	0.493	0.328	1.22879046837975e-25
Errfi1	1.30402	2.46915	0.604	0.382	3.34099818270577e-48
Axl	1.30303	2.46747	0.298	0.152	1.19545500555584e-22
Ptn	1.30218	2.46601	1	0.998	8.06090003755974e-226
Srgap3	1.30197	2.46566	0.339	0.168	4.19889023718869e-29
Hoxb7	1.30016	2.46256	0.377	0.161	2.1357203759062e-47
Tmem26	1.29351	2.45124	0.329	0.163	5.41019833437853e-29
Ltbp4	1.29291	2.45022	0.281	0.142	1.59768583413861e-21
Fam214b	1.29182	2.44836	0.281	0.145	1.40949286689929e-20
Hoxc4	1.29145	2.44773	0.541	0.214	8.64356379432031e-88
Sh2d3c	1.28482	2.43652	0.307	0.148	9.29981005067233e-28
Gsn	1.28204	2.43183	0.314	0.155	3.30815733261928e-26
Synpo	1.27441	2.419	0.828	0.531	2.32919217257947e-112
Pmp22	1.27211	2.41515	0.48	0.225	9.67002717775715e-54
Kcnh2	1.27133	2.41384	0.449	0.25	4.72058481300286e-35
Sulf1	1.26626	2.40536	0.251	0.12	8.58973975040685e-21
Lmf1	1.26118	2.39692	0.436	0.228	1.12494430110053e-38
Rnasel	1.25735	2.39057	0.272	0.129	1.67668037091822e-23
Adcy4	1.22619	2.33948	0.286	0.137	2.57271093254004e-24
Ccdc80	1.22278	2.33396	0.419	0.231	1.05130246512876e-31
Shisa2	1.22266	2.33376	0.552	0.394	5.02502277949128e-27
Egflam	1.22173	2.33226	0.316	0.175	5.0355516160233e-20
Galnt10	1.22128	2.33153	0.439	0.259	5.67109707590583e-30
Btg2	1.21831	2.32673	0.615	0.421	7.59676301617118e-42
Prdm16os	1.21801	2.32626	0.561	0.305	7.93643093404593e-54
Copz2	1.21793	2.32612	0.605	0.353	1.04966586998333e-52
Aqp11	1.21789	2.32606	0.266	0.153	6.09498181981898e-13
BC052040	1.2177	2.32576	0.459	0.265	1.82263267670419e-33
Peg10	1.21695	2.32455	0.997	0.966	4.79760719993621e-205
Prdm16	1.21536	2.32199	0.881	0.66	2.4736509110255e-115
Igfbp2	1.21456	2.3207	0.904	0.659	2.27057743560266e-121
Boc	1.21204	2.31666	0.71	0.447	1.10936022245688e-71
Sdc4	1.2084	2.31081	0.469	0.302	1.8199106522614e-25
Arhgef28	1.20523	2.30574	0.283	0.161	1.78001924354816e-15
Fndc5	1.19861	2.29518	0.276	0.147	2.03226770918686e-17
Pld3	1.19728	2.29307	0.451	0.267	2.55234235431296e-28
Dmxl2	1.19527	2.28988	0.333	0.204	2.25319457812575e-15
Tbx4	1.19359	2.28721	0.284	0.148	9.87874392589461e-20
Lhfp	1.19344	2.28698	0.93	0.645	8.14525203556149e-135
Runx1t1	1.19149	2.28389	0.941	0.66	4.85803423063138e-126
Fcgrt	1.19071	2.28266	0.275	0.135	2.88941741939534e-22
Krt18	1.18536	2.2742	0.331	0.163	3.00450618774932e-28
Scx	1.18427	2.27249	0.937	0.69	8.49735623563196e-131
Mmp11	1.18311	2.27065	0.478	0.278	3.06121774131716e-33
Ghr	1.18226	2.26931	0.495	0.298	1.29940708723803e-31
Mdfi	1.17849	2.2634	0.787	0.516	2.13273264960838e-86
Gstm2	1.17786	2.26242	0.393	0.23	2.69521254236471e-23
Osbpl5	1.16156	2.23699	0.287	0.153	1.95537151030094e-18
Patj	1.16093	2.23602	0.262	0.143	1.25228346125258e-14
Ctsf	1.16052	2.23537	0.261	0.138	1.02776228690807e-16
Mapre3	1.15418	2.22558	0.378	0.206	3.44063780096126e-25
Dab2	1.15338	2.22434	0.646	0.382	2.55759207266302e-58
Tgfbi	1.15095	2.2206	0.515	0.31	6.34076868664212e-38
Myl9	1.15012	2.21932	0.452	0.245	2.96577542982935e-35
Col1a1	1.14723	2.21488	0.906	0.693	4.15614586613237e-115
Mxra8	1.14516	2.2117	0.44	0.268	1.29653621126761e-26
Ppp1r14a	1.14491	2.21133	0.352	0.192	7.99199855658398e-24
Syne1	1.143	2.2084	0.47	0.292	1.20056426158332e-28
Atp9a	1.1375	2.19999	0.25	0.127	3.5361393099806e-17
Glrx	1.13733	2.19974	0.399	0.232	7.61072228121694e-25
Tmem176b	1.13131	2.19058	0.739	0.533	2.13216867402278e-57
Pgpep1	1.12956	2.18793	0.675	0.457	5.52084914460486e-54
Mcu	1.12743	2.18469	0.536	0.366	3.50877706154004e-30
Cadm4	1.12545	2.1817	0.381	0.221	4.6892532047493e-23
Synrg	1.12295	2.17791	0.594	0.38	4.44244475865416e-42
Fam114a1	1.11626	2.16784	0.496	0.294	2.21263556335514e-34
Gprc5c	1.11477	2.16561	0.44	0.254	2.85877867438738e-29
Prrg2	1.11377	2.1641	0.598	0.431	2.09234951426378e-34
Casd1	1.10955	2.15779	0.971	0.918	6.32217580516183e-154
Selenop	1.10551	2.15175	0.392	0.221	8.19122896957432e-25
Celf4	1.10412	2.14968	0.439	0.282	4.59820032948474e-22
Plce1	1.09917	2.14231	0.302	0.175	3.76205208923543e-15
Ntm	1.09875	2.14169	0.275	0.163	5.86833103837166e-12
Serinc2	1.09868	2.14158	0.519	0.326	6.52692478465518e-32
Pakap.1	1.08437	2.12045	0.955	0.87	2.12856817739709e-137
Dstyk	1.08275	2.11807	0.626	0.427	1.63746513680777e-42
Uba7	1.08134	2.116	0.329	0.193	1.85569624371387e-16
Ccser1	1.08086	2.11529	0.385	0.22	3.85268619601997e-22
Per3	1.07872	2.11216	0.264	0.151	1.03437536697241e-12
Tspan11	1.07742	2.11025	0.283	0.158	2.28902878027284e-15
Ldb2	1.07503	2.10676	0.694	0.507	2.26992574862544e-43
Flywch2	1.06939	2.09855	0.798	0.614	5.08340733778312e-64
Ncoa1	1.06812	2.0967	0.369	0.216	1.13596222687451e-19
Foxp1	1.06617	2.09386	0.761	0.546	3.3131019123313e-61
Bach2	1.06061	2.08582	0.907	0.745	3.89518112378973e-107
Trp53inp2	1.05972	2.08453	0.352	0.225	9.5187333308199e-14
Sorl1	1.05393	2.07618	0.417	0.24	2.13250868541312e-25
Pbxip1	1.04851	2.0684	0.507	0.324	9.25049013382733e-30
Phactr2	1.04726	2.06661	0.811	0.632	6.36381064223418e-69
Limch1	1.04593	2.0647	0.691	0.471	7.43448645716515e-44
Col5a1	1.03985	2.05602	0.62	0.404	3.70624247844638e-43
Pxk	1.03857	2.05419	0.587	0.382	2.53036234702719e-35
Atp2b4	1.0367	2.05153	0.257	0.154	4.246689148126e-10
Aldh6a1	1.03289	2.04611	0.291	0.173	1.10746168396407e-12
Mpp7	1.03227	2.04524	0.665	0.491	2.3574871838946e-40
Tmem176a	1.02492	2.03484	0.66	0.475	3.06006695755111e-39
Fn1	1.02216	2.03096	0.99	0.953	1.59468170255199e-159
Mpzl2	1.0202	2.0282	0.288	0.171	2.59237376935073e-12
Sgce	1.01443	2.0201	0.706	0.511	1.09055785903232e-49
Tpd52	1.00922	2.01282	0.367	0.236	6.23306835427063e-14
Vamp5	1.0086	2.01195	0.257	0.144	4.01989975335549e-12
Samd4	1.00828	2.01152	0.541	0.367	3.34525472843118e-27
Gas2	0.999588	1.99943	0.805	0.608	3.96766494816879e-66
Metrn	0.995121	1.99325	0.949	0.858	6.84658184571004e-129
Tspyl4	0.993958	1.99164	0.671	0.48	9.6924406669884e-42
Grk3	0.992768	1.99	0.291	0.177	1.60698637672877e-11
Mir100hg	0.990813	1.9873	0.902	0.752	4.95588689826795e-78
Meg3	0.990342	1.98666	0.981	0.834	1.11433601038239e-113
Ahnak	0.989475	1.98546	0.747	0.58	3.93220732293087e-46
Palld	0.985932	1.98059	0.891	0.706	4.31816943488612e-83
Ypel3	0.984645	1.97883	0.869	0.682	1.84640309356025e-80
Six1	0.984149	1.97815	0.523	0.297	5.78939519988516e-36
Islr	0.981985	1.97518	0.358	0.217	4.70339207694542e-16
Pdcd4	0.981507	1.97453	0.949	0.85	3.97695677959886e-102
Smarcd3	0.981483	1.97449	0.556	0.367	1.27710857652706e-31
Adamts7	0.978934	1.97101	0.292	0.171	2.16126298623238e-13
Pdgfrl	0.977429	1.96895	0.273	0.161	1.87652771934669e-11
Serhl	0.975365	1.96614	0.362	0.227	4.91611859988344e-15
Tox	0.971369	1.9607	0.272	0.152	4.04274824739888e-14
Dzip1	0.968449	1.95674	0.648	0.431	1.74865164591484e-42
Eno3	0.968288	1.95652	0.914	0.751	6.08133664095154e-93
Crebrf	0.967993	1.95612	0.253	0.16	1.95940826616614e-07
Wfdc2	0.964151	1.95091	0.637	0.435	8.67543551960971e-39
S100a13	0.960817	1.94641	0.28	0.177	4.75589359893711e-09
Chd3	0.958959	1.94391	0.988	0.934	1.4570754337196e-137
Apoe	0.953035	1.93594	0.493	0.356	2.52705690893395e-16
Hipk3	0.951203	1.93348	0.515	0.349	1.04769371075657e-23
Klhl24	0.941505	1.92053	0.906	0.797	8.70807730122908e-93
Itga6	0.940518	1.91922	0.311	0.199	1.98568520766112e-10
Lpin1	0.935446	1.91248	0.254	0.153	3.19727689832028e-09
Sesn3	0.935093	1.91201	0.934	0.839	7.6932395615709e-100
Fos	0.931896	1.90778	0.903	0.807	2.66292576755725e-54
Nfic	0.931082	1.90671	0.545	0.38	8.97898651235117e-26
Nagk	0.930379	1.90578	0.348	0.218	7.68386283072931e-14
Col23a1	0.926462	1.90061	0.847	0.686	4.2575547010956e-65
Madd	0.923702	1.89698	0.264	0.168	8.26644401492703e-08
Mpp2	0.92298	1.89603	0.414	0.274	1.65520013990978e-15
Sox4	0.91976	1.8918	1	0.996	4.66561327666223e-183
Plgrkt	0.917607	1.88898	0.615	0.448	7.69259279012883e-28
Mtcl1	0.912968	1.88292	0.516	0.353	1.10163325938056e-21
Ccpg1	0.912795	1.88269	0.351	0.226	1.83612669994426e-12
Krtcap3	0.91253	1.88234	0.295	0.193	9.91338602243461e-09
Peli2	0.911836	1.88144	0.59	0.413	4.52164962680611e-30
Clmn	0.909828	1.87882	0.593	0.442	1.75976175443621e-25
Cib2	0.908762	1.87743	0.434	0.294	1.50778474135708e-16
Srgap1	0.908755	1.87742	0.607	0.464	9.15305892410629e-26
Slc12a6	0.90689	1.875	0.381	0.258	3.05226571519144e-12
Olfml3	0.905711	1.87347	0.555	0.364	4.10558493429156e-28
Flrt2	0.905514	1.87321	0.577	0.435	7.9640793480529e-18
Pth1r	0.903815	1.87101	0.824	0.578	3.90075122029102e-68
Tmx4	0.903323	1.87037	0.876	0.728	2.70746317695571e-70
Wdr7	0.90255	1.86937	0.299	0.196	5.5667858208759e-08
Epb41l1	0.902507	1.86931	0.305	0.199	7.23414687641009e-09
Nr2f1	0.90107	1.86745	0.839	0.575	1.53096556139811e-69
Tcf15	0.900745	1.86703	0.642	0.409	6.95847206278942e-44
Maml2	0.899113	1.86492	0.299	0.194	4.00787457318985e-09
Pdgfra	0.898669	1.86435	0.988	0.922	2.03058613046731e-129
Runx2	0.894759	1.8593	0.311	0.133	8.98711612583024e-35
Plxna4	0.893304	1.85742	0.254	0.169	9.99629303472123e-06
Celf2	0.889521	1.85256	0.568	0.365	1.05661639169857e-31
Ppp3ca	0.885483	1.84738	0.977	0.892	4.39145074483848e-103
C1qtnf4	0.885001	1.84677	0.359	0.24	1.45900298369482e-10
Mxd1	0.884875	1.8466	0.46	0.329	6.55704342650009e-15
Gstm1	0.884252	1.84581	0.464	0.326	1.91397824641648e-15
Syne4	0.881124	1.84181	0.455	0.303	4.32571877599038e-18
Snx33	0.878284	1.83819	0.381	0.258	1.15908894555124e-11
Rian	0.87727	1.8369	0.801	0.603	5.61285073343013e-51
Jup	0.876926	1.83646	0.269	0.158	4.27435963109934e-11
Whamm	0.872963	1.83142	0.318	0.217	4.82156037462831e-08
Col25a1	0.871138	1.8291	0.624	0.468	6.73904357002617e-23
Sorbs1	0.871031	1.82897	0.296	0.189	7.55387178584788e-10
Mbnl2	0.869805	1.82742	0.881	0.754	1.50767911551021e-69
Utrn	0.866944	1.8238	0.862	0.715	2.91390491147259e-61
Calcoco1	0.864041	1.82013	0.495	0.375	2.33335377765722e-15
Lpp	0.863043	1.81887	0.883	0.769	5.20913897303315e-69
Taok3	0.860716	1.81594	0.281	0.176	2.37063020469361e-09
Edn3	0.859006	1.81379	0.369	0.24	8.35243879429486e-13
Cd248	0.858573	1.81324	0.555	0.407	1.21297345494665e-21
Rhobtb1	0.858326	1.81293	0.355	0.239	2.1828702835571e-10
Speg	0.855988	1.81	0.501	0.346	9.44637044891532e-20
Zfp467	0.855387	1.80924	0.512	0.369	6.72346227411513e-17
Fbln2	0.854896	1.80863	0.78	0.631	2.29341531834315e-47
Ube2h	0.854549	1.80819	0.87	0.788	5.70567728641918e-58
Prkdc	0.854455	1.80808	0.514	0.386	8.45895169227381e-15
Ablim1	0.854402	1.80801	0.307	0.193	2.09682177812026e-10
Rab36	0.854232	1.8078	0.336	0.226	1.2472016362648e-09
Arhgef10l	0.85423	1.80779	0.432	0.288	3.05352573814469e-16
St8sia2	0.853498	1.80688	0.495	0.36	2.98626635505198e-16
Invs	0.851992	1.80499	0.325	0.239	8.58343367167959e-05
Plpp3	0.851601	1.8045	0.925	0.846	3.25111513527631e-79
Txnip	0.850576	1.80322	0.362	0.236	6.11279964700295e-11
Zfp36	0.850096	1.80262	0.463	0.304	6.27623237495349e-19
Tbx18	0.850054	1.80257	0.862	0.701	1.0911479209265e-59
Dock10	0.847718	1.79965	0.377	0.227	3.99157273536073e-17
Myrf	0.845107	1.7964	0.317	0.197	2.49445351020808e-11
Foxo3	0.844224	1.7953	0.411	0.282	4.02640770567833e-13
Pold4	0.843842	1.79482	0.354	0.237	3.09603430662922e-10
Tenm4	0.84028	1.7904	0.796	0.662	3.37056542446111e-42
Hsd17b11	0.835049	1.78392	0.392	0.288	6.50852113338072e-08
Sfrp2	0.834234	1.78291	0.754	0.684	3.21832471020375e-28
Accs	0.833946	1.78255	0.298	0.189	5.59237225486376e-09
Slc38a6	0.833874	1.78247	0.366	0.248	2.93317930152391e-10
Shd	0.83159	1.77965	0.463	0.33	1.71014082230421e-13
Prkd1	0.83148	1.77951	0.279	0.185	1.16537842712548e-06
Unc5c	0.829666	1.77727	0.602	0.391	2.76281488308335e-30
Zim1	0.829569	1.77715	0.399	0.253	3.07480679349526e-15
Ano10	0.829427	1.77698	0.303	0.212	6.32091580501013e-06
Zfp703	0.828996	1.77645	0.65	0.534	3.31169935936603e-19
Lrrc17	0.827156	1.77418	0.369	0.243	4.75105925616955e-12
Ucp2	0.826933	1.77391	0.566	0.407	6.71852168555138e-21
Slc2a8	0.825447	1.77208	0.258	0.175	2.25555813789759e-05
Cpt1c	0.823926	1.77022	0.279	0.187	3.85312719548621e-06
Rhoj	0.822487	1.76845	0.392	0.205	2.06310370709497e-27
Npnt	0.822115	1.768	0.302	0.187	6.35420410518619e-11
Bbx	0.820426	1.76593	0.922	0.852	1.81281417198842e-71
Rusc1	0.818628	1.76373	0.272	0.175	1.25518964613724e-07
Rabgap1l	0.818464	1.76353	0.366	0.263	7.78511760678316e-08
Glrb	0.813948	1.75802	0.363	0.251	1.67777395018123e-09
Dyrk1b	0.813045	1.75692	0.542	0.389	6.40258386404909e-20
Kctd1	0.812697	1.75649	0.783	0.641	1.65373838005091e-43
Cdh2	0.811009	1.75444	0.833	0.768	2.99916723526278e-34
Rgma	0.808846	1.75181	0.73	0.545	3.62272627997648e-37
Cpq	0.80782	1.75056	0.346	0.249	5.22152497787648e-06
Mirg	0.804386	1.7464	0.389	0.26	4.47093157676217e-12
Abhd4	0.803369	1.74517	0.367	0.246	9.97826124620821e-11
Wbp1l	0.802849	1.74454	0.663	0.545	6.88757582909573e-25
Rcn3	0.801161	1.7425	0.944	0.842	3.76951613124712e-78
Lifr	0.801007	1.74232	0.489	0.347	3.84579117837285e-16
Hist3h2a	0.799233	1.74018	0.25	0.19	0.214647
Hdac11	0.796682	1.7371	0.441	0.305	5.67034172833585e-13
Ccl27a	0.794699	1.73472	0.485	0.354	7.7900349418805e-13
Abat	0.791777	1.73121	0.433	0.321	6.92614945235308e-10
Astn1	0.790082	1.72917	0.254	0.163	1.18680353842723e-06
Igdcc4	0.788472	1.72724	0.339	0.233	8.08828767841916e-08
Arntl	0.788454	1.72722	0.296	0.184	1.32923647100045e-09
Nrep	0.786182	1.7245	0.975	0.94	2.35954363181846e-109
Kif21b	0.784007	1.72191	0.619	0.497	1.80339616364486e-21
Efnb2	0.781752	1.71922	0.788	0.651	2.28135180702191e-36
Elf1	0.779046	1.716	0.455	0.308	3.82415034106571e-15
Slc25a23	0.778769	1.71567	0.302	0.196	3.13774236895605e-08
C1qtnf6	0.77844	1.71528	0.441	0.303	1.00993041131975e-13
Tmem106b	0.77592	1.71228	0.577	0.43	5.14024646523686e-17
Kidins220	0.774989	1.71118	0.538	0.436	5.95881685539993e-11
Ypel5	0.774048	1.71006	0.456	0.336	1.11914971907002e-11
Lbh	0.76985	1.70509	0.582	0.44	7.29146762236468e-19
Fhod3	0.769818	1.70505	0.316	0.211	1.04940894488438e-07
Col1a2	0.768362	1.70333	0.992	0.916	2.88066308158836e-93
Junb	0.767776	1.70264	0.734	0.6	2.13144362338039e-25
Rin2	0.767604	1.70244	0.292	0.18	1.05003296406023e-09
Cadm1	0.767065	1.7018	0.694	0.595	1.08432120148087e-21
Cnp	0.766773	1.70146	0.343	0.228	5.60644371066509e-09
Klf3	0.766464	1.7011	0.813	0.69	1.35206897185462e-40
Mroh1	0.766308	1.70091	0.31	0.198	1.93996498118501e-09
Tnip1	0.766207	1.70079	0.313	0.211	5.15469212716095e-07
Acot1	0.764063	1.69827	0.643	0.509	4.70207020865715e-23
Mfap4	0.764042	1.69824	0.997	0.962	4.36817586070929e-136
Acrbp	0.761582	1.69535	0.26	0.175	3.82003336653792e-05
Igsf3	0.761224	1.69493	0.951	0.884	2.29701961579011e-85
Zdbf2	0.759427	1.69282	0.9	0.807	1.10788551133049e-55
Prxl2a	0.75941	1.6928	0.642	0.488	2.36171382178797e-25
Rnf182	0.75895	1.69226	0.373	0.254	9.38744573667676e-10
Malat1	0.758106	1.69127	1	1	4.71248314830409e-112
AC149090.1	0.757741	1.69084	0.343	0.24	3.77395904353747e-07
Dleu2	0.755383	1.68808	0.786	0.682	5.80287118022694e-32
Klf4	0.754687	1.68727	0.6	0.487	5.24691797304089e-16
Pnmal2	0.754106	1.68659	0.264	0.181	0.00031371
Rhoq	0.754103	1.68658	0.73	0.629	6.32042864014682e-28
Hoxa3	0.753332	1.68568	0.463	0.324	1.30227083459854e-13
Slc4a8	0.753237	1.68557	0.351	0.235	5.06487083952454e-09
Mapk8ip1	0.751898	1.68401	0.574	0.457	9.13736436657004e-16
Pgap1	0.749943	1.68173	0.339	0.262	0.0012015
Gria2	0.748677	1.68025	0.314	0.15	3.1279975548991e-27
Arhgap18	0.74507	1.67606	0.361	0.256	4.44367248433092e-07
Rgs3	0.743795	1.67457	0.559	0.425	1.78014472342882e-17
Hoxb2	0.742024	1.67252	0.449	0.291	3.57353315038953e-17
Csrnp3	0.741342	1.67173	0.556	0.428	7.89018822732433e-14
Usp49	0.741085	1.67143	0.4	0.296	5.04982669670091e-08
Tle5	0.74102	1.67136	0.993	0.979	6.56429894837846e-147
Alx4	0.740464	1.67071	0.512	0.312	4.55273232159513e-25
Egr1	0.738679	1.66865	0.667	0.527	2.28994421368813e-17
Fndc3b	0.738135	1.66802	0.469	0.358	1.08691507863724e-08
Ctf1	0.737858	1.6677	0.347	0.243	3.31297764313655e-07
Letm2	0.737209	1.66695	0.343	0.26	0.000472551
H19	0.73694	1.66664	1	1	5.61648617801653e-138
Orai3	0.736743	1.66641	0.281	0.201	0.00151962
Dbp	0.736441	1.66606	0.26	0.184	0.00161887
Ssbp2	0.736129	1.6657	0.971	0.896	5.0811525249347e-80
Slc9a3r2	0.735744	1.66526	0.593	0.481	1.1013767195192e-15
Rubcn	0.735153	1.66457	0.32	0.229	7.52822254810278e-05
Natd1	0.733742	1.66295	0.355	0.261	1.49226319739875e-05
Csrp1	0.733181	1.6623	0.56	0.434	1.29357848043434e-15
Blvrb	0.732806	1.66187	0.546	0.427	4.9155786875814e-14
Plod2	0.732484	1.6615	0.776	0.652	8.2343416724334e-34
Sema5a	0.730228	1.6589	0.81	0.679	3.16326487654647e-30
Dusp1	0.729819	1.65843	0.653	0.536	8.81377759370951e-21
Sfi1	0.729805	1.65841	0.266	0.199	0.0734116
Zfp949	0.729061	1.65756	0.265	0.199	0.100064
Zfp512b	0.728271	1.65665	0.514	0.389	2.38553781816588e-12
Btbd9	0.727997	1.65634	0.714	0.605	2.70554953606568e-26
Rapgef2	0.727632	1.65592	0.661	0.522	8.68809785610865e-24
Nfib	0.727034	1.65523	0.799	0.695	1.03933930165622e-33
Cox6b2	0.726646	1.65479	0.544	0.421	1.75006003986257e-11
Grina	0.72627	1.65436	0.393	0.317	0.00178619
Tshz1	0.726115	1.65418	0.902	0.799	2.60354758801264e-57
Pink1	0.725668	1.65367	0.455	0.339	4.61964684232771e-10
Naa80	0.724594	1.65244	0.32	0.222	5.19874590020276e-06
Rai14	0.72374	1.65146	0.913	0.88	4.09930754974279e-56
Col11a1	0.722298	1.64981	0.755	0.643	8.43901574940356e-26
Mras	0.721563	1.64897	0.56	0.441	7.37012459521585e-14
Trerf1	0.721475	1.64887	0.627	0.517	1.8206361496941e-18
Airn	0.719675	1.64681	0.575	0.437	1.47943176784839e-18
Tppp3	0.719108	1.64616	0.257	0.188	0.0227298
Efnb3	0.718194	1.64512	0.855	0.747	5.65657159112862e-53
Itgb8	0.715676	1.64225	0.27	0.182	3.34378099878738e-05
Tnrc18	0.714574	1.641	0.936	0.886	1.67174694677218e-71
Zfhx2	0.714504	1.64092	0.527	0.424	1.66360947813911e-11
Ccng2	0.713836	1.64016	0.725	0.61	8.48304726155208e-28
Mme	0.713818	1.64014	0.536	0.388	7.24211787813e-15
Pdlim2	0.712622	1.63878	0.359	0.25	1.92757598206251e-07
Cd59a	0.712161	1.63826	0.441	0.323	5.10033592184746e-09
Kalrn	0.711966	1.63804	0.471	0.354	5.29867969534931e-11
Fras1	0.711918	1.63798	0.311	0.219	3.32897892093757e-05
Fbn1	0.711487	1.63749	0.471	0.344	1.50461916984352e-12
Map1a	0.710623	1.63651	0.331	0.233	4.23160258237335e-06
Rhoc	0.709435	1.63516	0.967	0.922	3.98800202567353e-83
Homer2	0.708767	1.63441	0.723	0.584	1.98268637268908e-29
Haghl	0.708463	1.63406	0.551	0.453	2.33296819305742e-11
Tbc1d24	0.706493	1.63183	0.272	0.197	0.00300057
Fam184a	0.705059	1.63021	0.283	0.198	0.000294458
Cyp2j6	0.703899	1.6289	0.266	0.184	0.000333849
Sft2d2	0.703807	1.6288	0.286	0.202	0.000406939
Eldr	0.703264	1.62818	0.337	0.247	4.050731831008e-05
Adgra2	0.703163	1.62807	0.62	0.5	5.11580232493688e-18
Wdr19	0.702229	1.62702	0.335	0.244	3.31046924872992e-05
Pxmp4	0.701397	1.62608	0.374	0.287	7.45120387077108e-05
Fgfrl1	0.700946	1.62557	0.762	0.655	1.16424592547546e-32
Wdr86	0.698656	1.62299	0.407	0.306	9.44310704894878e-07
Olfml1	0.698454	1.62277	0.355	0.256	5.74446423845585e-06
Ephb3	0.697525	1.62172	0.622	0.494	1.9009764487346e-20
Pik3r3	0.697328	1.6215	0.723	0.608	1.26624891723554e-21
Magi3	0.697306	1.62147	0.439	0.338	3.59440536177322e-07
Tcn2	0.695357	1.61928	0.298	0.201	5.3079518138056e-06
Carf	0.695228	1.61914	0.275	0.199	0.00517298
Zadh2	0.694195	1.61798	0.649	0.528	2.48165575217826e-18
Slc22a17	0.693398	1.61709	0.578	0.454	3.58946956950269e-14
Zhx1	0.69199	1.61551	0.682	0.57	6.37326034894274e-20
Evi5l	0.690457	1.6138	0.26	0.192	0.0399948
Iglon5	0.689538	1.61277	0.384	0.265	2.74477984437283e-09
Hdac5	0.68921	1.6124	0.415	0.314	7.65817160935694e-07
P3h3	0.688417	1.61151	0.583	0.482	3.02419818635537e-14
Kcnmb4os2	0.688011	1.61106	0.27	0.197	0.00877929
Ganc	0.687164	1.61012	0.337	0.256	0.00103305
Gpc6	0.686924	1.60985	0.945	0.853	2.13508079942987e-64
Plin3	0.68582	1.60862	0.854	0.762	1.35627652957228e-44
Crip1	0.685732	1.60852	0.437	0.339	4.75228773402136e-07
Acadvl	0.685547	1.60831	0.47	0.365	1.00874464488718e-07
Stat3	0.685352	1.60809	0.444	0.346	1.48254437632989e-07
Myadm	0.685074	1.60778	0.485	0.369	2.42454006289917e-11
Ctdspl	0.6846	1.60726	0.466	0.353	6.03149749971002e-10
Fosb	0.68367	1.60622	0.836	0.761	3.14252405376273e-22
Pkd2	0.679012	1.60104	0.77	0.668	4.84738102289207e-29
Uvssa	0.678994	1.60102	0.548	0.426	3.33285873169217e-12
Syt11	0.67897	1.601	0.68	0.568	3.95004420070638e-23
Zfyve1	0.677926	1.59984	0.415	0.327	0.000106314
Npc1	0.677274	1.59912	0.574	0.452	1.18061291313236e-12
Fuom	0.676505	1.59826	0.441	0.338	1.05801102236743e-07
Six5	0.674626	1.59618	0.392	0.296	6.12733755170174e-06
Tmem151b	0.674435	1.59597	0.257	0.185	0.0138723
Csgalnact2	0.673653	1.59511	0.255	0.195	0.320609
Nfat5	0.673251	1.59466	0.821	0.727	8.84891526505438e-34
Mrc2	0.672927	1.5943	0.628	0.509	1.21945077542896e-16
Ech1	0.672586	1.59393	0.805	0.7	1.39907298808241e-34
Wwox	0.67159	1.59283	0.321	0.236	0.000351303
Snhg18	0.670655	1.5918	0.787	0.685	2.62996852758792e-30
Vamp8	0.67053	1.59166	0.846	0.734	2.47161396593337e-42
Gnpda1	0.669622	1.59066	0.413	0.319	9.10802175094414e-06
Mecom	0.668593	1.58952	0.999	0.985	1.08504677831049e-133
Parvb	0.668486	1.5894	0.478	0.356	2.31677943274714e-11
Gstz1	0.668463	1.58938	0.537	0.418	1.54242535715309e-12
Smim14	0.668292	1.58919	0.653	0.527	5.92365701025218e-18
Slc39a13	0.667574	1.5884	0.377	0.286	1.66153111538953e-05
Cbx4	0.667176	1.58796	0.352	0.281	0.0065837
Ttc28	0.666517	1.58724	0.876	0.807	9.03661212240264e-51
Zfp618	0.66651	1.58723	0.794	0.706	6.42202077567336e-36
Ppp1r9a	0.664242	1.58474	0.835	0.739	4.31729563943276e-38
Gdpd1	0.664136	1.58462	0.484	0.395	8.51579841265506e-06
Ctns	0.663391	1.5838	0.27	0.191	0.000744325
Abr	0.663351	1.58376	0.577	0.488	5.15359621172834e-11
Bicd1	0.6632	1.58359	0.324	0.244	0.00409046
Trappc6a	0.661742	1.58199	0.79	0.668	4.51374910793923e-32
Polr3gl	0.661357	1.58157	0.56	0.45	1.13909840352921e-12
Bphl	0.660828	1.58099	0.571	0.469	8.73686167253113e-11
Maml3	0.659667	1.57972	0.671	0.559	7.13425571882404e-16
Colec12	0.659615	1.57966	0.75	0.629	1.10903152128171e-22
Map3k1	0.659609	1.57965	0.541	0.461	3.70523494725803e-07
Ebf1	0.65938	1.5794	0.798	0.627	1.4638915077494e-32
Kcnmb4	0.658521	1.57846	0.48	0.39	1.65550960971073e-06
Abca5	0.656737	1.57651	0.287	0.213	0.00700766
Mov10	0.656598	1.57636	0.529	0.436	1.30334588718792e-08
Spsb1	0.654997	1.57461	0.505	0.418	9.86261030103453e-08
Edem2	0.654589	1.57417	0.404	0.307	4.83154942435277e-06
Grik5	0.653525	1.57301	0.501	0.392	3.62901621613267e-11
Tmem260	0.65289	1.57232	0.421	0.331	2.27340365157252e-05
Hyal1	0.651112	1.57038	0.257	0.185	0.0275339
Arhgef25	0.650877	1.57012	0.735	0.631	2.16638546679215e-24
Lrrc61	0.650462	1.56967	0.257	0.185	0.0300615
Nipsnap2	0.649694	1.56884	0.723	0.624	6.08343147321331e-21
Ngly1	0.648337	1.56736	0.358	0.282	0.00667913
Med13l	0.647834	1.56681	0.876	0.76	5.26547060281673e-45
Hoxa7	0.646302	1.56515	0.82	0.7	3.94120225793163e-38
Grb10	0.645358	1.56413	0.999	0.998	1.2154136719914e-142
Mir99ahg	0.644257	1.56293	0.923	0.802	8.79619470150404e-49
Thbs3	0.644255	1.56293	0.25	0.176	0.0108952
Mbd5	0.643425	1.56203	0.518	0.421	2.90431327020164e-08
Kcnq1ot1	0.643419	1.56203	0.99	0.98	1.07071089091893e-51
Fzd7	0.64226	1.56077	0.637	0.507	6.14307021860937e-16
Dlg5	0.642053	1.56055	0.829	0.759	2.62961625239132e-37
Reck	0.641963	1.56045	0.485	0.391	1.42743862343193e-06
Camk1	0.641866	1.56035	0.619	0.506	4.76676755522313e-15
Fli1	0.641752	1.56022	0.939	0.797	4.59629753825398e-55
Tusc1	0.641349	1.55979	0.295	0.229	0.112902
Rspo4	0.639351	1.55763	0.413	0.266	1.40420256431154e-13
Gpx3	0.638178	1.55636	0.34	0.248	2.61140725065549e-05
Dock4	0.636755	1.55483	0.549	0.447	1.60438332078716e-08
Shroom3	0.636348	1.55439	0.307	0.235	0.03135
Ptgfrn	0.635255	1.55321	0.687	0.604	2.50886086143795e-17
Nid2	0.634794	1.55272	0.668	0.55	7.18775792344612e-19
Ckb	0.634074	1.55194	0.354	0.3	1
Cdk19	0.633826	1.55167	0.577	0.458	7.1075149762334e-15
Pck2	0.632049	1.54976	0.381	0.299	0.000681165
Ilvbl	0.631063	1.54871	0.421	0.335	0.000101705
Vat1	0.630457	1.54806	0.314	0.241	0.0162855
Tmtc2	0.630359	1.54795	0.41	0.301	8.16052528275488e-07
Akna	0.629546	1.54708	0.351	0.261	0.000166567
Zfand2b	0.629319	1.54684	0.482	0.395	8.95376088562651e-07
Klc4	0.629187	1.54669	0.4	0.308	4.46774519659509e-05
Ikzf4	0.62909	1.54659	0.292	0.217	0.0043293
Triqk	0.62902	1.54651	0.284	0.207	0.00865796
Tead3	0.628387	1.54584	0.466	0.36	1.67093591775563e-07
Zfp667	0.62813	1.54556	0.321	0.248	0.0200585
Fbxl20	0.62766	1.54506	0.527	0.413	3.54377286226937e-10
Kif16b	0.626848	1.54419	0.418	0.327	0.000125984
Srr	0.624441	1.54161	0.27	0.203	0.0829853
Creb3l2	0.622275	1.5393	0.672	0.578	2.01876751034957e-15
Tiam1	0.622235	1.53926	0.697	0.615	1.71297704105859e-15
Mmp16	0.622084	1.5391	0.609	0.515	9.89998963855173e-12
Tmem205	0.62181	1.5388	0.451	0.368	0.000407964
Arl6ip5	0.621799	1.53879	0.551	0.44	9.59723290519542e-10
Dtx3	0.620767	1.53769	0.755	0.674	5.06740375518057e-21
March2	0.620639	1.53756	0.44	0.353	0.000158965
Tango2	0.620438	1.53734	0.279	0.207	0.0281786
Slc50a1	0.62039	1.53729	0.607	0.488	3.76180464911661e-13
Stim1	0.620191	1.53708	0.305	0.232	0.0173384
Prag1	0.620039	1.53692	0.322	0.241	0.00414247
Senp7	0.620025	1.5369	0.837	0.736	2.68067081358515e-32
Mtch1	0.619758	1.53662	0.997	0.992	2.96578334147458e-127
Syt14	0.619017	1.53583	0.464	0.366	2.8630147733529e-06
Pcdh17	0.618295	1.53506	0.287	0.192	3.33583945023874e-06
Nlgn2	0.618178	1.53494	0.307	0.229	0.00342462
Hsd11b2	0.617798	1.53453	0.925	0.844	5.24607059802871e-44
Selenom	0.616713	1.53338	0.708	0.619	1.96332999875696e-16
Ppp2r3a	0.614219	1.53073	0.687	0.601	2.01097861713949e-15
Tshz3	0.614097	1.5306	0.607	0.466	6.23917445553244e-16
St6gal1	0.613173	1.52962	0.433	0.364	0.00221377
Pitpnc1	0.611389	1.52773	0.898	0.825	1.37913578854085e-42
Tcaf1	0.61128	1.52761	0.923	0.875	1.87565173031712e-45
Slc44a1	0.610847	1.52716	0.362	0.29	0.0483012
Synj1	0.61043	1.52671	0.255	0.204	1
Rab3il1	0.610296	1.52657	0.452	0.347	1.4003120231247e-07
Chpf2	0.609332	1.52555	0.281	0.215	0.163496
Atp11a	0.609258	1.52547	0.351	0.252	4.15917382112654e-05
Cchcr1	0.608791	1.52498	0.367	0.271	9.42015897079505e-05
Ppp1r12b	0.608604	1.52478	0.26	0.196	0.201787
Epha5	0.605724	1.52174	0.377	0.281	1.67354233707615e-05
Tecpr1	0.605664	1.52168	0.354	0.281	0.0709162
Aff1	0.605518	1.52152	0.277	0.216	0.527801
Igdcc3	0.605197	1.52119	0.985	0.959	1.72491446205225e-72
Tmem44	0.604675	1.52064	0.333	0.252	0.00146588
Ccdc136	0.6043	1.52024	0.695	0.62	9.14635549179228e-15
Tmem265	0.603525	1.51942	0.273	0.217	1
Nedd4l	0.602425	1.51827	0.279	0.215	0.195084
Fuz	0.602315	1.51815	0.288	0.214	0.0313355
Aff3	0.60204	1.51786	0.859	0.751	2.42026318561982e-36
Xpr1	0.60171	1.51751	0.657	0.56	8.94297884067488e-14
Mvb12b	0.601376	1.51716	0.534	0.44	2.34252094926598e-09
Rdh10	0.599938	1.51565	0.291	0.22	0.0366248
Trim2	0.599757	1.51546	0.428	0.328	1.21194885230418e-06
Pou2f2	0.599272	1.51495	0.261	0.191	0.0386368
Lrp1	0.597748	1.51335	0.839	0.756	3.71205534517849e-32
Lhfpl2	0.597454	1.51304	0.697	0.59	1.13991824702142e-17
Kank1	0.597017	1.51259	0.488	0.38	1.85894763271429e-08
Dhx57	0.595615	1.51112	0.635	0.555	5.14235182793625e-11
Mfsd11	0.595509	1.51101	0.309	0.229	0.00216443
Ica1	0.595232	1.51072	0.273	0.197	0.0114512
Phf21a	0.595115	1.51059	0.847	0.766	1.066857339892e-29
Narf	0.594958	1.51043	0.723	0.633	1.83737208315225e-19
Etaa1os	0.593784	1.5092	0.301	0.225	0.0133424
Auts2	0.593772	1.50919	0.992	0.991	1.24121128492197e-91
Zbtb16	0.593692	1.5091	0.537	0.444	1.20809126396573e-08
Kirrel	0.593123	1.50851	0.561	0.459	2.31607131040923e-10
Smpd1	0.592632	1.508	0.355	0.294	0.377193
Anxa6	0.592403	1.50776	0.419	0.331	0.00037402
Dlg4	0.592081	1.50742	0.693	0.6	6.90682251033924e-18
Acp2	0.591972	1.50731	0.49	0.422	0.000345059
Sipa1l2	0.591942	1.50727	0.318	0.252	0.227942
Ncam1	0.590971	1.50626	0.656	0.55	1.34761321138592e-13
Wdfy1	0.590414	1.50568	0.639	0.545	2.07111869361803e-12
Mob3b	0.590182	1.50544	0.284	0.225	1
Spsb4	0.590156	1.50541	0.724	0.6	4.93088056115861e-22
Grn	0.589997	1.50524	0.63	0.523	1.35370807015491e-13
Zfp810	0.5898	1.50504	0.43	0.34	2.74889570990698e-05
Prdm5	0.589711	1.50494	0.493	0.393	2.0650709032308e-07
Large1	0.589663	1.50489	0.362	0.285	0.022758
Hbp1	0.588053	1.50322	0.876	0.771	8.03225069832227e-36
Gdf11	0.587554	1.5027	0.811	0.751	8.3411181316791e-25
Gli3	0.586781	1.50189	0.973	0.926	1.23405065508236e-64
Shisa5	0.585983	1.50106	0.411	0.328	0.000376385
Decr2	0.585565	1.50063	0.318	0.256	0.411649
Wwp1	0.584224	1.49923	0.788	0.722	4.62858743964554e-19
Sorbs3	0.583437	1.49842	0.318	0.252	0.244964
Fig4	0.583026	1.49799	0.269	0.211	1
Agrn	0.582881	1.49784	0.566	0.492	1.58544171834394e-07
Grk5	0.582174	1.4971	0.426	0.33	5.69048271101142e-05
Lrrc56	0.582113	1.49704	0.286	0.22	0.252869
Lyst	0.581381	1.49628	0.37	0.288	0.000610001
Ppm1l	0.581059	1.49595	0.495	0.399	3.97416692377967e-06
Oxld1	0.580678	1.49555	0.262	0.208	1
Sorbs2	0.580415	1.49528	0.425	0.281	1.60395593816412e-12
Acaa2	0.579867	1.49471	0.657	0.561	6.89243051473085e-15
Acox1	0.579014	1.49383	0.372	0.288	0.00178501
Exoc6b	0.578027	1.49281	0.608	0.483	1.55748760008581e-14
Eea1	0.577004	1.49175	0.556	0.446	4.45660065669542e-09
Tmem198b	0.576991	1.49173	0.311	0.245	0.268027
Abcd4	0.576161	1.49088	0.337	0.258	0.00343842
Hint3	0.575826	1.49053	0.434	0.363	0.00799406
Cotl1	0.575783	1.49049	0.751	0.667	2.63400128075589e-17
Ptpn14	0.575225	1.48991	0.422	0.334	0.000188392
Gaa	0.574679	1.48935	0.294	0.234	0.592389
Zhx3	0.574145	1.48879	0.276	0.213	0.419435
Fahd2a	0.573506	1.48814	0.365	0.294	0.035698
Aldh2	0.572791	1.4874	0.94	0.924	2.07500005982602e-53
Pcdhga12	0.57231	1.4869	0.302	0.235	0.216791
Arhgef10	0.571649	1.48622	0.347	0.266	0.00785392
Bcl9l	0.571158	1.48572	0.66	0.593	2.68579229381603e-11
Kmt2e	0.57113	1.48569	0.982	0.952	1.9202648802947e-67
Peg3	0.570866	1.48542	1	1	1.23128668034592e-103
Arhgef12	0.57084	1.48539	0.866	0.819	1.75356096212971e-33
Zfp516	0.570826	1.48537	0.892	0.829	1.17518025614491e-35
Smim8	0.570517	1.48506	0.623	0.56	1.77409629282786e-08
Tshz2	0.570266	1.4848	0.922	0.88	3.28429135419104e-38
Acvr1b	0.570056	1.48458	0.261	0.207	1
Plekhh2	0.56834	1.48282	0.395	0.314	0.00295107
Fkbp14	0.568215	1.48269	0.314	0.259	1
Fmnl2	0.568084	1.48255	0.799	0.737	1.43558246550955e-19
S1pr3	0.56772	1.48218	0.753	0.638	9.23714145270564e-22
Arid5b	0.567276	1.48172	0.884	0.821	2.30946622555526e-29
Ift140	0.56567	1.48007	0.404	0.32	0.000565279
Lnpep	0.565606	1.48001	0.779	0.693	9.31559012547413e-23
Usp29	0.565571	1.47997	0.876	0.804	7.95850143410773e-30
Nicn1	0.562471	1.4768	0.587	0.504	3.78583038482865e-08
Igf2	0.56218	1.4765	1	0.998	1.99088916211941e-86
Tob1	0.56058	1.47486	0.575	0.488	1.24400294623118e-08
Slc25a20	0.560072	1.47434	0.361	0.286	0.0294658
Tpra1	0.559945	1.47421	0.262	0.202	0.74554
Slc2a4	0.55983	1.4741	0.305	0.239	0.224475
Tvp23a	0.558936	1.47318	0.305	0.225	0.0203544
Fcor	0.558649	1.47289	0.265	0.218	1
Numbl	0.557974	1.4722	0.257	0.208	1
Slc4a2	0.557665	1.47188	0.519	0.437	1.28130249437802e-06
Itpr1	0.557492	1.47171	0.444	0.384	0.077963
Bcl2l11	0.557232	1.47144	0.682	0.631	4.52445872398007e-09
Rdm1	0.556989	1.4712	0.422	0.354	0.0768356
Ctsc	0.556889	1.47109	0.327	0.278	1
Wdr91	0.55555	1.46973	0.258	0.202	1
Pcolce	0.55549	1.46967	0.839	0.772	3.77520429620303e-28
Rras	0.555317	1.46949	0.407	0.341	0.0815164
Adcy6	0.555261	1.46943	0.495	0.411	3.93887008318173e-06
Tia1	0.554748	1.46891	0.985	0.966	5.58499434847284e-63
Fam234a	0.554731	1.4689	0.29	0.232	1
Psap	0.554515	1.46867	0.772	0.706	4.61845466745868e-21
Setbp1	0.552567	1.46669	0.833	0.757	1.2637885612644e-24
Fam168a	0.552357	1.46648	0.874	0.822	1.9532628066828e-32
Exoc4	0.551428	1.46554	0.689	0.609	1.52847733389455e-13
Csad	0.550706	1.4648	0.542	0.457	1.18949356478061e-07
Fbxw9	0.548959	1.46303	0.399	0.334	0.105098
Prkd2	0.548695	1.46276	0.339	0.263	0.0285185
Dipk1b	0.548004	1.46206	0.617	0.545	5.20165453690173e-08
Aamdc	0.547551	1.4616	0.561	0.486	1.48634743939329e-07
Acer2	0.546055	1.46009	0.366	0.297	0.252563
Nphp3	0.545783	1.45981	0.291	0.243	1
Fzd2	0.545741	1.45977	0.996	0.981	1.06876980127676e-86
Ptprs	0.545069	1.45909	0.934	0.896	2.91948695516923e-49
Ddr2	0.544774	1.45879	0.888	0.848	1.67596972296293e-34
Fibin	0.54438	1.45839	0.68	0.426	4.62043125326873e-35
Rabac1	0.543636	1.45764	0.691	0.627	1.86663044522002e-12
Dcaf8	0.543594	1.4576	0.948	0.922	3.06441008476456e-45
Gng3	0.543319	1.45732	0.309	0.247	1
Lsr	0.543131	1.45713	0.321	0.252	0.0704898
Daam1	0.542972	1.45697	0.637	0.577	2.9762263525242e-07
Snx15	0.542765	1.45676	0.451	0.377	0.00468724
Cplx2	0.542076	1.45607	0.354	0.273	0.00519
Clip3	0.541711	1.4557	0.82	0.745	1.39187906174353e-25
Tfb1m	0.541481	1.45547	0.327	0.261	0.925341
Amn1	0.540927	1.45491	0.697	0.619	1.78899602094253e-12
Tcf7l2	0.540042	1.45401	0.971	0.921	1.32165477935569e-54
Nsun4	0.539358	1.45333	0.283	0.234	1
Mgst3	0.53928	1.45325	0.623	0.508	8.55240751908293e-12
Irgq	0.538719	1.45268	0.408	0.334	0.0239623
Pick1	0.538506	1.45247	0.489	0.411	5.41267714523764e-05
Iffo1	0.538456	1.45242	0.302	0.245	1
Pnrc1	0.537297	1.45125	0.986	0.971	5.09381695009486e-70
Alg2	0.537287	1.45124	0.637	0.554	5.94037564845836e-09
Kdm4a	0.536938	1.45089	0.757	0.7	7.98518274384393e-15
Efemp2	0.536925	1.45088	0.673	0.609	4.52859447811041e-14
Gse1	0.535971	1.44992	0.564	0.475	4.32341214834395e-07
Hcfc2	0.535796	1.44974	0.373	0.308	0.290949
Adgrl3	0.535574	1.44952	0.69	0.594	4.61110686425463e-12
Ccn1	0.535145	1.44909	0.843	0.788	2.80525185718178e-18
Usp32	0.534842	1.44878	0.415	0.336	0.00224212
Slc25a36	0.533236	1.44717	0.816	0.745	1.24988478793929e-19
Xrcc5	0.531502	1.44543	0.887	0.83	5.67010997805512e-32
Tenm3	0.531085	1.44502	0.899	0.852	2.11753048474778e-31
Wbp1	0.530494	1.44442	0.899	0.853	3.8241700759904e-34
Bbs9	0.530429	1.44436	0.303	0.233	0.129428
Epb41l3	0.529825	1.44375	0.594	0.509	6.19867243718415e-09
Btd	0.527846	1.44177	0.25	0.197	1
Sema4g	0.527295	1.44122	0.311	0.238	0.0361783
Sertad3	0.526675	1.44061	0.46	0.384	0.00313892
H2-Ke6	0.526362	1.44029	0.5	0.406	2.35205860104071e-05
Gab1	0.525534	1.43947	0.493	0.412	3.76054371487671e-05
Gdap2	0.525169	1.4391	0.44	0.37	0.0133623
Hoxb5	0.524731	1.43867	0.316	0.162	6.74346068646001e-20
Msrb2	0.524444	1.43838	0.279	0.234	1
Gabarap	0.524053	1.43799	0.999	0.998	3.42860973303241e-114
Ascc1	0.523834	1.43777	0.664	0.576	6.11731082575863e-11
Cacnb3	0.523773	1.43771	0.415	0.353	1
Fbxo41	0.523431	1.43737	0.26	0.187	0.0302489
Psme2	0.52342	1.43736	0.872	0.833	9.97423153903548e-28
Cnppd1	0.523232	1.43717	0.421	0.357	0.1012
Trappc9	0.523044	1.43698	0.384	0.322	0.339301
Smarcc2	0.522738	1.43668	0.881	0.832	2.12389868502826e-32
Hlcs	0.522311	1.43625	0.317	0.257	1
Nudt14	0.522303	1.43625	0.54	0.479	0.000913685
Eml1	0.522266	1.43621	0.466	0.423	1
Ankrd12	0.522127	1.43607	0.75	0.658	8.00714046970713e-17
Rgl2	0.521892	1.43584	0.463	0.396	0.0447232
Chkb	0.521821	1.43577	0.418	0.376	1
Tmem18	0.521712	1.43566	0.343	0.269	0.0832035
Ptgr2	0.521245	1.43519	0.31	0.257	1
Zfp870	0.520517	1.43447	0.291	0.232	1
Kmt2c	0.520452	1.4344	0.82	0.753	3.98305355985579e-24
Arl4c	0.51907	1.43303	0.444	0.342	8.82569081560692e-06
Sdccag8	0.51858	1.43254	0.288	0.25	1
Capns1	0.516426	1.43041	0.951	0.923	2.00165271333376e-40
Nudt22	0.516315	1.4303	0.448	0.378	0.00558305
Lgals1	0.515973	1.42996	0.995	0.993	1.333126190057e-68
Gnb5	0.515721	1.42971	0.351	0.296	1
Sertad1	0.515671	1.42966	0.414	0.343	0.0551275
Vps37d	0.514805	1.4288	0.393	0.321	0.089644
Bicc1	0.513625	1.42763	0.49	0.405	0.000160059
Nsmf	0.513591	1.4276	0.342	0.292	1
Fhod1	0.513536	1.42754	0.343	0.283	0.927207
Vkorc1	0.51328	1.42729	0.626	0.546	4.8576585452235e-08
Supt3	0.513133	1.42715	0.633	0.541	4.94418563076741e-09
Pias3	0.513061	1.42707	0.37	0.301	0.329999
Zfand1	0.512811	1.42683	0.654	0.579	8.47592790302523e-08
Heca	0.512578	1.4266	0.365	0.297	0.228127
Pmepa1	0.511057	1.42509	0.544	0.471	2.77218093076451e-06
Dse	0.510791	1.42483	0.652	0.579	8.81277373859514e-10
Khnyn	0.510528	1.42457	0.583	0.531	4.06800036960602e-05
Alg1	0.509407	1.42346	0.251	0.2	1
Elmod2	0.50866	1.42273	0.447	0.367	0.00893722
Cox7a2l	0.508592	1.42266	0.996	0.995	4.78564999558978e-96
Stx17	0.508471	1.42254	0.504	0.435	0.0125284
Ltbr	0.507867	1.42195	0.478	0.392	0.000206598
Neu1	0.507604	1.42169	0.283	0.224	1
Bmp1	0.507323	1.42141	0.809	0.735	3.63172237873815e-20
Gpr161	0.507322	1.42141	0.316	0.24	0.0765618
Lyplal1	0.505898	1.42001	0.551	0.484	0.000118125
Akt3	0.505761	1.41987	0.574	0.487	3.15534135786917e-06
Tnrc6b	0.505237	1.41936	0.945	0.918	3.69424210774193e-38
Tmem38b	0.504904	1.41903	0.302	0.241	1
Vgll4	0.504313	1.41845	0.926	0.901	7.41804717210909e-36
Nynrin	0.503454	1.4176	0.917	0.873	9.2133370336961e-34
Lmna	0.502661	1.41682	0.262	0.222	1
Arfgap3	0.501987	1.41616	0.484	0.402	0.000116572
Vwa8	0.501688	1.41587	0.257	0.211	1
Hspa12b	0.501556	1.41574	0.378	0.315	0.617425
Fuca1	0.501135	1.41533	0.586	0.52	4.8350966154853e-05
Sacs	0.501074	1.41527	0.425	0.364	0.219395
Tspyl1	0.500325	1.41453	0.72	0.659	1.27832593482773e-14
Robo2	0.500187	1.4144	0.859	0.797	8.50348615625029e-24
Sort1	0.500159	1.41437	0.495	0.417	0.00135624
Akap7	0.499559	1.41378	0.455	0.392	0.52536
Zcchc24	0.499137	1.41337	0.52	0.421	2.6393355141541e-05
Wasf3	0.49909	1.41332	0.391	0.342	1
Arrb1	0.498915	1.41315	0.268	0.209	1
Yipf2	0.497517	1.41178	0.281	0.21	0.0631503
Macrod2	0.497379	1.41165	0.372	0.307	0.517711
Hoxd4	0.497151	1.41142	0.635	0.546	1.55800821034054e-08
Mif4gd	0.496906	1.41118	0.292	0.234	1
Mgmt	0.496712	1.41099	0.272	0.229	1
Clip2	0.496645	1.41093	0.575	0.49	2.30086745876165e-06
Sirt5	0.496021	1.41032	0.474	0.401	0.0173728
B3glct	0.495811	1.41011	0.71	0.655	6.47546248500077e-12
Sp4	0.495682	1.40999	0.619	0.547	2.69286150041468e-09
Eml3	0.494513	1.40884	0.398	0.336	1
Ptgr1	0.493836	1.40818	0.434	0.345	0.0011715
Gpx7	0.49359	1.40794	0.645	0.562	1.7355464494267e-07
Primpol	0.493576	1.40793	0.287	0.225	1
Foxn3	0.493568	1.40792	0.923	0.911	8.91920828478364e-33
Nrp1	0.492856	1.40723	0.654	0.568	6.88721627238797e-06
Zfp651	0.492331	1.40672	0.369	0.285	0.0110733
Id2	0.492171	1.40656	0.948	0.912	8.25054843035781e-42
Spaca6	0.492139	1.40653	0.795	0.754	1.14679396879973e-12
Id3	0.491919	1.40631	0.98	0.919	1.06643033033946e-41
Nav1	0.491179	1.40559	0.775	0.705	3.04810462144512e-12
Arrdc3	0.490934	1.40535	0.638	0.563	1.18330565695241e-07
Upp2	0.490463	1.4049	0.311	0.258	1
Plppr3	0.489886	1.40433	0.721	0.649	1.48112264367302e-12
Dag1	0.489712	1.40416	0.68	0.612	1.32971534356203e-10
Rtkn	0.489553	1.40401	0.545	0.463	1.20263876849178e-05
Gkap1	0.489382	1.40384	0.755	0.657	2.83857431020763e-15
Lrp5	0.489366	1.40383	0.493	0.405	2.96504253356691e-05
Stambp	0.489178	1.40365	0.423	0.351	0.0220517
Tmed3	0.488945	1.40342	0.597	0.537	1.26573795011554e-05
Pdlim7	0.488848	1.40332	0.934	0.899	1.10243267243106e-38
Sox12	0.486945	1.40147	0.922	0.904	8.48529044156398e-31
Gng2	0.486238	1.40079	0.851	0.848	6.64185971930496e-19
Pcmtd2	0.485929	1.40049	0.676	0.616	6.30382217990734e-08
Zfp319	0.485914	1.40047	0.418	0.348	0.0375589
Ulk2	0.484692	1.39929	0.526	0.462	0.00535872
D3Ertd751e	0.484568	1.39917	0.417	0.361	1
Fam189b	0.484315	1.39892	0.398	0.329	0.446411
Camk2d	0.483584	1.39821	0.508	0.421	0.00122726
Arid1b	0.483458	1.39809	0.79	0.741	1.92184605884415e-16
Rfx5	0.482629	1.39729	0.286	0.24	1
Scarf2	0.482608	1.39727	0.739	0.658	5.0086036123379e-14
Mylip	0.482291	1.39696	0.57	0.461	1.56824925383597e-08
Pigp	0.481722	1.39641	0.846	0.805	9.24003402504895e-22
Malt1	0.481601	1.39629	0.359	0.29	0.0731888
Trafd1	0.481417	1.39611	0.526	0.445	8.20895417056562e-05
Atat1	0.480381	1.39511	0.794	0.744	7.45255154995155e-16
Tfcp2	0.48036	1.39509	0.579	0.527	0.000575885
Scai	0.479625	1.39438	0.758	0.686	6.63638764329257e-12
Pcmtd1	0.479598	1.39435	0.749	0.708	1.13467540326062e-10
Ncoa7	0.4781	1.39291	0.728	0.643	3.89279911558982e-12
Erbb2	0.478066	1.39287	0.348	0.293	1
Gucy1a2	0.477819	1.39264	0.28	0.229	1
Bmpr2	0.477754	1.39257	0.851	0.809	8.48527345007994e-19
Ehd4	0.477713	1.39253	0.348	0.299	1
Atf7ip	0.477247	1.39208	0.866	0.837	1.55940186274477e-20
Pbx3	0.477077	1.39192	0.9	0.829	5.1652597360628e-27
Zfp950	0.476375	1.39124	0.538	0.487	0.0222339
Gtpbp2	0.476075	1.39095	0.5	0.444	0.00766005
Rdh14	0.476068	1.39095	0.443	0.36	0.00183441
Ptms	0.475557	1.39045	0.997	0.998	1.41162151237627e-84
Letmd1	0.474483	1.38942	0.335	0.283	1
Zfp316	0.473333	1.38831	0.335	0.275	1
Ift172	0.473246	1.38823	0.389	0.342	1
Cep112	0.472999	1.38799	0.413	0.35	0.972527
Ptpdc1	0.472965	1.38796	0.284	0.219	0.636073
Mfhas1	0.472939	1.38793	0.443	0.382	0.0566156
Zer1	0.472623	1.38763	0.462	0.393	0.0172687
Rara	0.472253	1.38727	0.751	0.679	2.44345094452277e-13
Zfp395	0.471828	1.38687	0.577	0.504	1.54935815946227e-05
Acap3	0.471587	1.38663	0.276	0.236	1
Hs1bp3	0.471298	1.38636	0.303	0.243	1
Zfp423	0.470765	1.38584	0.738	0.682	2.92777478381208e-10
Klf10	0.470743	1.38582	0.306	0.245	1
Hk1	0.470725	1.38581	0.454	0.401	0.32629
Parva	0.470655	1.38574	0.801	0.723	5.22476801915629e-20
Serinc3	0.470496	1.38559	0.601	0.536	4.78957940908909e-05
Insig2	0.469521	1.38465	0.504	0.448	0.0264913
Fbxl15	0.469387	1.38452	0.396	0.323	0.174956
Marf1	0.469168	1.38431	0.749	0.695	9.53880953669252e-13
Sirt3	0.469143	1.38429	0.492	0.423	0.00553206
H2afv	0.468609	1.38378	0.999	1	1.48966873623075e-131
Jund	0.468526	1.38369	1	0.998	4.21494506357266e-90
Wdr60	0.468031	1.38322	0.656	0.598	1.59860054706105e-05
Tgfbr3	0.467678	1.38288	0.294	0.243	1
Cep131	0.467507	1.38272	0.512	0.459	0.0494419
Zscan29	0.467049	1.38228	0.316	0.262	1
Ier5l	0.46664	1.38189	0.818	0.768	2.93995166054754e-16
Fkbp7	0.466497	1.38175	0.46	0.393	0.0271072
Ehbp1	0.466014	1.38129	0.407	0.34	0.40908
Phyh	0.465929	1.38121	0.551	0.465	0.00010232
Rbms2	0.465895	1.38117	0.735	0.68	3.06995233802054e-12
Acap2	0.465784	1.38107	0.682	0.601	3.69454302501225e-08
Fto	0.465664	1.38095	0.784	0.713	5.35523553010443e-15
Sesn1	0.465392	1.38069	0.399	0.329	0.0967513
Rmnd5a	0.465268	1.38057	0.754	0.713	6.62982388507765e-12
Ssh1	0.465245	1.38055	0.533	0.476	0.0102861
Nbeal1	0.465132	1.38044	0.747	0.686	8.66401072323474e-13
Mbd6	0.465024	1.38034	0.587	0.516	1.51286108682944e-05
Stx2	0.464756	1.38008	0.493	0.426	0.0441482
Ube2e2	0.46472	1.38005	0.561	0.509	0.00737994
Map1lc3a	0.464262	1.37961	0.932	0.911	8.22104523577314e-34
Atraid	0.463954	1.37932	0.69	0.631	1.40880093352597e-07
Rb1cc1	0.463505	1.37889	0.904	0.852	3.0301617356453e-27
Hcfc1r1	0.462965	1.37837	0.641	0.577	8.5569926659166e-08
Ldhb	0.462514	1.37794	0.999	0.995	6.20306914949537e-77
Zfp846	0.462093	1.37754	0.488	0.408	0.00198373
Coq9	0.461861	1.37732	0.482	0.415	0.0361412
Phc3	0.461805	1.37726	0.411	0.358	1
Fkbp10	0.46144	1.37692	0.585	0.531	0.00347588
Lrpap1	0.461413	1.37689	0.611	0.569	0.00446877
Usp21	0.461288	1.37677	0.512	0.459	0.130306
Zfp866	0.461282	1.37676	0.441	0.387	1
Psme1	0.460535	1.37605	0.943	0.931	9.05682349160337e-35
Sec14l1	0.460233	1.37576	0.721	0.671	5.43283364072338e-11
Stx7	0.460105	1.37564	0.484	0.427	0.30723
Uros	0.459321	1.37489	0.295	0.231	1
Dgat1	0.459292	1.37487	0.418	0.334	0.00398531
Tmem106c	0.459036	1.37462	0.38	0.311	0.220622
Myo1e	0.458783	1.37438	0.512	0.453	0.0272374
Stradb	0.458484	1.3741	0.336	0.273	1
Zfp160	0.458385	1.374	0.578	0.507	0.00140403
Bsdc1	0.45825	1.37387	0.51	0.425	0.000181908
Smim19	0.457855	1.3735	0.734	0.662	3.40129240554474e-10
Nat9	0.457321	1.37299	0.508	0.433	0.00520189
C2cd3	0.456294	1.37201	0.654	0.581	1.10059552577159e-08
Fbxo17	0.456114	1.37184	0.339	0.283	1
Gramd1a	0.455516	1.37127	0.582	0.53	0.000397676
Ttc8	0.455304	1.37107	0.49	0.423	0.0260737
Kmt5b	0.45512	1.3709	0.76	0.712	4.62384487355057e-12
Abtb1	0.454865	1.37065	0.266	0.219	1
Ldlrap1	0.454397	1.37021	0.307	0.254	1
Megf8	0.45431	1.37013	0.413	0.357	1
Cemip2	0.454259	1.37008	0.828	0.775	4.46525474616681e-19
Helz	0.454016	1.36985	0.9	0.856	2.11520134711909e-23
Etfrf1	0.453876	1.36972	0.404	0.338	0.178209
Rflnb	0.453707	1.36955	0.731	0.715	1.12920115442782e-08
Plekhf2	0.453334	1.3692	0.537	0.474	0.0125757
Tmem218	0.452801	1.36869	0.398	0.35	1
Ptgis	0.45278	1.36867	0.548	0.463	3.28228481814642e-05
Igf2r	0.452439	1.36835	0.881	0.831	2.73240758405298e-24
Chd2	0.452279	1.3682	0.869	0.853	2.16691604559722e-17
Bad	0.451646	1.3676	0.742	0.656	4.7528001254052e-13
Tet2	0.451219	1.3672	0.52	0.474	0.142337
Amacr	0.450934	1.36692	0.28	0.23	1
Rtl6	0.449805	1.36586	0.342	0.276	1
Asb4	0.449456	1.36552	0.99	0.926	1.40825458279758e-53
Ing1	0.449195	1.36528	0.959	0.959	9.57279336677556e-45
Samd14	0.448491	1.36461	0.649	0.586	3.66629904422118e-07
Tns1	0.448385	1.36451	0.704	0.654	3.3344515196447e-09
Tvp23b	0.448158	1.3643	0.623	0.553	2.36404454944004e-05
Erc1	0.447938	1.36409	0.846	0.775	2.72241706420513e-20
Dffa	0.447231	1.36342	0.276	0.231	1
Bace1	0.446041	1.3623	0.611	0.543	7.17764526891459e-06
Hexb	0.446012	1.36227	0.283	0.224	1
Six4	0.445435	1.36172	0.786	0.738	3.34075587404641e-14
Krba1	0.444569	1.36091	0.475	0.418	0.328687
Chd9	0.443828	1.36021	0.777	0.745	6.54093051816613e-13
Pign	0.443707	1.36009	0.344	0.302	1
Acat1	0.443354	1.35976	0.725	0.665	2.56346150691376e-08
Wls	0.443164	1.35958	0.925	0.881	1.48181303839028e-23
Mgst1	0.443079	1.3595	0.822	0.734	6.84474194404586e-19
Ext2	0.442705	1.35915	0.613	0.556	9.1556743579601e-05
Hook1	0.442031	1.35852	0.332	0.277	1
Npepl1	0.441716	1.35822	0.497	0.408	0.000650409
Mpst	0.441654	1.35816	0.623	0.551	2.17248374793844e-05
Wdr6	0.441354	1.35788	0.932	0.916	9.79173208476753e-27
AI480526	0.441298	1.35783	0.343	0.296	1
Vamp2	0.441252	1.35778	0.544	0.485	0.0158506
Pcsk5	0.441215	1.35775	0.381	0.306	0.0335705
Stx4a	0.441083	1.35762	0.578	0.533	0.00620811
Lrp6	0.441032	1.35758	0.9	0.872	2.37304208108558e-25
Specc1l	0.440595	1.35716	0.75	0.708	1.0948922699811e-10
Degs1	0.440087	1.35669	0.575	0.534	0.0845125
Lrif1	0.440026	1.35663	0.583	0.515	0.000315859
Vps9d1	0.439866	1.35648	0.447	0.388	0.465745
Zfp523	0.439729	1.35635	0.553	0.504	0.00772011
Dact3	0.439582	1.35621	0.906	0.857	5.2653292293265e-28
Dhrs1	0.439338	1.35598	0.704	0.643	1.67175074156385e-09
Wdtc1	0.438845	1.35552	0.411	0.342	0.257309
Nol4l	0.438778	1.35546	0.436	0.376	0.828851
Nr4a2	0.43857	1.35526	0.342	0.277	1
Fam110a	0.438405	1.35511	0.5	0.44	0.245215
Gnai2	0.43833	1.35503	1	0.998	2.73477693750661e-96
Atg9a	0.438138	1.35485	0.254	0.213	1
Vcan	0.438004	1.35473	0.982	0.962	7.2898693811115e-32
Leprot	0.437448	1.35421	0.652	0.603	0.000125359
Ttbk2	0.437116	1.35389	0.447	0.405	1
Arhgef11	0.436678	1.35348	0.489	0.432	0.23321
Rgs12	0.436464	1.35328	0.735	0.69	5.84412613077978e-12
Inafm1	0.436316	1.35314	0.258	0.212	1
Cpxm1	0.436059	1.3529	0.708	0.669	6.08554655983371e-05
Klf7	0.43596	1.35281	0.503	0.421	0.000518647
Dnajb4	0.435309	1.3522	0.589	0.508	3.15167926901058e-05
Nprl2	0.435127	1.35203	0.346	0.295	1
Akap9	0.435007	1.35192	0.96	0.948	4.17215247302031e-30
Tbc1d5	0.434629	1.35156	0.434	0.388	1
Loxl2	0.434522	1.35146	0.485	0.411	0.0273141
Kdm6b	0.433761	1.35075	0.951	0.93	9.35705625641584e-32
Cep250	0.433579	1.35058	0.62	0.571	0.00692958
Mb21d2	0.433503	1.35051	0.337	0.274	1
Tpp1	0.433358	1.35037	0.496	0.437	0.0702988
Antxr1	0.43335	1.35037	0.594	0.537	4.19512725724684e-05
Mtss2	0.433116	1.35015	0.564	0.521	0.0183543
Rogdi	0.433015	1.35005	0.441	0.373	0.0721803
As3mt	0.432727	1.34978	0.578	0.519	0.000594432
Epha7	0.432424	1.3495	0.686	0.594	2.67938359646967e-06
Mthfr	0.431716	1.34884	0.339	0.302	1
Slc35e3	0.431444	1.34858	0.328	0.283	1
Hexa	0.431412	1.34855	0.437	0.384	1
Uvrag	0.43081	1.34799	0.471	0.416	0.401403
Zfp580	0.430267	1.34748	0.597	0.541	0.000118006
Atp11b	0.430091	1.34732	0.607	0.556	0.000782297
S1pr2	0.429909	1.34715	0.669	0.592	2.30838109795262e-08
Cic	0.429829	1.34707	0.65	0.586	4.46530588800461e-06
Rab11fip3	0.429402	1.34668	0.385	0.343	1
Zfyve26	0.429391	1.34666	0.392	0.356	1
Svil	0.429383	1.34666	0.675	0.569	1.61944389599577e-10
Fech	0.429335	1.34661	0.429	0.363	0.330955
Pcsk7	0.429136	1.34643	0.396	0.35	1
Stard10	0.429019	1.34632	0.366	0.3	1
Elavl2	0.428929	1.34623	0.302	0.246	1
Mxra7	0.427812	1.34519	0.443	0.404	1
Tasor	0.427415	1.34482	0.751	0.709	7.5079164830171e-09
Tmco3	0.427225	1.34465	0.482	0.414	0.048751
Il6st	0.427216	1.34464	0.574	0.518	0.00411587
App	0.426929	1.34437	0.892	0.838	5.01955516893488e-22
Fyco1	0.426604	1.34407	0.392	0.355	1
Shisa4	0.426254	1.34374	0.634	0.594	3.41756694635292e-05
Kif13b	0.426247	1.34373	0.299	0.251	1
Stox2	0.426104	1.3436	0.895	0.871	1.1870285537883e-18
Grcc10	0.425849	1.34336	0.996	0.994	3.37738453292335e-60
Pacsin3	0.425502	1.34304	0.32	0.258	1
Myh10	0.424686	1.34228	0.993	0.989	8.35914524390788e-36
Sp3os	0.42452	1.34213	0.555	0.514	0.458791
Rcor3	0.424326	1.34195	0.481	0.427	1
Ing4	0.424145	1.34178	0.915	0.886	1.02841132396611e-24
Nek6	0.423801	1.34146	0.518	0.465	0.202601
Asrgl1	0.422223	1.33999	0.598	0.571	0.135703
Tbx15	0.422044	1.33982	0.858	0.804	2.67160551965997e-19
Arhgef1	0.421758	1.33956	0.587	0.547	0.0160036
Dnal1	0.421736	1.33954	0.272	0.221	1
Heatr5b	0.420917	1.33878	0.393	0.332	0.78163
Zmynd11	0.42091	1.33877	0.917	0.886	1.4335781709061e-23
Nub1	0.420381	1.33828	0.643	0.585	0.000129392
Ikbip	0.41979	1.33773	0.526	0.45	0.00176321
Zswim9	0.419347	1.33732	0.347	0.303	1
Ankra2	0.419143	1.33713	0.447	0.384	0.458834
Ankrd44	0.419122	1.33711	0.642	0.574	1.96493704394742e-06
Ube3b	0.418028	1.3361	0.594	0.525	0.00029954
Cdkn1b	0.417565	1.33567	0.62	0.558	0.000182527
Kdelr1	0.417468	1.33558	0.955	0.931	6.18909743299745e-32
Shld1	0.417117	1.33526	0.377	0.326	1
Zfp36l1	0.416879	1.33504	0.97	0.961	1.49305506821713e-30
Ppp1r21	0.416696	1.33487	0.481	0.405	0.0153368
Tcim	0.416593	1.33477	0.346	0.284	1
Rint1	0.416543	1.33473	0.59	0.55	0.122536
Sec22a	0.416081	1.3343	0.499	0.43	0.095409
Gpc2	0.415704	1.33395	0.68	0.644	0.00132319
Zfp157	0.415567	1.33382	0.597	0.53	0.000394332
Mmp14	0.415238	1.33352	0.724	0.671	1.98713243649879e-08
Pccb	0.415183	1.33347	0.451	0.405	1
Slc12a2	0.415012	1.33331	0.734	0.684	4.41305139550446e-08
Fam120b	0.414995	1.33329	0.563	0.495	0.00141858
Tet1	0.414533	1.33287	0.683	0.609	3.00868203213419e-09
Slc10a7	0.414438	1.33278	0.399	0.334	0.965153
Slc4a3	0.414336	1.33269	0.273	0.23	1
Zfp955a	0.414277	1.33263	0.391	0.35	1
Mmut	0.413988	1.33236	0.602	0.551	0.00248591
Ralb	0.413642	1.33204	0.668	0.629	0.00243339
Cpe	0.41344	1.33186	0.601	0.546	0.00713916
Zkscan8	0.413374	1.3318	0.408	0.352	1
Rnf227	0.413331	1.33176	0.654	0.599	5.51725759506877e-06
Map3k2	0.413051	1.3315	0.49	0.424	0.228376
Man1a2	0.41288	1.33134	0.9	0.893	3.97898664517587e-21
Phkb	0.412877	1.33134	0.582	0.531	0.00135751
Xrcc4	0.412754	1.33122	0.406	0.338	0.425169
Rbfox2	0.412725	1.3312	0.977	0.966	7.53350428780415e-43
Rftn2	0.411821	1.33036	0.582	0.5	4.85659488593744e-06
Pnpla8	0.411562	1.33012	0.716	0.668	6.10431590243377e-07
Timp2	0.410964	1.32957	0.85	0.808	1.18001674586189e-18
Jak2	0.410691	1.32932	0.417	0.367	1
Pgm2l1	0.410329	1.32899	0.49	0.43	0.402105
Dip2c	0.410307	1.32897	0.504	0.444	0.225242
Tmem179b	0.409615	1.32833	0.48	0.413	0.160645
Cyth1	0.409582	1.3283	0.505	0.457	0.354587
Klf11	0.409504	1.32823	0.332	0.269	1
Abcc5	0.409415	1.32815	0.527	0.479	0.833568
Rnf215	0.409067	1.32783	0.395	0.34	1
Fnip1	0.409007	1.32777	0.514	0.467	0.768796
Psd3	0.408437	1.32725	0.378	0.321	1
Raver2	0.40819	1.32702	0.322	0.278	1
Pabpc4l	0.408061	1.3269	0.709	0.642	1.28691425963504e-06
Card19	0.408004	1.32685	0.49	0.417	0.0105299
Mapk9	0.406951	1.32588	0.527	0.469	0.0251585
Ago1	0.406839	1.32578	0.663	0.629	0.000982987
Cbx8	0.406758	1.3257	0.492	0.432	0.961576
Sbsn	0.405481	1.32453	0.255	0.212	1
Wdr34	0.405121	1.3242	0.467	0.415	0.467374
Ccdc8	0.40507	1.32415	0.672	0.635	1.29753941593758e-05
Tmub2	0.404583	1.32371	0.377	0.331	1
Sbk1	0.404493	1.32362	0.884	0.855	1.96837753068938e-17
Hgf	0.404377	1.32352	0.459	0.326	4.21162288748643e-08
Wwc2	0.404367	1.32351	0.874	0.866	1.32493151754449e-17
Trp53i11	0.404266	1.32342	0.317	0.262	1
Aak1	0.404155	1.32331	0.62	0.568	0.00230705
Ift52	0.403871	1.32305	0.687	0.639	1.07709871789054e-05
Papss1	0.403601	1.32281	0.881	0.863	8.82801319763278e-19
Clcn4	0.403346	1.32257	0.503	0.469	1
Inppl1	0.40312	1.32236	0.766	0.733	9.77134473682099e-10
Creb3	0.402825	1.32209	0.407	0.354	1
Rela	0.402751	1.32203	0.384	0.338	1
Pdgfc	0.402738	1.32201	0.735	0.69	6.64237484087603e-07
Scnm1	0.402659	1.32194	0.559	0.501	0.191723
Stau2	0.402572	1.32186	0.682	0.624	6.09420588942752e-06
Skap2	0.402477	1.32177	0.406	0.33	0.106157
Dchs1	0.402378	1.32168	0.773	0.74	3.93633461519845e-12
Dnmt3a	0.401363	1.32076	0.974	0.963	5.41078861374878e-36
Tbc1d20	0.401027	1.32045	0.704	0.656	4.17636119770748e-06
Rmdn1	0.400967	1.32039	0.311	0.26	1
Rnf157	0.400351	1.31983	0.366	0.309	1
Tbl1xr1	0.400115	1.31961	0.801	0.766	1.36296215328293e-10
Ccdc28b	0.399902	1.31942	0.612	0.564	0.00663188
Rbm5	0.399793	1.31932	0.977	0.962	3.26389447921461e-35
Hoxa5	0.399721	1.31925	0.602	0.5	4.34371701712284e-09
Gfpt2	0.39946	1.31901	0.505	0.426	0.0120433
R3hdm2	0.399195	1.31877	0.865	0.837	2.4142426588049e-14
Cast	0.399132	1.31871	0.507	0.449	0.272836
Dhrs4	0.399043	1.31863	0.791	0.761	3.67218315140319e-11
Itga9	0.398919	1.31852	0.385	0.327	1
Kxd1	0.398846	1.31845	0.691	0.662	0.00015862
Nnt	0.398638	1.31826	0.298	0.241	1
Wdfy3	0.398549	1.31818	0.686	0.633	7.69875479068853e-05
Atl3	0.398446	1.31809	0.38	0.332	1
Notch1	0.397964	1.31765	0.399	0.323	0.228936
Pgm1	0.39796	1.31764	0.484	0.435	1
Micu3	0.397959	1.31764	0.362	0.32	1
Arvcf	0.397358	1.31709	0.507	0.474	1
Zfp729b	0.397166	1.31692	0.35	0.306	1
Tspan14	0.397052	1.31681	0.511	0.437	0.0260679
Dst	0.396622	1.31642	0.676	0.628	0.0218689
Appl2	0.396419	1.31624	0.355	0.302	1
Agbl5	0.396162	1.316	0.383	0.333	1
Armc5	0.395679	1.31556	0.359	0.309	1
Rnf217	0.395654	1.31554	0.448	0.389	1
Cep70	0.395622	1.31551	0.575	0.511	0.0308985
Trip4	0.39491	1.31486	0.571	0.523	0.264369
Zbtb5	0.394809	1.31477	0.616	0.567	0.00211266
Rnh1	0.39442	1.31441	0.71	0.663	2.30988044570878e-06
Spag9	0.394321	1.31432	0.867	0.859	7.60900686441252e-12
Zfp30	0.394269	1.31428	0.658	0.604	0.000174304
Lpl	0.393927	1.31396	0.41	0.376	1
Tmem98	0.393708	1.31377	0.795	0.737	6.90693761200942e-14
Capn7	0.393566	1.31364	0.478	0.431	1
Rbak	0.393401	1.31349	0.322	0.287	1
Cep350	0.393204	1.31331	0.751	0.716	1.12343670267591e-07
Lemd2	0.393194	1.3133	0.567	0.523	0.144059
Podxl2	0.392398	1.31257	0.601	0.562	0.022388
Gnas	0.392377	1.31255	1	1	4.41354951291429e-135
Lmo4	0.392206	1.3124	0.969	0.968	8.51393749429302e-28
Fblim1	0.391857	1.31208	0.784	0.732	1.69871882605393e-10
Nfatc4	0.391321	1.31159	0.87	0.841	5.83777381916796e-15
Bicra	0.391064	1.31136	0.462	0.418	1
Agpat4	0.390924	1.31123	0.734	0.688	1.65412056489835e-06
Alg6	0.390886	1.3112	0.463	0.417	1
Cbx6	0.390731	1.31106	0.499	0.456	1
BC017158	0.388921	1.30941	0.27	0.226	1
Tmem101	0.388707	1.30922	0.682	0.657	0.00450709
Shkbp1	0.388374	1.30892	0.478	0.409	0.0958409
Abhd16a	0.388206	1.30877	0.474	0.43	1
Thra	0.388188	1.30875	0.587	0.552	0.183488
Trappc12	0.388003	1.30858	0.343	0.292	1
Pik3c3	0.387854	1.30845	0.437	0.375	1
Sgms1	0.387791	1.30839	0.276	0.23	1
Ascc3	0.387563	1.30818	0.742	0.697	1.58419712685954e-06
Snap47	0.387407	1.30804	0.855	0.809	2.20324654850515e-12
Rrm2b	0.387032	1.3077	0.314	0.277	1
Slc27a3	0.38674	1.30744	0.541	0.473	0.0743797
Ctif	0.386681	1.30738	0.299	0.261	1
Kdm5b	0.386408	1.30713	0.988	0.982	1.63041354022704e-37
Srpk2	0.386286	1.30702	0.939	0.905	3.04078753589226e-24
Pacs2	0.386038	1.3068	0.437	0.38	1
Cxxc5	0.385914	1.30669	0.859	0.809	2.21859243322494e-18
Zfp827	0.385908	1.30668	0.627	0.584	0.000446523
Ccdc186	0.385685	1.30648	0.735	0.674	2.72976951249333e-06
Nfkbia	0.385637	1.30644	0.721	0.676	4.93877036269386e-05
Slc25a27	0.38536	1.30619	0.545	0.488	0.492535
Cstf2t	0.385214	1.30605	0.672	0.635	0.00368366
Cars2	0.385079	1.30593	0.38	0.335	1
AU041133	0.384752	1.30564	0.313	0.262	1
Ncor2	0.383565	1.30456	0.71	0.702	0.00675641
Zmynd8	0.383158	1.30419	0.876	0.846	1.59674413551363e-14
Galnt11	0.383023	1.30407	0.656	0.621	0.0274377
Pi4ka	0.38179	1.30296	0.495	0.45	1
Kif13a	0.381294	1.30251	0.414	0.381	1
Surf1	0.381244	1.30246	0.511	0.448	0.278738
Qars	0.380967	1.30221	0.885	0.848	4.18585477896392e-17
Tulp4	0.380909	1.30216	0.932	0.904	1.21117325756039e-17
Zfp799	0.380133	1.30146	0.508	0.456	1
Rarg	0.380081	1.30142	0.865	0.846	7.75804296236084e-17
Arrdc4	0.379948	1.30129	0.373	0.328	1
Dap	0.379454	1.30085	0.777	0.715	3.66019955157019e-12
Gnptg	0.379295	1.30071	0.335	0.297	1
Sdf2	0.379279	1.30069	0.684	0.656	0.00350365
Hexim1	0.379118	1.30055	0.564	0.515	0.111618
Ano6	0.378015	1.29955	0.583	0.524	0.00653751
Tmem19	0.377966	1.29951	0.344	0.306	1
Numa1	0.377843	1.2994	0.937	0.934	9.22374444877527e-21
Mtmr3	0.377803	1.29936	0.611	0.557	0.00220442
Zfp873	0.377161	1.29878	0.369	0.321	1
Fbh1	0.377129	1.29875	0.641	0.585	0.000411172
Scaper	0.376949	1.29859	0.467	0.42	1
Scmh1	0.376699	1.29837	0.619	0.581	0.0279768
Myo9a	0.37649	1.29818	0.661	0.614	0.00011336
Sipa1l1	0.376391	1.29809	0.831	0.795	7.66182154195057e-11
Ppox	0.376177	1.2979	0.367	0.314	1
Prr13	0.375951	1.29769	0.589	0.534	0.019768
Numb	0.375017	1.29685	0.654	0.614	0.0155634
Txndc16	0.374626	1.2965	0.295	0.234	1
Trim56	0.374409	1.29631	0.327	0.289	1
Tax1bp3	0.374237	1.29615	0.85	0.821	2.3837230899897e-12
Smad6	0.374071	1.296	0.389	0.352	1
Fbxo25	0.373932	1.29588	0.358	0.307	1
Golgb1	0.373839	1.2958	0.945	0.925	5.70188246775899e-21
Fam8a1	0.373365	1.29537	0.548	0.496	0.0376543
Wdfy2	0.373315	1.29533	0.452	0.403	1
Stx5a	0.37326	1.29528	0.784	0.749	3.1946784802567e-10
Myl12b	0.373048	1.29509	0.959	0.944	5.86430194508722e-21
Ift81	0.372916	1.29497	0.742	0.692	3.95191582152811e-07
Gcdh	0.372805	1.29487	0.542	0.479	0.180283
Tbcel	0.372699	1.29477	0.496	0.439	0.468328
Rab2b	0.372332	1.29444	0.522	0.476	1
Manea	0.37231	1.29442	0.592	0.545	0.0133384
Ccser2	0.372224	1.29435	0.464	0.43	1
Igsf10	0.372023	1.29417	0.316	0.273	1
Hmg20a	0.371868	1.29403	0.78	0.745	1.03381641242139e-07
Dipk1a	0.371342	1.29356	0.357	0.316	1
Sfxn4	0.371224	1.29345	0.268	0.22	1
Snx19	0.370667	1.29295	0.411	0.357	1
Smyd4	0.37045	1.29276	0.383	0.327	1
Zfp729a	0.370361	1.29268	0.393	0.357	1
Herc1	0.36967	1.29206	0.848	0.839	3.06605395752998e-11
Nipsnap1	0.369594	1.29199	0.866	0.822	9.18398989460454e-15
Ank3	0.369528	1.29193	0.728	0.673	3.45576424313208e-06
Pkia	0.369329	1.29175	0.561	0.491	0.0147852
Zfp738	0.369304	1.29173	0.358	0.319	1
Galnt2	0.368752	1.29124	0.732	0.695	1.03529486918813e-07
Aig1	0.368228	1.29077	0.28	0.223	1
Crispld1	0.368124	1.29067	0.534	0.491	1
Cux1	0.368023	1.29058	0.851	0.818	3.90455820089529e-14
Pttg1ip	0.367828	1.29041	0.575	0.542	1
Myo18a	0.367466	1.29008	0.68	0.634	0.00194929
Rab28	0.367172	1.28982	0.776	0.744	8.14092507639896e-09
Ilk	0.366443	1.28917	0.846	0.823	1.89009064222137e-13
Plcb3	0.366386	1.28912	0.421	0.387	1
Snrk	0.366221	1.28897	0.504	0.458	1
Metap1d	0.36613	1.28889	0.383	0.332	1
Eif2ak2	0.366037	1.28881	0.619	0.593	0.0536003
Prmt2	0.365552	1.28837	0.477	0.426	1
Eif3e	0.365493	1.28832	1	1	2.2660887019653e-84
Ccnd2	0.365167	1.28803	0.995	0.997	2.09577197458943e-38
Aff4	0.364955	1.28784	0.907	0.884	5.34726138178985e-14
Mink1	0.364931	1.28782	0.47	0.429	1
Nrip1	0.364852	1.28775	0.84	0.835	2.92931079764939e-07
Sqstm1	0.364828	1.28773	0.593	0.569	1
Zfp287	0.364736	1.28765	0.265	0.211	1
Dicer1	0.364711	1.28762	0.973	0.974	1.82033010585464e-33
Capn2	0.364514	1.28745	0.585	0.536	0.0966867
Zscan18	0.364258	1.28722	0.392	0.347	1
Sel1l	0.364163	1.28713	0.592	0.562	0.142913
Mrtfb	0.364136	1.28711	0.52	0.471	0.407652
Ift80	0.364053	1.28704	0.549	0.494	0.273239
Eps15	0.364022	1.28701	0.507	0.465	1
Setd7	0.363852	1.28686	0.454	0.417	1
Sppl2a	0.363769	1.28678	0.667	0.634	0.000476759
Furin	0.363577	1.28661	0.477	0.425	1
Vps45	0.363444	1.28649	0.336	0.279	1
Zfp286	0.363356	1.28641	0.471	0.418	1
Cfap97	0.363173	1.28625	0.738	0.69	5.82491091195746e-06
Bckdha	0.363029	1.28612	0.579	0.532	0.238015
Pradc1	0.362905	1.28601	0.354	0.304	1
Klf12	0.362645	1.28578	0.557	0.494	0.170666
Vps39	0.362625	1.28576	0.347	0.312	1
Cuedc2	0.362593	1.28574	0.88	0.868	4.59270607076444e-12
Rnf170	0.362308	1.28548	0.486	0.433	1
B2m	0.362088	1.28529	0.708	0.664	0.00265337
Lztr1	0.362084	1.28528	0.579	0.518	0.0282776
Pja2	0.361221	1.28451	0.858	0.832	1.67638724596456e-10
Arhgap29	0.361195	1.28449	0.585	0.532	0.0478108
Umad1	0.361074	1.28438	0.314	0.264	1
Os9	0.360871	1.2842	0.51	0.486	1
Sept1	0.360635	1.28399	0.43	0.378	1
Mon2	0.360633	1.28399	0.605	0.574	0.196097
Dock1	0.360303	1.2837	0.805	0.783	1.29546902274952e-07
Igf1r	0.359606	1.28308	0.963	0.951	4.62514151583985e-27
Ap3b1	0.359512	1.28299	0.74	0.7	3.17264459122061e-06
Zfp74	0.359279	1.28278	0.437	0.392	1
Gbf1	0.359251	1.28276	0.714	0.654	2.00215577660574e-05
Casp7	0.359128	1.28265	0.373	0.331	1
Notch3	0.358963	1.2825	0.693	0.668	0.000131111
Itsn2	0.358933	1.28248	0.363	0.327	1
Zfp637	0.358812	1.28237	0.835	0.801	7.04386859194783e-08
Irf2bp2	0.358719	1.28229	0.604	0.57	0.0887002
Tbc1d9b	0.358091	1.28173	0.469	0.414	1
Cryz	0.357866	1.28153	0.653	0.623	0.0177631
Reep5	0.357769	1.28144	0.904	0.865	7.06730058123866e-16
Fxyd6	0.35734	1.28106	0.889	0.863	9.11553946434021e-14
Tmem141	0.356881	1.28065	0.31	0.265	1
Ctdsp2	0.356744	1.28053	0.872	0.872	4.04523664582954e-16
Ncoa2	0.356507	1.28032	0.652	0.609	0.0269784
Gsta4	0.356244	1.28009	0.922	0.914	6.79273682722663e-16
Plin2	0.355793	1.27969	0.701	0.685	0.0801009
Hmgn3	0.35572	1.27962	0.933	0.91	7.35345702352355e-19
Marc2	0.35548	1.27941	0.602	0.572	0.533152
Lysmd3	0.354906	1.2789	0.617	0.584	0.0277686
Zfp688	0.354403	1.27846	0.366	0.317	1
Cirbp	0.354	1.2781	0.854	0.825	2.18767541646968e-10
Atp6v0d1	0.353937	1.27804	0.79	0.756	2.69188163917333e-09
Sidt2	0.353851	1.27797	0.41	0.361	1
Cdkn2d	0.353788	1.27791	0.538	0.502	1
Gigyf1	0.353661	1.2778	0.693	0.665	5.97214043140003e-05
Glt8d1	0.353477	1.27764	0.46	0.426	1
Clk1	0.352925	1.27715	0.917	0.905	2.67525775225703e-14
Saysd1	0.35227	1.27657	0.526	0.485	1
Map4	0.351932	1.27627	0.702	0.678	0.00167917
Acot13	0.351702	1.27607	0.731	0.705	0.0013711
Ccdc191	0.351611	1.27598	0.456	0.412	1
Rnf166	0.351559	1.27594	0.475	0.428	1
Ten1	0.351309	1.27572	0.805	0.791	1.01347929374007e-08
Tm7sf3	0.350702	1.27518	0.419	0.376	1
Zfp644	0.350038	1.27459	0.982	0.981	3.14913824999808e-30
Apaf1	0.34965	1.27425	0.556	0.486	0.00353327
Sdr39u1	0.349578	1.27419	0.395	0.329	1
Ttc3	0.349552	1.27416	1	0.999	2.72871195871984e-61
Zfp354c	0.349439	1.27406	0.635	0.59	0.00534408
Tmem184b	0.349381	1.27401	0.396	0.332	1
Irs2	0.34935	1.27399	0.582	0.533	0.0571209
Tirap	0.349152	1.27381	0.448	0.408	1
Fzd10os	0.349057	1.27373	0.258	0.205	1
Acsf2	0.348803	1.2735	0.354	0.304	1
Pts	0.34877	1.27347	0.633	0.591	0.0609569
Tgfb3	0.348379	1.27313	0.28	0.22	1
Ankmy2	0.348292	1.27305	0.475	0.415	0.563979
Cdip1	0.347969	1.27277	0.806	0.765	2.61744151519541e-07
Fsd1l	0.347884	1.27269	0.464	0.403	1
Zfp579	0.347333	1.27221	0.454	0.424	1
Rimklb	0.347014	1.27193	0.68	0.636	0.000450034
Rc3h2	0.346523	1.27149	0.844	0.813	1.48865870103176e-09
Mdk	0.346497	1.27147	1	1	7.01157435697396e-117
Zfhx4	0.346441	1.27142	0.978	0.934	4.72397722203963e-34
Fam102b	0.346191	1.2712	0.377	0.31	1
Zfp820	0.34521	1.27034	0.464	0.433	1
Tbck	0.345208	1.27033	0.505	0.469	1
Kat6a	0.345173	1.2703	0.848	0.839	9.86656999869886e-09
Asxl3	0.345164	1.2703	0.788	0.776	5.44986616747266e-07
Fam172a	0.344764	1.26994	0.639	0.608	0.109766
Bmt2	0.344666	1.26986	0.615	0.578	0.110631
Ano8	0.344657	1.26985	0.37	0.323	1
Cdh24	0.344363	1.26959	0.418	0.381	1
Zdhhc17	0.344153	1.26941	0.572	0.536	1
Cklf	0.344132	1.26939	0.551	0.504	1
Rab5b	0.343991	1.26926	0.53	0.488	0.845918
Selenow	0.343903	1.26919	0.999	0.999	1.0559575092809e-58
Cnpy4	0.343778	1.26908	0.575	0.539	1
Tpm2	0.343713	1.26902	0.669	0.618	0.0019203
Peak1	0.343601	1.26892	0.444	0.413	1
March8	0.343233	1.2686	0.392	0.352	1
Vps41	0.343139	1.26851	0.734	0.697	6.26577230348409e-06
Ago3	0.342664	1.2681	0.434	0.393	1
Zfp654	0.342633	1.26807	0.374	0.333	1
Specc1	0.342611	1.26805	0.702	0.668	0.00193131
Fars2	0.342492	1.26795	0.481	0.441	1
Chd6	0.342241	1.26772	0.934	0.925	2.62575599288318e-19
Pigc	0.341556	1.26712	0.497	0.437	1
Hibadh	0.341453	1.26703	0.638	0.551	0.000271256
Crtc1	0.341011	1.26664	0.392	0.354	1
Apc	0.34099	1.26663	0.85	0.834	2.18026493513052e-10
Prex1	0.340629	1.26631	0.38	0.338	1
Mboat7	0.34023	1.26596	0.507	0.473	1
Hivep1	0.340183	1.26592	0.548	0.538	1
Atp9b	0.340081	1.26583	0.478	0.448	1
Crocc	0.338888	1.26478	0.391	0.341	1
Mast3	0.338835	1.26474	0.311	0.265	1
Bcl9	0.338574	1.26451	0.948	0.939	8.94698299661152e-20
Arnt2	0.338551	1.26449	0.497	0.452	1
Mpv17	0.338541	1.26448	0.656	0.632	0.0333496
Amotl1	0.338345	1.2643	0.937	0.922	2.20165326576898e-20
Clstn1	0.33823	1.2642	0.667	0.652	0.0286253
Maf1	0.338184	1.26416	0.769	0.747	3.98401127332622e-06
Man2b1	0.337926	1.26394	0.463	0.424	1
Zbtb38	0.337907	1.26392	0.309	0.268	1
Ppp1r9b	0.337547	1.26361	0.579	0.529	0.0581956
Plscr3	0.337526	1.26359	0.788	0.746	1.46024595835775e-06
Vasn	0.33713	1.26324	0.581	0.535	0.155773
Armh3	0.337128	1.26324	0.291	0.25	1
Apbb1	0.337036	1.26316	0.645	0.602	0.031773
Gpr107	0.33703	1.26315	0.583	0.546	1
Tdrd3	0.336733	1.26289	0.542	0.526	1
Gys1	0.336012	1.26226	0.49	0.461	1
Lonp2	0.33591	1.26217	0.634	0.603	0.374239
Ctdsp1	0.335005	1.26138	0.669	0.634	0.0162158
Agtrap	0.334992	1.26137	0.34	0.29	1
Ifnar1	0.334967	1.26135	0.593	0.563	0.321653
Rev3l	0.33491	1.2613	0.805	0.742	5.00223649215738e-09
Glmp	0.334686	1.2611	0.596	0.578	1
Pygo1	0.334477	1.26092	0.71	0.678	0.00654773
Prkce	0.334165	1.26065	0.351	0.305	1
Ifitm3	0.333928	1.26044	0.499	0.461	1
Nr2c2	0.333913	1.26043	0.687	0.672	0.0203917
Ripor1	0.333872	1.26039	0.288	0.245	1
Cenpt	0.333538	1.2601	0.455	0.414	1
Cc2d2a	0.333116	1.25973	0.413	0.366	1
Ip6k2	0.333038	1.25966	0.84	0.822	1.97055678990415e-08
Rhod	0.332736	1.2594	0.399	0.353	1
Skil	0.332321	1.25904	0.847	0.831	1.28032061560356e-07
Lix1l	0.332257	1.25898	0.622	0.589	0.541424
Oxa1l	0.33207	1.25882	0.765	0.781	0.000134581
Arf5	0.331305	1.25815	0.992	0.994	8.50286146570435e-43
St6galnac4	0.331305	1.25815	0.389	0.345	1
Cdc42ep4	0.331116	1.25799	0.754	0.746	0.000186577
Fbrs	0.331104	1.25798	0.485	0.472	1
Cntln	0.331007	1.25789	0.615	0.584	1
Eif4e3	0.330882	1.25778	0.451	0.413	1
Irf2bpl	0.330444	1.2574	0.65	0.623	0.275858
Mettl26	0.330375	1.25734	0.783	0.752	3.68034718688614e-07
Zfp629	0.330349	1.25732	0.631	0.599	0.0647739
Zfp687	0.33034	1.25731	0.518	0.488	1
Atp13a2	0.330264	1.25724	0.485	0.436	1
Hebp1	0.33017	1.25716	0.339	0.297	1
Zbtb21	0.329347	1.25644	0.413	0.351	1
Gphn	0.329173	1.25629	0.467	0.434	1
Jmjd8	0.328838	1.256	0.48	0.446	1
Eif3f	0.328557	1.25576	0.999	0.999	4.21551724785905e-65
Mus81	0.328463	1.25568	0.484	0.436	1
Plag1	0.328099	1.25536	0.507	0.466	1
Ash1l	0.327647	1.25497	0.93	0.922	3.74813382429458e-13
Flnb	0.327535	1.25487	0.731	0.67	4.375305669145e-05
Tfdp2	0.327366	1.25472	0.928	0.932	1.00818700947444e-13
Arl8a	0.327222	1.2546	0.516	0.483	1
Nsun6	0.326972	1.25438	0.455	0.416	1
Dnajb14	0.326768	1.2542	0.511	0.455	0.738753
Pex6	0.326732	1.25417	0.493	0.468	1
Dnm3os	0.326688	1.25413	0.964	0.943	4.86417683001958e-14
Ranbp10	0.32664	1.25409	0.611	0.579	0.599068
Zc3hav1l	0.326618	1.25407	0.582	0.56	1
Hes1	0.326586	1.25404	0.704	0.671	0.0598973
Dcaf5	0.326448	1.25392	0.545	0.502	0.943733
Decr1	0.326269	1.25377	0.72	0.679	2.1524014494224e-05
Wasf2	0.325858	1.25341	0.928	0.911	8.30905016636155e-17
BC005561	0.325406	1.25302	0.944	0.935	1.54956551874834e-15
Ror2	0.325383	1.253	0.693	0.671	0.101625
Tmem94	0.324964	1.25263	0.402	0.366	1
Vipas39	0.324428	1.25217	0.563	0.537	1
Emilin1	0.324232	1.252	0.846	0.825	6.21865150234611e-08
Hmgcl	0.324069	1.25186	0.594	0.566	0.88859
Snx18	0.324068	1.25186	0.735	0.708	0.000158651
Rnpepl1	0.323989	1.25179	0.489	0.451	1
Ssh2	0.323643	1.25149	0.575	0.527	1
Fbxw5	0.323376	1.25126	0.436	0.399	1
Trp53i13	0.322942	1.25088	0.449	0.414	1
Rbms1	0.322675	1.25065	0.954	0.956	8.14501624232018e-16
Ccs	0.322426	1.25043	0.617	0.596	1
Vps35l	0.322421	1.25043	0.523	0.474	1
Xndc1	0.322383	1.25039	0.515	0.463	1
St7l	0.322195	1.25023	0.43	0.394	1
Ccdc112	0.322099	1.25015	0.701	0.667	0.000678045
Stxbp4	0.322038	1.25009	0.684	0.655	0.00453296
Bnip3l	0.321902	1.24998	0.992	0.983	2.22719831556555e-33
Lrig3	0.321591	1.24971	0.918	0.858	1.37822489876843e-18
Dusp18	0.320544	1.2488	0.559	0.517	1
Prkd3	0.32049	1.24875	0.822	0.8	3.65098692841272e-07
Tjp1	0.319838	1.24819	0.821	0.804	2.77863854378675e-07
Nedd4	0.319661	1.24804	1	1	3.74920173963896e-75
Necap2	0.319459	1.24786	0.542	0.507	1
Mrtfa	0.319304	1.24773	0.31	0.267	1
Nhsl1	0.319217	1.24765	0.495	0.442	1
Trim26	0.319147	1.24759	0.62	0.574	0.541957
B4galt6	0.318906	1.24738	0.544	0.504	1
Bscl2	0.318791	1.24728	0.454	0.414	1
Gnpda2	0.31871	1.24721	0.471	0.432	1
Ankrd46	0.318436	1.24698	0.499	0.469	1
Ppp6r2	0.318102	1.24669	0.367	0.328	1
Disp1	0.317558	1.24622	0.447	0.396	1
Rbp1	0.317528	1.24619	0.779	0.744	0.00149936
Use1	0.317182	1.24589	0.858	0.847	2.84384269316366e-09
Dnajc12	0.317161	1.24588	0.373	0.328	1
H13	0.316731	1.24551	0.87	0.866	2.29234486062391e-10
Susd6	0.316582	1.24538	0.485	0.461	1
Tsc22d1	0.316501	1.24531	0.997	0.991	7.53996895384571e-35
Pskh1	0.31583	1.24473	0.422	0.383	1
Nt5c2	0.315811	1.24471	0.648	0.629	1
Fibp	0.315666	1.24459	0.847	0.857	3.0124921122715e-07
Kif1c	0.315556	1.24449	0.407	0.363	1
Cyb5r3	0.315349	1.24431	0.907	0.9	2.17955578071271e-13
Zfp260	0.315327	1.24429	0.898	0.897	1.36215297285175e-10
Atxn7	0.31513	1.24412	0.475	0.425	1
Btg1	0.315111	1.24411	0.941	0.929	3.80345552644258e-16
B4galt1	0.314885	1.24391	0.496	0.471	1
Trip6	0.314709	1.24376	0.687	0.674	0.0760034
Serpine2	0.314164	1.24329	0.842	0.787	1.09513760246223e-05
Tmem263	0.314134	1.24327	0.799	0.76	7.4209218511544e-06
Zfp513	0.314022	1.24317	0.406	0.364	1
Phkg2	0.313804	1.24298	0.536	0.494	1
Golga4	0.313353	1.24259	0.867	0.852	3.31595379210476e-08
Cul7	0.313178	1.24244	0.69	0.668	0.00390591
Clic1	0.313031	1.24232	0.958	0.948	4.54055792620934e-20
Mgat3	0.313013	1.2423	0.281	0.235	1
Zdhhc12	0.312603	1.24195	0.492	0.446	1
Zfp385a	0.312517	1.24187	0.579	0.559	1
Prcp	0.312246	1.24164	0.344	0.293	1
Anxa5	0.311877	1.24132	0.734	0.68	1.35736553017278e-05
Arhgap1	0.311691	1.24116	0.46	0.431	1
Miga1	0.311646	1.24112	0.574	0.515	0.745304
Rsu1	0.311541	1.24103	0.754	0.72	6.8968819815781e-05
Pxn	0.311523	1.24102	0.428	0.382	1
Zfp521	0.311212	1.24075	0.75	0.716	2.13095131396441e-05
Setd2	0.31099	1.24056	0.914	0.909	3.17713139816061e-10
Rnf169	0.310987	1.24056	0.533	0.52	1
Dtnb	0.310953	1.24053	0.52	0.453	0.407795
Chd1l	0.310907	1.24049	0.415	0.378	1
Zup1	0.310389	1.24004	0.623	0.599	1
Myh9	0.310181	1.23986	0.798	0.748	1.28888343281044e-06
Bcr	0.31005	1.23975	0.663	0.62	0.00576537
Osbpl1a	0.309803	1.23954	0.679	0.643	0.049261
Zswim8	0.309634	1.23939	0.631	0.605	0.0273487
Cox20	0.309504	1.23928	0.902	0.882	1.61206976085467e-08
Zfp37	0.308916	1.23878	0.519	0.486	1
Ercc5	0.308577	1.23849	0.557	0.521	1
Mgrn1	0.308061	1.23804	0.537	0.517	1
Arhgap32	0.307879	1.23789	0.432	0.392	1
Akap8l	0.307697	1.23773	0.656	0.639	1
Tut7	0.307625	1.23767	0.861	0.845	4.99301453123241e-08
Trps1	0.306967	1.2371	0.964	0.934	1.58546210499811e-16
Med13	0.306671	1.23685	0.798	0.787	2.80053840016549e-05
Tbc1d23	0.306133	1.23639	0.563	0.522	1
Rabgap1	0.306109	1.23637	0.795	0.786	0.00021149
Atf7	0.306108	1.23637	0.495	0.456	1
Kat6b	0.306001	1.23628	0.773	0.744	4.28490386827739e-05
Irak2	0.30571	1.23603	0.305	0.251	1
Prr12	0.30544	1.2358	0.818	0.797	2.7444413066722e-06
Tnrc6a	0.305425	1.23578	0.989	0.983	1.50920484427795e-25
Zfp358	0.303974	1.23454	0.704	0.68	0.000202926
Otud7b	0.303642	1.23426	0.658	0.637	0.0352699
Ebpl	0.30274	1.23349	0.78	0.75	2.94373036549679e-06
Snn	0.301739	1.23263	0.587	0.559	1
Birc2	0.301446	1.23238	0.607	0.57	0.671353
Lamtor3	0.30125	1.23221	0.587	0.568	1
Fam171b	0.301088	1.23207	0.549	0.483	0.419059
Zfp397	0.300638	1.23169	0.859	0.864	3.98743828210126e-07
Tpbg	0.300466	1.23154	0.563	0.524	1
St5	0.3004	1.23149	0.51	0.482	1
Plekhg2	0.300342	1.23144	0.749	0.727	2.54475841800885e-05
Kdm5a	0.300324	1.23142	0.888	0.885	1.66140002423392e-09
Smim10l1	0.299543	1.23075	0.855	0.832	3.90292723851078e-05
Mfap1a	0.29952	1.23073	0.615	0.583	1
Mcur1	0.299352	1.23059	0.485	0.455	1
Hmbox1	0.299297	1.23054	0.622	0.62	1
Brip1os	0.298842	1.23016	0.597	0.552	0.512507
Notch2	0.298655	1.23	0.661	0.602	0.0396317
Myl6	0.298613	1.22996	0.999	1	1.65506333795748e-53
Fam135a	0.298439	1.22981	0.609	0.586	1
Vps13b	0.298333	1.22972	0.485	0.428	1
Comtd1	0.298136	1.22955	0.335	0.286	1
Cryzl1	0.298122	1.22954	0.607	0.565	1
Tug1	0.297639	1.22913	0.817	0.808	5.02081266218294e-05
N4bp2	0.297367	1.2289	0.923	0.921	2.02745731285257e-11
Hint2	0.297238	1.22879	0.723	0.718	0.0229586
Scfd1	0.296987	1.22858	0.751	0.749	0.0230449
Micu2	0.295923	1.22767	0.792	0.791	0.00179718
Tada1	0.29581	1.22757	0.589	0.552	1
Rc3h1	0.295647	1.22744	0.795	0.781	0.000328404
Yipf3	0.295532	1.22734	0.648	0.629	1
Chka	0.295198	1.22705	0.676	0.659	1
Lactb	0.295164	1.22702	0.619	0.585	0.632242
Tsc2	0.29507	1.22694	0.523	0.495	1
Thap7	0.294554	1.22651	0.523	0.503	1
Zfp62	0.294542	1.2265	0.723	0.698	0.0533783
Ptprf	0.294155	1.22617	0.877	0.862	9.02535294465617e-11
Apbb2	0.293827	1.22589	0.572	0.549	1
Fbn2	0.2938	1.22587	0.977	0.967	8.90462931731748e-13
Ralgapa1	0.293742	1.22582	0.639	0.6	0.739446
Tsc22d4	0.293422	1.22554	0.862	0.851	2.60792103367327e-06
Gtf2i	0.293259	1.22541	0.978	0.981	5.40764883820514e-24
Saraf	0.293225	1.22538	0.689	0.675	0.441342
Spice1	0.29225	1.22455	0.527	0.494	1
Ntan1	0.291838	1.2242	0.855	0.841	6.53886766444464e-09
Sept6	0.291183	1.22364	0.903	0.9	1.03170217016806e-10
Zfand3	0.290329	1.22292	0.818	0.81	2.83500795416483e-05
Tmem63b	0.2898	1.22247	0.643	0.623	1
Adamts10	0.289402	1.22213	0.724	0.679	0.000480527
Eif2ak4	0.28935	1.22209	0.586	0.584	1
Zscan21	0.289083	1.22186	0.653	0.632	1
Trmt1l	0.288851	1.22167	0.531	0.505	1
Vezt	0.288846	1.22166	0.563	0.511	1
Cope	0.28874	1.22157	0.907	0.901	7.02401076787025e-11
Tgfbr1	0.288542	1.22141	0.839	0.842	1.08945908159297e-05
Msantd4	0.287964	1.22092	0.783	0.783	0.00127763
Sh3bgrl3	0.287664	1.22066	0.982	0.983	1.69619741092462e-20
Galk2	0.287502	1.22053	0.474	0.433	1
Atrn	0.287337	1.22039	0.447	0.415	1
Nosip	0.286733	1.21987	0.592	0.556	1
Fam193a	0.286712	1.21986	0.857	0.86	1.80497997975157e-05
Wrn	0.286477	1.21966	0.467	0.43	1
Evi5	0.286361	1.21956	0.824	0.811	0.000112169
Mfsd1	0.286335	1.21954	0.602	0.594	1
Insr	0.286296	1.2195	0.526	0.474	1
Pnrc2	0.286279	1.21949	0.869	0.849	7.63059362274353e-09
Tatdn1	0.28604	1.21929	0.628	0.598	0.5552
Trpm7	0.286	1.21925	0.913	0.896	1.426678683206e-09
Epm2aip1	0.285758	1.21905	0.777	0.758	0.00232633
Ubr4	0.285099	1.21849	0.814	0.803	1.50216499122824e-05
Afap1	0.284934	1.21835	0.57	0.544	1
Idh3b	0.284903	1.21833	0.887	0.89	3.1763695910664e-07
Ctc1	0.284316	1.21783	0.665	0.667	0.176143
Lrch3	0.284139	1.21768	0.671	0.654	1
Rptor	0.284062	1.21762	0.594	0.557	1
Tcp11l1	0.283894	1.21748	0.609	0.582	1
Tet3	0.283426	1.21708	0.85	0.855	2.48803188475466e-05
Ahdc1	0.282697	1.21647	0.607	0.573	0.55618
Golga5	0.281941	1.21583	0.501	0.465	1
Ptpn23	0.281081	1.21511	0.511	0.492	1
Eid1	0.280826	1.21489	0.997	0.998	8.5548279539813e-36
Nbr1	0.280599	1.2147	0.702	0.685	0.0108817
Efs	0.280553	1.21466	0.561	0.521	1
Rab22a	0.280452	1.21458	0.719	0.712	0.127492
Rilpl2	0.280028	1.21422	0.478	0.446	1
Krcc1	0.279993	1.21419	0.792	0.751	2.85610645519934e-05
Zkscan3	0.279847	1.21407	0.887	0.892	1.18065345581601e-08
Vcpip1	0.279716	1.21396	0.613	0.594	1
Bloc1s1	0.2793	1.21361	0.598	0.592	1
Mpnd	0.279164	1.21349	0.833	0.817	1.17861882803086e-06
Golim4	0.278927	1.21329	0.833	0.841	0.000611542
Eef2	0.27878	1.21317	1	1	1.05341065494567e-63
Ppp6r3	0.278694	1.2131	0.836	0.825	2.27451474187484e-06
AY036118	0.278637	1.21305	0.982	0.983	1
Ep300	0.278181	1.21267	0.855	0.848	0.000748132
Rab13	0.278091	1.21259	0.702	0.687	1
Arhgap5	0.277573	1.21215	0.98	0.981	2.5563865977402e-16
Nek9	0.277435	1.21204	0.616	0.6	1
Akap13	0.277394	1.212	0.786	0.744	6.3906052870244e-05
Dguok	0.276621	1.21135	0.724	0.715	1
Zfp512	0.276444	1.21121	0.691	0.667	0.0299793
Prkaca	0.276036	1.21086	0.799	0.797	0.001576
Tmem209	0.275927	1.21077	0.526	0.5	1
Clmp	0.275417	1.21034	0.947	0.931	1.71392479591686e-09
Etfb	0.275026	1.21002	0.977	0.977	3.083855362591e-22
Spop	0.273315	1.20858	0.872	0.881	7.06222683477798e-07
Ugdh	0.273282	1.20855	0.723	0.716	0.669971
Prpf40b	0.273006	1.20832	0.484	0.454	1
Galt	0.273001	1.20832	0.596	0.572	1
Hdac4	0.272601	1.20798	0.556	0.507	1
Rbm4b	0.272576	1.20796	0.898	0.888	5.59733065871757e-08
Trip12	0.272385	1.2078	0.936	0.921	1.24433268099995e-08
Polr2a	0.272161	1.20762	0.956	0.96	3.22602655081066e-12
Zbtb44	0.27208	1.20755	0.641	0.62	1
Crebbp	0.272042	1.20752	0.959	0.951	2.23464126971831e-14
Lrrcc1	0.271541	1.2071	0.777	0.776	0.00164866
Sulf2	0.271466	1.20703	0.934	0.946	1.47409291723789e-07
Sbf2	0.271203	1.20681	0.664	0.641	1
Acd	0.270931	1.20659	0.578	0.582	1
Amotl2	0.270817	1.20649	0.772	0.765	0.00259956
Zfp821	0.270716	1.20641	0.706	0.694	0.103029
Zfp219	0.270564	1.20628	0.62	0.596	1
Zfyve16	0.270525	1.20625	0.607	0.583	1
Ankrd16	0.270474	1.2062	0.434	0.403	1
Guf1	0.270238	1.20601	0.653	0.621	1
Ip6k1	0.269906	1.20573	0.709	0.681	0.0442358
Tnrc6c	0.26915	1.2051	0.956	0.949	3.35462961968511e-09
Ccny	0.268997	1.20497	0.787	0.787	0.00688784
Hadha	0.268928	1.20491	0.936	0.934	2.46207779075646e-11
Kdm2a	0.268602	1.20464	0.887	0.887	1.78486167527258e-06
Gfpt1	0.268028	1.20416	0.755	0.769	0.350114
Hsd17b4	0.267855	1.20402	0.784	0.762	0.00560586
Ebag9	0.267816	1.20398	0.604	0.557	1
Armc10	0.267675	1.20387	0.791	0.78	0.000154818
Rfx3	0.267582	1.20379	0.566	0.529	1
Copg2	0.267486	1.20371	0.598	0.582	1
Trappc1	0.26738	1.20362	0.906	0.892	4.74637423648663e-10
Mysm1	0.267368	1.20361	0.765	0.755	0.0984663
Hspb11	0.266773	1.20311	0.694	0.689	1
Tcf25	0.266273	1.2027	0.949	0.955	4.49909531371543e-14
Prrc2b	0.265627	1.20216	0.939	0.944	1.42762837312868e-11
Sh3bp1	0.265303	1.20189	0.56	0.534	1
Avl9	0.265258	1.20185	0.553	0.538	1
Scamp3	0.264875	1.20153	0.799	0.776	9.84945265369491e-05
Lars2	0.264476	1.2012	0.862	0.863	1
Tmem223	0.264391	1.20113	0.951	0.95	1.31703417794198e-11
Zswim6	0.264121	1.2009	0.637	0.613	1
Meaf6	0.263951	1.20076	0.878	0.856	2.31980246953836e-07
Yipf4	0.263517	1.2004	0.693	0.699	1
Adnp	0.263414	1.20032	0.982	0.98	2.33356115062343e-16
Phf3	0.263344	1.20026	0.945	0.948	2.80241947099592e-11
Phpt1	0.26285	1.19985	0.716	0.71	1
B3gat3	0.262834	1.19983	0.623	0.626	1
Mbd1	0.262698	1.19972	0.598	0.571	1
Usp47	0.262436	1.1995	0.921	0.924	7.50196459676958e-07
Lyrm2	0.261546	1.19876	0.82	0.822	0.0112161
Itm2c	0.26145	1.19868	0.806	0.803	0.0405138
Add3	0.261433	1.19867	0.762	0.75	0.0480789
Fbxo3	0.261197	1.19847	0.65	0.641	1
Tns3	0.260989	1.1983	0.865	0.85	2.84811238219563e-05
Rhob	0.260635	1.19801	0.49	0.457	1
Kmt5c	0.260618	1.19799	0.53	0.505	1
Arid2	0.260351	1.19777	0.91	0.888	2.62102549601231e-08
Vrk3	0.260318	1.19774	0.594	0.567	1
Atp6v1g1	0.26025	1.19769	0.988	0.987	1.3193783714763e-21
Zfp329	0.25901	1.19666	0.765	0.755	0.350334
Cd47	0.258654	1.19636	0.589	0.536	1
Osbpl9	0.25845	1.19619	0.716	0.722	0.470841
Mef2a	0.258026	1.19584	0.673	0.678	1
Pnisr	0.257857	1.1957	0.982	0.983	6.3652601473427e-13
Eef1a1	0.25767	1.19555	1	1	5.80956127074278e-144
Tmcc1	0.257456	1.19537	0.716	0.71	0.0193156
Cplane1	0.257291	1.19523	0.713	0.681	0.563067
Eya4	0.256985	1.19498	0.507	0.44	1
Zc2hc1a	0.256832	1.19485	0.585	0.55	1
Acadsb	0.25651	1.19458	0.559	0.532	1
Trip11	0.256039	1.1942	0.751	0.749	0.514946
Fstl1	0.255922	1.1941	0.948	0.949	2.11692989543643e-08
Stn1	0.255887	1.19407	0.602	0.577	1
Mfn1	0.25571	1.19392	0.559	0.533	1
Naxe	0.255191	1.19349	0.779	0.756	0.00127769
Col5a2	0.254872	1.19323	0.656	0.65	1
Zfp945	0.254681	1.19307	0.597	0.584	1
Mgat4b	0.254613	1.19302	0.631	0.615	1
Stk25	0.254584	1.19299	0.611	0.592	1
Ap2b1	0.254371	1.19282	0.857	0.851	4.79893291688428e-06
Pan3	0.254296	1.19275	0.682	0.665	1
Mta3	0.253993	1.1925	0.589	0.57	1
Commd3	0.253852	1.19239	0.851	0.842	0.000136427
Adipor1	0.252987	1.19167	0.836	0.834	0.00127068
Frs2	0.252981	1.19167	0.572	0.546	1
Dync2h1	0.25251	1.19128	0.628	0.607	1
Sdc3	0.252296	1.1911	0.49	0.446	1
Fdx1	0.252251	1.19106	0.818	0.795	0.00432457
Rnf19a	0.251281	1.19026	0.474	0.43	1
Hook3	0.251177	1.19018	0.899	0.91	5.1242302368096e-05
Nit1	0.251112	1.19012	0.602	0.573	1
Sppl3	0.251051	1.19007	0.787	0.786	0.0404834
Tnks	0.250287	1.18944	0.84	0.822	0.00991877
Bambi	0.250068	1.18926	0.673	0.605	0.00192221
Gak	0.249965	1.18918	0.563	0.543	1
Glis2	0.249721	1.18898	0.577	0.539	1
Sdha	0.249706	1.18896	0.913	0.923	9.52912977970207e-09
Map2	0.249619	1.18889	0.434	0.383	1
Tmem126b	0.249358	1.18868	0.551	0.521	1
Src	0.249342	1.18866	0.579	0.543	1
Rsrp1	0.249171	1.18852	0.966	0.965	7.21674901593181e-11
Eci2	0.248481	1.18796	0.892	0.885	5.98156204533337e-07
Bfar	0.248058	1.18761	0.68	0.688	1
Pcnx3	0.247735	1.18734	0.593	0.577	1
Btbd7	0.247527	1.18717	0.884	0.901	9.0742647027509e-06
Fyn	0.247461	1.18712	0.596	0.563	1
Ergic3	0.247277	1.18696	0.887	0.888	6.96562507190361e-07
Fzd3	0.246952	1.1867	0.859	0.862	0.00421759
Trim41	0.246841	1.18661	0.597	0.58	1
S100pbp	0.246809	1.18658	0.665	0.649	0.335934
Plcg1	0.246755	1.18654	0.754	0.741	0.0641599
Ubxn6	0.246378	1.18623	0.743	0.745	1
Aip	0.246107	1.186	0.642	0.633	1
Filip1l	0.245974	1.18589	0.54	0.487	1
Stk38	0.245928	1.18586	0.888	0.889	6.15371596150803e-05
Msantd3	0.244836	1.18496	0.686	0.634	0.0157936
Kiz	0.244756	1.18489	0.512	0.491	1
Scyl1	0.244647	1.1848	0.579	0.554	1
Plpp2	0.243872	1.18417	0.436	0.398	1
Arhgef17	0.24355	1.1839	0.628	0.631	1
Zfp292	0.243523	1.18388	0.974	0.977	5.97061210021111e-14
Fam76a	0.24345	1.18382	0.605	0.602	1
Tmem59	0.243182	1.1836	0.955	0.946	1.61345166339522e-07
Fam13b	0.242931	1.18339	0.657	0.659	1
Yipf1	0.242496	1.18304	0.519	0.495	1
Hadhb	0.241755	1.18243	0.813	0.807	0.0289135
Ulk1	0.241489	1.18221	0.608	0.612	1
Sirt2	0.241251	1.18202	0.738	0.737	0.165472
Mau2	0.24087	1.18171	0.69	0.7	1
Zdhhc20	0.240557	1.18145	0.81	0.802	0.00280262
Gsk3b	0.240362	1.18129	0.978	0.985	2.83160922634048e-16
Bmp4	0.240353	1.18128	0.755	0.647	2.93030667300503e-10
Mpp5	0.240299	1.18124	0.713	0.723	1
Tgif1	0.239943	1.18095	0.775	0.775	0.383421
Btrc	0.239887	1.1809	0.589	0.566	1
Tanc1	0.239257	1.18038	0.895	0.888	3.1839676079181e-07
Ric8b	0.239106	1.18026	0.466	0.424	1
Smox	0.239104	1.18026	0.519	0.472	1
Mapk8ip3	0.238357	1.17965	0.566	0.548	1
Dpp8	0.238203	1.17952	0.735	0.706	0.387406
Lix1	0.238107	1.17944	0.999	0.999	1.62614089502472e-25
Isca2	0.237802	1.17919	0.72	0.71	1
Rnf38	0.237701	1.17911	0.579	0.552	1
Efcab14	0.237608	1.17904	0.678	0.677	1
Ski	0.237589	1.17902	0.735	0.729	1
Zfp282	0.237465	1.17892	0.505	0.491	1
Rictor	0.237356	1.17883	0.69	0.692	1
Zfp740	0.237033	1.17857	0.739	0.724	1
Arhgef40	0.236959	1.17851	0.891	0.894	7.56725025259221e-07
Gltp	0.236558	1.17818	0.585	0.579	1
Nucb1	0.236472	1.17811	0.683	0.669	1
Cir1	0.236411	1.17806	0.79	0.785	1
Obsl1	0.23576	1.17753	0.671	0.655	1
Ddx17	0.235722	1.1775	0.989	0.991	4.54613872545482e-14
Tmed4	0.235542	1.17735	0.668	0.665	1
Rest	0.235462	1.17728	0.98	0.973	5.18376292026056e-09
Pds5b	0.235441	1.17727	0.911	0.92	1.81407492215916e-06
Vangl2	0.235261	1.17712	0.822	0.835	0.0162563
Mad2l2	0.235194	1.17707	0.627	0.623	1
Ctsa	0.235016	1.17692	0.637	0.627	1
Atn1	0.234977	1.17689	0.721	0.725	0.292187
Pfdn5	0.234936	1.17685	0.999	1	1.03659424201887e-44
Arhgap28	0.234861	1.17679	0.839	0.832	0.0726126
Klhl9	0.234532	1.17653	0.902	0.9	5.64634857706178e-07
Erbin	0.233828	1.17595	0.852	0.845	0.153393
Hectd4	0.233499	1.17568	0.443	0.397	1
Ndn	0.233151	1.1754	0.895	0.88	2.68467230027166e-05
Id1	0.232129	1.17457	0.956	0.951	6.75082738612676e-06
Zfp609	0.231692	1.17421	0.749	0.743	1
Desi2	0.231373	1.17395	0.772	0.783	1
Chrac1	0.230856	1.17353	0.899	0.892	1.2451423109513e-06
Med23	0.230339	1.17311	0.607	0.591	1
Zfhx3	0.230185	1.17299	0.98	0.954	3.34192077897381e-24
Fam114a2	0.230136	1.17295	0.814	0.806	0.0176891
Rnf11	0.230123	1.17294	0.78	0.787	0.731208
Map4k4	0.229844	1.17271	0.989	0.994	2.37373841655677e-16
Srcap	0.22962	1.17253	0.825	0.82	0.158264
Xpc	0.229514	1.17244	0.665	0.641	1
Lpgat1	0.229486	1.17242	0.842	0.835	0.103073
Gpatch8	0.228913	1.17195	0.966	0.956	7.4030356522645e-08
Nsd3	0.228072	1.17127	0.88	0.892	1.58539754968817e-05
Atp6v0e	0.227773	1.17103	0.859	0.879	0.00101792
Ist1	0.227503	1.17081	0.764	0.769	1
Zfp266	0.227206	1.17057	0.951	0.964	1.31207745087671e-07
Cep162	0.226912	1.17033	0.691	0.66	0.0839126
Phf20l1	0.226752	1.1702	0.824	0.839	0.493381
Sptan1	0.226747	1.17019	0.811	0.811	1
Prkra	0.226295	1.16983	0.877	0.89	3.76965507538202e-05
Pdxdc1	0.225721	1.16936	0.755	0.744	0.0122366
Cttnbp2nl	0.225345	1.16906	0.827	0.812	0.0558365
Fam117b	0.22532	1.16904	0.641	0.623	1
Tmem119	0.225301	1.16902	0.779	0.792	1
Slc25a11	0.225288	1.16901	0.862	0.866	0.000363134
Mfap2	0.225276	1.169	0.989	0.99	5.09209912632483e-12
Dab2ip	0.225214	1.16895	0.883	0.876	0.000115006
Tlk2	0.224532	1.1684	0.907	0.905	7.61638667101686e-05
AU022252	0.224492	1.16837	0.646	0.627	1
Ccdc90b	0.224121	1.16807	0.802	0.805	0.303931
Zbtb17	0.223803	1.16781	0.542	0.524	1
Nf1	0.223774	1.16778	0.675	0.68	1
Yipf5	0.223721	1.16774	0.85	0.85	0.00394666
Zkscan1	0.22355	1.1676	0.852	0.862	0.452873
Mast4	0.223384	1.16747	0.671	0.661	1
Gxylt1	0.223359	1.16745	0.735	0.716	0.506136
Ube4b	0.222932	1.1671	0.878	0.887	0.000632274
Ppfibp1	0.222912	1.16709	0.631	0.609	1
Idh2	0.222832	1.16702	0.986	0.989	5.64545953703059e-16
Mex3a	0.22283	1.16702	0.98	0.98	2.78061386340663e-11
Slain2	0.222676	1.1669	0.784	0.788	1
Rnf167	0.222647	1.16687	0.645	0.648	1
Bmpr1a	0.222536	1.16678	0.915	0.901	6.0096473738717e-05
Iqgap1	0.222366	1.16664	0.617	0.586	1
Fcho2	0.221509	1.16595	0.792	0.783	0.124973
Gatd1	0.22087	1.16544	0.641	0.613	1
Ndufa6	0.220603	1.16522	0.99	0.992	2.23558049991041e-11
Wdr82	0.220147	1.16485	0.874	0.857	0.0247804
Rnf214	0.220129	1.16484	0.777	0.785	1
Sec24c	0.220129	1.16484	0.656	0.649	1
Cdc42bpa	0.219972	1.16471	0.667	0.666	1
Churc1	0.219964	1.1647	0.788	0.811	0.41682
Ap3s2	0.2198	1.16457	0.641	0.636	1
Tmem134	0.219756	1.16454	0.906	0.904	4.1429559842987e-05
Cdc42bpb	0.21973	1.16452	0.607	0.604	1
Uqcc3	0.21963	1.16443	0.835	0.837	0.0268751
Atxn7l3b	0.219549	1.16437	1	0.999	4.67325733607646e-32
Sec16a	0.219248	1.16413	0.631	0.621	1
Arl5b	0.219017	1.16394	0.814	0.825	0.137529
Col3a1	0.218888	1.16384	0.969	0.943	1.70132526069457e-07
Arpc1a	0.218837	1.16379	0.963	0.97	9.99085673590952e-09
Tubgcp5	0.218568	1.16358	0.664	0.637	1
Riok3	0.218269	1.16334	0.719	0.741	1
Smg6	0.218239	1.16331	0.862	0.871	0.00800937
Casp6	0.21812	1.16322	0.734	0.739	1
Dcaf11	0.217729	1.1629	0.518	0.495	1
Dennd5a	0.217632	1.16282	0.675	0.678	1
Kdm3a	0.216829	1.16218	0.656	0.671	1
Magi1	0.216741	1.16211	0.574	0.54	1
Aopep	0.216357	1.1618	0.757	0.728	0.550987
Kansl1l	0.216028	1.16153	0.523	0.474	1
Erlec1	0.215982	1.16149	0.639	0.625	1
Picalm	0.215788	1.16134	0.884	0.89	0.00236476
Plekha8	0.215736	1.1613	0.794	0.802	0.734442
Dhx40	0.215368	1.161	0.787	0.794	0.165655
Npc2	0.214998	1.1607	0.975	0.986	2.08163852694027e-10
Dlgap4	0.214577	1.16036	0.848	0.862	0.0198271
Dyrk1a	0.214003	1.1599	0.739	0.72	1
Smap2	0.213873	1.1598	0.658	0.632	1
Rbm4	0.213857	1.15978	0.857	0.876	0.000430141
Hunk	0.213469	1.15947	0.746	0.727	0.680276
Kansl1	0.213373	1.1594	0.896	0.908	0.00122434
Ptk2	0.213098	1.15917	0.828	0.827	0.301176
Phf14	0.212964	1.15907	0.982	0.982	2.93173731909884e-10
Zfp871	0.212951	1.15906	0.821	0.845	0.0240546
Nsd1	0.212692	1.15885	0.985	0.986	1.84927211303411e-10
Vcl	0.212381	1.1586	0.764	0.749	1
Hsbp1	0.212021	1.15831	0.975	0.984	1.41044388958898e-07
Rab12	0.211985	1.15828	0.653	0.68	1
Zfp407	0.211905	1.15822	0.602	0.579	1
Csnk1g1	0.211746	1.15809	0.638	0.633	1
Rere	0.21139	1.1578	0.898	0.888	0.000617662
Macf1	0.211278	1.15771	0.962	0.976	6.0744939655679e-06
AI837181	0.211033	1.15752	0.602	0.579	1
Add1	0.21101	1.1575	0.869	0.877	0.00370506
Tra2a	0.209853	1.15657	0.995	0.994	7.9654691493973e-13
Copa	0.209717	1.15646	0.896	0.893	0.000991303
Gabpb2	0.209694	1.15644	0.708	0.687	1
Usp19	0.209623	1.15639	0.855	0.863	0.00033964
Emc2	0.209557	1.15633	0.844	0.85	0.0331423
Npepps	0.209489	1.15628	0.811	0.817	0.116838
Nab2	0.209194	1.15604	0.544	0.512	1
Flywch1	0.208988	1.15588	0.788	0.793	0.256004
Rnf122	0.208584	1.15555	0.745	0.762	1
Serpinf1	0.208398	1.1554	0.801	0.812	1
Stx16	0.208262	1.1553	0.821	0.816	0.194354
Setd1b	0.208208	1.15525	0.728	0.743	1
Eif4a2	0.207646	1.1548	0.964	0.961	2.56936713821444e-05
Ap3d1	0.207224	1.15446	0.757	0.76	1
Afdn	0.206971	1.15426	0.85	0.841	0.00463371
Zfp60	0.206914	1.15422	0.695	0.672	1
Gigyf2	0.206592	1.15396	0.816	0.822	0.130599
Copg1	0.206528	1.15391	0.811	0.824	0.109715
Nbea	0.206442	1.15384	0.736	0.752	1
Ubr1	0.206395	1.1538	0.649	0.622	1
Glg1	0.206164	1.15362	0.913	0.911	6.76106486874605e-05
Enah	0.205906	1.15341	0.98	0.98	4.41800796431974e-08
Zmym4	0.205842	1.15336	0.93	0.922	0.00402403
Adgra3	0.205727	1.15327	0.859	0.864	0.000283567
Stx12	0.205615	1.15318	0.695	0.705	1
Gpx8	0.205613	1.15318	0.795	0.788	0.749811
Scand1	0.205552	1.15313	0.995	0.993	3.12868242122608e-12
Nfia	0.205492	1.15308	0.481	0.405	1
Cmip	0.205232	1.15287	0.613	0.595	1
Peli1	0.205151	1.15281	0.939	0.932	1.15017832449657e-05
Emc10	0.204834	1.15255	0.883	0.869	1
Atp6v1f	0.204809	1.15253	0.964	0.966	5.16773053276401e-07
Atp2c1	0.204762	1.1525	0.71	0.691	1
Adgrl1	0.203599	1.15157	0.652	0.649	1
Rnf114	0.203464	1.15146	0.642	0.626	1
Tab2	0.203346	1.15137	0.907	0.924	7.95770176742541e-05
Ubl3	0.203297	1.15133	0.639	0.641	1
Anapc2	0.202888	1.151	0.779	0.806	1
Tmem9	0.202693	1.15084	0.736	0.738	0.753671
Greb1	0.202651	1.15081	0.667	0.642	1
Rprd2	0.2026	1.15077	0.75	0.762	1
Oga	0.202578	1.15075	0.878	0.891	0.00663827
Sertad2	0.201081	1.14956	0.643	0.643	1
Ro60	0.200973	1.14947	0.772	0.776	1
Washc2	0.200608	1.14918	0.791	0.796	1
Epc1	0.200296	1.14893	0.74	0.745	1
Baz2b	0.200162	1.14883	0.921	0.903	0.00022358
Atxn7l3	0.200138	1.14881	0.784	0.793	1
Sec31a	0.200084	1.14877	0.831	0.851	1
Krit1	0.200004	1.1487	0.835	0.841	1
Atad2b	0.199712	1.14847	0.908	0.924	0.641745
Hmg20b	0.199514	1.14831	0.966	0.965	1.96608479207837e-08
Selenon	0.199444	1.14826	0.574	0.551	1
Tada3	0.199076	1.14796	0.635	0.623	1
Dcaf7	0.199029	1.14793	0.755	0.745	1
Bahcc1	0.198984	1.14789	0.667	0.652	1
Pogz	0.198899	1.14782	0.706	0.7	1
Arid1a	0.198203	1.14727	0.977	0.98	8.54954420119444e-09
Acyp1	0.198046	1.14714	0.684	0.682	1
Ldb1	0.197721	1.14689	0.903	0.897	0.000155498
Cnn2	0.197272	1.14653	0.928	0.945	2.48683154571082e-05
R3hdm4	0.197172	1.14645	0.787	0.795	0.675508
Vps28	0.197079	1.14638	0.757	0.764	1
Ppp2r5c	0.197042	1.14635	0.846	0.872	0.275105
Ypel1	0.196092	1.14559	0.755	0.774	1
Strn3	0.195931	1.14546	0.939	0.94	0.00149915
Ptpra	0.195584	1.14519	0.831	0.814	0.187301
Rab11b	0.195307	1.14497	0.93	0.934	1.41692038538532e-06
Ndufs2	0.195298	1.14496	0.993	0.993	1.1508189200431e-11
Serf2	0.194995	1.14472	1	1	3.26838815084676e-45
Cox4i1	0.194925	1.14466	1	1	9.49989002491505e-38
Plekha5	0.194838	1.1446	0.716	0.706	1
Erf	0.1945	1.14433	0.668	0.67	1
Rnf150	0.194468	1.1443	0.398	0.334	1
Angel2	0.194372	1.14423	0.818	0.841	1
H3f3a	0.194288	1.14416	1	1	3.15135029008776e-76
Rab24	0.194071	1.14399	0.814	0.825	1
Calu	0.194022	1.14395	0.907	0.921	0.00798899
L3mbtl3	0.193917	1.14387	0.818	0.809	1
Map1lc3b	0.193855	1.14382	0.977	0.984	4.3270914157446e-08
Rbm33	0.193387	1.14345	0.795	0.816	1
Rnpep	0.193142	1.14325	0.619	0.613	1
Hip1	0.19307	1.14319	0.732	0.728	1
Sdhc	0.192957	1.1431	0.908	0.915	0.00206475
Nfe2l2	0.192225	1.14252	0.694	0.675	1
Dctn4	0.191784	1.14218	0.889	0.907	0.26195
Nop53	0.191615	1.14204	0.907	0.926	0.0025335
Ubn1	0.191608	1.14204	0.929	0.927	0.00137457
Rcn2	0.191098	1.14163	0.981	0.977	2.80416142628653e-06
Zcchc7	0.190978	1.14154	0.769	0.755	1
Oip5os1	0.190944	1.14151	0.94	0.95	0.000592535
Smarcad1	0.190655	1.14128	0.962	0.96	0.000782543
Tmem165	0.190592	1.14123	0.913	0.918	0.00052012
Enho	0.190388	1.14107	0.66	0.629	1
[truncated: 28 more rows]

## Sheet: cluster C3
Wilcoxon rank sum test (Seurat's function FindAllMarkers())
gene	avg_log2FC	Fold enrichment	% cells in cluster	% in other clusters	p_val_adj
Sox9	0.722249	1.64975	0.993	0.826	1.49438227250401e-78
Col2a1	1.55622	2.94083	0.954	0.581	3.29476450976649e-188
Emx2	4.11359	17.3107	0.834	0.115	0
Ntn1	3.80046	13.9333	0.63	0.108	0
Gria2	3.53423	11.5854	0.663	0.128	0
Hoxb8	3.08391	8.47907	0.508	0.106	4.5738538074393e-217
Hoxc4	2.6433	6.24757	0.742	0.203	4.0214870557725e-273
Hoxb7	2.49813	5.64952	0.555	0.151	1.26955835165847e-173
Irx5	2.47266	5.55067	0.86	0.277	2.10421218080702e-287
Irx3	2.39883	5.27375	0.912	0.352	4.72736177751964e-276
Pitx2	4.68025	25.6386	0.381	0.054	3.67269745435548e-235
Hoxc5	3.20538	9.22393	0.442	0.099	4.78803671272054e-169
Hoxb6	2.39776	5.26983	0.48	0.12	1.39592228552181e-156
Emx2os	3.90804	15.0119	0.451	0.047	0
Fap	3.63692	12.44	0.432	0.06	7.13467983908963e-265
Gdnf	3.40302	10.5782	0.292	0.037	3.8900975411674e-183
Cthrc1	3.18358	9.08558	0.486	0.098	4.1361906942226e-214
Mkx	3.16865	8.99207	0.485	0.115	8.16209166183834e-183
Igfbp3	3.11273	8.65015	0.452	0.115	3.05189745277783e-155
Igfbp5	3.04096	8.23039	0.57	0.193	1.87983850043693e-150
Fibin	2.92064	7.57181	0.972	0.408	0
Ccn4	2.79465	6.93863	0.258	0.057	3.66188133483766e-88
Col12a1	2.72807	6.6257	0.548	0.147	7.71302858461962e-181
Rspo1	2.66641	6.34848	0.408	0.088	1.19589183360792e-154
Pde8a	2.64767	6.26656	0.371	0.091	7.69847414908143e-120
Rarb	2.56935	5.93541	0.673	0.195	7.74391104776712e-220
Nr2f1	2.54951	5.85435	0.984	0.567	0
Crnde	2.52014	5.73639	0.306	0.073	4.68001137406714e-99
Rab38	2.4541	5.47972	0.28	0.071	5.8592078915624e-81
Cadm2	2.37933	5.20297	0.43	0.128	6.46467940868199e-110
Adamts9	2.36066	5.13607	0.446	0.142	3.75808716071653e-108
Foxp2	2.34454	5.07897	0.794	0.314	5.99782165737157e-209
Ackr3	2.33268	5.0374	0.396	0.099	5.62930370054253e-121
Hoxb4	2.28574	4.87616	0.63	0.197	1.29306710170625e-172
Lsamp	2.25799	4.78324	0.278	0.091	6.24940508495683e-55
Igfbp2	2.25296	4.7666	0.988	0.655	1.30071126812968e-297
Svopl	2.20565	4.61282	0.299	0.094	8.71946693644027e-64
Tox	2.13175	4.38248	0.389	0.145	5.44313295163231e-68
Srgap3	2.11796	4.34079	0.423	0.163	2.2969667150759e-74
Foxp1	2.06954	4.19752	0.931	0.536	5.12700526469547e-232
Egflam	1.99533	3.98708	0.421	0.169	4.30026970979546e-68
Hoxa4	1.9935	3.98202	0.255	0.107	2.54820487696888e-31
Camk2n1	1.99072	3.97434	0.402	0.156	5.09193018663306e-68
Plxna2	1.96921	3.91553	0.454	0.164	6.78725956717048e-88
Igf1	1.96739	3.9106	0.44	0.326	4.88525681035602e-15
Hoxb5	1.94366	3.8468	0.492	0.151	3.8765617633343e-118
Plekhg1	1.91683	3.77593	0.259	0.096	3.21763379738403e-39
Jaml	1.8982	3.72749	0.461	0.188	2.79051620566571e-73
Zim1	1.87741	3.67415	0.552	0.244	1.05207978840817e-88
Runx2	1.86517	3.64312	0.311	0.134	1.43025315771334e-38
Tcf15	1.83922	3.57816	0.789	0.401	1.32743773557191e-153
Pag1	1.83589	3.56991	0.449	0.221	3.48413070386562e-51
Meg3	1.83001	3.55539	0.997	0.834	2.59716681900473e-230
Edil3	1.81037	3.50731	0.255	0.09	3.36409537410556e-41
Dab2	1.79125	3.46114	0.676	0.381	1.73781851651302e-92
Hoxb3	1.7837	3.44309	0.672	0.256	7.18438097074103e-139
Hoxc6	1.78302	3.44145	0.828	0.366	2.22382068398552e-170
Ror1	1.77325	3.41823	0.577	0.23	6.86968826085914e-107
Fras1	1.75888	3.38435	0.464	0.209	1.35690251281449e-63
Rian	1.75557	3.37659	0.934	0.595	6.92900857574653e-174
Gxylt2	1.74319	3.34776	0.567	0.276	4.48457703087181e-78
Fat4	1.7373	3.33411	0.611	0.315	5.98526434605195e-82
Rnf150	1.72866	3.3142	0.623	0.32	1.47931166675274e-85
Nr2f2	1.72865	3.31416	0.959	0.747	3.63966615813583e-202
Dlk1	1.72111	3.29691	0.975	0.597	5.35957969801194e-200
Sfrp1	1.72098	3.2966	0.944	0.653	4.77975689946308e-177
Hist3h2ba	1.71968	3.29364	0.28	0.114	2.19429897387242e-35
Zfhx3	1.69195	3.23093	1	0.952	2.59807084429477e-275
Hotairm1	1.66695	3.17542	0.317	0.127	6.2847039146141e-43
Bdnf	1.66158	3.16362	0.356	0.216	2.41778685681999e-20
Nbl1	1.66116	3.16271	0.351	0.164	4.20053898731088e-38
Mirg	1.64468	3.12679	0.53	0.251	2.11201334014402e-71
Negr1	1.63421	3.10419	0.303	0.134	4.9817313443815e-33
Zfhx4	1.61555	3.06428	0.997	0.933	1.48648602435131e-265
Myc	1.60062	3.03274	0.376	0.17	9.34751960365752e-43
Sulf1	1.58494	2.99996	0.264	0.12	1.50958708625466e-25
Astn1	1.5683	2.96554	0.353	0.157	3.18396268648101e-40
Fam174b	1.56811	2.96516	0.352	0.173	3.83563325194007e-34
Foxp4	1.55118	2.93057	0.915	0.613	7.82923464898587e-171
Hoxb2	1.5488	2.92573	0.586	0.283	3.63982758431507e-76
Rbp1	1.54647	2.92102	0.873	0.738	3.29385904600527e-88
Mylk	1.54262	2.91324	0.462	0.213	4.6128009224025e-54
Comtd1	1.52684	2.88155	0.539	0.273	2.39922285559564e-62
Hoxa2	1.49921	2.82687	0.267	0.122	3.30418444571805e-25
Rab11fip2	1.48807	2.80514	0.832	0.58	2.67204365880222e-113
Stra6	1.47389	2.7777	0.745	0.418	2.5350546317781e-100
Fhod3	1.47311	2.77619	0.409	0.205	9.01687296829303e-40
Macrod2	1.45495	2.74147	0.53	0.297	1.42952850696922e-50
Lrig1	1.45302	2.7378	0.445	0.25	2.12062012740055e-34
Kctd12	1.43467	2.7032	0.784	0.53	1.60813054933482e-79
Sparc	1.4316	2.69745	0.309	0.173	3.52367154417814e-18
Epha5	1.42217	2.67989	0.432	0.278	1.27121622624358e-21
Hs3st3a1	1.41589	2.66825	0.306	0.13	5.80465105655921e-35
Cxcl14	1.414	2.66476	0.591	0.339	1.22828337758428e-55
Lhfp	1.40109	2.641	0.972	0.644	1.01449395466691e-175
Vegfc	1.39477	2.62947	0.436	0.245	3.26651252108604e-34
Edn3	1.37952	2.60182	0.426	0.237	1.41571542115053e-31
Efnb2	1.37194	2.58819	0.929	0.642	2.72398181358753e-136
Mpzl2	1.36677	2.57892	0.346	0.167	8.23057637953867e-32
Cttnbp2	1.35713	2.56175	0.831	0.618	1.1288369265071e-89
Rin2	1.35541	2.55869	0.32	0.179	4.5916493730337e-20
Plod2	1.34795	2.54551	0.872	0.646	4.67316004678287e-113
Flrt2	1.344	2.53855	0.614	0.433	1.15044854875488e-35
Eya4	1.32844	2.5113	0.719	0.427	2.21437886526935e-74
Slitrk6	1.31778	2.49282	0.573	0.363	1.69506632494473e-39
Slc1a3	1.29257	2.44964	0.514	0.346	6.2882126226139e-28
Nfib	1.28662	2.43955	0.875	0.691	8.73560159653159e-104
Ank3	1.28272	2.43297	0.876	0.664	1.13888725051344e-111
Col5a1	1.28257	2.43271	0.647	0.403	2.67522968058372e-54
Rhoj	1.27983	2.4281	0.39	0.206	1.36149028511117e-28
Smoc1	1.27739	2.42399	0.561	0.326	5.65365906660826e-47
Zkscan2	1.27159	2.41427	0.25	0.138	1.93459538723588e-13
Plk2	1.25701	2.39	0.514	0.366	2.29595932055207e-21
Plce1	1.24978	2.37805	0.327	0.174	2.076865525161e-22
Hs3st3b1	1.24906	2.37686	0.576	0.318	1.51660547375153e-48
Adamts6	1.24847	2.3759	0.284	0.151	6.79821817391653e-18
Stx17	1.23976	2.3616	0.627	0.428	1.03593945894587e-45
Tox3	1.20943	2.31246	0.675	0.452	1.30873592834692e-51
Zdhhc2	1.19749	2.2934	0.29	0.151	1.60441520213673e-19
Rspo2	1.19651	2.29185	0.324	0.187	1.34693725431972e-16
Sema6a	1.19301	2.2863	0.837	0.588	2.08663791684781e-79
Zfp503	1.18854	2.27921	0.894	0.59	8.71894790205556e-108
Pde3a	1.18408	2.27218	0.253	0.137	2.66905536781554e-14
Nab1	1.17438	2.25695	0.346	0.202	1.67167508472385e-18
Bnc2	1.16781	2.24671	0.421	0.251	8.39589923003432e-26
Gask1b	1.1677	2.24654	0.317	0.186	5.38476486932262e-16
Pcdh10	1.16732	2.24594	0.424	0.246	6.19018991033633e-25
App	1.15824	2.23184	0.944	0.835	7.35722245167403e-134
Mir100hg	1.14926	2.21801	0.946	0.75	6.51923458740348e-120
Flrt3	1.14308	2.20852	0.82	0.664	2.52659993437091e-65
Hmga2	1.13771	2.20032	1	1	2.35034273712703e-272
Bcl11b	1.13724	2.19959	0.816	0.602	1.91526700837463e-77
Sorl1	1.13262	2.19256	0.405	0.241	1.20992612996669e-22
Arl4c	1.13232	2.19211	0.524	0.337	5.45895849565821e-30
Vcan	1.12124	2.17533	0.994	0.961	5.13173501831579e-110
Gas2	1.11328	2.16338	0.806	0.609	7.51621612553528e-60
Ppp1r9a	1.11051	2.15923	0.901	0.735	1.98633452051481e-89
Spint2	1.10943	2.1576	0.622	0.397	2.37207295780271e-40
Fam181b	1.10764	2.15493	0.707	0.466	4.68058602404474e-47
Has2	1.10351	2.14877	0.424	0.264	1.85425942580365e-21
Rev3l	1.10221	2.14683	0.881	0.737	3.58034799434072e-87
Bmpr1b	1.10087	2.14484	0.424	0.243	1.18004581359187e-25
Tgfbi	1.09906	2.14215	0.485	0.313	1.64251031294898e-24
Tubb2b	1.09774	2.1402	0.642	0.541	3.39495556720421e-19
Cyfip2	1.09056	2.12956	0.57	0.376	1.47521220886327e-34
Adam11	1.08368	2.11944	0.406	0.242	5.94983959970913e-22
Pdpn	1.07917	2.11282	0.259	0.159	2.46420809352847e-09
Skap2	1.07521	2.10703	0.505	0.324	3.61282650942873e-28
Tmtc2	1.07471	2.1063	0.459	0.298	1.05787546668756e-22
Epha7	1.06797	2.09648	0.823	0.585	3.98567875817743e-69
Hgf	1.05778	2.08173	0.548	0.321	9.6053241781185e-35
Tmem26	1.04761	2.06711	0.261	0.168	3.9543037289842e-07
Ston1	1.03368	2.04723	0.253	0.155	5.03508552914842e-09
Sema3a	1.03041	2.04261	0.747	0.598	1.96528127725387e-40
Myl9	1.0298	2.04175	0.393	0.25	2.01267072664535e-15
Xpr1	1.0227	2.03172	0.732	0.556	9.82587246847266e-44
Peg3	1.01935	2.027	1	1	5.27520988205997e-217
Col9a1	1.01924	2.02685	0.884	0.656	4.07463370272425e-81
Anxa7	1.01505	2.02097	0.434	0.295	3.70127474928e-17
Synpo	1.01385	2.01929	0.761	0.537	8.76520394249908e-56
Tes	1.0044	2.00612	0.926	0.781	1.95787432641283e-94
Nkd2	0.998657	1.99814	0.67	0.524	1.05817459706098e-30
Ablim1	0.986828	1.98182	0.324	0.192	2.99571557171477e-14
Itgb8	0.985494	1.97999	0.3	0.181	6.690075707009e-12
Zcchc24	0.966033	1.95346	0.595	0.416	8.86681737135585e-31
Runx1t1	0.957368	1.94176	0.901	0.664	4.10765463036932e-78
Plgrkt	0.955498	1.93925	0.657	0.446	1.46341159471879e-40
Taok3	0.943525	1.92322	0.268	0.177	1.58451807741059e-06
Arhgef26	0.940682	1.91944	0.306	0.198	2.32187922500119e-09
Tenm3	0.937811	1.91562	0.937	0.85	2.6592634601339e-86
Wfdc2	0.934986	1.91187	0.589	0.439	9.33507845099408e-20
Tle2	0.932949	1.90917	0.256	0.151	8.57415016543161e-10
Frem1	0.930226	1.90557	0.574	0.411	1.15908940959452e-22
Nfia	0.92898	1.90393	0.629	0.396	1.36821887013496e-41
Cadm4	0.926551	1.90073	0.345	0.224	2.45677665610684e-10
Arl4a	0.917271	1.88854	0.567	0.486	9.0320026294755e-11
Mcu	0.916428	1.88744	0.492	0.37	7.62395487292735e-14
Tgfb2	0.915448	1.88615	0.68	0.577	3.57884230572063e-10
Eno3	0.914954	1.88551	0.919	0.752	7.69548582523291e-81
Dapk1	0.912241	1.88197	0.596	0.434	3.71544216654934e-25
Maml2	0.911481	1.88098	0.308	0.194	6.95446762746072e-10
Pbx1	0.910909	1.88023	0.997	0.974	6.8188023397606e-97
Apoe	0.908544	1.87715	0.489	0.357	9.61102726994142e-15
Fign	0.906942	1.87507	0.885	0.797	1.08331643852639e-53
Metrn	0.902744	1.86962	0.95	0.859	1.76976390265958e-76
Efna5	0.900234	1.86637	0.707	0.495	2.79515035463449e-38
Trp53inp1	0.900083	1.86617	0.426	0.28	1.7624170807261e-15
Lrrc8b	0.899518	1.86544	0.275	0.173	2.90304852274374e-08
Ica1	0.897351	1.86264	0.302	0.195	1.1101678905151e-08
Etl4	0.892287	1.85612	0.277	0.176	4.08454122163859e-08
Svil	0.890678	1.85405	0.719	0.566	1.19111254702141e-35
Dpysl4	0.887581	1.85007	0.443	0.323	1.74828026299704e-12
Fam110b	0.882759	1.8439	0.611	0.466	8.13200874555047e-24
Hoxa5	0.881706	1.84255	0.598	0.501	1.61334621653888e-14
Bdh1	0.880404	1.84089	0.261	0.163	8.68434701109276e-08
Glrb	0.877696	1.83744	0.383	0.25	1.89171100567616e-12
Meis1	0.870243	1.82797	0.907	0.608	1.12983563920172e-80
Abtb2	0.86724	1.82417	0.284	0.188	2.56563642402622e-07
Srgap1	0.864943	1.82127	0.589	0.466	1.17340206236709e-18
Hexb	0.86393	1.81999	0.318	0.222	1.12116313206793e-06
Plxdc2	0.861585	1.81703	0.53	0.423	1.72145772282674e-11
Ypel2	0.860627	1.81583	0.345	0.219	1.4603252291152e-11
Cxcl12	0.86035	1.81548	0.705	0.444	9.68437375705437e-42
Lbh	0.860122	1.81519	0.573	0.441	2.7194839118294e-17
Tanc2	0.852769	1.80596	0.374	0.279	4.89016312085729e-07
Eldr	0.850872	1.80359	0.349	0.246	1.35791793781991e-07
Gpc6	0.849943	1.80243	0.959	0.852	4.73918258206726e-72
Cd59a	0.846653	1.79832	0.462	0.322	2.29747098781883e-14
Col1a1	0.834095	1.78274	0.863	0.696	4.7972045230206e-54
Cdo1	0.831436	1.77946	0.875	0.763	5.22473218779729e-51
Cyth3	0.820526	1.76605	0.873	0.758	8.07625579687877e-55
Prxl2a	0.818943	1.76411	0.638	0.489	1.20876265741151e-25
Ociad2	0.818267	1.76329	0.268	0.175	1.98207266950167e-06
Osbpl6	0.817214	1.762	0.473	0.368	5.1526793996891e-09
Lin28a	0.816806	1.7615	0.25	0.177	0.00323417
Egr1	0.816408	1.76102	0.649	0.528	1.61380973166242e-14
Itga9	0.814042	1.75813	0.437	0.324	1.35375220897745e-10
Phldb2	0.81153	1.75507	0.918	0.833	7.88416236906415e-68
Zfp618	0.807428	1.75009	0.823	0.704	2.86831337216433e-47
Rap2b	0.806178	1.74857	0.68	0.586	2.08485574950207e-19
Letmd1	0.803225	1.745	0.396	0.279	7.55399421554404e-09
Mmp11	0.803168	1.74493	0.395	0.284	7.21285797583083e-09
Sgcd	0.797411	1.73798	0.501	0.384	9.75514761946697e-11
Slc8a1	0.796599	1.737	0.442	0.352	6.08337141692557e-07
Tspyl5	0.792121	1.73162	0.303	0.198	7.60757703338372e-08
Ddit4	0.791063	1.73035	0.563	0.39	5.95582001046836e-21
Aig1	0.787575	1.72617	0.324	0.22	2.14606305501829e-07
Disp1	0.780608	1.71785	0.517	0.392	3.4727308417143e-13
Slit2	0.779009	1.71595	0.468	0.369	5.70330940578682e-09
Mdfi	0.772292	1.70798	0.673	0.525	1.49325549480886e-25
Col11a1	0.771877	1.70749	0.781	0.642	1.35571768779388e-31
Tcf4	0.768461	1.70345	1	0.997	6.11343164458371e-113
Dpysl3	0.768091	1.70301	0.479	0.341	2.41827998360632e-13
Sorbs2	0.767268	1.70204	0.449	0.28	9.64769795593507e-19
Sh3gl3	0.759792	1.69325	0.566	0.427	5.93685082862799e-17
Synrg	0.756231	1.68907	0.508	0.386	2.82189013465825e-11
Rabgap1l	0.752426	1.68462	0.365	0.263	1.28363381237193e-06
Tshz3	0.750338	1.68219	0.602	0.467	4.38290626357865e-17
Klhdc10	0.750235	1.68207	0.957	0.887	7.99509231583084e-78
Meox2	0.748664	1.68024	0.564	0.447	5.42784712824945e-11
Megf6	0.747984	1.67944	0.48	0.376	3.79288661200723e-10
Lmx1b	0.744614	1.67553	0.813	0.588	4.29730207128672e-40
Bbs9	0.743597	1.67434	0.328	0.231	4.89461459984551e-06
Ankrd12	0.743244	1.67394	0.732	0.66	1.69886658537592e-17
Slc25a23	0.743149	1.67383	0.267	0.199	0.0169145
Adamts7	0.738739	1.66872	0.255	0.174	0.000631337
Spats2l	0.738121	1.668	0.489	0.4	2.99452832345838e-07
Bmf	0.734925	1.66431	0.34	0.215	1.35832171665711e-10
Hs6st1	0.73114	1.65995	0.376	0.275	4.26715102839936e-07
Med13l	0.730376	1.65907	0.859	0.762	5.90120875848824e-43
Irak2	0.723992	1.65175	0.339	0.249	6.87186353146299e-05
Pth1r	0.72213	1.64962	0.803	0.58	1.61458895159942e-41
Fam184a	0.721647	1.64906	0.265	0.2	0.0882065
Hmgn3	0.720642	1.64791	0.962	0.908	4.99685974486492e-60
Hoxa7	0.720582	1.64785	0.764	0.705	1.68845206640759e-22
Mmp16	0.718783	1.64579	0.623	0.514	1.96744650451364e-14
Tcim	0.718246	1.64518	0.381	0.282	2.03757296186461e-06
Zbtb18	0.71775	1.64462	0.348	0.259	5.02367759387064e-05
Slc12a2	0.715458	1.642	0.8	0.68	9.59025258725155e-28
Msrb3	0.713757	1.64007	0.32	0.215	2.34381191232348e-07
Gas1	0.713432	1.6397	0.988	0.931	3.48642295468108e-62
Nlgn2	0.712129	1.63822	0.317	0.229	0.000237812
Cplx2	0.711626	1.63765	0.37	0.272	2.38899146725934e-05
Pdgfra	0.710808	1.63672	0.981	0.923	4.35478262296816e-76
S1pr3	0.706829	1.63221	0.788	0.636	3.70107613223586e-35
Gkap1	0.705316	1.6305	0.786	0.655	6.50760108492459e-32
Chst15	0.705219	1.63039	0.309	0.233	0.00170995
Bach2	0.705087	1.63024	0.831	0.751	2.17446057495788e-27
Lifr	0.703067	1.62796	0.454	0.35	9.59619676721756e-07
Slc4a3	0.702379	1.62719	0.299	0.228	0.0264944
Prtn3	0.70148	1.62617	0.261	0.191	0.0339302
Ptgis	0.701225	1.62589	0.607	0.459	2.10713729368888e-18
Tsc22d1	0.70033	1.62488	0.999	0.991	7.08726794799165e-111
Usp29	0.700304	1.62485	0.89	0.803	9.98735957482935e-46
Ncoa3	0.696647	1.62073	0.545	0.425	7.87926316132908e-14
Tnfaip6	0.69652	1.62059	0.823	0.702	4.12807872763239e-30
Mob3b	0.696043	1.62006	0.315	0.223	1.7633836020004e-05
Cmtm8	0.696032	1.62004	0.275	0.193	0.00135401
Arhgap18	0.695903	1.6199	0.351	0.257	3.52275613660928e-05
Errfi1	0.695608	1.61957	0.511	0.389	1.71169158122076e-11
Trp53i11	0.6953	1.61922	0.377	0.258	4.24652815263983e-09
Fam204a	0.694245	1.61804	0.954	0.916	9.34513453527141e-51
Haghl	0.69378	1.61752	0.561	0.453	2.82316680568926e-11
Uchl1	0.692525	1.61611	0.455	0.337	2.68442141275109e-09
Glipr2	0.691883	1.61539	0.548	0.433	2.50935254237304e-11
Sned1	0.691862	1.61537	0.346	0.273	0.0151322
Sox5	0.689686	1.61293	0.742	0.662	1.58771447169426e-10
Zfp462	0.686554	1.60944	0.966	0.91	8.96560125273403e-61
Ldhb	0.681824	1.60417	1	0.995	1.4477289746171e-120
Kidins220	0.680567	1.60277	0.557	0.435	6.06022381862029e-12
Rab30	0.679903	1.60203	0.333	0.254	0.00385855
Slc4a8	0.678774	1.60078	0.336	0.237	7.20578592399497e-06
Pfn2	0.677375	1.59923	0.788	0.681	4.58787130296236e-30
Gstm7	0.676557	1.59832	0.451	0.341	8.19695219636978e-09
Cmtm3	0.675511	1.59716	0.362	0.275	0.000213323
Tspan15	0.673803	1.59527	0.284	0.228	0.663698
Tmem106c	0.67199	1.59327	0.396	0.31	0.000236129
Rflnb	0.670476	1.5916	0.847	0.708	5.22359621765706e-34
Akap12	0.670363	1.59147	0.27	0.224	1
Rpgrip1l	0.670301	1.5914	0.639	0.535	1.33502486240556e-14
Flywch2	0.669891	1.59095	0.745	0.619	1.40713917470663e-22
Pold4	0.664844	1.5854	0.317	0.24	0.00750452
Rcn3	0.664631	1.58516	0.926	0.844	5.4116594064365e-49
Ncoa1	0.663948	1.58441	0.287	0.222	0.121128
Rab11fip4	0.663741	1.58419	0.404	0.298	9.53273811814087e-07
Bicd1	0.660632	1.58078	0.342	0.244	1.4630890885465e-05
Dach1	0.660254	1.58036	0.763	0.583	7.46323787597013e-30
Col23a1	0.660069	1.58016	0.81	0.689	1.32634357818688e-31
Pdgfc	0.659757	1.57982	0.791	0.687	4.78844291432151e-26
Ypel5	0.659088	1.57908	0.442	0.337	5.45313071092196e-07
Tle1	0.656742	1.57652	0.81	0.69	4.55801778100308e-28
Pgpep1	0.656396	1.57614	0.589	0.463	1.38649804418121e-12
Lyrm9	0.654877	1.57448	0.417	0.352	0.00757077
Mnd1	0.653101	1.57254	0.602	0.52	1.64527472589576e-09
Smim14	0.651464	1.57076	0.639	0.529	4.06076926925661e-15
Rtkn	0.650095	1.56927	0.574	0.461	1.32538807275404e-11
Col18a1	0.649906	1.56907	0.682	0.575	2.94828983572324e-16
Hdac11	0.649874	1.56903	0.39	0.309	0.00229603
Eea1	0.649263	1.56837	0.533	0.448	1.12788310596505e-06
Ednra	0.648105	1.56711	0.828	0.714	3.01603061863299e-28
Rdh10	0.64799	1.56698	0.299	0.22	0.00744343
Inpp1	0.646595	1.56547	0.377	0.288	0.00010786
Lmf1	0.645757	1.56456	0.333	0.236	2.66665393864696e-05
Slc48a1	0.64428	1.56296	0.317	0.255	0.587376
Notch2	0.643533	1.56215	0.701	0.6	4.63942778515284e-14
Scn2b	0.642176	1.56068	0.395	0.294	3.31100899348635e-06
Mir99ahg	0.641314	1.55975	0.912	0.804	1.94830845886124e-38
Fbxl7	0.640974	1.55938	0.798	0.69	9.11196987030688e-28
Klf3	0.637052	1.55515	0.81	0.69	4.61472212378566e-28
Tmem132c	0.636681	1.55475	0.816	0.729	2.34050368426077e-24
Spsb4	0.635522	1.5535	0.754	0.599	8.59513891582412e-27
Cers6	0.63207	1.54979	0.551	0.466	5.21924944414366e-08
Zdbf2	0.631829	1.54953	0.89	0.808	5.38911640004545e-32
Tspan13	0.630998	1.54864	0.617	0.498	8.75920007535052e-12
Kalrn	0.630799	1.54842	0.437	0.357	0.000357134
Tubb2a	0.630617	1.54823	0.376	0.296	0.00355055
Fgd4	0.629773	1.54732	0.514	0.384	3.51076966649479e-10
Lrig3	0.627796	1.5452	0.946	0.857	1.41811568571171e-48
Lrrc8c	0.626535	1.54385	0.274	0.202	0.0278431
Upp2	0.625617	1.54287	0.314	0.258	1
Irf2bp2	0.624502	1.54168	0.658	0.567	4.10939179670466e-13
Apbb2	0.623503	1.54061	0.641	0.545	1.92915334883325e-15
Trim2	0.623138	1.54022	0.432	0.328	2.19093912438357e-06
Slc5a3	0.621948	1.53895	0.461	0.389	0.000152572
Iglon5	0.621204	1.53816	0.336	0.268	0.116651
B4galt4	0.618979	1.53579	0.302	0.232	0.070187
Pgap1	0.615831	1.53244	0.348	0.262	0.00049432
Dzip1	0.615761	1.53237	0.564	0.437	1.26957109081368e-11
Fam172a	0.614238	1.53075	0.698	0.605	1.08971744770419e-13
Copz2	0.613434	1.5299	0.434	0.366	0.00800586
Exoc6b	0.612363	1.52876	0.589	0.485	6.92646770261147e-09
Sort1	0.611604	1.52796	0.518	0.416	6.9117698064787e-08
Mylip	0.611173	1.5275	0.567	0.462	1.79662083134049e-09
Zfp521	0.610825	1.52713	0.788	0.713	6.27592986762565e-20
Fam114a1	0.608071	1.52422	0.387	0.302	0.00101615
Fuom	0.606508	1.52257	0.412	0.341	0.00264331
Mn1	0.60269	1.51854	0.337	0.238	3.13415694364482e-05
Csad	0.601961	1.51778	0.548	0.457	7.87931972472295e-09
Rnf157	0.600067	1.51579	0.405	0.307	0.000108791
Tm7sf2	0.599646	1.51534	0.292	0.247	1
Rgma	0.599221	1.5149	0.694	0.549	8.62446541121171e-21
Cd47	0.598347	1.51398	0.658	0.532	3.22176797082102e-15
Abat	0.592998	1.50838	0.415	0.323	0.000295539
Tmem108	0.590887	1.50617	0.355	0.292	0.448695
Fahd2a	0.590755	1.50603	0.367	0.295	0.0280479
Smarcd3	0.589147	1.50436	0.448	0.375	0.00168388
Rgmb	0.58809	1.50326	0.508	0.408	1.10187109326948e-07
Sfxn4	0.586907	1.50202	0.267	0.22	1
Wdtc1	0.585592	1.50065	0.414	0.342	0.0065626
Hoxb3os	0.58417	1.49918	0.252	0.197	1
Meis2	0.583035	1.498	0.987	0.737	5.18028197287163e-65
Hes1	0.581787	1.4967	0.735	0.669	7.92611560154033e-10
Nrep	0.580857	1.49574	0.972	0.94	3.39389931964341e-58
Tbx15	0.579334	1.49416	0.916	0.8	1.54084716077985e-32
Stk38l	0.578766	1.49357	0.399	0.321	0.00192949
Lgr4	0.578722	1.49353	0.459	0.391	0.019383
Cdon	0.578046	1.49283	0.77	0.59	2.48976053825878e-26
Rhob	0.577682	1.49245	0.538	0.455	3.35470237138197e-05
Snx13	0.576185	1.4909	0.349	0.281	0.0376094
Scx	0.575928	1.49064	0.878	0.695	2.31873410362329e-36
Fblim1	0.575133	1.48982	0.81	0.731	3.41667735605727e-23
Tpm2	0.575019	1.4897	0.692	0.617	1.72926655634875e-12
Prex1	0.574566	1.48923	0.412	0.336	0.00887763
Tenm4	0.573428	1.48805	0.782	0.664	1.49886061134678e-20
Ikzf4	0.573047	1.48766	0.267	0.219	1
Tpbg	0.568918	1.48341	0.599	0.522	2.72556681264669e-06
Pbxip1	0.565562	1.47996	0.402	0.331	0.0271548
Ptpn13	0.565174	1.47957	0.458	0.385	0.00116411
Aldh4a1	0.563336	1.47768	0.275	0.21	0.161045
Zfp9	0.562595	1.47692	0.42	0.332	0.0005658
Trp53inp2	0.560603	1.47489	0.286	0.23	1
Adcy6	0.56018	1.47445	0.485	0.413	0.00291364
Tle5	0.558443	1.47268	0.994	0.979	2.21544623378414e-80
Tpm1	0.55766	1.47188	0.978	0.968	4.37878993068872e-30
Dgkz	0.556133	1.47032	0.705	0.616	2.58145193442609e-14
Btg2	0.556077	1.47027	0.533	0.427	4.4165354460707e-07
Il6st	0.555723	1.4699	0.629	0.515	7.48670574844287e-11
Pxk	0.553458	1.4676	0.482	0.39	2.26318807863591e-05
Bicc1	0.551961	1.46608	0.467	0.407	0.009041
Habp4	0.551851	1.46597	0.39	0.316	0.0110512
Gdpd1	0.551496	1.4656	0.504	0.394	1.54947076627755e-07
Parp8	0.54983	1.46391	0.39	0.323	0.097589
Fhl3	0.548694	1.46276	0.293	0.227	0.40791
Arrdc4	0.542792	1.45679	0.381	0.328	1
Nid2	0.542456	1.45645	0.622	0.553	1.63213537887956e-07
Lama4	0.53879	1.45275	0.336	0.28	1
Igdcc4	0.538748	1.45271	0.287	0.237	1
Zbtb20	0.538469	1.45243	0.402	0.327	0.0158969
Slc38a6	0.538269	1.45223	0.297	0.253	1
Tmem38b	0.53815	1.45211	0.296	0.241	1
Cep70	0.537445	1.4514	0.591	0.511	1.40864122027881e-07
Serp2	0.536452	1.4504	0.561	0.489	0.000128536
Tusc1	0.534354	1.44829	0.28	0.23	1
St6gal1	0.533971	1.44791	0.436	0.364	0.0110559
Kif13a	0.533412	1.44735	0.432	0.38	0.366347
Ninj1	0.533258	1.44719	0.318	0.258	0.90233
Ppp1r21	0.533245	1.44718	0.501	0.405	1.09572097741776e-05
Cdkn1c	0.533023	1.44696	1	0.995	7.48748699566366e-38
Sdc4	0.532367	1.4463	0.389	0.308	0.00579466
Airn	0.53062	1.44455	0.517	0.441	0.000691227
Tmed3	0.528458	1.44239	0.635	0.535	6.42660615209099e-09
Papss1	0.528274	1.4422	0.915	0.861	8.01094619986822e-28
Eid2b	0.528218	1.44215	0.373	0.305	0.109976
Osr1	0.527288	1.44122	0.392	0.281	6.47691446527784e-06
Rac3	0.526327	1.44026	0.515	0.439	0.000101132
Pkn1	0.526023	1.43995	0.71	0.613	6.99055385981104e-13
Zfp512b	0.525462	1.43939	0.458	0.393	0.0217849
Tgfb3	0.525247	1.43918	0.29	0.22	0.119405
Camk1	0.525182	1.43911	0.62	0.507	5.08165510212166e-11
Colec12	0.525012	1.43895	0.691	0.633	6.34661258220221e-08
Peg10	0.524277	1.43821	0.982	0.967	6.81305106628699e-32
Nes	0.523669	1.43761	0.692	0.616	1.32014367882425e-09
Afdn	0.522673	1.43661	0.901	0.837	7.74662745436237e-30
Edem3	0.522525	1.43647	0.418	0.339	0.0094246
Usp49	0.522397	1.43634	0.368	0.299	0.0659431
Socs5	0.521652	1.4356	0.337	0.283	1
Cep41	0.5216	1.43555	0.683	0.609	1.78047526224847e-09
Whamm	0.520878	1.43483	0.259	0.221	1
Tnfrsf19	0.520094	1.43405	0.29	0.235	1
Cpe	0.519235	1.43319	0.624	0.545	1.68997667220566e-07
Wasf3	0.517872	1.43184	0.43	0.339	9.58549423575677e-05
Axin2	0.517827	1.4318	0.692	0.599	1.72812983448327e-09
Sdr39u1	0.517799	1.43177	0.392	0.33	0.271689
Fyn	0.516987	1.43096	0.642	0.56	1.06007997339511e-10
Mettl26	0.516504	1.43048	0.814	0.75	2.30090465468732e-17
Srr	0.513713	1.42772	0.252	0.204	1
Zfhx2	0.51208	1.4261	0.51	0.426	0.000162216
Shisa4	0.511705	1.42573	0.667	0.592	4.38279544975722e-07
Sft2d2	0.511016	1.42505	0.255	0.204	1
Zfp827	0.51069	1.42473	0.666	0.582	1.18475230204652e-09
Reck	0.51065	1.42469	0.464	0.393	0.00589549
Tmem141	0.5106	1.42464	0.321	0.265	1
Igsf10	0.510143	1.42419	0.337	0.271	0.286345
Magi1	0.509753	1.42381	0.617	0.537	1.22652599458095e-06
Dock10	0.508544	1.42261	0.295	0.233	1
Plcl2	0.508183	1.42226	0.454	0.385	0.0169579
Dlg1	0.507547	1.42163	0.682	0.641	1.12215015261861e-07
Pacs2	0.506304	1.42041	0.445	0.379	0.302698
Mgat5	0.505945	1.42005	0.424	0.366	0.986955
Fzd1	0.505682	1.41979	0.541	0.471	0.00101987
Agbl5	0.505505	1.41962	0.39	0.333	1
Bmp7	0.504562	1.41869	0.58	0.478	3.78778863771536e-06
Podxl2	0.504466	1.4186	0.63	0.56	1.52382215432113e-07
Ralgds	0.504129	1.41827	0.658	0.558	1.531984380214e-11
Zswim8	0.503533	1.41768	0.68	0.601	1.52487875495643e-08
Vat1	0.501874	1.41605	0.281	0.243	1
Stx7	0.498101	1.41235	0.496	0.426	0.00640603
Gng3	0.4965	1.41079	0.287	0.249	1
Tmem120a	0.495732	1.41004	0.542	0.475	0.00270418
Nav1	0.495099	1.40942	0.747	0.707	1.02893876869856e-11
Asph	0.492715	1.40709	0.898	0.886	5.05411852178376e-24
Crabp2	0.49253	1.40691	1	0.998	1.63466733931908e-91
Tspyl4	0.492189	1.40658	0.551	0.489	0.00479455
Msra	0.492063	1.40645	0.293	0.249	1
Mertk	0.490858	1.40528	0.614	0.532	1.2940385901244e-07
Ggh	0.488785	1.40326	0.387	0.335	0.750142
Gstm2	0.487813	1.40232	0.287	0.237	1
St6galnac3	0.487227	1.40175	0.532	0.466	0.00385106
Cpq	0.487192	1.40171	0.311	0.252	1
Map2	0.486771	1.40131	0.432	0.384	1
Mras	0.486619	1.40116	0.511	0.445	0.000789319
Fbn2	0.486245	1.40079	0.979	0.967	4.76516060079647e-36
Dact3	0.485435	1.40001	0.906	0.858	3.5141270683204e-26
Adgre5	0.484819	1.39941	0.261	0.219	1
Rnf217	0.484667	1.39926	0.458	0.389	0.0104289
Hoxa3	0.484163	1.39877	0.374	0.331	1
Nagk	0.484047	1.39866	0.275	0.223	1
Gnb5	0.483998	1.39861	0.365	0.295	0.211693
Spsb1	0.483131	1.39777	0.489	0.419	0.00484406
Ptpn21	0.482987	1.39763	0.25	0.203	1
Pkia	0.482799	1.39745	0.585	0.49	2.52864688469509e-07
Ypel3	0.480987	1.3957	0.77	0.689	8.65708762816748e-13
BC052040	0.480111	1.39485	0.339	0.274	0.548711
Sgce	0.476259	1.39113	0.614	0.518	5.95223946801968e-08
Kif21b	0.473435	1.38841	0.571	0.5	0.000295355
Wdfy2	0.473084	1.38807	0.457	0.403	0.219698
Sdc2	0.471899	1.38693	0.601	0.498	6.15075207914032e-08
Eif2ak3	0.46987	1.38499	0.286	0.246	1
Gab1	0.469729	1.38485	0.489	0.412	0.00555471
Mxd4	0.468189	1.38337	0.781	0.656	3.32431786739818e-13
Ppp1r15a	0.467829	1.38303	0.543	0.506	0.585171
Cntln	0.467601	1.38281	0.663	0.581	3.04601532466315e-07
Klf6	0.466856	1.38209	0.411	0.343	0.0591128
Ppm1l	0.46654	1.38179	0.437	0.403	1
Epha4	0.465948	1.38122	0.857	0.745	1.85869666696482e-21
Sertad1	0.465777	1.38106	0.389	0.345	1
Fbn1	0.465672	1.38096	0.417	0.349	0.0641964
Ngly1	0.465554	1.38085	0.321	0.285	1
Ccdc28b	0.464757	1.38008	0.635	0.563	1.00206874719367e-05
Ttc28	0.46408	1.37944	0.857	0.809	3.15451981018184e-14
L3mbtl3	0.463004	1.37841	0.867	0.806	6.47396306147404e-19
Ddah1	0.461981	1.37743	0.381	0.315	0.364487
Kyat3	0.461402	1.37688	0.253	0.198	1
Amotl2	0.459928	1.37547	0.798	0.763	5.37033599466417e-11
Mex3b	0.459328	1.3749	0.941	0.926	2.64214282631095e-28
Asrgl1	0.458361	1.37398	0.611	0.57	0.0522643
Enpp2	0.458237	1.37386	0.308	0.243	0.797914
Letm2	0.458196	1.37382	0.318	0.262	1
Fgfr2	0.456569	1.37227	0.548	0.399	7.82919931510084e-10
Wwtr1	0.456039	1.37177	0.636	0.574	2.74448002816755e-06
Sbk1	0.455763	1.37151	0.897	0.855	8.28171943746827e-25
Nuak1	0.454645	1.37045	0.274	0.228	1
Abhd4	0.454506	1.37031	0.306	0.25	1
Lsp1	0.453935	1.36977	0.561	0.449	4.28896337042545e-08
Cib2	0.453286	1.36916	0.352	0.3	1
Eepd1	0.452922	1.36881	0.32	0.28	1
Casd1	0.452883	1.36877	0.957	0.919	3.45245588899255e-19
Trappc9	0.452614	1.36852	0.376	0.323	1
Ppox	0.452184	1.36811	0.37	0.314	1
Slc2a4	0.452167	1.36809	0.293	0.24	1
Timp2	0.451826	1.36777	0.869	0.807	2.28166817921665e-16
Usp53	0.451535	1.36749	0.283	0.234	1
Greb1	0.450926	1.36692	0.733	0.637	1.64349100710854e-10
Ankra2	0.44995	1.36599	0.446	0.384	0.141273
Grik5	0.449004	1.3651	0.442	0.397	1
Hint3	0.448229	1.36436	0.399	0.366	1
Map4	0.448194	1.36433	0.744	0.675	1.37923634357943e-09
Rbms1	0.448059	1.3642	0.969	0.955	7.71003750665682e-28
Slc22a17	0.447821	1.36398	0.539	0.457	0.000725647
Ccpg1	0.447282	1.36347	0.281	0.231	1
Tecpr1	0.446803	1.36302	0.343	0.282	1
Prmt2	0.445677	1.36195	0.477	0.427	1
Col3a1	0.445379	1.36167	0.993	0.942	2.95993684643621e-35
March2	0.444877	1.3612	0.409	0.355	1
Pdcd4	0.44324	1.35965	0.926	0.852	1.31410571045316e-27
Clcn4	0.442855	1.35929	0.536	0.467	0.0018942
Dap	0.44244	1.3589	0.784	0.715	1.57309951275039e-11
Samd4	0.44221	1.35868	0.454	0.373	0.0223397
Cmtm7	0.440732	1.35729	0.829	0.795	6.08726347792582e-11
Tmco3	0.440591	1.35716	0.48	0.415	0.111072
Atp11a	0.439349	1.35599	0.305	0.256	1
Plpp5	0.43847	1.35517	0.392	0.349	1
Tcaf1	0.438204	1.35492	0.9	0.877	1.98163617593575e-20
Msantd3	0.438149	1.35487	0.738	0.631	8.41484946225047e-11
Dact1	0.43813	1.35485	0.682	0.528	8.4684214888365e-14
Ilvbl	0.437499	1.35425	0.392	0.338	1
Zfp219	0.437343	1.35411	0.657	0.594	5.21148697005002e-06
Rbpms	0.436241	1.35307	0.672	0.599	5.75154670628026e-06
Ccdc80	0.436217	1.35305	0.302	0.24	1
Gnpda2	0.436017	1.35286	0.492	0.431	0.0558221
Fhod1	0.435453	1.35234	0.343	0.283	1
Ifi30	0.435017	1.35193	0.381	0.339	1
Ahi1	0.434531	1.35147	0.831	0.782	1.26493320690393e-12
Eva1b	0.434523	1.35146	0.978	0.96	1.74099350406518e-37
Shkbp1	0.432667	1.34973	0.462	0.411	0.991055
Pick1	0.432072	1.34917	0.448	0.414	1
Tet1	0.431482	1.34862	0.664	0.611	0.000331083
Fmnl2	0.431089	1.34825	0.81	0.737	5.66354076547642e-13
Wdr86	0.430793	1.34797	0.381	0.309	0.135384
Dnm1	0.430748	1.34793	0.698	0.653	4.76832384313195e-06
Pkdcc	0.430233	1.34745	0.966	0.72	1.90174609548282e-42
Tob1	0.430144	1.34737	0.551	0.49	0.0588144
Fli1	0.428941	1.34624	0.891	0.8	1.0563388560521e-16
Zfyve27	0.428842	1.34615	0.293	0.245	1
Ptpn14	0.428839	1.34615	0.389	0.337	1
Tead3	0.427641	1.34503	0.436	0.363	0.0697326
Olfml3	0.427322	1.34473	0.445	0.372	0.0751617
Trappc6a	0.425049	1.34262	0.748	0.671	6.33463557222573e-12
Jak2	0.424543	1.34215	0.402	0.368	1
Pygo1	0.424118	1.34175	0.733	0.676	2.1398321971449e-08
Ccl27a	0.423147	1.34085	0.405	0.36	1
Cacna2d1	0.422999	1.34071	0.417	0.356	0.227589
Rp9	0.422818	1.34054	0.943	0.919	8.20243570025407e-17
Xrcc5	0.422526	1.34027	0.863	0.832	5.5332953579162e-15
Tvp23b	0.421082	1.33893	0.599	0.555	0.114691
Irgq	0.420295	1.3382	0.376	0.337	1
Zfp36l1	0.419465	1.33743	0.969	0.961	4.62079342729827e-23
Ift140	0.41598	1.3342	0.393	0.322	0.370262
Pxn	0.415569	1.33382	0.449	0.381	0.329743
Arhgap32	0.415401	1.33367	0.454	0.391	0.321999
Ppp3r1	0.415237	1.33352	0.72	0.677	2.11751633142736e-07
Cuedc2	0.4149	1.33321	0.9	0.867	1.47106014063939e-15
Myh10	0.413895	1.33228	0.985	0.989	2.19630919326967e-33
Psme2	0.412327	1.33083	0.878	0.832	1.6036033170274e-15
Rassf7	0.412238	1.33075	0.373	0.322	1
Arfgap3	0.411367	1.32995	0.477	0.403	0.031916
Znrf3	0.41052	1.32917	0.38	0.341	1
Carmil1	0.410155	1.32883	0.27	0.231	1
Acaa1a	0.409776	1.32848	0.467	0.421	1
Dcaf5	0.409248	1.32799	0.554	0.502	0.0747951
Khdrbs3	0.408103	1.32694	0.389	0.332	1
Calcoco1	0.407987	1.32683	0.424	0.38	1
Tcp11l1	0.407266	1.32617	0.632	0.581	0.00063599
Mpp7	0.40691	1.32584	0.548	0.499	0.457104
Mcc	0.406818	1.32576	0.477	0.425	1
Zmiz2	0.406766	1.32571	0.647	0.597	0.000260489
Sec22a	0.405041	1.32413	0.485	0.432	0.562165
Fbxw4	0.404982	1.32407	0.303	0.26	1
Tmem184b	0.404867	1.32397	0.383	0.334	1
Ndn	0.403868	1.32305	0.916	0.879	2.33627381220695e-21
Map2k1	0.403814	1.323	0.682	0.626	1.6122785719826e-05
Dusp22	0.402415	1.32172	0.312	0.278	1
Asah1	0.402025	1.32136	0.524	0.478	0.129369
Akr7a5	0.402009	1.32135	0.863	0.818	1.30850964378705e-17
Oaf	0.401151	1.32056	0.845	0.78	8.59545783330843e-13
Tgfbr1	0.400703	1.32015	0.876	0.84	2.15749978266056e-15
Hip1	0.400661	1.32011	0.76	0.726	1.25952611050356e-06
Hint2	0.400495	1.31996	0.756	0.716	2.87480359238821e-07
Lhfpl2	0.40034	1.31982	0.675	0.592	3.35263196718971e-06
Malat1	0.400182	1.31967	1	1	7.3191095611681e-27
Klhl7	0.398221	1.31788	0.735	0.663	9.84539221007945e-07
Farp1	0.397926	1.31761	0.85	0.833	5.80800336731471e-14
Utrn	0.397703	1.31741	0.772	0.721	4.33261582548159e-07
Uvssa	0.397268	1.31701	0.473	0.432	1
Narf	0.396882	1.31666	0.679	0.636	0.000110303
Klc4	0.39661	1.31641	0.348	0.312	1
Tspan12	0.396461	1.31628	0.312	0.271	1
Slc38a4	0.396145	1.31599	0.756	0.668	3.55684307124455e-08
Zfp950	0.395939	1.3158	0.546	0.487	0.0107829
Fsd1	0.395768	1.31564	0.432	0.383	1
Samd8	0.394454	1.31444	0.504	0.444	0.247099
Fn1	0.394179	1.31419	0.973	0.954	8.12701977153861e-25
Ahdc1	0.393785	1.31384	0.616	0.573	0.000484575
Six1	0.393548	1.31362	0.367	0.308	1
Bmyc	0.393327	1.31342	0.798	0.79	5.31994813801698e-06
Smug1	0.393291	1.31339	0.284	0.248	1
Wbp1	0.393229	1.31333	0.895	0.853	1.57235403234926e-15
Megf9	0.392923	1.31305	0.423	0.371	1
Osbpl2	0.392123	1.31232	0.3	0.26	1
Pigc	0.391895	1.31212	0.487	0.438	1
Syt11	0.391805	1.31203	0.629	0.572	0.00133171
Atrnl1	0.391781	1.31201	0.353	0.311	1
Nudt22	0.391599	1.31185	0.415	0.381	1
Dnpep	0.389153	1.30962	0.766	0.711	2.8736071366196e-09
Dnajc18	0.387628	1.30824	0.473	0.417	1
Dag1	0.387358	1.308	0.689	0.612	9.78796589273436e-06
Mest	0.386768	1.30746	1	1	5.7261998591449e-74
Map1lc3a	0.386469	1.30719	0.938	0.911	2.33981137835833e-22
Dnajb9	0.385886	1.30666	0.548	0.513	1
Pitpnc1	0.385469	1.30628	0.863	0.828	1.24482709047008e-12
Zdhhc21	0.384965	1.30583	0.468	0.422	1
Epb41l3	0.384818	1.3057	0.588	0.51	0.000228692
Kat6b	0.384552	1.30545	0.781	0.743	4.81729396560864e-05
Fbxw5	0.384338	1.30526	0.43	0.4	1
Nphp3	0.384129	1.30507	0.292	0.243	1
Sdhaf4	0.383481	1.30449	0.844	0.808	5.53656899518808e-12
Peli2	0.383007	1.30406	0.483	0.42	0.737897
Plekhh2	0.382187	1.30332	0.361	0.317	1
Fjx1	0.381418	1.30262	0.558	0.494	0.753586
Pink1	0.381136	1.30237	0.383	0.345	1
Atp11b	0.381013	1.30226	0.602	0.557	0.0274301
Tmem184c	0.380644	1.30192	0.502	0.46	1
Dse	0.380329	1.30164	0.62	0.581	0.263406
Mxd1	0.379556	1.30094	0.387	0.334	1
Olfml1	0.379423	1.30082	0.302	0.26	1
Ak3	0.378335	1.29984	0.67	0.628	0.00804177
Cryz	0.378083	1.29961	0.673	0.622	0.000205846
Ccdc136	0.377609	1.29919	0.675	0.622	0.00338111
Cdh2	0.377479	1.29907	0.834	0.768	2.86888213788528e-10
Bcl2l11	0.376254	1.29797	0.673	0.632	0.0531396
Rogdi	0.375851	1.29761	0.418	0.374	1
Dnm3os	0.375477	1.29727	0.972	0.943	9.87801039284579e-18
Mapk8ip3	0.374649	1.29652	0.586	0.547	0.11475
Tmem131	0.37425	1.29617	0.708	0.668	0.000701356
C9orf72	0.373235	1.29525	0.302	0.26	1
Micu1	0.372895	1.29495	0.536	0.491	0.888115
Ccdc107	0.37206	1.2942	0.647	0.605	0.0343009
Aamdc	0.369831	1.2922	0.538	0.488	0.292971
Iqgap2	0.369741	1.29212	0.622	0.571	0.000588725
Lpp	0.368285	1.29082	0.817	0.774	3.49798482974423e-08
Cdh6	0.368262	1.2908	0.327	0.244	0.0206827
Fam8a1	0.367863	1.29044	0.548	0.496	0.174059
Camk2d	0.36738	1.29001	0.452	0.425	1
Dlg5	0.367298	1.28994	0.801	0.761	2.14641376737197e-06
Cdh24	0.366454	1.28918	0.412	0.382	1
Senp7	0.366263	1.28901	0.791	0.74	2.41680923215347e-07
Scamp2	0.36596	1.28874	0.535	0.484	0.665968
Sertad2	0.365673	1.28848	0.676	0.641	0.00231573
B4galt2	0.364936	1.28782	0.538	0.476	0.0261555
Vcl	0.364658	1.28758	0.782	0.748	1.58236278011325e-08
Pld3	0.364444	1.28739	0.327	0.276	1
Fam117b	0.364264	1.28722	0.666	0.621	0.00962639
Angptl1	0.364155	1.28713	0.265	0.195	0.255747
Mtch1	0.362178	1.28536	0.994	0.993	1.67748862027164e-42
Clip3	0.362157	1.28535	0.784	0.747	1.90491626864612e-06
Spaca6	0.362045	1.28525	0.792	0.755	0.0074186
Zswim7	0.361355	1.28463	0.455	0.414	1
Phc3	0.360993	1.28431	0.395	0.36	1
Dram2	0.36013	1.28354	0.374	0.34	1
Prex2	0.359074	1.2826	0.739	0.699	8.67631674213715e-05
Gpx8	0.358844	1.2824	0.857	0.784	2.54191083770923e-11
Arnt2	0.358518	1.28211	0.476	0.453	1
Anks3	0.358417	1.28202	0.378	0.341	1
Lgals1	0.357971	1.28162	0.999	0.993	5.95099905953594e-32
Inava	0.357864	1.28153	0.445	0.403	1
Klhl26	0.357756	1.28143	0.371	0.329	1
Ptprk	0.357511	1.28121	0.707	0.665	0.000528174
Pdp2	0.357437	1.28115	0.418	0.356	1
C1d	0.357191	1.28093	0.981	0.961	9.51599729101808e-26
Babam2	0.357137	1.28088	0.508	0.472	1
Gpc2	0.356811	1.28059	0.686	0.644	0.000220364
Fam171b	0.356418	1.28024	0.523	0.485	1
Tmem131l	0.356269	1.28011	0.82	0.803	9.110376358869e-08
Trim44	0.356146	1.28	0.89	0.872	2.2538155340457e-12
Tmem44	0.355826	1.27972	0.297	0.255	1
Pgm1	0.354593	1.27862	0.477	0.435	1
Ech1	0.354525	1.27856	0.747	0.704	0.000177894
Bphl	0.354518	1.27856	0.521	0.473	1
Prcp	0.354345	1.2784	0.328	0.294	1
Ctsb	0.354265	1.27833	0.779	0.748	3.50213430715855e-06
Stx4a	0.353991	1.27809	0.586	0.533	0.0570465
Megf8	0.3537	1.27783	0.393	0.359	1
Fuca1	0.353507	1.27766	0.566	0.522	0.693158
Hook1	0.352605	1.27686	0.348	0.276	1
Ttl	0.352212	1.27652	0.517	0.491	1
Efnb3	0.352097	1.27641	0.801	0.751	2.87538952135592e-07
Scube3	0.351198	1.27562	0.608	0.508	0.000223358
Sall2	0.350893	1.27535	0.623	0.581	0.0173295
Bmt2	0.350402	1.27492	0.608	0.579	0.348782
Ankrd50	0.349831	1.27441	0.495	0.466	1
Cdc42bpa	0.349069	1.27374	0.703	0.663	0.000389659
Mapk8ip1	0.34902	1.2737	0.49	0.463	1
Ddr2	0.3489	1.27359	0.863	0.85	5.50421655126141e-10
Dusp1	0.347431	1.27229	0.57	0.542	1
Prom1	0.346637	1.27159	0.847	0.798	2.01238924710913e-11
Nudt8	0.346631	1.27159	0.449	0.41	1
Acap2	0.346608	1.27157	0.648	0.604	0.0549172
Parva	0.346345	1.27134	0.763	0.725	3.03568478667382e-06
Hibch	0.346174	1.27118	0.53	0.49	1
Mbnl1	0.345317	1.27043	0.744	0.698	1.0256394174619e-05
Dtnbp1	0.345048	1.27019	0.885	0.835	1.74398351819668e-11
Brms1l	0.344748	1.26993	0.629	0.578	0.0112682
Ulk2	0.343996	1.26927	0.505	0.464	1
Tcf12	0.343714	1.26902	0.997	0.996	7.15705663949034e-37
Traf3	0.343503	1.26883	0.398	0.36	1
Gcdh	0.34274	1.26816	0.524	0.48	1
Zbtb37	0.342265	1.26775	0.573	0.519	0.230294
Tesk1	0.341969	1.26749	0.624	0.602	0.425856
AY036118	0.341406	1.26699	0.988	0.983	2.89194698105185e-10
Ext2	0.339156	1.26502	0.58	0.559	1
Prdm2	0.338802	1.26471	0.791	0.772	0.00509493
Smarcc2	0.337951	1.26396	0.851	0.835	9.49899707522902e-10
P4ha1	0.337753	1.26379	0.744	0.726	0.00848015
Specc1	0.337707	1.26375	0.71	0.668	0.00245628
Pradc1	0.337568	1.26363	0.358	0.304	1
Mast4	0.337315	1.2634	0.677	0.661	1
Cdk5rap3	0.336883	1.26302	0.704	0.668	0.000196847
Lrpap1	0.336759	1.26292	0.589	0.571	1
Nudt4	0.336551	1.26273	0.941	0.927	9.91616047732503e-15
Apcdd1	0.336176	1.26241	0.331	0.29	1
Cyp51	0.335259	1.2616	0.897	0.877	2.39867555613966e-06
Etfdh	0.335252	1.2616	0.401	0.355	1
Tspan14	0.335132	1.26149	0.486	0.439	1
Speg	0.334376	1.26083	0.402	0.353	1
Zfp580	0.332792	1.25945	0.579	0.543	1
Mfap4	0.332486	1.25918	0.985	0.963	4.78607007268412e-25
Fxyd6	0.332168	1.2589	0.884	0.864	7.1655425968054e-10
Alx4	0.330773	1.25769	0.437	0.318	3.10544578155473e-06
Clpx	0.33038	1.25734	0.785	0.747	8.00868818688596e-06
Nicn1	0.330277	1.25726	0.551	0.507	1
Rnf24	0.329726	1.25677	0.604	0.564	1
Marcks	0.329426	1.25651	1	1	4.51544613099101e-70
Pnrc1	0.328768	1.25594	0.981	0.971	6.7895134801634e-21
Polr3gl	0.327454	1.2548	0.49	0.456	1
Fto	0.32652	1.25398	0.744	0.716	0.00105362
Fnbp1	0.326122	1.25364	0.493	0.438	0.895158
Prkdc	0.32587	1.25342	0.434	0.392	1
Cnn2	0.325786	1.25335	0.968	0.943	4.54894745132424e-20
Nek6	0.325268	1.2529	0.483	0.467	1
Xpa	0.325265	1.25289	0.7	0.687	0.0230121
Oxnad1	0.324946	1.25262	0.361	0.316	1
Trafd1	0.324141	1.25192	0.49	0.448	1
Gstz1	0.324018	1.25181	0.471	0.422	1
Suco	0.323928	1.25173	0.822	0.796	0.000207013
Msantd4	0.323378	1.25126	0.822	0.78	8.1008204118059e-06
Ralgapa1	0.323277	1.25117	0.635	0.601	0.205384
Dnm3	0.32263	1.25061	0.502	0.432	0.396415
Scaper	0.322263	1.25029	0.459	0.421	1
Klf12	0.321949	1.25002	0.532	0.496	1
Chpt1	0.321735	1.24983	0.555	0.523	1
Fbh1	0.321271	1.24943	0.616	0.587	1
Cic	0.320834	1.24905	0.627	0.587	0.0868624
Tmem218	0.31972	1.24809	0.387	0.351	1
Prdm5	0.319278	1.24771	0.436	0.398	1
Samd14	0.319274	1.2477	0.63	0.588	0.176685
Nipsnap2	0.318936	1.24741	0.666	0.629	0.271168
Prkd3	0.31875	1.24725	0.841	0.799	2.19946910943961e-08
Lars2	0.318452	1.24699	0.887	0.862	2.98532869566125e-08
Hes6	0.318098	1.24669	0.692	0.658	0.0751692
Ptprs	0.317425	1.2461	0.903	0.898	5.70305684675318e-10
Ano6	0.317249	1.24595	0.555	0.527	1
Mrc2	0.317091	1.24582	0.542	0.515	1
Tmem205	0.315536	1.24447	0.402	0.372	1
Wdfy1	0.315107	1.2441	0.583	0.549	1
Phldb1	0.314733	1.24378	0.513	0.481	1
Afap1	0.314675	1.24373	0.574	0.543	1
Chd4	0.314339	1.24344	1	1	2.6211591393574e-51
Rab18	0.313794	1.24297	0.962	0.935	2.41137602744982e-13
Col1a2	0.312855	1.24216	0.963	0.919	7.41212718317468e-15
Cnst	0.312541	1.24189	0.348	0.314	1
Trappc1	0.312162	1.24157	0.906	0.892	1.17731774384242e-09
Lpin2	0.311648	1.24112	0.744	0.742	0.00225027
Chid1	0.309626	1.23939	0.392	0.356	1
Tmem168	0.309591	1.23936	0.482	0.441	1
Antxr1	0.309561	1.23933	0.583	0.538	0.487581
Fdx1	0.309387	1.23918	0.813	0.796	2.70245068037573e-06
Sh3pxd2a	0.309363	1.23916	0.685	0.656	0.0268681
Zfp579	0.309243	1.23906	0.459	0.424	1
Alg2	0.308324	1.23827	0.573	0.558	1
Nhsl1	0.307936	1.23794	0.477	0.444	1
Arl6ip5	0.307796	1.23781	0.476	0.446	1
Tspan9	0.307777	1.2378	0.401	0.373	1
Glod4	0.306908	1.23705	0.814	0.785	1.43918942424149e-05
Fat1	0.306252	1.23649	0.76	0.739	0.0455918
Mpst	0.305434	1.23579	0.57	0.555	1
Mdk	0.30455	1.23503	1	1	6.53701548578986e-79
Smim8	0.303275	1.23394	0.595	0.562	1
Fbln2	0.303012	1.23372	0.685	0.638	0.00179821
Hibadh	0.302984	1.23369	0.654	0.55	0.000487748
Phkb	0.302247	1.23306	0.576	0.531	1
Jund	0.301392	1.23233	1	0.998	4.68875067074029e-35
Rhoc	0.301161	1.23214	0.935	0.924	4.40545485625525e-06
Spty2d1	0.300656	1.2317	0.52	0.502	1
Txndc15	0.300627	1.23168	0.766	0.74	7.89293592282366e-05
Pdlim7	0.300103	1.23123	0.92	0.9	1.89450852887276e-11
Atp6v0a2	0.299679	1.23087	0.529	0.495	1
Lysmd3	0.299047	1.23033	0.605	0.585	1
Pnpla8	0.298936	1.23024	0.7	0.67	1
Stk25	0.298887	1.2302	0.622	0.592	0.196738
Creb3l2	0.297694	1.22918	0.639	0.581	0.0248842
Dhrs4	0.296872	1.22848	0.789	0.761	0.000686729
Cirbp	0.296505	1.22817	0.853	0.825	5.97675429319737e-05
Gbf1	0.296289	1.22798	0.689	0.656	0.022789
Zfp354c	0.294973	1.22686	0.63	0.591	1
Dennd2a	0.294704	1.22663	0.688	0.652	0.0213478
Foxn3	0.292112	1.22443	0.926	0.911	4.75890130640068e-13
Ccdc186	0.292066	1.22439	0.717	0.675	0.00777011
Dhx57	0.291866	1.22422	0.592	0.559	1
Zfp523	0.290983	1.22347	0.533	0.506	1
Mbd5	0.290979	1.22347	0.465	0.424	1
Acadsb	0.290353	1.22294	0.549	0.533	1
Clpb	0.289648	1.22234	0.586	0.565	1
Dhrs1	0.289459	1.22218	0.669	0.645	0.2939
Zfp30	0.289432	1.22216	0.641	0.605	1
Capn2	0.289334	1.22208	0.566	0.538	1
Marc2	0.289142	1.22191	0.605	0.572	0.36211
Dmxl1	0.288779	1.22161	0.81	0.773	0.000184559
Ccdc71l	0.287922	1.22088	0.459	0.411	1
Slc4a2	0.286841	1.21997	0.49	0.439	1
Adgra2	0.286672	1.21982	0.532	0.506	1
Ucp2	0.286247	1.21946	0.459	0.415	1
Rab22a	0.285685	1.21899	0.739	0.71	0.120431
Rhoq	0.285481	1.21882	0.679	0.633	0.124116
Ccser2	0.285174	1.21856	0.47	0.43	1
Jade1	0.284625	1.21809	0.576	0.55	1
Kif5c	0.283886	1.21747	0.725	0.683	0.0300734
Atp13a2	0.283841	1.21743	0.492	0.436	1
Sox11	0.283738	1.21734	1	1	7.45548090244795e-33
Lix1	0.283377	1.21704	0.999	0.999	1.259832718501e-24
Tmod2	0.283373	1.21704	0.408	0.377	1
Cd320	0.28298	1.21671	0.75	0.725	0.240689
Crtc3	0.282946	1.21668	0.479	0.441	1
Coq10b	0.28204	1.21591	0.536	0.499	1
Cfl2	0.281541	1.21549	0.948	0.936	1.90565550565916e-11
Tdrd3	0.280774	1.21485	0.557	0.525	1
Sel1l	0.280663	1.21475	0.58	0.563	1
Fzd7	0.280231	1.21439	0.546	0.514	1
Tnrc18	0.279468	1.21375	0.915	0.888	3.25501196500436e-09
Plppr3	0.279439	1.21372	0.673	0.652	1
Myl6	0.278788	1.21318	0.999	1	1.13795630002708e-36
Rbfox2	0.27878	1.21317	0.978	0.966	1.89714551389547e-18
Tmem237	0.278769	1.21316	0.669	0.649	1
Fgfrl1	0.278308	1.21277	0.686	0.66	1
Taf7	0.278216	1.21269	0.81	0.809	0.00197445
Ankrd44	0.278127	1.21262	0.611	0.576	1
H2afy	0.277408	1.21202	1	1	1.00355327191393e-47
Akap9	0.277311	1.21193	0.968	0.947	2.40662495053191e-10
Mapkap1	0.277037	1.2117	0.853	0.828	0.001209
Ptbp2	0.276777	1.21149	0.975	0.963	5.7106635664182e-11
Pcyox1	0.276267	1.21106	0.517	0.48	1
Fmnl3	0.27586	1.21072	0.595	0.579	1
Plin3	0.275583	1.21048	0.798	0.766	0.00717459
Wtip	0.275572	1.21047	0.779	0.759	0.154942
Cox6b2	0.275571	1.21047	0.458	0.428	1
Rimklb	0.274617	1.20967	0.642	0.638	1
Npepps	0.274465	1.20955	0.842	0.815	0.000567089
Ccny	0.274416	1.2095	0.803	0.786	0.000892267
Plpp3	0.272829	1.20817	0.885	0.849	0.000288023
Ascc1	0.272123	1.20758	0.589	0.581	1
Pogk	0.27163	1.20717	0.663	0.653	1
Trip4	0.271358	1.20694	0.558	0.524	1
Igdcc3	0.271245	1.20685	0.979	0.959	7.8355495183255e-11
Asnsd1	0.270987	1.20663	0.922	0.906	1.08218444334737e-08
Pkd2	0.270817	1.20649	0.686	0.674	1
Sppl2a	0.270606	1.20631	0.651	0.635	1
Ncoa7	0.269275	1.2052	0.669	0.648	1
Prkaca	0.26915	1.2051	0.822	0.796	3.18793500244537e-05
Ppp2r3a	0.269062	1.20502	0.638	0.604	1
Cmtm4	0.26895	1.20493	0.577	0.537	1
Mvb12b	0.268504	1.20456	0.473	0.444	1
Mtfr1l	0.268382	1.20446	0.82	0.789	0.000853426
Bad	0.268363	1.20444	0.67	0.661	1
Fryl	0.268267	1.20436	0.539	0.518	1
Arf2	0.268172	1.20428	0.589	0.576	1
Sept9	0.268157	1.20427	0.957	0.946	3.2761644414683e-12
Arfip2	0.267826	1.20399	0.648	0.611	0.445535
Gabarap	0.267594	1.2038	0.997	0.998	1.36010973575678e-26
Zhx1	0.267468	1.20369	0.604	0.576	1
Insig1	0.267326	1.20357	0.526	0.499	1
Nipsnap1	0.267252	1.20351	0.835	0.824	0.000921019
Relch	0.266715	1.20307	0.496	0.461	1
Ankrd13b	0.266627	1.20299	0.504	0.483	1
Hsbp1	0.266047	1.20251	0.99	0.983	9.73234545828655e-16
Rmnd5a	0.265265	1.20186	0.726	0.715	0.515207
Ikbip	0.264341	1.20109	0.495	0.453	1
Myl12b	0.263832	1.20066	0.962	0.944	3.54497082463168e-12
Fbxo21	0.263157	1.2001	0.691	0.682	1
Hace1	0.262758	1.19977	0.579	0.557	1
Nrtn	0.262728	1.19974	0.437	0.373	1
Sgpl1	0.262586	1.19963	0.574	0.563	1
Ccs	0.261883	1.19904	0.632	0.595	1
Map4k5	0.261005	1.19831	0.561	0.546	1
Robo2	0.259637	1.19718	0.795	0.802	1
Micu2	0.25918	1.1968	0.801	0.79	0.0055555
Robo1	0.259103	1.19673	0.722	0.687	0.94391
Fzd2	0.258793	1.19648	0.994	0.981	2.98703831682869e-14
Rabac1	0.258591	1.19631	0.661	0.629	1
Eid1	0.258276	1.19605	0.999	0.998	1.04296972644388e-32
Cdk14	0.258218	1.196	0.75	0.736	1
Pank3	0.25809	1.19589	0.657	0.641	1
H2afv	0.257869	1.19571	1	1	1.26203287587025e-37
Cenpv	0.257471	1.19538	0.782	0.748	0.0334186
Bcl7b	0.257364	1.19529	0.655	0.642	1
Hmg20b	0.257063	1.19504	0.965	0.966	6.20696885850048e-12
F2r	0.255785	1.19399	0.809	0.807	0.0323713
Epb41	0.254404	1.19284	0.94	0.934	3.33149467064524e-09
Arf5	0.254305	1.19276	0.994	0.994	3.81735292929564e-21
Gtpbp2	0.254008	1.19252	0.479	0.446	1
Ormdl1	0.253975	1.19249	0.741	0.695	0.271598
Tmem263	0.253942	1.19246	0.776	0.762	1
Elf1	0.252331	1.19113	0.364	0.315	1
Zfyve16	0.251692	1.1906	0.598	0.584	1
Ppdpf	0.251165	1.19017	0.993	0.994	3.90022655129062e-21
Slc39a6	0.250896	1.18995	0.816	0.826	0.518835
Dipk1b	0.250128	1.18931	0.576	0.548	1
Srpk2	0.250083	1.18928	0.912	0.907	0.000478724
Gnas	0.24994	1.18916	1	1	2.04403158378629e-49
Tnrc6b	0.249892	1.18912	0.915	0.92	1.8445305685866e-05
Tmem242	0.249453	1.18876	0.819	0.77	0.0985329
Sc5d	0.249066	1.18844	0.648	0.635	1
Zdhhc12	0.249055	1.18843	0.489	0.447	1
Arl5b	0.247986	1.18755	0.82	0.824	0.202349
Tmem60	0.247809	1.1874	0.756	0.717	0.0262902
Pakap.1	0.24744	1.1871	0.878	0.875	0.259274
Vps28	0.247387	1.18705	0.758	0.764	0.835742
Golim4	0.247185	1.18689	0.828	0.842	1
Hsf2	0.246221	1.1861	0.834	0.822	0.184314
Rnf122	0.246137	1.18603	0.767	0.761	0.405147
Zyg11b	0.24603	1.18594	0.644	0.625	1
Pcdh18	0.245306	1.18534	0.872	0.85	1.39991121114636e-05
Dapk3	0.244685	1.18483	0.698	0.683	1
Osbp	0.244416	1.18461	0.582	0.563	1
Rara	0.244392	1.18459	0.694	0.683	0.269522
Ube2h	0.243415	1.18379	0.819	0.792	0.131336
Mpc2	0.243311	1.18371	0.913	0.9	1.22360733240607e-06
Ddah2	0.243152	1.18358	0.996	0.998	3.1705029485348e-20
Dzip3	0.243124	1.18355	0.884	0.856	0.000456234
Sqstm1	0.242746	1.18324	0.598	0.569	1
Mex3d	0.242555	1.18309	0.682	0.674	1
Agl	0.242442	1.18299	0.429	0.385	1
Tmcc1	0.241964	1.1826	0.722	0.71	1
Tug1	0.241437	1.18217	0.811	0.809	0.0539845
Wdfy3	0.2413	1.18206	0.657	0.635	1
Chmp2a	0.241146	1.18193	0.87	0.858	0.00014266
Ap3s2	0.24078	1.18163	0.664	0.635	0.90216
Ttyh3	0.240761	1.18162	0.789	0.797	0.0145426
Usp22	0.240668	1.18154	0.87	0.865	0.00198079
Psap	0.240566	1.18146	0.728	0.709	1
Phc2	0.239319	1.18044	0.916	0.89	0.000123725
Rnh1	0.238307	1.17961	0.685	0.665	1
Golga4	0.238266	1.17957	0.885	0.851	0.000778011
Keap1	0.237856	1.17924	0.641	0.646	1
Sesn3	0.237205	1.17871	0.857	0.844	0.0033264
Ten1	0.23719	1.17869	0.782	0.792	0.240266
Ro60	0.236078	1.17779	0.801	0.774	0.0443364
Bace1	0.235553	1.17736	0.563	0.547	1
Exoc4	0.234871	1.1768	0.622	0.614	1
Msmo1	0.234502	1.1765	0.711	0.694	1
Fdft1	0.234353	1.17638	0.831	0.809	0.0348336
Xbp1	0.233688	1.17584	0.788	0.786	1
Sept11	0.233537	1.17571	0.996	0.997	3.12513112393776e-12
Hp1bp3	0.233146	1.1754	0.987	0.985	1.14759831400976e-11
Zcchc7	0.232933	1.17522	0.769	0.755	1
Col27a1	0.232886	1.17518	0.501	0.458	1
Kdm4a	0.232076	1.17452	0.704	0.704	1
Derl2	0.232063	1.17451	0.604	0.587	1
Rftn2	0.231313	1.1739	0.551	0.502	1
Pex2	0.231193	1.1738	0.691	0.688	1
Atp6v1g1	0.231144	1.17377	0.99	0.987	3.2325654167636e-13
Nedd4	0.231045	1.17368	1	1	4.70950325390975e-33
Gltp	0.23044	1.17319	0.592	0.579	1
Mmut	0.230351	1.17312	0.574	0.553	1
H2afy2	0.229008	1.17203	0.993	0.991	2.15830156285541e-10
Ankrd13a	0.228183	1.17136	0.585	0.569	1
Arhgap21	0.227954	1.17117	0.551	0.534	1
Rsbn1	0.227622	1.1709	0.835	0.813	0.0768161
Daam1	0.227512	1.17081	0.596	0.579	1
Abl1	0.227353	1.17069	0.828	0.828	1
Dennd5b	0.227329	1.17067	0.645	0.624	1
Npc2	0.227011	1.17041	0.993	0.985	1.55636660554831e-12
Mgst1	0.225784	1.16941	0.784	0.737	0.344828
Mia3	0.225705	1.16935	0.856	0.834	0.01718
Tspan3	0.225685	1.16933	0.976	0.981	1.11284893848536e-11
Ing4	0.225563	1.16923	0.91	0.887	0.000649045
Lyrm2	0.225112	1.16887	0.837	0.821	0.0199968
B3gat3	0.224553	1.16842	0.629	0.626	1
Tet2	0.224397	1.16829	0.52	0.474	1
Slain2	0.22431	1.16822	0.772	0.788	1
Lamtor2	0.22366	1.16769	0.979	0.974	8.17667619094194e-12
Zkscan3	0.223638	1.16767	0.909	0.891	0.0101116
Tmem167	0.223616	1.16766	0.999	0.997	2.66525043742171e-19
Iars2	0.22324	1.16735	0.661	0.659	1
Smap1	0.222836	1.16703	0.963	0.964	2.733813417008e-08
Dnajc1	0.222829	1.16702	0.719	0.701	1
Klhl24	0.222759	1.16696	0.811	0.803	1
Sec61g	0.222715	1.16693	1	1	1.50503933768732e-36
Naxe	0.222248	1.16655	0.763	0.757	0.694156
Nsmce3	0.221493	1.16594	0.748	0.721	1
Ric1	0.221029	1.16556	0.663	0.65	1
Tdp1	0.220386	1.16505	0.591	0.564	1
Rrbp1	0.220385	1.16504	0.99	0.988	1.5714085155122e-09
Vegfa	0.219501	1.16433	0.549	0.527	1
Sptan1	0.219292	1.16416	0.844	0.808	0.968695
Hipk2	0.21914	1.16404	0.854	0.851	0.0113326
Svbp	0.218931	1.16387	0.96	0.965	2.6788011993897e-06
Tmem14c	0.218151	1.16324	0.963	0.964	7.66956960842977e-06
Fads1	0.218064	1.16317	0.775	0.779	1
Tbc1d20	0.217782	1.16294	0.66	0.659	1
Plxnb2	0.21762	1.16281	0.77	0.752	1
Ptar1	0.217228	1.1625	0.563	0.548	1
Scd2	0.217093	1.16239	0.994	0.998	7.06207819751204e-07
Borcs7	0.217009	1.16232	0.667	0.642	1
Sox4	0.21684	1.16218	1	0.996	2.22889031145028e-10
Mpnd	0.215805	1.16135	0.828	0.817	0.0244702
Gstp1	0.21573	1.16129	0.809	0.768	0.290638
Lonp2	0.215705	1.16127	0.62	0.604	1
Zfp945	0.215629	1.16121	0.604	0.584	1
Cox7a2l	0.215367	1.161	0.996	0.995	2.73600829456016e-11
Rnpep	0.215073	1.16076	0.622	0.613	1
Idh1	0.214689	1.16045	0.867	0.861	0.0132516
Rnf187	0.214661	1.16043	0.972	0.972	2.38662671506533e-08
Hsd17b4	0.214446	1.16026	0.75	0.764	1
Fam171a2	0.214423	1.16024	0.639	0.63	1
Arhgef25	0.214275	1.16012	0.649	0.637	1
Aopep	0.213782	1.15972	0.732	0.73	1
Selenow	0.213678	1.15964	0.999	0.999	1.63330658733124e-19
Ice1	0.213646	1.15961	0.803	0.803	0.375452
Pmp22	0.213424	1.15944	0.287	0.239	1
Bfar	0.213238	1.15929	0.711	0.686	1
Lpgat1	0.213088	1.15917	0.831	0.835	1
Hadhb	0.212395	1.15861	0.823	0.806	0.0531791
Nfat5	0.212147	1.15841	0.748	0.732	1
Meaf6	0.211198	1.15765	0.863	0.857	0.0185538
Add1	0.210821	1.15735	0.884	0.876	0.0203365
Satb1	0.210694	1.15724	0.442	0.388	1
Cfap97	0.210374	1.15699	0.713	0.692	1
Leng8	0.210305	1.15693	0.601	0.579	1
Gxylt1	0.21029	1.15692	0.723	0.717	1
Commd10	0.210005	1.15669	0.658	0.657	1
Copg2	0.209809	1.15653	0.595	0.583	1
Smad5	0.209316	1.15614	0.85	0.836	1
Atp2b1	0.209019	1.1559	0.957	0.954	0.510891
Inppl1	0.208626	1.15559	0.728	0.736	1
Mob1b	0.208345	1.15536	0.707	0.688	1
Cep350	0.20766	1.15481	0.728	0.718	1
Ivd	0.207564	1.15474	0.695	0.698	1
Erbin	0.207497	1.15468	0.854	0.845	0.174702
Atraid	0.207319	1.15454	0.655	0.634	1
Echs1	0.206022	1.1535	0.944	0.949	0.000104177
Sipa1l1	0.205528	1.15311	0.811	0.797	1
Eci2	0.205086	1.15276	0.879	0.886	0.703013
Setd3	0.204979	1.15267	0.735	0.721	1
Lyplal1	0.204521	1.1523	0.52	0.486	1
Stx5a	0.204356	1.15217	0.758	0.751	1
Tanc1	0.204162	1.15202	0.903	0.887	0.000795098
Hunk	0.20413	1.15199	0.744	0.727	1
Appl1	0.203642	1.1516	0.829	0.809	1
Atxn7l3b	0.203032	1.15111	1	0.999	8.16760721033429e-26
Mprip	0.202555	1.15073	0.944	0.933	5.66884713838846e-05
Aff4	0.202465	1.15066	0.892	0.885	0.943083
Ypel1	0.202434	1.15064	0.788	0.771	0.578804
Mpdz	0.202416	1.15062	0.766	0.766	1
Use1	0.202043	1.15033	0.844	0.848	1
Ifitm2	0.20183	1.15016	0.999	0.999	1.34609414687643e-16
Hadha	0.201713	1.15006	0.934	0.934	0.0238798
Rcn2	0.201693	1.15005	0.982	0.977	9.74544805513617e-08
Cd63	0.201659	1.15002	0.997	0.994	2.88892668064298e-08
Gipc1	0.201411	1.14982	0.91	0.894	0.00937083
Mrps6	0.201192	1.14965	0.769	0.78	1
Atp6v1f	0.200881	1.1494	0.966	0.966	3.41612829516892e-05
Ghitm	0.200801	1.14934	0.873	0.871	0.529295
Pak1	0.200571	1.14915	0.728	0.743	1
Chmp2b	0.200499	1.1491	0.717	0.707	1
B3gnt5	0.200317	1.14895	0.695	0.684	1
Atat1	0.200288	1.14893	0.761	0.747	0.748454
Tuba1a	0.19919	1.14805	0.997	0.999	5.13842777187613e-08
Zfp518b	0.199013	1.14791	0.751	0.724	1
Zfp652	0.198155	1.14723	0.77	0.767	0.727471
Pcmtd2	0.19777	1.14692	0.627	0.62	1
Tia1	0.197647	1.14683	0.972	0.967	1.06586036558347e-06
Hddc3	0.197118	1.14641	0.767	0.777	1
Gpat4	0.196862	1.1462	0.757	0.75	1
Tut7	0.196683	1.14606	0.853	0.845	1
Cops6	0.1962	1.14568	0.965	0.97	1.37075771925475e-06
Ctnnb1	0.195902	1.14544	0.997	0.998	7.5578096973696e-15
Dchs1	0.195661	1.14525	0.742	0.742	1
Zfp397	0.195593	1.14519	0.873	0.863	0.115561
Tns1	0.195552	1.14516	0.661	0.657	1
Pxdn	0.195221	1.1449	0.807	0.821	1
Sec61b	0.194594	1.1444	1	1	1.83513081998747e-19
Desi2	0.193843	1.14381	0.782	0.782	1
Fbxo11	0.193195	1.14329	0.841	0.842	1
Trappc4	0.192891	1.14305	0.94	0.946	0.00151501
Dbi	0.192798	1.14298	1	0.998	2.41122758340265e-17
Col26a1	0.192501	1.14274	0.916	0.898	0.0403965
Gpx7	0.191728	1.14213	0.596	0.565	1
Cep170	0.191605	1.14203	0.832	0.835	1
Mapk3	0.191564	1.142	0.735	0.719	1
Apc	0.191474	1.14193	0.839	0.835	1
Jun	0.19093	1.1415	0.903	0.858	0.0164083
Grb10	0.190626	1.14126	0.999	0.998	2.07457738163263e-15
Six4	0.190621	1.14125	0.754	0.74	1
Kdelr1	0.190478	1.14114	0.941	0.932	0.00721423
Naxd	0.190178	1.1409	0.828	0.819	1
Idnk	0.189724	1.14055	0.622	0.603	1
Gja1	0.189498	1.14037	0.951	0.939	1
H13	0.189327	1.14023	0.865	0.866	0.318933
Lamtor4	0.188975	1.13995	0.822	0.817	1
Trip6	0.188737	1.13977	0.686	0.674	1
Phf20l1	0.188638	1.13969	0.835	0.838	1
Prrc2b	0.188125	1.13928	0.947	0.943	0.0125793
Ctnnd1	0.188113	1.13927	0.764	0.765	1
Azi2	0.187783	1.13901	0.713	0.707	1
Kdm3a	0.18766	1.13892	0.666	0.67	1
Fip1l1	0.187454	1.13875	0.975	0.978	1.4723461007375e-07
Churc1	0.187308	1.13864	0.807	0.809	1
Chd2	0.187244	1.13859	0.859	0.853	0.325418
Tead1	0.187188	1.13854	0.866	0.874	0.562014
Smim10l1	0.187156	1.13852	0.834	0.833	1
Pttg1ip	0.186651	1.13812	0.574	0.542	1
Soat1	0.186326	1.13786	0.726	0.721	1
Fancl	0.186242	1.1378	0.666	0.644	1
Sulf2	0.186035	1.13763	0.941	0.945	0.00132351
Elp4	0.185427	1.13715	0.689	0.673	1
Spast	0.185403	1.13713	0.87	0.874	1
Dixdc1	0.184977	1.1368	0.809	0.799	0.600848
Tgif1	0.184922	1.13676	0.785	0.774	1
Dab2ip	0.184809	1.13667	0.873	0.877	0.367491
Ctdspl2	0.184412	1.13635	0.848	0.876	1
Numa1	0.184185	1.13618	0.923	0.935	1
Ppp2r5c	0.184056	1.13607	0.857	0.872	1
Ttc3	0.183694	1.13579	1	0.999	1.01756404988764e-15
Evl	0.183518	1.13565	0.944	0.946	0.000599771
Cmas	0.183391	1.13555	0.811	0.809	1
Sh3bgrl3	0.183207	1.13541	0.984	0.983	1.23398936857193e-05
Oxct1	0.18313	1.13534	0.923	0.923	0.00348791
Dguok	0.182677	1.13499	0.72	0.715	1

## Sheet: cluster M1 
Wilcoxon rank sum test (Seurat's function FindAllMarkers())
gene	avg_log2FC	Fold enrichment	% cells in cluster	% in other clusters	p_val_adj
Sostdc1	2.74168	6.68847	0.493	0.134	1.2339270497718e-170
Ebf2	1.71217	3.27654	0.549	0.215	6.15685902107172e-108
Hgf	1.50639	2.84099	0.673	0.309	1.0694145974567e-111
Meox2	1.28527	2.43727	0.764	0.431	4.80356069294634e-98
Scx	0.900392	1.86657	0.941	0.689	7.65080877620207e-90
Pkdcc	0.894567	1.85905	0.911	0.722	6.6823932438223e-67
Gsc	0.85624	1.81031	0.599	0.322	2.5164760417092e-55
Osr1	0.719674	1.64681	0.519	0.27	9.68864952120551e-44
Nrtn	1.89938	3.73053	0.683	0.354	1.37947047386494e-113
Rgcc	1.64091	3.11862	0.352	0.133	3.41012974088005e-61
Acot11	1.1952	2.28976	0.289	0.149	2.36403449631682e-23
Cntfr	1.06086	2.08617	0.639	0.352	2.74436262213954e-60
Ccn2	1.02652	2.0371	0.25	0.153	7.07013720440554e-10
Cnr1	0.921635	1.89426	0.273	0.167	2.29303158435398e-11
Ptn	0.912089	1.88177	1	0.998	1.37774422940464e-142
Bdnf	0.902932	1.86986	0.367	0.214	3.36866846058982e-21
Adamts19	0.868274	1.82548	0.625	0.425	1.02541022984931e-32
Dlk1	0.86799	1.82512	0.875	0.601	2.88973298206309e-74
Nbl1	0.859536	1.81445	0.286	0.167	1.45164850059792e-13
Epha3	0.857889	1.81238	0.28	0.173	3.24473855685908e-11
Rgs2	0.760932	1.69458	0.3	0.205	2.13828440494267e-07
Ebf3	0.737395	1.66716	0.664	0.43	3.33874044730581e-33
Spats2l	0.697341	1.62151	0.562	0.393	1.63319128456657e-21
Tmem158	0.692526	1.61611	0.345	0.257	5.44232277484226e-05
Jaml	0.666135	1.58682	0.345	0.194	2.99092103737166e-19
Twist2	0.645234	1.56399	0.858	0.695	1.71857498167338e-39
Tshz3	0.625954	1.54323	0.623	0.464	9.64810963018659e-18
Lpl	0.62221	1.53923	0.506	0.368	2.17240881676193e-13
Lsp1	0.621884	1.53888	0.617	0.444	3.06663426697094e-22
Limch1	0.613087	1.52953	0.669	0.471	8.58008149750942e-28
Cadm4	0.607974	1.52412	0.323	0.224	4.02226331890583e-06
Runx1t1	0.599553	1.51525	0.902	0.662	1.32634216164896e-42
Enho	0.593095	1.50848	0.799	0.618	1.11684332691857e-32
Parvb	0.576107	1.49082	0.493	0.355	1.55150084833152e-11
Dsel	0.564302	1.47867	0.549	0.439	5.58528620805393e-09
Ntf3	0.560177	1.47445	0.608	0.444	3.40035026111763e-16
Alcam	0.557343	1.47156	0.504	0.35	4.76613890654791e-16
Nr2f1	0.529555	1.44348	0.748	0.58	6.39987381694965e-23
Wrap53	0.525907	1.43984	0.66	0.536	6.16752301115036e-15
Spsb4	0.521238	1.43519	0.762	0.597	1.163878386242e-24
Tmem238	0.507434	1.42152	0.257	0.183	0.00805804
Ccdc102a	0.502631	1.4168	0.65	0.5	4.1826138581658e-14
Scube3	0.496046	1.41034	0.644	0.504	2.3268928295208e-14
Rab3ip	0.494183	1.40852	0.789	0.674	1.22800700920687e-20
Rbm38	0.49342	1.40778	0.577	0.472	7.32738497955535e-09
Kit	0.493269	1.40763	0.332	0.266	0.0722949
Rflnb	0.487231	1.40175	0.824	0.708	5.60113428977987e-19
Angptl1	0.484074	1.39869	0.275	0.194	0.00312298
Gsr	0.483184	1.39783	0.723	0.597	1.29444160543841e-13
Fbxo41	0.480884	1.3956	0.262	0.187	0.00717684
Cdo1	0.476568	1.39143	0.908	0.759	8.81640129017937e-32
Nexn	0.469622	1.38475	0.259	0.186	0.0139296
Meis2	0.457152	1.37283	0.944	0.738	7.65281129758723e-46
Mycl	0.453569	1.36942	0.52	0.412	2.26285623732585e-06
Rtn1	0.451247	1.36722	0.559	0.458	2.31596613036196e-06
Lrrc17	0.44834	1.36447	0.323	0.245	0.0149033
Enox1	0.445241	1.36154	0.372	0.291	0.00958156
Phgdh	0.434883	1.3518	0.957	0.928	2.722850570378e-43
Csrnp3	0.434706	1.35163	0.553	0.427	1.27224616811498e-07
Fam217b	0.434022	1.35099	0.307	0.234	0.0480024
Fam102b	0.428875	1.34618	0.37	0.31	0.67725
Scube1	0.419372	1.33734	0.934	0.858	7.76307183528148e-26
Sept6	0.412877	1.33134	0.963	0.895	2.02152193110566e-27
Efnb3	0.410746	1.32937	0.837	0.748	7.94362525026646e-13
Pth1r	0.40956	1.32828	0.737	0.583	1.58188202256869e-14
Rnd3	0.405238	1.32431	0.905	0.83	6.18176661190039e-19
Krtcap3	0.400944	1.32037	0.259	0.195	0.285528
Uchl1	0.392723	1.31287	0.436	0.337	0.000254684
Col3a1	0.387298	1.30794	0.987	0.942	3.42465510501765e-33
Tcf15	0.384735	1.30562	0.443	0.423	1
Ripk3	0.382315	1.30343	0.282	0.219	0.373706
Tenm4	0.38164	1.30282	0.782	0.663	9.32473994416594e-13
Ifitm3	0.380095	1.30143	0.552	0.457	0.000109104
Ralgds	0.377631	1.29921	0.656	0.558	3.05461163172007e-07
Gpt2	0.374475	1.29637	0.697	0.583	3.0524320675078e-07
Bnc2	0.374106	1.29604	0.333	0.256	0.0556951
Ccnd1	0.369953	1.29231	0.992	0.963	4.33466909516074e-30
Aimp2	0.368544	1.29105	0.849	0.739	2.38678590305091e-15
Shroom3	0.366159	1.28892	0.29	0.236	1
Sap18b	0.358952	1.28249	0.254	0.207	1
Fbxl7	0.356919	1.28069	0.814	0.687	1.01563925812569e-12
Foxp4	0.356241	1.28009	0.77	0.621	5.72100386456923e-15
Smoc1	0.352583	1.27684	0.451	0.332	2.14961038923587e-06
Ccn1	0.350431	1.27494	0.879	0.785	5.25462690501638e-16
Gtf3a	0.350175	1.27472	0.925	0.861	3.78194821400423e-18
Gdpd1	0.349425	1.27405	0.474	0.395	0.0676826
Coro1a	0.340559	1.26625	0.319	0.266	1
Msantd3	0.336777	1.26293	0.754	0.629	3.51841656533555e-09
Hspe1-rs1	0.332432	1.25913	0.699	0.594	1.38350332086136e-05
Igfbp4	0.330084	1.25709	0.999	0.995	1.84663216274388e-42
Tnfaip6	0.329441	1.25653	0.794	0.703	2.17339929992918e-10
Eef1d	0.328738	1.25591	0.999	0.999	6.34914906532516e-71
Gpr4	0.324214	1.25198	0.321	0.248	0.277871
AA465934	0.32244	1.25044	0.448	0.4	1
Hdac11	0.318058	1.24665	0.36	0.31	1
Hmga1	0.317401	1.24608	0.936	0.904	1.15105923361034e-14
Cenpv	0.316947	1.24569	0.843	0.743	2.33254943961107e-10
Gins2	0.315576	1.24451	0.907	0.838	8.85710208203264e-10
Acot7	0.314514	1.24359	0.398	0.35	1
Ppp1r14a	0.31348	1.2427	0.253	0.199	1
Cyb5r4	0.311811	1.24126	0.706	0.628	0.000381731
Igf1	0.310108	1.2398	0.465	0.323	7.75808071523959e-11
Unc5c	0.309872	1.2396	0.554	0.394	1.40024483021035e-11
Snhg3	0.308172	1.23814	0.9	0.843	1.51285837714101e-08
Tigar	0.306986	1.23712	0.284	0.236	1
Net1	0.304813	1.23526	0.905	0.838	2.21120051394056e-11
Sipa1	0.303285	1.23395	0.547	0.468	0.11162
Afdn	0.301269	1.23223	0.89	0.837	4.44189874140639e-09
Homer2	0.301163	1.23214	0.718	0.583	1.08955658189612e-09
Igf2os	0.300188	1.2313	0.402	0.342	1
Pex16	0.300156	1.23128	0.393	0.327	0.883424
Hspe1	0.300138	1.23126	1	1	5.79561236703594e-68
Tcim	0.298459	1.22983	0.354	0.284	1
Mif	0.297028	1.22861	1	1	6.33105736864181e-69
Zim1	0.296884	1.22849	0.315	0.259	1
Nhp2	0.29641	1.22808	0.996	0.978	2.89008510368575e-26
Aff3	0.294707	1.22664	0.835	0.752	1.29229750293734e-10
Eya4	0.2947	1.22663	0.595	0.433	3.12539273114251e-09
Bzw2	0.294113	1.22613	0.997	0.996	2.27975594529282e-44
Dctpp1	0.294093	1.22611	0.999	0.993	2.04128165230674e-40
Aopep	0.293683	1.22577	0.789	0.726	0.01378
Hes6	0.292552	1.22481	0.743	0.654	2.66051888084295e-05
Timm10	0.291858	1.22422	0.867	0.792	1.2802051797273e-09
Wif1	0.291439	1.22386	0.369	0.274	0.00357383
Snhg4	0.290961	1.22346	0.777	0.672	2.12659503811785e-05
Rbp1	0.290495	1.22306	0.84	0.739	6.74402212277639e-15
Eepd1	0.290398	1.22298	0.326	0.279	1
Add3	0.289354	1.22209	0.807	0.747	0.00013128
Pcsk5	0.288546	1.22141	0.347	0.308	1
Eef2k	0.288337	1.22123	0.424	0.349	0.313117
Foxp2	0.286906	1.22002	0.458	0.335	9.30144131610485e-07
Ctu2	0.283705	1.21732	0.593	0.529	0.806252
Nr2c2ap	0.282821	1.21657	0.407	0.353	1
Mrto4	0.282203	1.21605	0.982	0.951	4.29453638851457e-22
Irx5	0.282165	1.21602	0.427	0.304	9.43351617266957e-07
Slc25a19	0.281825	1.21573	0.273	0.229	1
Pradc1	0.280403	1.21453	0.349	0.304	1
Cth	0.279628	1.21388	0.61	0.529	0.0402586
Fhod3	0.279319	1.21362	0.267	0.214	1
Nubp2	0.27923	1.21355	0.554	0.487	0.552622
Bend4	0.275015	1.21001	0.594	0.514	0.0954568
Nubp1	0.274562	1.20963	0.902	0.844	8.80898643576552e-10
Zfp36	0.271941	1.20743	0.359	0.311	1
Scn2b	0.271472	1.20704	0.351	0.296	1
Dus1l	0.27018	1.20596	0.821	0.738	1.47403521685004e-06
Pdzrn3	0.269812	1.20565	0.522	0.454	1
Pycrl	0.267631	1.20383	0.765	0.723	0.0225662
Reep5	0.264236	1.201	0.912	0.864	7.1024186096288e-06
H19	0.264145	1.20092	1	1	7.30562509481375e-31
S1pr3	0.263261	1.20019	0.762	0.637	7.16207530662398e-06
Fam118b	0.262345	1.19943	0.602	0.545	1
Fabp5	0.260624	1.198	1	0.998	1.33884610345112e-31
Sox4	0.260326	1.19775	1	0.996	3.59664112234066e-22
Gpx7	0.257356	1.19529	0.635	0.562	0.180628
Usp50	0.257269	1.19521	0.429	0.37	1
Pdlim4	0.255934	1.19411	0.955	0.931	4.43449420050568e-10
Mns1	0.255931	1.19411	0.867	0.811	3.18558896373495e-05
Bop1	0.255557	1.1938	0.754	0.675	7.16776384573509e-05
Ets1	0.255159	1.19347	0.732	0.659	0.00475113
Smyd2	0.25417	1.19265	0.742	0.647	0.00100926
Hddc2	0.254019	1.19252	0.926	0.885	4.55841901052795e-09
Tspan13	0.253729	1.19228	0.572	0.5	0.111536
Sfxn1	0.252368	1.19116	0.959	0.903	4.23315477992551e-11
Coq4	0.251861	1.19074	0.636	0.559	0.258875
Nup37	0.250589	1.18969	0.858	0.777	4.57089532147155e-06
Ltbr	0.249543	1.18883	0.441	0.394	1
C1d	0.247327	1.18701	0.989	0.96	2.73404436570159e-16
Ranbp1	0.246722	1.18651	1	1	1.70022260389697e-58
Zfp428	0.246015	1.18593	0.918	0.889	6.35280322504207e-09
Eif2s2	0.245466	1.18548	1	1	1.03899781866063e-38
Por	0.245169	1.18523	0.907	0.842	2.40871505610994e-09
Spata24	0.244931	1.18504	0.474	0.429	1
Cd63	0.24333	1.18372	1	0.994	6.15627065878974e-21
Tmem44	0.24271	1.18321	0.301	0.254	1
Prdx6	0.242007	1.18264	1	0.998	2.55820542799347e-27
Nle1	0.239954	1.18095	0.51	0.439	1
Gamt	0.239412	1.18051	0.346	0.296	1
Pus1	0.238916	1.18011	0.593	0.533	1
Ptges2	0.23773	1.17914	0.531	0.478	1
Cd276	0.237677	1.17909	0.708	0.632	0.932807
Uqcc2	0.237546	1.17899	1	0.996	7.74657217420637e-31
Gcat	0.236939	1.17849	0.777	0.684	0.0015343
Ybx3	0.236837	1.17841	0.982	0.954	5.86289319543359e-12
Dut	0.236382	1.17803	1	0.996	8.20855007702446e-23
Ddx56	0.236254	1.17793	0.677	0.605	0.322453
Pecr	0.23617	1.17786	0.492	0.433	1
Litaf	0.23398	1.17607	0.723	0.657	0.951922
Hspd1	0.233683	1.17583	1	1	9.00686304086136e-29
Prkag2	0.23322	1.17546	0.45	0.387	1
Llph	0.233145	1.17539	0.992	0.977	2.89433167055462e-17
Mirg	0.233127	1.17538	0.34	0.263	0.30258
Wdr86	0.232108	1.17455	0.367	0.309	1
Tspan5	0.230813	1.1735	0.47	0.424	1
Rnaseh2b	0.230363	1.17313	0.738	0.661	0.029317
Atp5g1	0.230012	1.17284	1	0.999	5.1337422470442e-37
Nuak1	0.229118	1.17212	0.269	0.228	1
Mien1	0.228701	1.17178	0.874	0.824	0.0039293
Kctd1	0.227695	1.17096	0.723	0.645	0.0288687
Yars2	0.227556	1.17085	0.688	0.611	0.549207
Fcf1	0.227334	1.17067	0.898	0.848	1.40918753418777e-08
Lrrc8d	0.227079	1.17046	0.436	0.389	1
Trmt61a	0.227068	1.17045	0.29	0.249	1
Uchl3	0.225845	1.16946	0.987	0.961	4.76548624531482e-15
Nme1	0.225361	1.16907	1	1	1.75267447827053e-42
Cars2	0.224811	1.16862	0.377	0.335	1
Fdps	0.223572	1.16762	0.976	0.96	1.9173778215959e-10
Hint1	0.223259	1.16737	1	1	1.27983819244415e-56
Ran	0.221768	1.16616	1	1	2.21962529499243e-54
Pno1	0.221623	1.16604	0.928	0.867	2.89331838863602e-06
Noc4l	0.221124	1.16564	0.72	0.656	0.177894
Park7	0.220424	1.16508	0.999	0.999	2.65152701578157e-37
Prmt1	0.220123	1.16483	1	0.999	3.92369119994669e-37
Bag2	0.219807	1.16458	0.72	0.679	1
Irx3	0.21939	1.16424	0.529	0.376	9.81171687103576e-10
Eif4ebp1	0.218644	1.16364	0.922	0.878	3.880458780296e-05
Fli1	0.218438	1.16347	0.914	0.798	2.04445119766208e-10
Mtx1	0.217818	1.16297	0.848	0.784	0.0001664
Higd1a	0.216763	1.16212	0.985	0.964	1.03538857079234e-08
Wdr4	0.216196	1.16167	0.525	0.481	1
Rae1	0.215865	1.1614	0.946	0.905	3.71733803961868e-08
Loxl2	0.215704	1.16127	0.475	0.411	1
Cox5a	0.215266	1.16092	1	0.999	1.30659819040559e-37
Ccdc124	0.215157	1.16083	0.973	0.946	2.80807077567998e-10
Snrpa1	0.214861	1.16059	0.999	0.991	4.02095875964647e-19
Nfkbib	0.214693	1.16046	0.539	0.461	1
Vars	0.214124	1.16	0.895	0.836	1.80667059063699e-05
Srrd	0.213271	1.15931	0.556	0.496	1
Ccne1	0.212932	1.15904	0.927	0.881	0.00135464
Ppa1	0.212635	1.1588	0.997	0.99	8.59604231120738e-20
Gpc1	0.212538	1.15872	0.746	0.687	1
Dph3	0.212521	1.15871	0.963	0.937	2.09438604641279e-08
Alg3	0.212172	1.15843	0.511	0.461	1
Psmb3	0.212071	1.15835	0.999	0.997	3.72938121026385e-24
Prdx1	0.211749	1.15809	1	1	4.01877830939374e-33
Ndufa12	0.210899	1.15741	0.997	0.994	5.65308044621654e-21
Ppp1r14b	0.21089	1.1574	1	1	3.28557017341545e-37
Mrpl12	0.210314	1.15694	0.999	0.984	1.20023112700464e-15
Npepl1	0.209588	1.15636	0.457	0.41	1
Akr1b3	0.209457	1.15625	0.912	0.881	0.0012124
Lsm2	0.208775	1.15571	0.997	0.988	8.34310296695967e-18
Rian	0.208495	1.15548	0.757	0.605	5.7166698555469e-08
Tusc2	0.208097	1.15516	0.646	0.597	1
Smim11	0.207789	1.15492	0.962	0.933	1.31485523257839e-07
Ier2	0.207276	1.15451	0.991	0.98	9.33145309712623e-11
Pusl1	0.206967	1.15426	0.497	0.45	1
Pfn2	0.206694	1.15404	0.741	0.684	0.601962
Gsto1	0.206199	1.15364	0.96	0.945	2.61705054391297e-09
Ndufab1	0.20619	1.15364	0.999	0.999	1.20298236542945e-28
Uchl5	0.204926	1.15263	0.853	0.794	0.0155224
Psmd14	0.204665	1.15242	0.981	0.956	1.1244104340384e-11
Bud23	0.204506	1.15229	0.926	0.871	2.86096419078678e-05
Pex6	0.204424	1.15223	0.534	0.465	1
Gphn	0.204107	1.15197	0.481	0.433	1
Usp29	0.203986	1.15188	0.854	0.805	0.0346335
Nt5c3b	0.203982	1.15187	0.883	0.847	0.0199145
Stimate	0.203838	1.15176	0.57	0.514	1
Nt5dc2	0.203377	1.15139	1	0.996	1.61597852807298e-19
Mrpl42	0.203132	1.15119	0.994	0.985	8.65799145995988e-14
Mrpl37	0.201897	1.15021	0.722	0.664	1
Adk	0.201814	1.15014	0.943	0.901	3.31687115435189e-05
Phb	0.201784	1.15012	0.948	0.904	4.95182172869253e-07
Alkbh7	0.201656	1.15002	0.57	0.525	1
Utp23	0.201366	1.14979	0.693	0.628	0.639792
Psat1	0.201365	1.14979	0.816	0.769	0.0683401
Slitrk6	0.200944	1.14945	0.51	0.366	1.6041036457167e-07
Eci1	0.200912	1.14942	0.802	0.748	0.208596
Cct3	0.200751	1.1493	1	0.998	1.47598739177359e-27
Mrpl14	0.200739	1.14929	0.976	0.965	2.19865968295446e-10
Wrap73	0.200548	1.14913	0.61	0.56	1
Fbln1	0.199955	1.14866	0.969	0.948	1.08515289597767e-07
Arpc3	0.198461	1.14747	0.987	0.971	6.62390488919255e-10
Ndufa11	0.197881	1.14701	1	0.996	4.51681957255975e-19
Pinx1	0.197735	1.1469	0.884	0.817	0.000869002
Pgls	0.197685	1.14686	0.997	0.993	1.20292464179648e-17
Cdc34	0.197537	1.14674	0.98	0.948	7.77255757474268e-08
Ldha	0.196666	1.14605	0.999	0.996	1.45081828523538e-09
Ptrh2	0.196508	1.14592	0.885	0.845	6.63414607193404e-05
Mrpl28	0.196298	1.14575	0.99	0.984	1.48264870317837e-13
Tuba1b	0.196183	1.14566	1	1	3.33911240887198e-34
Tpi1	0.195805	1.14536	0.997	0.988	1.14759582084089e-07
Glrx3	0.195465	1.14509	0.997	0.996	6.33090909653946e-22
Gng2	0.195358	1.14501	0.874	0.846	0.0426957
Adh5	0.19487	1.14462	0.99	0.981	1.11185748224462e-11
Sdhb	0.194156	1.14405	0.996	0.976	2.57456778609189e-11
Tle5	0.194132	1.14404	0.995	0.979	1.09558590415067e-10
Pus3	0.193603	1.14362	0.527	0.485	1
Psmg4	0.193173	1.14328	0.977	0.937	3.92555036389865e-05
C1qbp	0.193062	1.14319	0.999	0.991	3.52429797623802e-15
Ddx39	0.193057	1.14318	0.987	0.958	3.65693050835403e-10
Fgfr2	0.192814	1.14299	0.519	0.4	5.07549286292404e-05
Mrpl49	0.192265	1.14256	0.946	0.904	0.000163749
Rex1bd	0.192239	1.14254	0.981	0.976	5.20056723565047e-13
Ndufa5	0.191909	1.14227	0.989	0.982	7.2545274183463e-12
Eif5a	0.190173	1.1409	1	1	3.83317771858421e-31
Psmb5	0.190099	1.14084	1	0.998	7.16749426554668e-29
Eno1	0.190013	1.14077	0.997	0.999	1.60515639080153e-16
Cdon	0.189347	1.14025	0.731	0.592	1.61902156489631e-06
Chchd1	0.189071	1.14003	0.997	0.99	1.21548047253135e-16
Siva1	0.188985	1.13996	0.999	0.996	1.29686296276583e-17
Npm3	0.188434	1.13953	0.958	0.925	4.02979715921368e-05
Dnal4	0.188322	1.13944	0.641	0.586	1
Mrpl54	0.188224	1.13936	0.997	0.981	8.41732760341828e-12
Polr2c	0.188009	1.13919	0.986	0.971	8.97427151501714e-10
Nfil3	0.187748	1.13898	0.522	0.47	1
Atp5j2	0.186943	1.13835	1	1	7.92037862139146e-39
Cachd1	0.186845	1.13827	0.848	0.813	0.164143
Mrps18c	0.186716	1.13817	0.972	0.961	5.13064619664078e-07
Psma7	0.186702	1.13816	1	1	1.0103459939671e-30
Isoc1	0.185244	1.13701	0.928	0.9	4.32000028813358e-05
Wdr18	0.185041	1.13685	0.95	0.901	0.000125284
U2af1	0.185	1.13682	0.997	0.998	2.0937282186583e-20
Snrpd1	0.184946	1.13677	1	1	5.00526867224814e-36
Cct7	0.184761	1.13663	0.999	0.999	4.37491437709083e-22
Prmt7	0.184745	1.13662	0.808	0.755	0.249918
Mgst1	0.184722	1.1366	0.811	0.734	0.0389209
Tk1	0.184455	1.13639	0.83	0.769	0.0965436
Uqcrq	0.184345	1.1363	1	0.999	8.06076261504182e-24
Psmb6	0.184274	1.13625	1	0.999	5.53035559962693e-24
Ndufb6	0.184247	1.13622	0.995	0.971	2.29033202848859e-09
Pim1	0.184158	1.13615	0.803	0.756	0.133152
Aldoa	0.184096	1.13611	0.995	0.995	6.50653563710803e-10
Cndp2	0.183772	1.13585	0.616	0.565	1
Ap1s1	0.183512	1.13564	0.923	0.887	0.00051438
Exosc8	0.183398	1.13556	0.974	0.95	3.12777879937162e-06
Mrps15	0.183307	1.13548	0.972	0.956	7.10574422686867e-07
Psmc4	0.182504	1.13485	0.991	0.984	4.08313296803576e-12

## Sheet: cluster M2 
Wilcoxon rank sum test (Seurat's function FindAllMarkers())
gene	avg_log2FC	Fold enrichment	% cells in cluster	% in other clusters	p_val_adj
Osr1	3.20435	9.21734	0.88	0.224	0
Prdm1	2.57272	5.94931	0.345	0.07	2.61628238762536e-184
Epha3	2.32645	5.0157	0.373	0.16	1.39244131322581e-74
Dkk1	2.01614	4.045	0.29	0.116	1.12894754562996e-59
Tbx3	1.98762	3.96584	0.944	0.483	0
Tbx2	1.88089	3.68302	0.559	0.222	1.5635343177007e-146
Alcam	1.65437	3.14785	0.669	0.328	1.3777787201179e-143
Fgfr2	1.43942	2.71212	0.698	0.377	3.4416384315726e-123
Tbx3os1	3.01609	8.08971	0.364	0.063	1.17600290639718e-233
Snap91	2.72831	6.62679	0.321	0.066	3.57194728442098e-172
Akr1c19	2.51306	5.70831	0.311	0.061	1.67648202781515e-168
Lsp1	2.14552	4.42453	0.825	0.416	3.58437145025768e-271
Cnr1	2.14151	4.41224	0.415	0.148	1.79797898001038e-117
Fez1	2.11964	4.34587	0.347	0.116	9.54665918004648e-101
Ntm	2.05504	4.15555	0.411	0.145	1.35543033797907e-115
Cntfr	2.00066	4.00183	0.812	0.326	2.18152560596901e-296
Sdk2	1.89005	3.70648	0.266	0.09	7.98369013642682e-70
G0s2	1.87827	3.67635	0.331	0.114	3.23699274263365e-87
Olfm1	1.84804	3.60011	0.944	0.579	0
Six1	1.84004	3.58021	0.669	0.273	6.07612113278984e-189
Negr1	1.83514	3.56806	0.356	0.122	1.56033293485452e-97
Hdac9	1.80674	3.49851	0.394	0.167	1.52847712435535e-81
Bves	1.77126	3.41351	0.337	0.126	5.69699014892088e-78
Dok4	1.76266	3.39323	0.462	0.192	1.76622430323556e-104
Svep1	1.76015	3.38734	0.254	0.097	3.31013831276147e-53
Hand2os1	1.70649	3.26366	0.853	0.44	1.0668839094662e-219
Angpt1	1.68881	3.22391	0.31	0.121	2.5580320434268e-65
Dlk1	1.61886	3.07133	0.984	0.581	0
Ccser1	1.5993	3.02996	0.466	0.205	5.12985558175938e-92
Rspo3	1.59041	3.01136	0.758	0.605	3.4132729385901e-71
Nr2f2	1.5316	2.89106	0.946	0.74	2.8999591003684e-209
Slitrk6	1.52737	2.8826	0.696	0.342	3.55684619072349e-145
Adamts19	1.52195	2.87179	0.692	0.412	5.99038120669192e-114
Pde3a	1.51655	2.86106	0.306	0.127	3.34484682742467e-55
Unc5c	1.49626	2.82109	0.691	0.374	1.9677426828435e-124
Limch1	1.48787	2.80474	0.787	0.453	8.55927602730786e-151
Slitrk5	1.46364	2.75804	0.283	0.142	4.7035662996564e-33
Stbd1	1.46355	2.75787	0.319	0.151	7.74373498099227e-45
Sparc	1.42293	2.6813	0.334	0.165	3.31286837373336e-43
Cmtm3	1.42272	2.6809	0.507	0.256	3.7687666481966e-78
Plcl1	1.39575	2.63125	0.291	0.119	1.23215931158008e-52
Ppp1r14a	1.34858	2.54661	0.378	0.184	7.04598476127891e-51
Egr1	1.34812	2.5458	0.768	0.511	3.71855067542433e-107
Rarres2	1.32408	2.50373	0.277	0.12	7.88880450256887e-43
Gpc6	1.3227	2.50133	0.976	0.846	1.28664110333989e-231
Pag1	1.31552	2.48891	0.433	0.213	7.69018767273531e-61
Rarb	1.30504	2.47091	0.489	0.196	1.8627480496898e-101
Cdh6	1.28819	2.44221	0.38	0.235	4.8269299955763e-28
Acot11	1.28692	2.44007	0.301	0.144	3.04670733619262e-38
Loxl2	1.25772	2.39117	0.66	0.39	3.75412919186156e-91
Sncaip	1.23939	2.36098	0.333	0.174	2.37401243416084e-36
Dpep1	1.23582	2.35515	0.254	0.117	1.0419422859433e-33
Pcdh10	1.23569	2.35494	0.476	0.234	1.21719592790252e-68
Igfbp4	1.20975	2.31297	1	0.994	0
Ptn	1.19304	2.28635	1	0.998	5.10656932925563e-298
Bnc2	1.19291	2.28613	0.455	0.241	9.5839179213096e-55
Meis2	1.1904	2.28216	0.986	0.728	7.66163470753738e-198
Cnrip1	1.17509	2.25807	0.317	0.156	4.47703145095252e-38
Maml2	1.15642	2.22903	0.377	0.182	5.34704345119467e-49
Lrrc17	1.15492	2.22672	0.437	0.231	5.21535748211659e-51
Sostdc1	1.14835	2.21661	0.313	0.143	1.63145213118498e-43
Zfp503	1.13355	2.19399	0.905	0.577	2.468435609205e-159
Klf6	1.12611	2.1827	0.508	0.33	1.92862306536532e-40
Col6a3	1.1136	2.16385	0.291	0.159	1.71154263679118e-25
Rspo2	1.08534	2.12188	0.357	0.178	3.99792510208579e-42
Gap43	1.08035	2.11455	0.885	0.754	1.24770214801272e-98
Dact1	1.07886	2.11237	0.798	0.51	2.87118679307575e-108
Serpine2	1.06273	2.08888	0.918	0.777	3.1881623059284e-129
Pou2f2	1.06231	2.08827	0.334	0.181	1.75946766778583e-30
Meg3	1.05986	2.08472	0.989	0.828	1.5999708091929e-176
Ghr	1.04975	2.07018	0.489	0.292	1.54472613691905e-44
Nlgn2	1.03751	2.05268	0.38	0.219	1.06142826168591e-31
Gli1	1.03346	2.04693	0.515	0.291	8.97013859194392e-52
Rnd3	1.03285	2.04606	0.972	0.821	4.61258396393447e-161
Plce1	1.0308	2.04316	0.325	0.169	5.2805439232745e-33
Mdfic	1.0297	2.04161	0.342	0.196	7.01574973229794e-27
Mirg	1.02416	2.03377	0.458	0.248	3.41802373917048e-48
Nr2f1	1.0209	2.02918	0.884	0.561	4.68268831817171e-132
Tshz3	1.01439	2.02006	0.675	0.454	2.5821073725183e-66
Irak2	1.00794	2.01104	0.395	0.239	8.71152421933702e-30
Sh3gl3	1.00459	2.00637	0.612	0.417	1.0975310024483e-50
Epha7	1.00115	2.00159	0.818	0.577	5.67026391528252e-90
Slc8a1	1.00046	2.00064	0.574	0.334	6.64707031400246e-63
Bcas3	0.992433	1.98954	0.446	0.284	3.58777143352429e-31
Hand2	0.991813	1.98868	0.955	0.74	4.8609315108249e-141
Camk2d	0.976285	1.96739	0.601	0.408	5.74448569260275e-44
Hoxd12	0.975891	1.96686	0.642	0.291	8.81490035479108e-113
Ednra	0.975195	1.96591	0.905	0.701	3.06092171029488e-129
Zfp36	0.972575	1.96234	0.482	0.297	4.49497505726833e-38
Olfml3	0.970722	1.95982	0.561	0.357	2.3209301415464e-45
Slit2	0.97024	1.95917	0.537	0.358	1.07980976496304e-36
Ntf3	0.968163	1.95635	0.658	0.434	2.54778170084514e-61
Dpysl4	0.964112	1.95086	0.524	0.309	4.16293706408e-48
Rian	0.958959	1.94391	0.853	0.591	1.35982457769159e-101
Ltbp1	0.936589	1.914	0.491	0.334	5.70145947664457e-29
Rnf150	0.92813	1.90281	0.507	0.321	1.93828358086184e-38
Pcdh7	0.923287	1.89643	0.553	0.342	3.40568182393415e-46
Eya4	0.916291	1.88726	0.673	0.42	3.50643388624072e-62
Zfp9	0.913422	1.88351	0.525	0.317	7.46198301177767e-45
Kctd12	0.911632	1.88117	0.773	0.521	3.144645129919e-83
Foxp2	0.910532	1.87974	0.536	0.323	7.32363154720612e-44
Sema5a	0.910442	1.87962	0.798	0.676	7.86493120010356e-49
Dzip1	0.895253	1.85994	0.633	0.425	4.06003929285251e-48
Trim2	0.890757	1.85415	0.492	0.318	3.18054772182479e-33
Crispld1	0.873793	1.83247	0.652	0.477	1.21595691121289e-43
Dcbld2	0.86202	1.81758	0.696	0.581	2.01771693021661e-33
Junb	0.861738	1.81723	0.734	0.595	7.50102359310786e-46
Flrt3	0.852479	1.8056	0.8	0.66	3.22074759862962e-56
Ccdc82	0.852095	1.80512	0.254	0.156	3.75220825032653e-13
Eef2k	0.850839	1.80355	0.496	0.34	1.04451066209893e-28
Myrf	0.845545	1.79694	0.317	0.193	2.26092752167095e-18
Epb41l3	0.84147	1.79188	0.658	0.5	2.56037016840846e-39
Irs1	0.836265	1.78542	0.374	0.24	6.91496684174097e-20
Hmga2	0.82081	1.7664	1	1	7.99214664923863e-289
Sgcd	0.805205	1.74739	0.517	0.378	1.33883356879084e-22
Sfrp1	0.800445	1.74164	0.895	0.647	3.21347674402552e-92
Col23a1	0.796324	1.73667	0.824	0.683	4.22818631939971e-62
Dab2	0.791458	1.73082	0.561	0.382	2.3937452197152e-32
Emilin2	0.79038	1.72953	0.582	0.398	7.36176196432582e-36
Wdr86	0.785466	1.72365	0.446	0.299	2.57900637494213e-22
Tshz1	0.779588	1.71664	0.915	0.794	3.43122215723493e-77
L3mbtl3	0.77852	1.71537	0.923	0.797	6.01921753311647e-95
Tshz2	0.771647	1.70722	0.959	0.875	3.92866533710685e-94
Dusp5	0.769914	1.70517	0.439	0.3	1.66892808248486e-20
Zeb2	0.766207	1.70079	0.385	0.244	8.5662099947258e-22
Snai1	0.761626	1.6954	0.665	0.502	1.34384005246903e-33
Klf7	0.751983	1.68411	0.557	0.412	4.61034843281567e-23
Lipa	0.749942	1.68172	0.52	0.408	2.27377020386583e-18
Map3k1	0.744471	1.67536	0.594	0.452	4.60964028868452e-26
Fras1	0.740199	1.67041	0.346	0.212	3.74040778046047e-19
Mir99ahg	0.733701	1.6629	0.929	0.798	4.32600388760675e-79
Shox2	0.733322	1.66246	0.986	0.924	9.25934786812117e-98
Rdh10	0.729637	1.65822	0.311	0.215	1.19801013186324e-09
Shroom3	0.728627	1.65706	0.336	0.23	3.56593385182724e-12
Slit3	0.722662	1.65022	0.784	0.575	2.27808647159985e-54
Tmem108	0.720269	1.64749	0.422	0.282	1.18389152263066e-19
Ldb2	0.706883	1.63227	0.668	0.503	3.33349523292901e-31
Aig1	0.704233	1.62928	0.333	0.215	1.25584441512069e-14
Pcdh18	0.703413	1.62835	0.931	0.843	3.03565736643104e-82
Eno3	0.703334	1.62826	0.874	0.75	2.02553285719406e-60
Ppp3ca	0.702454	1.62727	0.955	0.891	3.95690852859479e-97
Runx1t1	0.699406	1.62384	0.895	0.655	2.2786119125403e-71
Fos	0.691702	1.61519	0.899	0.804	2.48274044055684e-55
Ebf2	0.691298	1.61474	0.327	0.229	2.48928259124093e-09
Col3a1	0.682467	1.60488	0.994	0.94	1.9668547849271e-143
Enho	0.680709	1.60293	0.816	0.611	1.2542674567447e-59
Etl4	0.67592	1.59762	0.271	0.172	3.08380431508504e-11
Sptbn2	0.674262	1.59578	0.352	0.26	1.08621608161798e-08
Tmem173	0.671994	1.59327	0.438	0.292	4.64261571213076e-21
Bcl11b	0.669409	1.59042	0.725	0.603	4.07319906249896e-32
Plagl1	0.668023	1.58889	0.291	0.181	9.69528165768257e-14
Phlda3	0.667364	1.58817	0.389	0.277	1.14143878189953e-11
Plpp1	0.664845	1.5854	0.333	0.234	1.04693847292319e-09
Alx1	0.65869	1.57865	0.272	0.183	3.5904468032857e-09
Tmem132c	0.653701	1.5732	0.872	0.719	9.91304608262744e-56
Cd248	0.651868	1.5712	0.548	0.402	1.90243669557085e-22
Tanc2	0.648427	1.56746	0.406	0.272	4.23719730204456e-17
Mycl	0.64606	1.56489	0.561	0.404	3.43184582762857e-24
Msrb3	0.644641	1.56335	0.305	0.212	2.25551078589934e-08
Sox13	0.642622	1.56116	0.265	0.185	1.54576830726963e-06
Tenm4	0.636706	1.55478	0.79	0.658	2.3582431772956e-34
Nfib	0.635503	1.55348	0.809	0.691	6.71611000608005e-39
Ptprk	0.633033	1.55082	0.766	0.657	1.27174649512749e-28
Trabd	0.626039	1.54332	0.797	0.684	2.07062773311683e-37
S100a10	0.62436	1.54153	0.291	0.212	8.10748353516766e-06
Sfrp2	0.622475	1.53951	0.811	0.675	3.2467749273718e-43
Lama2	0.620827	1.53776	0.253	0.176	4.78520389917916e-06
Tubb2a	0.618573	1.53536	0.374	0.293	3.27837327585403e-06
Akr1e1	0.615799	1.53241	0.55	0.428	5.71177398876378e-16
Dusp1	0.611496	1.52784	0.642	0.534	5.96930362186009e-20
Mov10	0.609231	1.52545	0.575	0.428	9.6981498448047e-23
Fat1	0.60605	1.52209	0.825	0.731	3.38079416116971e-30
Ets1	0.603206	1.51909	0.793	0.65	2.64675005866395e-40
Fnbp1	0.601296	1.51708	0.545	0.43	3.10286835433683e-16
Col18a1	0.596987	1.51255	0.699	0.569	1.87751468458664e-27
Msantd3	0.595633	1.51114	0.782	0.622	3.57552886677027e-37
Tns3	0.5926	1.50796	0.925	0.843	1.22894317063763e-58
Tmod3	0.587217	1.50235	0.939	0.865	4.39013527032074e-61
Adgrl3	0.586863	1.50198	0.73	0.586	6.13309672581289e-32
Ssbp2	0.584299	1.49931	0.962	0.894	1.05691643939248e-78
Phldb2	0.580649	1.49552	0.912	0.83	3.8403448821995e-45
Gabbr1	0.577151	1.4919	0.539	0.404	1.11520553077056e-17
Scube3	0.574907	1.48958	0.688	0.495	2.41517214382988e-33
Klhl5	0.572231	1.48682	0.436	0.327	2.71417969417603e-11
Stxbp6	0.572218	1.48681	0.422	0.324	1.08001586319339e-08
Agl	0.572113	1.4867	0.469	0.379	9.86462309904272e-06
Cdo1	0.572077	1.48666	0.934	0.752	3.402851561456e-73
Ttc19	0.571689	1.48626	0.778	0.684	3.62192228438868e-28
Zadh2	0.568927	1.48342	0.672	0.521	1.03398702879684e-25
P4ha2	0.568216	1.48269	0.458	0.357	1.01307113103475e-09
Tes	0.567804	1.48227	0.88	0.781	1.92661386028598e-45
Stra6	0.56598	1.48039	0.583	0.423	5.82578837402572e-23
Osbpl1a	0.565883	1.48029	0.757	0.633	2.21410017996004e-29
Hoxb7	0.561206	1.4755	0.275	0.165	1.71469965504093e-13
Peli2	0.558946	1.47319	0.535	0.412	4.61925052235543e-14
Msrb2	0.558152	1.47238	0.31	0.229	7.96682354517133e-06
Hist1h2ag	0.557038	1.47125	0.255	0.182	0.000143277
Triqk	0.555507	1.46969	0.291	0.203	5.7139757384581e-07
Spata24	0.555235	1.46941	0.54	0.42	1.21402322864714e-14
Scmh1	0.55462	1.46878	0.693	0.572	5.81534092741479e-22
Cachd1	0.553458	1.4676	0.875	0.809	9.10319875624632e-40
Dpysl3	0.551598	1.46571	0.455	0.338	4.67228421105811e-12
Pdzrn3	0.547173	1.46122	0.561	0.448	8.80169401251925e-13
Oxr1	0.546166	1.4602	0.581	0.46	1.70069186436485e-15
Socs3	0.544869	1.45889	0.387	0.293	7.9070129719374e-07
Rdh14	0.544215	1.45823	0.462	0.355	1.83111811919301e-10
Rbp1	0.543088	1.45709	0.855	0.735	1.08275312110729e-37
Adam19	0.542739	1.45674	0.333	0.24	8.92183078692884e-08
Rgs2	0.541299	1.45528	0.266	0.206	0.0158176
Lmna	0.538253	1.45221	0.297	0.217	1.83497332183738e-05
Fbxl7	0.537988	1.45195	0.831	0.682	1.61939445385918e-39
Fuom	0.529963	1.44389	0.433	0.336	5.06313470020953e-08
Klhdc10	0.529313	1.44324	0.951	0.885	6.12492115573365e-61
Net1	0.529062	1.44299	0.905	0.836	6.23734386039418e-43
Tcim	0.526644	1.44057	0.39	0.278	1.50962293865548e-10
Bicc1	0.525154	1.43909	0.52	0.399	1.87841900630397e-12
Pth1r	0.519586	1.43354	0.791	0.573	2.61254871996421e-39
Slf2	0.518885	1.43285	0.809	0.719	3.61856839968629e-27
Cacnb3	0.516475	1.43046	0.453	0.347	4.29670242334834e-10
Efnb3	0.515183	1.42918	0.844	0.745	3.14638759997485e-30
Klf3	0.514902	1.4289	0.811	0.686	1.05553771035737e-31
Ank3	0.511322	1.42536	0.79	0.665	5.20423513485621e-29
Mfhas1	0.509549	1.4236	0.472	0.377	3.13145296891966e-09
Stk38l	0.507652	1.42173	0.413	0.316	3.38545456441539e-07
Dapk1	0.504612	1.41874	0.534	0.434	1.81181609741439e-10
Cald1	0.502733	1.41689	0.997	0.984	1.16381259217229e-85
Rabgap1l	0.500895	1.41509	0.345	0.261	1.67590626641145e-05
Mlf1	0.500628	1.41483	0.563	0.459	1.80326290596504e-11
Col5a1	0.498618	1.41286	0.54	0.405	2.00477514687259e-15
Tmem256	0.498414	1.41266	0.996	0.975	4.22934986589614e-101
Btg2	0.496263	1.41056	0.534	0.423	4.64472657135585e-10
Myl9	0.495075	1.40939	0.352	0.249	5.35810607171885e-09
Rhob	0.494844	1.40917	0.561	0.449	3.09128594735803e-11
Sh3bp5	0.490672	1.4051	0.889	0.813	1.81888247314809e-38
Sipa1	0.487942	1.40244	0.574	0.462	1.15847206157887e-13
Speg	0.486288	1.40084	0.447	0.346	1.65316767391973e-08
Ctbp2	0.485934	1.40049	0.975	0.933	7.24419965437639e-59
Nrip1	0.485306	1.39988	0.917	0.827	1.26540971842546e-38
Lama4	0.482415	1.39708	0.318	0.28	1
Gpx3	0.480179	1.39492	0.335	0.245	3.71651070639516e-06
Dnm3	0.479648	1.3944	0.56	0.423	1.93309879061167e-15
Slc39a3	0.47869	1.39348	0.265	0.201	0.00414222
Atp2b1	0.477221	1.39206	0.978	0.952	1.27548907172708e-60
Ccdc80	0.476599	1.39146	0.337	0.234	4.86884546602599e-09
Ift140	0.476009	1.39089	0.412	0.317	7.05884910720034e-07
Cc2d2a	0.475774	1.39066	0.452	0.36	1.44884555805038e-07
Wdr7	0.470272	1.38537	0.264	0.196	0.00216612
Zfhx3	0.469932	1.38504	0.984	0.952	1.44821394039926e-79
Sgip1	0.468251	1.38343	0.289	0.223	0.0211485
Gpx8	0.467656	1.38286	0.88	0.779	1.10644087496335e-36
Ccng2	0.465373	1.38067	0.713	0.608	2.45242777877452e-16
Eea1	0.460885	1.37639	0.547	0.443	3.4349651751733e-10
Klf2	0.460371	1.3759	0.474	0.388	0.000120514
St3gal6	0.460224	1.37576	0.361	0.287	0.00265577
Msl3l2	0.45911	1.37469	0.327	0.261	0.0108293
Neo1	0.45829	1.37391	0.826	0.721	1.60182429357107e-24
Med13l	0.45788	1.37352	0.857	0.758	1.07420963492938e-31
BC052040	0.457228	1.3729	0.35	0.27	6.98060705129097e-05
Phf21a	0.454561	1.37037	0.845	0.763	3.78893859956858e-28
Ptprd	0.454272	1.37009	0.843	0.751	3.60435503810953e-25
C2cd2	0.453975	1.36981	0.255	0.196	0.084442
Arrdc4	0.453951	1.36979	0.407	0.323	1.66810710213411e-05
Rpgrip1l	0.452204	1.36813	0.622	0.532	3.36849439102775e-10
Pcdhga12	0.451848	1.36779	0.304	0.233	0.00104778
Furin	0.450921	1.36691	0.521	0.418	1.66745463288394e-09
Eldr	0.450563	1.36657	0.312	0.246	0.0136217
Tpd52l1	0.450444	1.36646	0.727	0.602	8.89006628109892e-21
Ccdc102a	0.449362	1.36544	0.597	0.502	3.00360870598046e-11
Zbtb20	0.449251	1.36533	0.422	0.321	1.4411828151941e-07
Ccn1	0.448051	1.3642	0.882	0.782	2.59552201860167e-28
Igf2	0.447795	1.36395	1	0.998	2.77769185240563e-106
Ralgds	0.447309	1.3635	0.652	0.555	8.0437197886546e-13
Pacsin3	0.446862	1.36307	0.315	0.257	0.261337
Fndc3b	0.444725	1.36106	0.44	0.358	6.80081476847918e-05
Ikzf4	0.443735	1.36012	0.261	0.218	1
Mapk8ip1	0.442478	1.35894	0.547	0.456	8.05062248050765e-08
Pla2g4a	0.441835	1.35833	0.306	0.241	0.0300682
Rccd1	0.441617	1.35813	0.399	0.317	0.00011196
Upp2	0.441229	1.35776	0.338	0.254	2.46502111143972e-05
Gsc	0.441065	1.35761	0.547	0.319	1.3070452645938e-42
Ppp1r12b	0.441	1.35754	0.257	0.194	0.0238858
Arhgef10	0.440738	1.3573	0.343	0.263	0.00024038
Kansl1l	0.440533	1.35711	0.564	0.468	1.09991377320115e-08
Col1a1	0.43851	1.3552	0.836	0.693	3.84818234006487e-29
Tmtc2	0.438455	1.35515	0.361	0.303	0.139532
Sh3rf1	0.437183	1.35396	0.281	0.215	0.00667289
Amotl2	0.436812	1.35361	0.848	0.757	3.10422057774262e-25
Arhgap32	0.436023	1.35287	0.495	0.384	1.11615520036806e-09
Lmx1b	0.435273	1.35217	0.741	0.587	2.56922634824113e-19
H19	0.433896	1.35088	1	1	7.1759488722886e-95
Fut8	0.43319	1.35022	0.618	0.534	7.3161162893309e-09
Arl4a	0.432718	1.34977	0.561	0.484	3.73671167107492e-07
Gnb5	0.432174	1.34927	0.365	0.292	0.00654363
Utp14b	0.43138	1.34852	0.665	0.565	9.55842803351593e-13
Rdm1	0.430805	1.34799	0.458	0.348	9.02136749037945e-09
Bcl11a	0.429779	1.34703	0.948	0.934	2.59268898211695e-31
Slc38a4	0.429101	1.34639	0.74	0.667	2.68251551430622e-15
Hip1	0.42738	1.34479	0.817	0.719	1.01223617763927e-23
Fosb	0.427283	1.3447	0.833	0.759	3.9666146584317e-15
Crtc3	0.426775	1.34423	0.525	0.434	2.06863790618248e-07
Rev3l	0.426308	1.34379	0.837	0.736	1.44698235516165e-22
Fzd7	0.42409	1.34173	0.606	0.506	2.35420830150918e-10
Piezo1	0.423441	1.34112	0.324	0.254	0.00571509
Nfkb1	0.423068	1.34078	0.547	0.466	3.95055591760794e-06
Six4	0.419289	1.33727	0.828	0.731	2.52181614103268e-23
Spsb4	0.418907	1.33691	0.723	0.596	1.57380729321264e-17
Tbc1d4	0.418174	1.33623	0.293	0.233	0.0675741
Cdc42bpa	0.41752	1.33563	0.746	0.657	1.57462249773539e-17
Zfp618	0.412887	1.33135	0.805	0.702	9.17297194998877e-21
Zfp462	0.412296	1.3308	0.95	0.91	5.97509642623565e-38
Dock10	0.411939	1.33047	0.317	0.228	6.03917209341953e-06
Cdk6	0.411404	1.32998	0.815	0.672	6.76227068398519e-23
Osbpl2	0.410916	1.32953	0.329	0.255	0.00238096
Gpc1	0.409106	1.32786	0.755	0.684	3.42160823158693e-14
Zfp40	0.408812	1.32759	0.3	0.232	0.00840861
Dusp23	0.406493	1.32546	0.38	0.283	1.17885643394243e-06
Gxylt2	0.4026	1.32189	0.38	0.285	2.79024711591477e-06
Hist1h2an	0.401713	1.32108	0.33	0.264	0.0322723
Sgk3	0.401257	1.32066	0.331	0.267	0.0760824
Atp11a	0.401135	1.32055	0.321	0.252	0.00729937
Fhod1	0.400568	1.32003	0.345	0.281	0.0616301
Jaml	0.400513	1.31998	0.286	0.196	4.5108681608066e-07
Cdc42ep3	0.400125	1.31962	0.452	0.347	1.94249107939104e-07
Trafd1	0.400122	1.31962	0.535	0.441	1.90796390845385e-06
Mgat3	0.400104	1.3196	0.3	0.232	0.00663944
Ank2	0.399952	1.31946	0.508	0.422	1.80337926539941e-05
Sobp	0.399715	1.31925	0.482	0.394	1.18146993924343e-05
Pnrc1	0.39731	1.31705	0.984	0.97	2.80976394135274e-46
Chtf8	0.396912	1.31669	0.332	0.257	0.00123105
Ror1	0.394791	1.31475	0.329	0.243	0.000110682
Meis1	0.393005	1.31313	0.844	0.603	8.79382155696643e-40
Cntln	0.392995	1.31312	0.656	0.579	4.03554084649102e-07
Hoxd11	0.392846	1.31298	0.973	0.739	1.52728674820208e-44
Rragd	0.391649	1.31189	0.569	0.474	2.36711562583626e-07
Gpr4	0.391365	1.31163	0.335	0.244	5.27198117433043e-06
Tubb6	0.390964	1.31127	0.251	0.197	0.590395
Zfp654	0.390075	1.31046	0.392	0.33	0.044736
Arfgap3	0.389931	1.31033	0.474	0.401	0.00279507
Robo1	0.389885	1.31029	0.78	0.68	1.17187290555612e-15
Pycard	0.38786	1.30845	0.536	0.452	2.25316691347206e-05
Ube2e2	0.387432	1.30806	0.588	0.505	8.20120986262573e-08
Chmp2b	0.387229	1.30788	0.772	0.701	3.48865220196687e-12
Snx30	0.386232	1.30698	0.348	0.289	0.273498
Hist1h3a	0.386095	1.30685	0.438	0.353	0.000425097
S1pr3	0.385886	1.30666	0.753	0.634	7.12599305417592e-14
Zfyve21	0.385478	1.30629	0.601	0.51	9.30159511232936e-08
Tbx5	0.384414	1.30533	0.96	0.915	7.76321799152421e-32
Hcfc2	0.383706	1.30469	0.382	0.305	0.00107939
Itprip	0.38287	1.30393	0.332	0.265	0.022141
Iqgap2	0.382496	1.3036	0.634	0.567	4.65874445251589e-07
Nipa1	0.381804	1.30297	0.25	0.199	1
B3galnt1	0.381729	1.3029	0.251	0.188	0.0237438
Rnf165	0.380798	1.30206	0.605	0.524	9.30672711744805e-08
Platr25	0.378452	1.29995	0.48	0.407	0.00230675
Axin2	0.378256	1.29977	0.685	0.596	5.31859645027399e-07
Zfyve16	0.378165	1.29969	0.667	0.576	3.7586244107476e-09
Kalrn	0.377887	1.29944	0.444	0.353	9.99173879358848e-06
Wrap53	0.376889	1.29854	0.617	0.537	7.06036634464995e-07
Pdcd4	0.376175	1.2979	0.919	0.85	2.13826997488248e-27
Cplx2	0.375091	1.29692	0.359	0.27	2.32774780556651e-05
Rnf157	0.375033	1.29687	0.385	0.305	0.0017785
Efnb2	0.374994	1.29683	0.784	0.646	1.20435450161332e-22
Camk1	0.374749	1.29661	0.627	0.502	1.23464026554069e-12
Lgr4	0.373707	1.29568	0.473	0.387	8.1853124140019e-05
Fli1	0.373644	1.29562	0.88	0.798	6.00600939619469e-20
Col26a1	0.373036	1.29508	0.927	0.897	1.06840762065156e-25
Prkce	0.372646	1.29473	0.363	0.302	0.0791078
Ralb	0.372568	1.29466	0.711	0.623	2.51867098844424e-09
Antxr2	0.371806	1.29397	0.517	0.452	0.00388324
Hist1h2ai	0.371578	1.29377	0.276	0.228	1
Hist1h1b	0.370963	1.29322	0.937	0.933	0.0466491
Polk	0.370549	1.29284	0.306	0.248	0.50088
Hist2h2ac	0.368837	1.29131	0.719	0.677	0.00297859
Lyst	0.366667	1.28937	0.351	0.287	0.166327
Zfp763	0.366185	1.28894	0.408	0.331	0.00289582
St6galnac3	0.366048	1.28882	0.551	0.462	5.35397404081747e-06
Hist1h2bh	0.365925	1.28871	0.336	0.275	0.153428
Rab3ip	0.36513	1.288	0.761	0.674	3.23106988556327e-11
Pabpc4l	0.364404	1.28735	0.746	0.636	8.31592334478491e-12
Cdk14	0.364353	1.2873	0.807	0.729	4.4161974514191e-17
Ddit3	0.36398	1.28697	0.372	0.32	1
Top2a	0.363231	1.2863	0.971	0.972	1.39963023799698e-14
Xpr1	0.362397	1.28556	0.652	0.558	6.89109086011432e-09
Mbnl1	0.361148	1.28445	0.785	0.692	2.3928641626063e-12
Slfn9	0.360918	1.28424	0.414	0.375	1
Igf2os	0.360832	1.28417	0.426	0.338	8.09137875694463e-05
Hist2h2aa1	0.359933	1.28337	0.527	0.461	0.0245157
Itsn2	0.359427	1.28292	0.389	0.323	0.0303796
Gpr45	0.358818	1.28237	0.292	0.243	1
Hist1h1a	0.358767	1.28233	0.734	0.696	0.00475975
Rcn3	0.357698	1.28138	0.912	0.842	1.31582050729492e-25
Dnm3os	0.356819	1.2806	0.974	0.942	4.95809721137647e-29
Lhfp	0.356523	1.28034	0.853	0.643	6.31116432134377e-35
Tecpr2	0.355137	1.27911	0.353	0.283	0.0789478
Plekhg2	0.35398	1.27808	0.785	0.722	1.4338546984816e-14
Ttbk2	0.352429	1.27671	0.487	0.399	0.000136381
Podxl2	0.351802	1.27615	0.645	0.556	3.48480774939335e-07
Igf2r	0.350025	1.27458	0.893	0.828	7.45349890754253e-16
Apoe	0.348582	1.27331	0.446	0.356	3.0967718067244e-05
Tmem158	0.348166	1.27294	0.304	0.259	1
Ece1	0.347394	1.27226	0.429	0.367	0.113216
Evi5l	0.346409	1.27139	0.254	0.191	0.0312472
Cyb5r4	0.345615	1.27069	0.71	0.626	9.43836357419039e-09
Faap100	0.344402	1.26962	0.505	0.428	0.00198732
Fam114a1	0.344024	1.26929	0.387	0.299	0.000208551
Gbe1	0.341925	1.26745	0.416	0.35	0.123755
Foxp1	0.341822	1.26736	0.688	0.547	1.01710118967277e-18
Sun2	0.341198	1.26681	0.406	0.355	1
Pkdcc	0.339804	1.26558	0.948	0.713	1.42341269399341e-49
Glcci1	0.339196	1.26505	0.793	0.738	2.21244484133938e-11
Hdac7	0.338194	1.26417	0.616	0.535	2.75511510671157e-06
Gstm2	0.334407	1.26086	0.296	0.234	0.130039
Skida1	0.334238	1.26071	0.431	0.349	0.000914686
Rab11fip2	0.333999	1.2605	0.674	0.587	1.06666159882346e-07
Zcchc24	0.332283	1.259	0.507	0.419	4.57289562687819e-05
Hoxa7	0.332194	1.25893	0.801	0.698	2.43601411937528e-14
Mbd6	0.332022	1.25878	0.598	0.512	1.02249947075778e-05
Gbf1	0.331208	1.25807	0.737	0.649	7.15800453621705e-11
Rab34	0.331122	1.25799	0.948	0.906	2.17148972585977e-24
Trim24	0.329702	1.25675	0.949	0.907	8.83649811616645e-27
Hist1h4a	0.329412	1.2565	0.45	0.359	4.14765975891826e-05
Nol4l	0.329143	1.25627	0.473	0.37	1.29370233423761e-07
Caskin2	0.328954	1.2561	0.303	0.248	1
Togaram1	0.326692	1.25413	0.606	0.522	7.54005880209361e-05
Kirrel	0.326394	1.25388	0.545	0.457	3.45192103131292e-05
Maml3	0.325724	1.25329	0.648	0.557	7.4348210710949e-07
Tuba1a	0.325669	1.25325	1	0.999	2.99156413898493e-55
Arhgap33	0.325035	1.25269	0.271	0.225	1
Zfp827	0.324804	1.25249	0.657	0.58	4.836447894967e-07
N4bp2	0.324557	1.25228	0.949	0.918	3.78767909643815e-17
Ccdc8	0.324509	1.25224	0.718	0.629	4.70298898426391e-09
Gng11	0.324175	1.25195	0.505	0.452	0.543459
Atl3	0.323743	1.25157	0.408	0.328	0.00495066
Kif5c	0.32185	1.24993	0.766	0.677	4.78982129556294e-09
Tcp11l1	0.319441	1.24785	0.657	0.576	4.18870006160962e-06
Vegfc	0.319097	1.24755	0.312	0.251	1
Brms1l	0.318988	1.24746	0.64	0.574	0.00015938
Ppp1r18	0.31864	1.24715	0.581	0.509	0.000398279
Arid5b	0.318562	1.24709	0.879	0.819	7.53035670582542e-20
Clmn	0.318454	1.24699	0.529	0.444	6.84873832479501e-05
Sall2	0.317609	1.24626	0.665	0.575	6.49521030193448e-06
Lbh	0.317396	1.24608	0.524	0.441	0.00151551
Lgalsl	0.317362	1.24605	0.548	0.47	0.00107934
Eepd1	0.316875	1.24563	0.335	0.277	0.437461
Dsel	0.316686	1.24547	0.504	0.441	0.0493197
Tut4	0.316349	1.24518	0.999	0.996	3.07085421610489e-59
Ptpn14	0.316242	1.24508	0.394	0.334	0.611769
Gng12	0.315966	1.24484	0.842	0.781	2.59345911291889e-13
Atad2	0.314913	1.24394	0.97	0.958	9.95648785586152e-17
Ptgfrn	0.314618	1.24368	0.683	0.601	3.13495444198505e-07
Nxn	0.313955	1.24311	0.908	0.829	6.27049643582961e-23
Ptch1	0.313625	1.24283	0.831	0.673	3.58990410377897e-25
Ndn	0.313555	1.24277	0.904	0.879	2.77375887528172e-15
Hist1h2ad	0.312795	1.24211	0.474	0.418	1
Hist1h3b	0.312652	1.24199	0.439	0.394	1
Kif13a	0.312177	1.24158	0.463	0.375	0.000246666
Fam110b	0.31146	1.24096	0.554	0.466	0.00240036
Pde5a	0.311148	1.24069	0.394	0.335	0.430488
Slc22a17	0.310986	1.24056	0.537	0.454	0.000621199
Ano8	0.310796	1.24039	0.375	0.321	0.991505
Hist1h2bn	0.310257	1.23993	0.325	0.285	1
Bmp4	0.310208	1.23989	0.808	0.638	4.11718333026392e-29
Cenpv	0.310105	1.2398	0.82	0.743	1.32544846233604e-11
Zfp407	0.309372	1.23917	0.649	0.573	0.000164914
Ablim1	0.30916	1.23899	0.256	0.195	0.101911
Baz2b	0.308877	1.23874	0.942	0.9	3.54176956876492e-18
Vash2	0.308185	1.23815	0.627	0.55	2.87107089098267e-05
Kif3c	0.308014	1.238	0.303	0.26	1
Rnf122	0.307816	1.23783	0.825	0.754	2.22251948412976e-11
Kifap3	0.307769	1.23779	0.957	0.936	1.76927150102174e-26
Tusc1	0.307567	1.23762	0.268	0.229	1
Dact3	0.307366	1.23745	0.899	0.856	5.71859802502148e-21
Add3	0.307048	1.23717	0.785	0.747	3.0358095150848e-05
Cacna2d1	0.306965	1.2371	0.427	0.352	0.0198521
Nin	0.306624	1.23681	0.529	0.451	0.00538475
Dlg1	0.30619	1.23644	0.695	0.638	0.000113856
Agbl5	0.305907	1.2362	0.39	0.331	0.187319
Prxl2b	0.30569	1.23601	0.643	0.554	2.16042197011137e-05
Col5a2	0.305509	1.23585	0.707	0.645	1.60513305558868e-05
Eml1	0.305005	1.23542	0.496	0.418	0.00413083
Mpdz	0.304354	1.23487	0.826	0.76	5.24820592568136e-11
St7	0.30434	1.23485	0.43	0.358	0.0276384
Stard9	0.302828	1.23356	0.25	0.204	1
Akap7	0.302814	1.23355	0.44	0.391	1
Stx7	0.302714	1.23346	0.502	0.423	0.00292364
Specc1	0.302256	1.23307	0.727	0.664	3.96933187485278e-06
Aff3	0.301941	1.2328	0.831	0.75	5.01369234693274e-10
Ephb3	0.301101	1.23208	0.567	0.496	0.0227965
Akr1b10	0.301002	1.232	0.292	0.247	1
Zfp672	0.300869	1.23189	0.316	0.267	1
Mindy1	0.30037	1.23146	0.413	0.35	0.339877
Chd3	0.300291	1.23139	0.967	0.934	5.50342409696221e-22
Isoc1	0.299096	1.23037	0.951	0.897	4.89877457348193e-21
Snhg18	0.299035	1.23032	0.748	0.686	3.38337081876632e-07
Dvl1	0.297657	1.22915	0.301	0.248	1
Ugdh	0.297364	1.2289	0.777	0.71	2.47982675753265e-07
Jarid2	0.297357	1.22889	0.947	0.914	1.3778816907429e-20
Slc35f5	0.297285	1.22883	0.279	0.245	1
Hectd4	0.29678	1.2284	0.45	0.395	1
Zmynd8	0.296765	1.22839	0.891	0.843	9.9325859831989e-16
Ncoa3	0.296635	1.22828	0.487	0.426	0.49584
Jun	0.296532	1.22819	0.906	0.856	1.80492742343398e-16
Il11ra1	0.296315	1.228	0.566	0.499	0.0210721
Map2	0.296218	1.22792	0.45	0.38	0.251006
Txnrd3	0.295932	1.22768	0.275	0.236	1
Ccdc134	0.295925	1.22767	0.294	0.251	1
Pkmyt1	0.295703	1.22748	0.314	0.266	1
Ldlr	0.295506	1.22732	0.536	0.484	0.377857
Sgms1	0.295127	1.22699	0.268	0.229	1
Akap13	0.293978	1.22602	0.792	0.742	3.78722212023451e-07
Card19	0.29255	1.2248	0.471	0.416	1
Fblim1	0.292222	1.22452	0.8	0.728	1.64982060466631e-09
Gng2	0.29149	1.2239	0.9	0.842	2.70490854732429e-12
Letmd1	0.291109	1.22358	0.347	0.28	0.152664
AI480526	0.290596	1.22315	0.348	0.294	1
Soga1	0.287605	1.22061	0.39	0.329	0.799264
Atrn	0.28749	1.22052	0.477	0.41	0.292051
Sh3pxd2b	0.286046	1.21929	0.715	0.63	3.36194146907541e-05
Etv6	0.285693	1.219	0.648	0.581	0.000760567
Lmf2	0.285565	1.21889	0.364	0.3	0.29988
Nagk	0.284813	1.21825	0.271	0.222	1
Agtpbp1	0.284349	1.21786	0.398	0.345	1
Primpol	0.284	1.21757	0.263	0.226	1
Hist1h1c	0.283544	1.21718	0.677	0.635	0.357727
Hsd11b2	0.283486	1.21713	0.917	0.842	5.76076496082918e-15
Sorl1	0.283377	1.21704	0.309	0.245	0.283667
Enc1	0.283164	1.21686	0.378	0.321	1
Hpgds	0.283034	1.21675	0.291	0.232	0.270928
Khnyn	0.282656	1.21643	0.593	0.528	0.000813602
Tbck	0.282572	1.21636	0.542	0.464	0.00571508
Pknox1	0.282565	1.21636	0.682	0.613	0.00116174
Ndel1	0.282418	1.21623	0.659	0.588	4.20692025315051e-05
Sept3	0.282364	1.21619	0.746	0.671	1.92051280298233e-06
Hist1h1e	0.281242	1.21524	0.907	0.876	0.00193092
Zscan2	0.281202	1.21521	0.462	0.398	0.270619
Gpx7	0.2807	1.21478	0.63	0.561	0.000837078
Cast	0.280651	1.21474	0.519	0.446	0.0379971
Zfp710	0.280602	1.2147	0.452	0.399	1
Fibin	0.280577	1.21468	0.626	0.423	5.00881998655446e-22
Pmepa1	0.280458	1.21458	0.532	0.47	0.11944
Myh10	0.279158	1.21349	0.994	0.989	4.61392487661334e-25
Nusap1	0.279139	1.21347	0.76	0.736	0.00927509
Fam217b	0.278709	1.21311	0.284	0.234	1
Fsd1l	0.278658	1.21307	0.467	0.401	0.1694
Dph6	0.278423	1.21287	0.748	0.699	0.000365045
Plk2	0.277276	1.2119	0.453	0.367	0.000639976
Cep112	0.276536	1.21128	0.4	0.349	1
Dram2	0.274592	1.20965	0.403	0.336	0.408514
Ier2	0.274174	1.2093	0.985	0.98	1.67343602701623e-24
Fbn1	0.273871	1.20905	0.415	0.346	0.211763
Gng10	0.27364	1.20885	0.925	0.9	2.84743852808284e-12
Nrde2	0.273563	1.20879	0.54	0.475	0.0395532
Atat1	0.272687	1.20806	0.805	0.741	2.82385873641471e-06
Airn	0.272267	1.2077	0.507	0.44	0.280151
Nkiras1	0.271695	1.20723	0.317	0.26	1
Map1lc3a	0.27128	1.20688	0.944	0.909	1.29415394531714e-16
Fmnl3	0.27123	1.20684	0.642	0.573	0.000490635
Utrn	0.271193	1.20681	0.791	0.717	1.90814122344695e-10
Hist1h2bl	0.270861	1.20653	0.421	0.366	1
Clip2	0.270712	1.2064	0.546	0.49	0.444146
Twist2	0.270688	1.20638	0.794	0.697	4.18523740245689e-11
Dip2a	0.269764	1.20561	0.257	0.222	1
Unk	0.269762	1.20561	0.517	0.458	1
Sat2	0.269499	1.20539	0.26	0.214	1
Zeb1	0.268507	1.20456	0.824	0.767	1.48794068496109e-07
Tmco3	0.267843	1.20401	0.49	0.411	0.0964406
Prdx3	0.267544	1.20376	0.682	0.608	0.000133708
Hist1h2bj	0.267342	1.20359	0.586	0.531	1
Pidd1	0.26656	1.20294	0.348	0.309	1
Zbtb7a	0.266506	1.20289	0.539	0.474	0.109715
Tead3	0.264814	1.20148	0.415	0.362	1
Shoc2	0.264705	1.20139	0.837	0.781	1.18469591540871e-07
Dgkz	0.264622	1.20132	0.684	0.615	0.000191318
Ddr2	0.264495	1.20122	0.905	0.845	1.74815350416537e-13
Dnajb14	0.2643	1.20105	0.525	0.451	0.0294574
Nectin3	0.26395	1.20076	0.826	0.769	1.02738111532493e-06
Pgm2	0.263114	1.20007	0.45	0.391	1
Pafah1b3	0.263031	1.2	0.995	0.987	3.48139187126673e-31
Tube1	0.262943	1.19992	0.414	0.363	1
Rad54b	0.262905	1.19989	0.358	0.307	1
Trp53inp2	0.261772	1.19895	0.277	0.228	1
Cep162	0.26145	1.19868	0.737	0.654	6.64544566895882e-06
Lix1l	0.261208	1.19848	0.657	0.584	0.000792008
Zfp57	0.260436	1.19784	0.568	0.519	0.0749661
Fam102b	0.260203	1.19765	0.356	0.31	1
Slc25a27	0.259938	1.19743	0.561	0.484	0.0107711
Zfp442	0.259184	1.1968	0.355	0.295	0.8159
Cand2	0.259113	1.19674	0.84	0.78	1.03069833248017e-06
Wdfy3	0.258568	1.19629	0.697	0.63	1.99980634675718e-06
Tbc1d5	0.258388	1.19614	0.443	0.385	0.82451
Mmp11	0.257657	1.19554	0.358	0.284	0.048205
Hist1h2ap	0.256861	1.19488	0.933	0.934	1
Prrx1	0.256508	1.19458	0.998	0.997	5.35397451652649e-26
Basp1	0.256439	1.19453	1	0.995	2.47103446441598e-33
Palld	0.256418	1.19451	0.788	0.711	0.000101311
Kdm4c	0.256111	1.19426	0.261	0.219	1
Spaca6	0.255877	1.19406	0.797	0.753	0.000500085
Jmy	0.255426	1.19369	0.753	0.711	0.000229146
Evi5	0.254849	1.19321	0.853	0.807	6.59683675384067e-08
Atxn7	0.254718	1.1931	0.485	0.422	0.793859
Afap1	0.254663	1.19306	0.595	0.54	0.0494375
Zfp383	0.254271	1.19273	0.349	0.301	1
Arfip1	0.253992	1.1925	0.38	0.347	1
Pura	0.253102	1.19177	0.769	0.721	5.3693071913076e-05
Trp53bp2	0.252873	1.19158	0.821	0.794	1.82159373193004e-05
Igdcc4	0.252624	1.19137	0.277	0.236	1
Sema3a	0.252031	1.19088	0.675	0.599	9.22188889577819e-06
Chpt1	0.251849	1.19073	0.592	0.518	0.022788
Lhfpl2	0.251839	1.19072	0.687	0.587	2.22099269726705e-07
Dse	0.251355	1.19032	0.655	0.576	0.00069896
Cpe	0.251344	1.19032	0.603	0.544	0.0544979
Fbn2	0.251294	1.19027	0.979	0.967	2.11402416696295e-19
Rabep2	0.251289	1.19027	0.318	0.285	1
Hist1h1d	0.251153	1.19016	0.659	0.619	1
Mylk	0.251121	1.19013	0.315	0.219	4.36627790364834e-06
Abhd6	0.25092	1.18997	0.274	0.219	1
Wdr54	0.250097	1.18929	0.261	0.223	1
Klhl7	0.249998	1.18921	0.723	0.661	6.02094306292569e-05
P3h1	0.249653	1.18892	0.313	0.273	1
Pitrm1	0.24853	1.188	0.856	0.816	6.67374541769424e-08
Zbtb37	0.248024	1.18758	0.583	0.516	0.162734
Copz2	0.247948	1.18752	0.425	0.364	0.9957
Syde1	0.247457	1.18711	0.451	0.406	1
Colec12	0.247408	1.18707	0.689	0.631	0.000879761
Smyd4	0.24677	1.18655	0.368	0.327	1
Ipo9	0.246447	1.18628	0.892	0.867	6.14638563382223e-08
Kcp	0.246393	1.18624	0.318	0.281	1
Crbn	0.245877	1.18581	0.598	0.542	0.335252
Ccdc186	0.245659	1.18563	0.74	0.671	9.67444828048687e-05
Ppp1r21	0.245237	1.18529	0.461	0.405	1
Sox12	0.244851	1.18497	0.938	0.902	8.26064520718942e-15
Ski	0.244441	1.18463	0.791	0.723	1.0316551749198e-05
Smug1	0.244153	1.1844	0.287	0.247	1
Rcan1	0.243609	1.18395	0.399	0.336	1
Lima1	0.242959	1.18342	0.962	0.943	1.80210837103743e-13
Ppp2r3a	0.242589	1.18311	0.654	0.601	0.0835915
Fyco1	0.241992	1.18262	0.403	0.352	1
Hist1h2ab	0.241737	1.18242	0.412	0.365	1
Mospd3	0.241102	1.1819	0.399	0.348	1
Magi3	0.241086	1.18188	0.385	0.341	1
Ccdc88a	0.240756	1.18161	0.978	0.962	1.14756466203117e-17
Ankrd12	0.240584	1.18147	0.723	0.658	2.506382953134e-05
Megf8	0.239657	1.18071	0.414	0.355	1
Mpst	0.239452	1.18054	0.622	0.548	0.00193116
Zfp810	0.239043	1.18021	0.398	0.34	1
Zc3hav1l	0.238804	1.18001	0.602	0.558	1
Col27a1	0.23872	1.17995	0.519	0.454	0.810564
Zfp516	0.238475	1.17974	0.88	0.828	3.93529332634064e-09
Fam149a	0.237505	1.17895	0.349	0.299	1
Acadsb	0.236345	1.178	0.585	0.529	0.436751
Borcs7	0.235221	1.17709	0.695	0.638	0.0101349
Tpm2	0.235195	1.17707	0.656	0.618	1
Pcnx	0.235132	1.17701	0.544	0.491	1
Snrk	0.235121	1.17701	0.508	0.456	1
Tbx18	0.235017	1.17692	0.804	0.702	6.59535402849586e-09
Dock1	0.234204	1.17626	0.824	0.78	0.000613046
Pimreg	0.233845	1.17597	0.719	0.723	1
Gins2	0.23367	1.17582	0.888	0.838	3.90045940265166e-08
Zzef1	0.233533	1.17571	0.414	0.377	1
Pygo1	0.233484	1.17567	0.73	0.674	0.00181093
Lrch3	0.233449	1.17564	0.717	0.649	0.00208391
Igsf10	0.233019	1.17529	0.317	0.271	1
Tstd3	0.231953	1.17442	0.394	0.344	1
Usp25	0.231759	1.17427	0.663	0.613	1
Ttc8	0.231462	1.17402	0.466	0.424	1
Fam13b	0.231431	1.174	0.709	0.653	0.099326
Rsrp1	0.231025	1.17367	0.976	0.963	9.88817542142166e-14
Zfp146	0.231008	1.17365	0.608	0.549	0.462119
Nsg1	0.230158	1.17296	0.787	0.751	0.0466839
Cotl1	0.229901	1.17275	0.738	0.666	0.000130646
Ankrd26	0.229438	1.17238	0.783	0.728	0.0018596
Stx2	0.229426	1.17237	0.473	0.425	1
Clk1	0.2294	1.17235	0.932	0.903	2.89835719066142e-08
Cep72	0.22895	1.17198	0.376	0.319	1
Golga2	0.228671	1.17176	0.532	0.472	1
Brip1	0.22858	1.17168	0.466	0.433	1
Zscan18	0.227515	1.17082	0.385	0.347	1
Gas2l1	0.227292	1.17064	0.385	0.338	1
Rreb1	0.227245	1.1706	0.297	0.253	1
Sgcb	0.227193	1.17056	0.468	0.423	1
Cep44	0.226465	1.16997	0.69	0.641	0.122668
Dhrs1	0.225591	1.16926	0.704	0.641	0.0799079
Hist1h2bc	0.225547	1.16922	0.399	0.342	1
Btg1	0.22539	1.16909	0.955	0.927	1.74595725009435e-11
Hist1h4h	0.224981	1.16876	0.75	0.7	0.120711
Tnrc6b	0.224768	1.16859	0.947	0.917	7.76999238197372e-09
AW554918	0.224653	1.1685	0.469	0.406	1
Ssh1	0.224095	1.16804	0.521	0.475	1
Nfkbia	0.224077	1.16803	0.712	0.676	0.0996826
Zcchc3	0.223646	1.16768	0.961	0.946	1.12877399949692e-15
Eid1	0.223522	1.16758	1	0.998	9.25014732953755e-38
Hist1h2bm	0.223077	1.16722	0.609	0.566	1
Smg6	0.222993	1.16715	0.894	0.868	3.08213588979379e-08
Herc2	0.22256	1.1668	0.786	0.734	0.00297536
Dhrs4	0.222499	1.16675	0.807	0.758	0.00239365
Sec23a	0.222383	1.16666	0.719	0.657	0.00588158
Abhd5	0.222022	1.16637	0.344	0.304	1
Ncor2	0.221509	1.16595	0.75	0.697	0.00353635
Ninl	0.221477	1.16593	0.55	0.508	1
Rhbdd3	0.221449	1.1659	0.296	0.257	1
Uggt2	0.221094	1.16562	0.495	0.437	1
Insig1	0.220652	1.16526	0.547	0.496	1
Smarcc2	0.220643	1.16525	0.873	0.832	2.43877061628391e-07
Fcho2	0.220541	1.16517	0.826	0.78	2.37916652203819e-05
Dnajb9	0.219424	1.16427	0.555	0.511	1
Neil3	0.219323	1.16419	0.395	0.356	1
Ubald1	0.219294	1.16416	0.624	0.578	0.665282
Prdm10	0.219225	1.16411	0.332	0.291	1
Cep250	0.219091	1.164	0.63	0.568	0.286435
Pank3	0.218588	1.16359	0.69	0.636	0.0271928
Acox1	0.218195	1.16328	0.33	0.29	1
Pitpnc1	0.217941	1.16307	0.869	0.826	4.42312820257628e-07
Mttp	0.217909	1.16305	0.328	0.286	1
Smim10l1	0.216382	1.16182	0.868	0.83	2.38222739425672e-05
Zfp30	0.216181	1.16165	0.652	0.603	0.3376
Pogz	0.215949	1.16147	0.753	0.695	0.00384105
Rab11fip3	0.215551	1.16115	0.387	0.341	1
Pik3r3	0.214864	1.16059	0.666	0.61	0.266764
Zswim7	0.214496	1.1603	0.445	0.413	1
Klhl11	0.21411	1.15999	0.445	0.396	1
Bmpr1b	0.213509	1.15951	0.307	0.248	1
Lcmt2	0.213295	1.15933	0.272	0.236	1
Csrnp3	0.213205	1.15926	0.488	0.431	1
Pfn2	0.212771	1.15891	0.737	0.683	0.0313294
Hist1h3c	0.212663	1.15883	0.716	0.676	0.863149
Hist1h2ak	0.212639	1.15881	0.438	0.392	1
Prdm2	0.212576	1.15876	0.827	0.767	3.41709261895263e-05
Myb	0.211797	1.15813	0.331	0.294	1
Cnih2	0.211666	1.15802	0.542	0.496	1
Mdk	0.211353	1.15777	1	1	1.10874265048061e-69
Gys1	0.210994	1.15749	0.521	0.456	0.646586
Ccdc138	0.210894	1.15741	0.419	0.366	1
Plppr3	0.210866	1.15738	0.684	0.65	1
Tnrc6c	0.210548	1.15713	0.955	0.949	3.85193535412173e-10
Cdh2	0.210182	1.15683	0.812	0.768	0.0120219
Rbbp8	0.210181	1.15683	0.817	0.781	0.0714682
Zc3h8	0.209943	1.15664	0.437	0.388	1
Tet1	0.209814	1.15654	0.659	0.609	1
Prep	0.209674	1.15643	0.75	0.707	0.0669132
Chd2	0.209532	1.15631	0.875	0.852	1.8780692972311e-05
Klhl28	0.20942	1.15622	0.353	0.316	1
Xrcc2	0.20942	1.15622	0.402	0.361	1
Fam193a	0.209362	1.15618	0.885	0.857	1.5205056091176e-06
Kmt5b	0.209247	1.15608	0.765	0.71	0.175579
Etaa1	0.209164	1.15602	0.872	0.822	0.000121964
M6pr	0.209045	1.15592	0.781	0.738	0.113825
Erlin1	0.208843	1.15576	0.308	0.271	1
Acat1	0.20876	1.15569	0.722	0.663	0.0113045
Sin3b	0.208735	1.15567	0.96	0.937	4.69708523061925e-11
Hint3	0.208496	1.15548	0.416	0.363	1
Uspl1	0.208388	1.1554	0.817	0.755	0.00269827
Baz1b	0.208164	1.15522	0.996	0.992	3.25729336513685e-19
Rrbp1	0.208048	1.15512	0.993	0.988	2.58627182330576e-15
H2afv	0.208011	1.15509	1	1	2.79865307325208e-43
Pdlim7	0.20801	1.15509	0.922	0.899	7.12535412327559e-09
Tram1l1	0.207966	1.15506	0.294	0.254	1
Ash1l	0.207907	1.15501	0.953	0.919	6.92041445015296e-10
Ak3	0.207695	1.15484	0.684	0.625	0.134208
Fign	0.20767	1.15482	0.863	0.796	2.958122863318e-07
Fn1	0.207368	1.15458	0.968	0.954	3.53274042974316e-08
Efs	0.207279	1.15451	0.555	0.52	1
Prkdc	0.206742	1.15408	0.431	0.39	1
Sphk2	0.206646	1.154	0.503	0.441	1
Mier2	0.206347	1.15376	0.408	0.368	1
Gpatch1	0.206194	1.15364	0.501	0.444	1
Clasrp	0.20609	1.15356	0.516	0.453	1
Tm7sf3	0.20562	1.15318	0.439	0.373	1
Prr11	0.204991	1.15268	0.466	0.416	1
Alas1	0.20449	1.15228	0.606	0.57	1
Evl	0.204438	1.15224	0.96	0.944	1.56155025074932e-11
Pias3	0.204314	1.15214	0.343	0.302	1
Slx4	0.204097	1.15196	0.375	0.322	1
Ermp1	0.203815	1.15174	0.423	0.382	1
Pole	0.203223	1.15127	0.685	0.645	1
Mvb12b	0.203139	1.1512	0.49	0.441	1
Tmem131	0.203068	1.15114	0.719	0.665	0.00758854
Atf7	0.202988	1.15108	0.495	0.455	1
Mtss2	0.202328	1.15055	0.572	0.518	1
Zfp512b	0.201609	1.14998	0.45	0.391	1
Cmip	0.201353	1.14978	0.644	0.592	1
Mnd1	0.201269	1.14971	0.574	0.52	1
Gpt2	0.201216	1.14967	0.637	0.586	0.978999
Supt20	0.201076	1.14956	0.849	0.808	3.7981853350712e-05
Hist2h2bb	0.201011	1.1495	0.511	0.475	1
Tagln3	0.200653	1.14922	0.443	0.395	1
Eps15	0.200328	1.14896	0.503	0.464	1
Rab36	0.199985	1.14869	0.27	0.23	1
Tmem184c	0.199809	1.14855	0.52	0.456	1
Usp22	0.199697	1.14846	0.884	0.864	0.000185745
Itga5	0.199603	1.14838	0.457	0.416	1
Commd3	0.199575	1.14836	0.873	0.84	5.54483434716642e-05
Aldh5a1	0.199572	1.14836	0.364	0.324	1
Flii	0.19952	1.14832	0.697	0.654	0.272365
Ppp2r5a	0.199011	1.14791	0.618	0.564	0.747763
Rap2a	0.198722	1.14768	0.605	0.551	1
Tmem131l	0.198247	1.1473	0.847	0.8	5.87984716236047e-05
Gps2	0.19824	1.1473	0.83	0.771	0.000339381
Smpd1	0.197679	1.14685	0.331	0.294	1
Mpnd	0.197629	1.14681	0.856	0.814	3.94379126206375e-06
Fstl1	0.197437	1.14666	0.953	0.949	0.00012197
Ip6k2	0.197205	1.14648	0.846	0.821	2.55424298378837e-05
Dusp18	0.197091	1.14638	0.566	0.515	1
Fam171b	0.196977	1.14629	0.542	0.482	1
Myadm	0.196791	1.14615	0.424	0.372	1
Cebpzos	0.196727	1.14609	0.751	0.686	0.420664
Spopl	0.196213	1.14569	0.512	0.472	1
Pdgfra	0.196055	1.14556	0.966	0.923	1.30034707702822e-12
Plod2	0.195646	1.14524	0.729	0.653	0.000689538
Ivd	0.195471	1.1451	0.745	0.693	0.11005
Sbf2	0.195454	1.14508	0.69	0.638	0.249083
Bmpr1a	0.195145	1.14484	0.916	0.901	4.06743937244283e-06
Epb41l5	0.195067	1.14478	0.527	0.484	1
Ikbip	0.194978	1.14471	0.498	0.451	1
Hist1h4d	0.194951	1.14469	0.812	0.778	1
Hist1h3f	0.194854	1.14461	0.458	0.412	1
Ddx50	0.194756	1.14453	0.976	0.964	1.50237826123709e-11
Ptprs	0.194622	1.14442	0.924	0.896	9.22187024596536e-07
Ubc	0.194537	1.14436	0.999	0.994	1.46796318314206e-12
Rfxank	0.194487	1.14432	0.404	0.357	1
Rab2b	0.194283	1.14416	0.524	0.474	1
Bach2	0.194157	1.14406	0.788	0.752	0.00923723
Nudt2	0.193769	1.14375	0.793	0.766	0.28156
Impa2	0.193382	1.14344	0.555	0.513	1
Ing1	0.193093	1.14321	0.972	0.958	6.99956553452206e-10
Hsf2	0.192878	1.14304	0.842	0.82	0.115267
Lrp12	0.192627	1.14284	0.513	0.467	1
Large1	0.192612	1.14283	0.324	0.286	1
Mtch1	0.192446	1.1427	0.995	0.992	5.84352481966935e-19
Fhod3	0.192378	1.14265	0.252	0.214	1
Gsk3b	0.19215	1.14246	0.989	0.984	5.88566358454158e-14
Mki67	0.191996	1.14234	0.934	0.915	0.264391
Mtx3	0.191758	1.14215	0.366	0.311	1
Bphl	0.191638	1.14206	0.523	0.471	1
Nf1	0.191268	1.14177	0.72	0.675	0.327139
Idh1	0.19029	1.14099	0.885	0.859	0.0569711
Ddah2	0.190203	1.14092	0.997	0.998	1.9379234581581e-20
Pds5b	0.190188	1.14091	0.936	0.917	5.03435903079645e-05
Mob3a	0.189829	1.14063	0.485	0.438	1
Add1	0.189795	1.1406	0.906	0.874	0.000453401
Mvk	0.189732	1.14055	0.665	0.631	1
Efr3a	0.189619	1.14046	0.56	0.509	1
Hist1h2ae	0.189514	1.14038	0.88	0.866	1
H2-Ke6	0.189412	1.1403	0.451	0.408	1
Atxn2	0.189147	1.14009	0.908	0.89	2.1987015367598e-06
Adnp	0.189019	1.13999	0.984	0.98	5.38510283603609e-12
Atraid	0.188922	1.13991	0.665	0.632	1
Pex11b	0.188856	1.13986	0.479	0.436	1
Gan	0.188679	1.13972	0.49	0.432	1
Gas2	0.188621	1.13967	0.697	0.613	0.000530628
Hist1h3i	0.188524	1.1396	0.429	0.385	1
Rhoc	0.188449	1.13954	0.947	0.922	1.92392887465312e-10
Slc5a3	0.188164	1.13931	0.437	0.389	1
Ankib1	0.188164	1.13931	0.503	0.452	1
Nprl3	0.18769	1.13894	0.319	0.281	1
Ech1	0.187687	1.13894	0.752	0.702	0.0108627
Wdr6	0.187375	1.13869	0.947	0.913	5.75512310805824e-07
Proser3	0.187323	1.13865	0.423	0.365	1
Suz12	0.187207	1.13856	0.954	0.938	4.48345039495121e-08
Zbtb25	0.187168	1.13853	0.285	0.242	1
Kctd17	0.187126	1.13849	0.51	0.467	1
Ssbp3	0.186896	1.13831	0.999	0.999	1.3637238563567e-27
Gab1	0.186879	1.1383	0.464	0.412	1
Foxo3	0.186814	1.13825	0.335	0.286	1
Cplane1	0.186574	1.13806	0.723	0.679	0.111916
Med13	0.186437	1.13795	0.827	0.783	0.00744878
Itgb1bp1	0.186236	1.13779	0.658	0.624	1
Pcbd2	0.186123	1.1377	0.718	0.676	0.676714
Ptbp2	0.186084	1.13767	0.985	0.962	1.42168631534324e-08
Ercc2	0.185831	1.13747	0.356	0.315	1
Hipk3	0.18568	1.13735	0.397	0.356	1
Zc3h4	0.185438	1.13716	0.759	0.69	0.160764
Rnf167	0.185352	1.13709	0.707	0.641	0.136207
Pofut1	0.185341	1.13709	0.467	0.424	1
Lrrc41	0.185011	1.13683	0.654	0.589	0.662044
Zswim9	0.184795	1.13666	0.344	0.302	1
St3gal2	0.184556	1.13647	0.613	0.578	1
Ccdc66	0.183881	1.13594	0.606	0.583	1
Rac3	0.183761	1.13584	0.48	0.44	1
Atp2c1	0.183753	1.13583	0.714	0.69	1
Ube2e1	0.183723	1.13581	0.983	0.974	7.28470055183382e-12
Ttyh3	0.18361	1.13572	0.839	0.792	0.00148249
Xrcc5	0.183465	1.13561	0.85	0.832	0.0352745
Fam126a	0.183363	1.13553	0.391	0.352	1
Pigc	0.183332	1.1355	0.493	0.435	1
Arl13b	0.183329	1.1355	0.682	0.626	1
Cntrl	0.18284	1.13512	0.778	0.74	0.748258
Mrpl14	0.182386	1.13476	0.98	0.964	3.80364393785573e-11

## Sheet: cluster M3 
Wilcoxon rank sum test (Seurat's function FindAllMarkers())
gene	avg_log2FC	Fold enrichment	% cells in cluster	% in other clusters	p_val_adj
Osr2	2.33431	5.04309	0.905	0.376	1.86870170934722e-272
Smoc1	2.23691	4.71385	0.855	0.305	1.38642841909645e-269
Grem1	2.20203	4.60126	0.703	0.284	5.42674284705802e-159
Nrp2	1.97221	3.92367	0.921	0.54	1.76861208903229e-198
Fgf18	1.97104	3.92051	0.361	0.119	1.43488327557406e-76
Fmn1	1.62041	3.07463	0.297	0.11	2.43423196160654e-47
Wnt11	1.51595	2.85987	0.302	0.123	3.37804490762465e-39
Lmx1b	1.1162	2.16776	0.849	0.584	1.84928257965128e-95
Smim41	3.01522	8.08482	0.505	0.095	1.72365211579265e-246
Chrna1	2.35928	5.13113	0.26	0.058	1.5088114206069e-89
Adamts5	2.32849	5.0228	0.378	0.097	6.21455845652646e-117
Meox2	2.22523	4.67586	0.961	0.419	8.35980782355934e-301
Hs3st6	2.16192	4.47511	0.26	0.065	3.81596072586824e-77
Ism1	2.02122	4.05928	0.367	0.104	8.25455611158372e-96
Wif1	1.94564	3.85208	0.667	0.254	8.24898623867231e-152
Col12a1	1.91037	3.75906	0.473	0.15	6.25283911369865e-113
Pcdh10	1.84568	3.59421	0.515	0.239	1.19815855951455e-73
Cpne5	1.8158	3.52054	0.324	0.114	2.28987557580232e-59
Apela	1.68017	3.20465	0.279	0.109	3.3931217898909e-40
Hgf	1.67943	3.20301	0.698	0.309	5.77297153285519e-123
Adamts9	1.603	3.03774	0.346	0.148	6.21110375396097e-44
Cxcl14	1.53572	2.89934	0.625	0.335	6.12540098598924e-67
Slc7a11	1.45596	2.74338	0.292	0.131	4.49674538203528e-31
Pam	1.45285	2.73748	0.603	0.326	3.76476630014071e-65
Stra6	1.44174	2.71649	0.794	0.414	1.94858293402797e-117
Nkd2	1.42383	2.68298	0.848	0.511	4.76080892579127e-127
Igsf9b	1.35339	2.55512	0.285	0.123	3.26231373049135e-32
Nrtn	1.2995	2.46143	0.703	0.355	1.71450150202977e-94
Slitrk6	1.28701	2.44022	0.674	0.356	1.08487725353569e-75
Spats2l	1.22483	2.33728	0.639	0.389	2.72647308038478e-55
Sema3a	1.21298	2.31816	0.878	0.588	5.07604368332433e-107
Enc1	1.20622	2.30732	0.519	0.313	1.58370628117452e-36
Dusp23	1.18903	2.28	0.517	0.277	2.62314092190075e-46
Phlda1	1.17625	2.25988	0.672	0.398	8.20819132480101e-64
Nexn	1.15077	2.22032	0.362	0.179	8.72614588873295e-31
Anpep	1.14617	2.21325	0.259	0.122	6.01758322008379e-22
Mkx	1.12154	2.17579	0.286	0.127	2.35207684825046e-29
Lama2	1.11291	2.16282	0.322	0.174	2.1297187010234e-21
Ddah1	1.10153	2.14582	0.537	0.304	8.41547922509178e-41
Lrba	1.06469	2.09172	0.71	0.461	2.30133235321718e-58
Ntn1	1.04813	2.06785	0.315	0.128	2.38460492028545e-39
Schip1	1.01411	2.01966	0.573	0.328	1.08153498818864e-43
Gadd45a	1.00335	2.00465	0.517	0.31	3.34979559236372e-32
Rgmb	0.996501	1.99516	0.617	0.4	2.0051106928745e-39
Cacna2d1	0.967566	1.95554	0.549	0.347	1.05093035185374e-32
Cgnl1	0.963688	1.95029	0.362	0.207	1.31223639729794e-19
Ntf3	0.954511	1.93792	0.669	0.441	5.1894589697594e-45
Nbl1	0.940861	1.91967	0.357	0.163	2.07657105348158e-34
Plxna4	0.931379	1.9071	0.282	0.167	5.40476458100918e-12
Cmtm8	0.911399	1.88087	0.35	0.188	4.96326399904066e-22
Dsel	0.908095	1.87657	0.631	0.434	1.49984999729206e-32
Dysf	0.903482	1.87058	0.391	0.228	3.02051646573114e-20
Socs2	0.899138	1.86495	0.566	0.369	6.93244780111368e-29
Robo2	0.894313	1.85872	0.975	0.789	1.32315425011556e-90
Fbxo41	0.888554	1.85132	0.324	0.183	9.97116260464344e-17
Adamts6	0.88652	1.84871	0.268	0.151	6.98624373240287e-13
Homer2	0.884608	1.84626	0.811	0.578	7.17528178819788e-55
Igfbp3	0.883226	1.8445	0.252	0.128	8.68174970990417e-17
Lrig1	0.876654	1.83611	0.416	0.251	6.65254517104975e-20
Rnd3	0.870967	1.82889	0.963	0.826	3.13154408519789e-95
C1galt1	0.866867	1.8237	0.863	0.708	1.22410979344717e-50
Crlf1	0.860771	1.81601	0.775	0.532	5.91545712885101e-49
Mcc	0.85479	1.8085	0.629	0.414	1.5932386190821e-35
Cacna1a	0.853586	1.80699	0.768	0.572	2.34585208129367e-39
Bicd1	0.850474	1.80309	0.422	0.238	3.59580288022018e-24
Castor2	0.812992	1.75685	0.562	0.372	5.498966384786e-25
Tspyl5	0.809592	1.75272	0.311	0.197	1.46521241554944e-09
Tcf4	0.800443	1.74164	1	0.997	4.51447979472632e-187
Tspan13	0.796679	1.7371	0.723	0.49	2.90492487203825e-39
Osr1	0.788131	1.72684	0.531	0.271	5.38677573193332e-44
Tox3	0.784996	1.72309	0.639	0.453	4.07277277384959e-25
Ednra	0.782965	1.72066	0.898	0.709	7.92487586843936e-56
Stk38l	0.779458	1.71649	0.451	0.317	1.86636698731954e-12
Map1b	0.777718	1.71442	0.938	0.733	6.4120046032031e-70
Cxxc4	0.774163	1.7102	0.627	0.421	3.01289083509327e-28
a	0.773964	1.70996	0.95	0.773	7.42151704313168e-76
Nid1	0.76782	1.7027	0.812	0.607	2.4267929257943e-42
Mgat4a	0.767686	1.70254	0.31	0.193	1.74570790796195e-10
Cacna1g	0.76272	1.69669	0.759	0.564	4.13473651205171e-38
Rasl11b	0.750324	1.68217	0.849	0.654	2.12407508823984e-44
Gpt2	0.742155	1.67267	0.765	0.579	1.11183834980631e-35
Twist2	0.741401	1.6718	0.896	0.693	8.63032495634427e-60
Mab21l2	0.740575	1.67084	0.988	0.849	2.72392055386313e-85
Mycl	0.736749	1.66642	0.591	0.407	7.19445418825916e-22
Sept8	0.736012	1.66556	0.676	0.485	3.86921596994043e-28
Lrig3	0.732527	1.66155	0.981	0.854	8.53787833495055e-83
Fam174b	0.726098	1.65416	0.288	0.177	1.39435575539167e-09
Vps13b	0.723068	1.65069	0.588	0.421	6.12181774940222e-20
Crybg3	0.720501	1.64775	0.633	0.457	1.37179559698432e-22
Axin2	0.720427	1.64767	0.759	0.593	4.50573162833976e-28
Shox2	0.719449	1.64655	1	0.925	1.19242717523726e-80
Arhgef26	0.71412	1.64048	0.302	0.198	9.79057916172941e-08
Smarcd2	0.695176	1.61908	0.791	0.605	2.60952004673689e-37
Por	0.69163	1.61511	0.949	0.839	8.20186812477528e-76
Tmem132c	0.687199	1.61015	0.891	0.723	9.56944111328037e-50
Dclk1	0.685571	1.60834	0.77	0.587	2.62774118261159e-29
Zfp704	0.683529	1.60606	0.863	0.731	9.36915254442477e-40
Gli1	0.680977	1.60322	0.423	0.305	1.02855418160069e-08
Fbln5	0.676483	1.59824	0.333	0.203	5.74795693824913e-12
Draxin	0.674579	1.59613	0.289	0.2	2.91161283171423e-05
Zbtb16	0.673924	1.59541	0.66	0.435	4.13481014985437e-30
Bnc2	0.669398	1.59041	0.408	0.251	9.05857284750206e-16
Scx	0.668939	1.5899	0.891	0.694	1.31855349935071e-40
Spry2	0.664502	1.58502	0.682	0.475	6.34300115783733e-28
Tshz3	0.664058	1.58453	0.64	0.464	2.09048140774114e-21
Tnfaip6	0.66218	1.58247	0.881	0.697	5.49349628352145e-46
Plcb1	0.661108	1.5813	0.447	0.288	9.20707364934497e-15
Gpc5	0.653779	1.57328	0.391	0.262	3.22435532270905e-10
Kctd12	0.65286	1.57228	0.75	0.531	2.90452537630428e-33
Ntn3	0.649877	1.56903	0.639	0.466	3.32613285573754e-21
Cttnbp2	0.649115	1.56821	0.776	0.621	3.96203763053641e-25
Cep41	0.648559	1.5676	0.761	0.603	1.72883299430839e-26
Zfp703	0.646185	1.56502	0.682	0.532	4.17291686084959e-17
S100a6	0.642675	1.56122	0.25	0.161	1.33364097344742e-05
Tmtc2	0.64175	1.56022	0.432	0.3	4.28349097914762e-10
Hes6	0.635328	1.55329	0.793	0.651	8.64826732191742e-29
Jade1	0.631337	1.549	0.725	0.54	1.42290640193665e-26
Magi1	0.627551	1.54494	0.693	0.531	4.26599900386041e-20
Hook1	0.626004	1.54328	0.389	0.273	1.71861035970199e-08
Rragd	0.625818	1.54309	0.629	0.473	6.79394387888613e-18
Bcl2	0.620988	1.53793	0.638	0.483	1.34727156266699e-16
Cacna1c	0.619868	1.53673	0.432	0.303	3.01586575764767e-10
Pag1	0.618365	1.53513	0.372	0.225	9.01144751385024e-15
Kit	0.618049	1.5348	0.389	0.263	1.0094792660763e-09
Fancc	0.615969	1.53259	0.36	0.247	1.00440340591648e-07
Asl	0.615832	1.53244	0.465	0.332	6.94939305031745e-11
Zc3h12c	0.611788	1.52815	0.385	0.267	2.38862462476561e-08
Myb	0.611532	1.52788	0.422	0.289	4.6583029068989e-10
Col18a1	0.6103	1.52658	0.75	0.57	1.08372753452796e-26
Trp53i11	0.604346	1.52029	0.365	0.259	3.70859920648398e-06
Acot7	0.603482	1.51938	0.481	0.345	5.82096738850813e-11
Tgfbr3	0.597187	1.51276	0.335	0.24	4.11542565858141e-05
Tbx15	0.595446	1.51094	0.953	0.797	3.63025452244339e-53
Sobp	0.593797	1.50921	0.548	0.393	4.11789410130771e-15
Ptch1	0.591145	1.50644	0.864	0.676	2.37176105127703e-34
Ptgis	0.587389	1.50252	0.625	0.457	6.72904834777252e-17
Phldb2	0.585003	1.50004	0.932	0.831	1.42114471591319e-45
Cyp26b1	0.568064	1.48253	0.799	0.636	8.12505435840282e-24
Frem1	0.565867	1.48028	0.57	0.411	1.21937171230763e-14
Lamb1	0.563575	1.47793	0.752	0.589	1.84305624630422e-21
Tspan5	0.55691	1.47112	0.55	0.419	1.5072858572958e-10
Apcdd1	0.555342	1.46952	0.423	0.284	4.5051163494384e-11
Lrp8	0.553895	1.46804	0.398	0.277	2.59126204278249e-08
Tril	0.548175	1.46224	0.941	0.837	8.82310894362292e-37
Mertk	0.547091	1.46114	0.679	0.527	4.15292941922336e-16
Cd63	0.544826	1.45884	0.997	0.994	5.77580665159565e-103
Sh3bp5	0.540869	1.45485	0.92	0.814	1.38287964942549e-35
Epb41l5	0.537805	1.45176	0.617	0.48	2.13140569813804e-12
Zbtb38	0.537388	1.45134	0.369	0.264	1.19962765802366e-05
Cdr2	0.535268	1.44921	0.622	0.477	2.81030708023316e-13
Cenpv	0.533984	1.44792	0.876	0.742	1.70998701575177e-27
Shisa2	0.533627	1.44756	0.556	0.394	1.16035439328857e-14
Ctnnal1	0.526499	1.44043	0.629	0.504	4.54524482631093e-11
Dyrk3	0.523963	1.4379	0.27	0.186	0.000878813
Hist1h2an	0.519611	1.43357	0.372	0.263	1.04802179618532e-05
Itgb8	0.517189	1.43116	0.259	0.183	0.0124711
Hist1h2ab	0.514965	1.42896	0.437	0.365	0.00757287
Cdc25b	0.512251	1.42627	0.455	0.343	3.50072127506656e-06
Trim8	0.509586	1.42364	0.665	0.532	2.13465749830087e-13
Hoxd11	0.508847	1.42291	0.946	0.749	7.82485676566141e-30
Znrf3	0.505094	1.41922	0.43	0.337	0.000121464
Arhgap10	0.504724	1.41885	0.851	0.743	7.15224814017505e-23
Zfhx4	0.501753	1.41593	0.988	0.933	1.2262268594043e-44
Dnm3	0.501466	1.41565	0.552	0.428	5.69919184449501e-08
Zfp608	0.497233	1.4115	0.907	0.79	4.79316172928995e-26
Nab1	0.494891	1.40921	0.275	0.206	0.0607127
Usp53	0.492766	1.40714	0.321	0.231	0.00092018
Afdn	0.489957	1.4044	0.927	0.835	9.07644587023781e-37
Rassf8	0.489064	1.40353	0.545	0.422	7.44077843189847e-07
Eml4	0.478659	1.39345	0.999	0.988	1.14032329730332e-74
Lin28b	0.478587	1.39338	0.819	0.691	3.19792922810147e-19
Tspan15	0.476738	1.39159	0.308	0.226	0.0076008
Mgst1	0.475796	1.39069	0.869	0.731	5.70064507697917e-21
Lyrm9	0.474115	1.38907	0.44	0.35	0.00107258
Whamm	0.469047	1.3842	0.297	0.218	0.00804312
Whrn	0.46889	1.38404	0.524	0.398	7.90437580469008e-08
Sapcd2	0.46594	1.38122	0.577	0.452	4.25805374620848e-08
Efnb2	0.465545	1.38084	0.809	0.649	7.77351741540086e-20
Slc48a1	0.464785	1.38011	0.347	0.253	0.000853393
Hist2h2ac	0.460875	1.37638	0.747	0.677	3.22315234000689e-06
Hexb	0.459365	1.37494	0.286	0.224	1
Zfp9	0.458138	1.37377	0.434	0.331	8.0879696903134e-05
Gab1	0.456104	1.37183	0.531	0.409	5.41519036125275e-07
Sptbn2	0.451362	1.36733	0.335	0.264	0.296287
Ralgds	0.451089	1.36707	0.675	0.557	9.49086601187754e-10
Pabpc4l	0.449273	1.36535	0.755	0.639	8.07843613342027e-13
Dnm3os	0.449256	1.36534	0.976	0.943	1.5112517512561e-28
Scarb1	0.44892	1.36502	0.34	0.254	0.00283242
Clcn3	0.448822	1.36493	0.488	0.374	7.14676146807563e-06
Hpcal1	0.448361	1.36449	0.663	0.52	9.25078418256426e-12
Tbx18	0.448136	1.36428	0.831	0.704	1.17470179846997e-15
Frmd6	0.447852	1.36401	0.878	0.776	4.49878361793544e-22
Ubtd1	0.447502	1.36368	0.282	0.218	0.8032
Cbx4	0.446225	1.36247	0.367	0.28	0.00747864
Hist1h2ad	0.443215	1.35963	0.477	0.419	0.80072
Plxnb1	0.44251	1.35897	0.646	0.522	2.32074366444565e-09
Sgcd	0.441459	1.35798	0.541	0.381	4.16113890601474e-12
Sema5a	0.440232	1.35682	0.786	0.681	2.87241305823188e-15
Syt11	0.439952	1.35656	0.704	0.566	4.34877898284193e-12
Tfrc	0.438842	1.35552	0.834	0.713	1.01470177745105e-16
Pkia	0.436363	1.35319	0.602	0.488	2.47646404290165e-07
Prtg	0.435804	1.35266	0.642	0.536	2.79993906763019e-07
Tm7sf2	0.434461	1.35141	0.311	0.246	0.802018
Col4a1	0.43413	1.3511	0.968	0.875	1.03440370860082e-28
Gse1	0.434002	1.35098	0.584	0.473	4.38066391919828e-06
Mgat5	0.431735	1.34885	0.448	0.365	0.0061169
Tmem158	0.429984	1.34722	0.325	0.259	0.95216
Tnfrsf19	0.429148	1.34644	0.331	0.232	0.000105702
Nfil3	0.429057	1.34635	0.58	0.466	9.03302385146283e-07
Aff3	0.426978	1.34441	0.853	0.752	3.21885438041613e-16
Sort1	0.426401	1.34388	0.517	0.416	0.00017301
Hyou1	0.425273	1.34283	0.759	0.635	1.29330451188818e-11
Tgfb3	0.423277	1.34097	0.289	0.22	0.254212
Cbx8	0.422207	1.33998	0.56	0.427	1.6154977467282e-08
Arl4a	0.420983	1.33884	0.598	0.484	7.74909002690085e-06
Creld2	0.416018	1.33424	0.794	0.707	1.30654537893419e-08
Pcbd1	0.413536	1.33195	0.462	0.344	1.61436251576081e-05
Flrt3	0.413184	1.33162	0.788	0.665	8.87920813919939e-16
Cped1	0.4124	1.3309	0.945	0.804	3.10388106338683e-25
Tigar	0.411331	1.32991	0.303	0.235	1
Cxadr	0.408069	1.32691	0.701	0.596	4.83752247897895e-09
Dapk1	0.407317	1.32622	0.555	0.436	1.28843864800243e-06
Nr2f2	0.405636	1.32467	0.888	0.751	8.95100539501155e-25
Rcor2	0.4029	1.32216	0.938	0.848	7.19222264587897e-24
Calml4	0.402851	1.32212	0.26	0.182	0.0152615
Trps1	0.401909	1.32125	0.979	0.933	1.41451229548539e-29
Atg16l2	0.399783	1.31931	0.302	0.222	0.0193318
Lrrc8d	0.398837	1.31844	0.51	0.384	3.17101540197862e-07
Ormdl2	0.396569	1.31637	0.751	0.627	3.5656856570424e-12
Rgma	0.395947	1.31581	0.683	0.549	8.61332485643621e-11
Sema3f	0.395051	1.31499	0.686	0.573	4.1881740755512e-08
Rab3ip	0.394925	1.31487	0.769	0.676	3.975732321618e-11
Reep4	0.39022	1.31059	0.606	0.505	5.34929156724404e-05
Nr2f6	0.386923	1.3076	0.932	0.876	5.72136359328423e-23
Hist1h1d	0.386194	1.30694	0.678	0.619	0.0393486
Hist1h2ak	0.386047	1.30681	0.463	0.392	0.640021
Arid3b	0.38557	1.30638	0.736	0.631	5.50536137365365e-08
Pik3r1	0.384826	1.3057	0.308	0.248	1
Robo1	0.383711	1.30469	0.812	0.681	7.39391653517867e-15
Sdf2l1	0.383382	1.3044	0.805	0.697	1.64136216256863e-10
Cdk2ap2	0.383057	1.3041	0.79	0.685	5.16911905187238e-11
Hist1h2af	0.382867	1.30393	0.337	0.27	1
Dennd2a	0.382594	1.30368	0.759	0.647	1.68911392102561e-09
Fbxl22	0.382169	1.3033	0.31	0.247	1
Mir99ahg	0.381233	1.30245	0.907	0.803	9.48314373432665e-21
Synrg	0.381061	1.3023	0.52	0.385	1.87445549523292e-07
Pim1	0.377857	1.29941	0.862	0.752	2.44909273609257e-13
Enho	0.377849	1.2994	0.75	0.622	3.68465029805379e-08
Hist2h2aa1	0.377162	1.29878	0.562	0.461	0.000456612
Hsdl1	0.376274	1.29799	0.292	0.239	1
Bnip3	0.375723	1.29749	0.772	0.66	6.3285099029877e-10
Tmem59l	0.375248	1.29706	0.259	0.177	0.00225162
Dach1	0.374378	1.29628	0.716	0.586	1.46047295371802e-08
Fign	0.373791	1.29575	0.891	0.797	6.84247443672959e-16
Tedc1	0.373101	1.29513	0.284	0.238	1
Zmiz2	0.36994	1.2923	0.689	0.593	4.39396503305432e-07
Sdc4	0.367697	1.29029	0.4	0.307	0.00590046
Mien1	0.366797	1.28949	0.91	0.822	6.98039884644918e-18
Tspan9	0.363691	1.28671	0.454	0.37	0.0368445
Tatdn2	0.362626	1.28576	0.487	0.397	0.0123648
Smox	0.362555	1.2857	0.571	0.468	0.0003336
Irak1bp1	0.36236	1.28553	0.809	0.708	4.0279118948209e-09
Rtkn2	0.362319	1.28549	0.252	0.194	1
Zbed4	0.36121	1.2845	0.763	0.638	1.31605152358334e-09
Abhd6	0.361189	1.28448	0.281	0.22	1
Hist1h1b	0.359819	1.28326	0.929	0.933	0.134977
Tns3	0.358933	1.28248	0.925	0.846	1.21137496442037e-18
Rbm38	0.358128	1.28176	0.598	0.471	3.39475839159341e-07
Cd24a	0.357213	1.28095	1	1	7.44233783402246e-63
Grasp	0.356618	1.28042	0.57	0.466	2.26258726373912e-05
Bcl11b	0.356529	1.28034	0.746	0.606	2.81746906644342e-10
Ankrd37	0.355607	1.27952	0.337	0.272	1
Fgfr1	0.354065	1.27816	0.982	0.966	4.9586508066347e-30
Chst15	0.35404	1.27813	0.296	0.234	1
Asph	0.353304	1.27748	0.928	0.884	1.4549231565829e-16
Tpd52l1	0.352838	1.27707	0.719	0.607	2.34889049910251e-07
Ankrd44	0.352449	1.27673	0.687	0.57	1.63878645544682e-06
Scd1	0.348779	1.27348	0.497	0.429	0.303854
Chn1	0.34639	1.27138	0.858	0.756	3.79953582600921e-13
Fyn	0.345762	1.27082	0.668	0.558	1.03154723539613e-05
Ahdc1	0.343707	1.26901	0.692	0.567	6.29303407702197e-07
Klhl5	0.342342	1.26781	0.415	0.332	0.172916
Usp46	0.341555	1.26712	0.905	0.857	1.15853858973161e-13
Arhgef7	0.340985	1.26662	0.776	0.712	8.73391282488374e-08
Glis2	0.340226	1.26595	0.624	0.536	0.00112689
Sash1	0.34022	1.26595	0.863	0.788	1.42177389921407e-11
Kdm7a	0.339701	1.26549	0.833	0.747	8.23706370260031e-10
Zmat3	0.338637	1.26456	0.416	0.352	1
Selenos	0.338232	1.26421	0.911	0.855	6.38500329901699e-10
Rnf24	0.338223	1.2642	0.671	0.559	1.08177116991048e-05
Dnajc3	0.337834	1.26386	0.899	0.809	2.08009559863006e-09
Ssx2ip	0.337574	1.26363	0.622	0.527	5.53823523253364e-05
Hist1h2br	0.336964	1.2631	0.371	0.317	1
Syne2	0.336833	1.26298	0.974	0.946	4.09435073354393e-21
Eif2ak3	0.336706	1.26287	0.3	0.245	1
Fads2	0.335956	1.26221	0.84	0.746	7.93306640180079e-10
Serp1	0.33494	1.26133	0.97	0.94	2.97652350584783e-22
Elavl2	0.333432	1.26001	0.304	0.245	1
Wipf1	0.333018	1.25965	0.669	0.564	8.00986302617666e-06
Tcf12	0.332679	1.25935	1	0.996	1.14710531869885e-45
Hspa12b	0.331563	1.25838	0.397	0.314	0.0657244
Tnfaip8	0.331266	1.25812	0.942	0.88	1.15891051386208e-15
Cep162	0.330212	1.2572	0.777	0.654	4.23491363193645e-08
Lmbrd2	0.330148	1.25714	0.467	0.4	0.82685
Rnf122	0.329857	1.25689	0.852	0.755	1.35268387312468e-09
Entpd7	0.329605	1.25667	0.485	0.431	1
Idi1	0.32951	1.25659	0.891	0.825	1.38377430883245e-08
Polq	0.32833	1.25556	0.351	0.285	1
Manf	0.327919	1.2552	0.996	0.99	2.68617631920372e-33
Scamp2	0.327652	1.25497	0.602	0.48	1.36110377992776e-05
Parp8	0.327288	1.25465	0.414	0.321	0.0131374
Fbxo34	0.32662	1.25407	0.526	0.439	0.0351494
Xbp1	0.326523	1.25399	0.849	0.781	1.7524980068206e-07
Osbpl8	0.326362	1.25385	0.531	0.448	0.0150294
Iffo2	0.324658	1.25237	0.42	0.34	0.281903
Fat1	0.324298	1.25206	0.824	0.734	1.01457336418091e-08
Flot2	0.323979	1.25178	0.574	0.478	0.00263021
Camk2d	0.3238	1.25162	0.49	0.422	1
Itsn2	0.322573	1.25056	0.412	0.324	0.0593203
Hist1h2bj	0.320852	1.24907	0.6	0.532	0.647047
Rtl6	0.320214	1.24852	0.336	0.276	1
Kif5c	0.319983	1.24832	0.77	0.68	4.09655491252532e-07
Abhd2	0.319041	1.2475	0.317	0.26	1
Gtf2f2	0.319022	1.24748	0.859	0.774	5.06439037088532e-09
Phactr3	0.318864	1.24735	0.533	0.406	4.66240764150188e-05
Pakap	0.31808	1.24667	0.253	0.188	1
Xpr1	0.318069	1.24666	0.669	0.56	0.000136642
Col4a2	0.316179	1.24503	0.79	0.682	2.8336576768047e-08
Adam11	0.315946	1.24483	0.302	0.249	1
Lmtk2	0.315216	1.2442	0.364	0.297	1
Has2	0.314991	1.244	0.343	0.269	0.832328
AI480526	0.314683	1.24374	0.355	0.296	1
Chd1l	0.314371	1.24347	0.448	0.376	1
Nsd2	0.312926	1.24222	0.982	0.97	1.12335100544968e-22
Tnk2	0.312872	1.24218	0.387	0.325	1
Sipa1l3	0.312775	1.24209	0.351	0.286	1
Kpna2	0.310923	1.2405	0.7	0.599	0.000203889
Slc43a1	0.310835	1.24043	0.455	0.391	1
Cachd1	0.31055	1.24018	0.888	0.811	3.30298788583856e-11
Sept11	0.310103	1.2398	1	0.997	1.38112581410153e-46
Hmga1	0.310069	1.23977	0.96	0.902	1.19746148591416e-16
Tanc1	0.309983	1.23969	0.95	0.884	7.63288823366098e-15
Klf12	0.308858	1.23873	0.607	0.491	0.000115393
Crabp2	0.308753	1.23864	1	0.998	2.20991161039753e-38
Arid3a	0.308158	1.23813	0.906	0.829	8.87170359538345e-10
Arhgap11a	0.307672	1.23771	0.799	0.709	1.1894098600296e-05
Tiparp	0.306646	1.23683	0.79	0.7	2.21656522765887e-05
Srd5a1	0.306336	1.23656	0.324	0.266	1
Sap30	0.306246	1.23649	0.959	0.914	3.4088534798391e-15
Gkap1	0.305814	1.23612	0.759	0.657	6.95342367407274e-06
Dlc1	0.305634	1.23596	0.787	0.741	0.0180299
Ide	0.305102	1.23551	0.651	0.543	0.00058136
Pdlim4	0.304603	1.23508	0.968	0.93	2.29874132979662e-18
Smyd2	0.304208	1.23474	0.746	0.647	4.13242594362923e-05
Gldc	0.304002	1.23456	0.401	0.296	0.00126747
Dhcr24	0.302991	1.2337	0.759	0.675	0.000413949
Dtwd2	0.302897	1.23362	0.274	0.228	1
Rab11fip2	0.302555	1.23333	0.692	0.589	1.21634582101959e-05
Nsmaf	0.302423	1.23321	0.671	0.586	0.00361087
Arhgap24	0.302185	1.23301	0.538	0.459	0.503332
Depdc1b	0.302172	1.233	0.357	0.285	1
Lpar2	0.301318	1.23227	0.289	0.25	1
Trio	0.300565	1.23163	0.928	0.838	9.99080955434377e-13
Ect2	0.299993	1.23114	0.802	0.729	0.000357202
Cc2d2a	0.299479	1.2307	0.444	0.363	0.581682
Hist1h4h	0.299237	1.23049	0.769	0.7	0.0129912
Pdgfc	0.299061	1.23034	0.776	0.687	1.03002128513068e-05
Agpat3	0.297142	1.22871	0.556	0.475	0.14339
Lpar1	0.296961	1.22855	1	0.988	5.62140835692175e-29
Recql4	0.296929	1.22853	0.361	0.299	1
Six4	0.296693	1.22833	0.827	0.735	3.23831090756258e-06
Irak2	0.296266	1.22796	0.3	0.251	1
Ccdc6	0.296102	1.22782	0.737	0.634	5.78779405658366e-06
Cdc42ep5	0.294322	1.22631	0.649	0.539	0.00092121
Mxi1	0.294214	1.22622	0.811	0.713	6.72183360516867e-06
Pomt2	0.294181	1.22619	0.332	0.257	0.652399
AU020206	0.292417	1.22469	0.615	0.544	0.0928839
Gtse1	0.292043	1.22437	0.48	0.405	1
Stk3	0.29184	1.2242	0.75	0.676	9.86091656857869e-06
Mlf1	0.29129	1.22373	0.556	0.463	0.0159615
Pcdh18	0.290957	1.22345	0.924	0.846	2.21209722128283e-09
Tada2b	0.290821	1.22334	0.261	0.215	1
Dnm1	0.290634	1.22318	0.762	0.649	7.58324034701665e-06
Hagh	0.289352	1.22209	0.516	0.431	0.301657
Dancr	0.288681	1.22152	0.902	0.814	9.15993536137556e-09
Gpd2	0.288189	1.22111	0.618	0.499	0.00019424
Zfhx2	0.288024	1.22097	0.516	0.425	0.0404681
Alg8	0.287839	1.22081	0.297	0.251	1
Cip2a	0.286135	1.21937	0.773	0.673	6.1841303402439e-05
Zdhhc12	0.286084	1.21933	0.512	0.445	1
Gsr	0.286071	1.21932	0.705	0.599	0.000239802
Cdk6	0.28543	1.21877	0.799	0.678	5.08350743799366e-06
Spata6	0.285142	1.21853	0.553	0.477	0.309461
Ccnf	0.285119	1.21851	0.7	0.611	0.000166802
Zc3h7a	0.285108	1.2185	0.584	0.508	0.619644
Usp15	0.284897	1.21832	0.917	0.871	9.72996169219573e-10
Kif11	0.284767	1.21821	0.828	0.768	5.80692720338559e-05
Fmnl3	0.284213	1.21775	0.664	0.574	0.00671545
Fras1	0.283668	1.21729	0.281	0.221	1
Hist1h1a	0.283242	1.21693	0.748	0.696	0.244729
Sec23ip	0.283075	1.21679	0.715	0.651	0.0222666
Micall1	0.282309	1.21614	0.378	0.316	1
Hist1h1c	0.28198	1.21586	0.679	0.636	1
P4ha1	0.28106	1.21509	0.788	0.723	0.001862
Tram1	0.280747	1.21482	0.862	0.791	1.15887944336415e-06
Uggt1	0.280456	1.21458	0.718	0.633	0.000898401
Rgl1	0.280231	1.21439	0.682	0.55	1.40704170915551e-06
Fam83d	0.279221	1.21354	0.375	0.308	1
Myo9b	0.278633	1.21305	0.51	0.424	0.179311
Smchd1	0.277175	1.21182	0.989	0.975	1.79381342643705e-20
Aurka	0.277129	1.21178	0.732	0.684	0.114312
Zfp219	0.277002	1.21167	0.687	0.592	0.00872086
Ak4	0.276887	1.21158	0.275	0.227	1
Ipo8	0.276761	1.21147	0.757	0.647	2.12835404480621e-05
Mastl	0.27611	1.21093	0.542	0.484	1
Bag4	0.275245	1.2102	0.728	0.647	0.00713797
Lss	0.27452	1.20959	0.379	0.311	1
Hs3st3b1	0.274448	1.20953	0.467	0.324	1.13968854687426e-07
Recql5	0.274058	1.2092	0.279	0.224	1
Bmp7	0.273012	1.20833	0.58	0.478	0.0357113
Mfsd4a	0.272869	1.20821	0.259	0.209	1
Asah1	0.272698	1.20806	0.557	0.475	0.416364
Rnf139	0.271852	1.20736	0.528	0.443	0.592064
Pou2f1	0.271814	1.20732	0.82	0.741	0.000102282
Bbc3	0.271529	1.20709	0.448	0.357	0.153183
Rassf3	0.271466	1.20703	0.7	0.609	0.00315692
Dnajb11	0.271053	1.20669	0.945	0.882	5.08664139644e-09
B4galt2	0.269655	1.20552	0.55	0.475	0.789422
Hist1h3f	0.269177	1.20512	0.49	0.411	0.880343
Dgkd	0.268715	1.20473	0.604	0.521	0.158601
Ppp1r14b	0.26854	1.20459	1	1	1.12648112203189e-57
Reep3	0.268283	1.20437	0.816	0.721	0.000548148
Carhsp1	0.268181	1.20429	0.957	0.909	1.91181706742943e-08
Snrpn	0.267349	1.20359	0.79	0.692	2.21380694931748e-06
Jmjd1c	0.267086	1.20337	0.881	0.796	1.38325377414666e-08
Mink1	0.267072	1.20336	0.509	0.426	0.487763
Arhgap18	0.266511	1.2029	0.313	0.259	1
Fam217b	0.266348	1.20276	0.29	0.236	1
Edem2	0.266196	1.20263	0.38	0.308	1
Nusap1	0.26614	1.20259	0.809	0.733	0.000468993
Kif20a	0.265954	1.20243	0.801	0.725	0.00027521
Grik5	0.265621	1.20215	0.47	0.394	1
Fli1	0.265492	1.20205	0.899	0.799	7.28420881815649e-09
Morn4	0.265185	1.20179	0.447	0.385	1
Uso1	0.264674	1.20136	0.783	0.703	0.000191214
Rasgef1b	0.264356	1.2011	0.444	0.401	1
Taf4	0.262945	1.19993	0.368	0.313	1
Herpud1	0.262763	1.19977	0.544	0.459	0.354435
Pcsk5	0.262558	1.1996	0.387	0.305	0.251757
Bend4	0.262429	1.1995	0.613	0.513	0.016882
Irs2	0.262339	1.19942	0.624	0.53	0.0282908
Prc1	0.262227	1.19933	0.793	0.739	0.0414771
Zfp568	0.262086	1.19921	0.811	0.737	9.97503047770734e-05
Lyrm4	0.262058	1.19919	0.322	0.274	1
Ica1	0.261867	1.19903	0.25	0.199	1
Gdpd1	0.261701	1.19889	0.492	0.394	0.0257987
L3mbtl3	0.261627	1.19883	0.888	0.804	1.10910221900592e-05
Mkrn1	0.261497	1.19872	0.685	0.603	0.0510358
Pkn1	0.261129	1.19842	0.675	0.615	1
Plcl2	0.260526	1.19792	0.45	0.385	1
Znrf2	0.259859	1.19736	0.44	0.37	1
Prex1	0.259847	1.19735	0.396	0.337	1
Trak1	0.25952	1.19708	0.336	0.281	1
Alg9	0.25924	1.19685	0.339	0.28	1
Tinf2	0.259011	1.19666	0.534	0.463	1
Tle4	0.258652	1.19636	0.891	0.849	3.73517661311863e-07
Dcun1d3	0.258382	1.19614	0.409	0.345	1
Rasa2	0.25837	1.19613	0.777	0.678	3.19688879936778e-05
Zdhhc21	0.258077	1.19588	0.508	0.419	0.343132
Hdac11	0.25787	1.19571	0.383	0.309	0.896118
Gdap2	0.257705	1.19558	0.43	0.37	1
Ncor2	0.257691	1.19556	0.786	0.697	0.000548022
Fbxo8	0.257504	1.19541	0.427	0.378	1
Abce1	0.256953	1.19495	0.99	0.956	6.47792400210925e-14
Dpf1	0.256884	1.19489	0.509	0.433	0.318421
Leng1	0.256688	1.19473	0.408	0.345	1
Ly6e	0.256579	1.19464	0.639	0.565	0.412361
Mknk1	0.256134	1.19427	0.281	0.234	1
Klhdc10	0.255887	1.19407	0.934	0.889	1.31864687589795e-07
Smim13	0.255496	1.19375	0.578	0.503	1
Lrrc59	0.255462	1.19372	0.975	0.959	1.22228151688396e-14
Tenm3	0.255403	1.19367	0.916	0.851	8.65999293512471e-09
Farp2	0.255286	1.19357	0.279	0.229	1
Lima1	0.255056	1.19338	0.982	0.942	6.99899640584158e-11
Slc17a5	0.254241	1.19271	0.416	0.359	1
Acly	0.253877	1.19241	0.929	0.877	1.34275807896998e-08
Zfp472	0.253635	1.19221	0.364	0.306	1
Edrf1	0.253578	1.19216	0.69	0.615	0.0352074
Tpx2	0.252801	1.19152	0.953	0.903	1.62814728330942e-05
Igsf9	0.252055	1.1909	0.647	0.562	0.154191
Rabgef1	0.252018	1.19087	0.378	0.318	1
Spaca6	0.250835	1.1899	0.816	0.753	0.00738647
Wtip	0.25024	1.1894	0.833	0.755	0.000127579
Pdia6	0.250154	1.18933	0.999	0.995	2.05258857424191e-25
Jmy	0.250105	1.18929	0.805	0.709	0.0152404
Klhl2	0.249414	1.18872	0.382	0.314	1
Tcf7l2	0.24889	1.18829	0.968	0.921	2.96973376608606e-12
G2e3	0.248755	1.18818	0.859	0.792	6.46457503138988e-06
Arfgef1	0.248537	1.188	0.822	0.761	0.000637209
Odc1	0.248446	1.18793	0.994	0.984	1.54733695015405e-20
Zkscan17	0.24798	1.18754	0.667	0.575	0.0629304
Cars	0.247912	1.18749	0.7	0.62	0.064873
Nlk	0.247589	1.18722	0.606	0.529	0.214929
Nkd1	0.247578	1.18721	0.714	0.589	1.78464658102199e-05
Col3a1	0.247344	1.18702	0.975	0.943	1.40663214231143e-11
Otud4	0.246893	1.18665	0.748	0.663	0.333229
Hist1h3b	0.246101	1.186	0.458	0.394	1
March8	0.245837	1.18578	0.411	0.351	1
Dvl1	0.244746	1.18488	0.304	0.249	1
Hist1h1e	0.244744	1.18488	0.889	0.878	0.979499
Cdc25c	0.244557	1.18473	0.668	0.593	0.577162
Hist2h2bb	0.244347	1.18456	0.56	0.473	0.707827
Ptp4a3	0.244076	1.18433	0.456	0.378	0.986536
Azi2	0.243936	1.18422	0.766	0.703	0.0212257
Akap9	0.24323	1.18364	0.967	0.947	1.33707016645375e-08
Sept6	0.243221	1.18363	0.954	0.896	1.23030819902629e-10
Sgo2a	0.243037	1.18348	0.781	0.715	0.0323208
Thg1l	0.242841	1.18332	0.741	0.657	0.0598322
Ndfip2	0.24212	1.18273	0.831	0.757	0.00397347
Wnt5a	0.241829	1.18249	0.928	0.826	1.60328187735749e-12
Samhd1	0.241812	1.18248	0.714	0.648	0.199186
Pdzrn3	0.241719	1.1824	0.544	0.453	0.241721
Ttk	0.241433	1.18217	0.726	0.649	0.0359137
Cenpw	0.240913	1.18174	0.985	0.946	1.22471712307113e-10
Slc12a7	0.240807	1.18165	0.539	0.463	1
Ppme1	0.240622	1.1815	0.851	0.783	1.44782981428294e-05
Rbms3	0.239846	1.18087	0.708	0.597	0.00591968
Cacul1	0.239684	1.18073	0.75	0.675	0.0116894
Fastkd3	0.239373	1.18048	0.386	0.328	1
Pdgfra	0.239089	1.18025	0.968	0.924	3.10678017556575e-09
Hoxd10	0.239007	1.18018	0.902	0.772	1.72410433240531e-07
Dhx16	0.238974	1.18015	0.708	0.632	0.224425
Smco4	0.23876	1.17998	0.787	0.706	0.000611805
Ttll5	0.238304	1.17961	0.448	0.397	1
Rfxap	0.238193	1.17951	0.815	0.734	0.000481219
Macrod2	0.237855	1.17924	0.372	0.307	1
Myo5a	0.237508	1.17895	0.708	0.643	0.609038
Snhg14	0.237118	1.17864	0.483	0.433	1
Knl1	0.236957	1.1785	0.823	0.753	0.000383111
Gas1	0.236927	1.17848	0.986	0.931	9.2701507701803e-08
Anks1	0.236301	1.17797	0.474	0.422	1
Nek2	0.236099	1.1778	0.6	0.52	0.86164
Tmem214	0.23569	1.17747	0.661	0.576	0.290484
Mest	0.235543	1.17735	1	1	2.96805372295653e-23
Hmmr	0.23512	1.177	0.819	0.756	0.019358
Zfp12	0.234757	1.17671	0.317	0.273	1
Spred2	0.234659	1.17663	0.697	0.651	1
Gls	0.234539	1.17653	0.864	0.807	9.01672789290475e-09
Grina	0.23375	1.17589	0.39	0.318	1
Cyp51	0.233746	1.17588	0.898	0.877	0.00275488
Insig1	0.233685	1.17583	0.556	0.497	1
Scamp1	0.233485	1.17567	0.488	0.424	1
Glipr2	0.233378	1.17558	0.499	0.436	1
Hace1	0.233256	1.17549	0.635	0.553	1
Thap12	0.233213	1.17545	0.931	0.877	6.64184351950483e-08
Oxnad1	0.232995	1.17527	0.364	0.315	1
Ap4e1	0.232799	1.17511	0.332	0.268	1
Lama4	0.232473	1.17485	0.329	0.281	1
Usp7	0.23237	1.17476	0.907	0.855	2.37364107075763e-06
Suco	0.232337	1.17474	0.86	0.793	0.000309358
Fbxl14	0.23223	1.17465	0.667	0.582	0.095981
Man2a1	0.232173	1.1746	0.521	0.438	0.196947
Gas2l3	0.231903	1.17438	0.32	0.265	1
Mthfd1	0.231898	1.17438	0.741	0.663	0.159816
Prom1	0.231179	1.17379	0.869	0.796	0.0014544
Hist1h3e	0.230909	1.17357	0.697	0.638	1
Fdps	0.23001	1.17284	0.983	0.959	1.93008936139612e-07
Wars2	0.229905	1.17276	0.35	0.294	1
Fzd1	0.229717	1.1726	0.546	0.47	1
Pkn2	0.229707	1.1726	0.99	0.971	1.75647230542027e-14
Sbk1	0.229688	1.17258	0.91	0.853	6.67680772776331e-08
Arhgap19	0.229361	1.17232	0.591	0.528	1
Gng12	0.229159	1.17215	0.846	0.782	0.00323379
Adamts1	0.229064	1.17207	0.49	0.429	1
Zfp2	0.229025	1.17204	0.375	0.319	1
Wdtc1	0.228807	1.17187	0.391	0.343	1
Ccdc8	0.228277	1.17143	0.729	0.632	0.00609407
Hist1h4d	0.22791	1.17114	0.797	0.78	1
Kif16b	0.227689	1.17096	0.391	0.329	1
Ppp6r1	0.227586	1.17087	0.57	0.496	1
Atp6v0c	0.227572	1.17086	1	0.995	7.16753154574594e-17
Rpn1	0.227524	1.17082	0.982	0.947	2.67662231497319e-09
Fbxo46	0.227452	1.17077	0.335	0.286	1
Ube2e1	0.227369	1.1707	0.993	0.973	9.62516433355093e-15
Usp32	0.227337	1.17067	0.396	0.337	1
Aktip	0.226648	1.17011	0.436	0.37	1
Arhgap28	0.226623	1.17009	0.884	0.829	8.92078089727302e-05
Traf6	0.226326	1.16985	0.376	0.327	1
Hmgcr	0.225496	1.16918	0.954	0.903	0.000681269
Arhgap12	0.225436	1.16913	0.7	0.613	0.0513028
Arf3	0.225251	1.16898	0.692	0.644	1
Inpp1	0.225231	1.16896	0.344	0.29	1
Tcp11l1	0.224901	1.1687	0.664	0.579	0.566641
Syngr2	0.22461	1.16846	0.272	0.227	1
Zfp592	0.224574	1.16843	0.53	0.46	1
Phykpl	0.224522	1.16839	0.585	0.539	1
Pcbp3	0.224472	1.16835	0.375	0.318	1
Mios	0.224455	1.16834	0.577	0.51	1
Zfp654	0.224124	1.16807	0.382	0.333	1
H2afy	0.224031	1.16799	1	1	1.99628956480327e-37
Troap	0.223796	1.1678	0.438	0.372	1
Cpe	0.223604	1.16765	0.603	0.546	1
Ankrd40	0.22338	1.16747	0.835	0.766	8.4096311652254e-05
Avl9	0.223211	1.16733	0.609	0.534	1
Fryl	0.222827	1.16702	0.595	0.514	1
Osbp	0.222784	1.16698	0.638	0.559	0.44401
Canx	0.222687	1.16691	1	0.991	1.59889320859059e-17
Tmem63b	0.222634	1.16686	0.705	0.619	0.193762
Hsp90b1	0.222503	1.16676	1	0.999	1.8642371844492e-23
Net1	0.222037	1.16638	0.907	0.838	4.75735953433905e-07
Atp11a	0.221987	1.16634	0.308	0.255	1
Trim71	0.221734	1.16613	0.849	0.772	0.000467412
Plpp5	0.221518	1.16596	0.401	0.349	1
Nuf2	0.221249	1.16574	0.808	0.723	0.0266045
Pacs2	0.220548	1.16518	0.432	0.38	1
Tfg	0.220489	1.16513	0.906	0.871	6.70655715324677e-05
Surf4	0.220414	1.16507	0.916	0.881	0.000133782
Rtkn	0.22032	1.16499	0.556	0.462	0.589515
Ptk7	0.220204	1.1649	0.73	0.659	0.361403
Zfp944	0.219854	1.16462	0.371	0.316	1
Slc12a2	0.219568	1.16438	0.758	0.682	0.0268662
Uchl1	0.219542	1.16436	0.387	0.341	1
Cenpe	0.218947	1.16388	0.906	0.868	0.0287242
Plk1	0.218925	1.16387	0.841	0.782	0.0231169
Armc10	0.218864	1.16382	0.848	0.776	0.00485472
Acvr2a	0.218231	1.16331	0.512	0.443	1
Zfp710	0.218204	1.16328	0.466	0.4	1
B4galt3	0.21806	1.16317	0.592	0.524	1
Snrnp25	0.218012	1.16313	0.929	0.878	6.71545788967308e-06
Kif21a	0.217846	1.163	0.412	0.352	1
Hist1h2bm	0.217661	1.16285	0.606	0.567	1
Syt14	0.21759	1.16279	0.447	0.368	1
Ajuba	0.217045	1.16235	0.485	0.435	1
Adk	0.216556	1.16196	0.957	0.9	1.35527105170143e-07
Heatr1	0.21633	1.16177	0.723	0.626	0.181581
Naf1	0.216184	1.16166	0.74	0.67	0.395153
Tpi1	0.215921	1.16145	0.994	0.988	2.22162835437853e-13
Togaram1	0.215848	1.16139	0.61	0.525	1
Bub1b	0.215821	1.16136	0.91	0.829	9.25101622512586e-06
Dennd4a	0.215175	1.16084	0.266	0.213	1
Ccn1	0.215037	1.16073	0.866	0.786	9.12098323208826e-05
Ahcyl2	0.214884	1.16061	0.607	0.538	1
Ank3	0.213957	1.15987	0.763	0.671	0.00794162
Hspe1-rs1	0.213954	1.15986	0.667	0.597	1
Spryd7	0.213928	1.15984	0.378	0.326	1
Calm2	0.213759	1.15971	1	1	2.42162087969425e-28
Fam120b	0.213666	1.15963	0.566	0.495	1
Oxsr1	0.213436	1.15945	0.653	0.584	1
Hist1h2ae	0.212754	1.1589	0.896	0.865	1
Scd2	0.21272	1.15887	1	0.998	1.50785043521299e-11
Gulp1	0.212599	1.15877	0.75	0.663	0.0739516
Stk11ip	0.212592	1.15877	0.38	0.327	1
Mgrn1	0.212424	1.15863	0.585	0.513	1
Atp2a2	0.212273	1.15851	0.983	0.952	2.11589726719341e-07
Rmnd5b	0.212177	1.15843	0.433	0.37	1
Utp23	0.21208	1.15836	0.698	0.628	0.810601
Slc25a44	0.211941	1.15825	0.427	0.359	1
Spag5	0.211889	1.1582	0.68	0.622	1
Pdia4	0.211819	1.15815	0.961	0.931	2.19659895530051e-07
Map3k11	0.21177	1.15811	0.404	0.344	1
Msmo1	0.211243	1.15769	0.75	0.692	1
Anks3	0.211067	1.15754	0.393	0.34	1
Bub1	0.211007	1.1575	0.927	0.856	2.07269069328e-05
Igf1	0.210863	1.15738	0.405	0.328	0.143329
Rnf220	0.210761	1.1573	0.885	0.821	0.000658819
Homer1	0.210451	1.15705	0.734	0.659	0.22096
Gxylt2	0.210069	1.15674	0.353	0.29	1
Slc35b1	0.210054	1.15673	0.871	0.804	0.00323696
Neurl4	0.210041	1.15672	0.633	0.542	0.283703
Iars	0.20951	1.1563	0.876	0.807	0.00122431
Sec31a	0.209508	1.15629	0.896	0.846	0.000636089
Smarca5	0.209448	1.15625	1	0.999	1.09756500583679e-24
Cramp1l	0.20923	1.15607	0.751	0.674	0.490819
Foxm1	0.208643	1.1556	0.638	0.57	1
Rabif	0.208512	1.1555	0.479	0.404	1
Pknox1	0.208357	1.15537	0.697	0.615	1
Me2	0.208354	1.15537	0.826	0.762	0.0826045
Tpp1	0.20828	1.15531	0.494	0.438	1
Grsf1	0.208227	1.15527	0.893	0.855	0.00627718
Ppp2r2d	0.208106	1.15517	0.959	0.931	4.72948309310844e-08
Txndc11	0.207984	1.15507	0.47	0.422	1
Polr3f	0.207972	1.15506	0.669	0.607	1
Igf2os	0.207438	1.15464	0.405	0.343	1
Baz2a	0.207435	1.15463	0.761	0.691	1
Lemd3	0.207035	1.15431	0.523	0.47	1
Sec61a1	0.207016	1.1543	0.882	0.833	0.0233042
Parp1	0.206879	1.15419	0.997	0.991	4.50675676297708e-13
Nhsl1	0.206485	1.15387	0.501	0.442	1
Cbx2	0.20644	1.15384	0.882	0.823	0.0323815
Cenpf	0.206369	1.15378	0.941	0.92	0.00687496
Sipa1	0.206195	1.15364	0.556	0.467	1
Nin	0.205771	1.1533	0.516	0.455	1
Prpf18	0.205713	1.15326	0.663	0.591	1
Parn	0.205166	1.15282	0.591	0.542	1
Arhgap21	0.204947	1.15264	0.575	0.532	1
Calr	0.204268	1.1521	1	0.999	7.27535595897039e-20
Prkar2b	0.204041	1.15192	0.719	0.627	0.107324
Dlgap5	0.203416	1.15142	0.873	0.808	0.00743448
Dhcr7	0.202868	1.15098	0.556	0.483	1
Cry1	0.202276	1.15051	0.595	0.518	1
Hras	0.201656	1.15002	0.976	0.95	2.01923646418768e-08
Kctd15	0.201189	1.14965	0.741	0.689	1
Ormdl1	0.201047	1.14953	0.755	0.694	0.840927
Col27a1	0.201021	1.14951	0.519	0.456	1
Cblb	0.200767	1.14931	0.842	0.792	0.0464987
Arl5b	0.200642	1.14921	0.867	0.821	0.0261612
Fanci	0.200471	1.14907	0.362	0.299	1
Cyb5r4	0.200465	1.14907	0.693	0.63	1
Hunk	0.20041	1.14902	0.772	0.725	1
Exoc1	0.20036	1.14898	0.654	0.591	1
Xpot	0.20022	1.14887	0.754	0.686	1
Gt(ROSA)26Sor	0.200188	1.14885	0.775	0.676	0.139865
Ubl3	0.200095	1.14877	0.704	0.637	1
Aspm	0.199854	1.14858	0.784	0.717	1
Cenps	0.198921	1.14784	0.805	0.723	0.924571
Fancl	0.198563	1.14755	0.714	0.64	1
Cpne1	0.198539	1.14754	0.78	0.736	1
Exoc2	0.198363	1.1474	0.546	0.475	1
Kmt5a	0.198335	1.14737	0.981	0.96	2.21869184939385e-08
Wrap53	0.197925	1.14705	0.61	0.54	1
Phospho2	0.197464	1.14668	0.491	0.425	1
Rassf7	0.197459	1.14668	0.372	0.322	1
Cdca3	0.19736	1.1466	0.943	0.903	0.000315415
Tmem120a	0.197027	1.14633	0.528	0.476	1
Ccnb1	0.19677	1.14613	0.9	0.853	0.00358893
Ccdc77	0.196316	1.14577	0.635	0.568	1
Amotl2	0.196272	1.14573	0.823	0.762	0.0826852
Zfp827	0.196092	1.14559	0.636	0.584	1
Efcab7	0.195914	1.14545	0.321	0.268	1
Nol7	0.195882	1.14542	0.99	0.973	7.66013538166037e-10
Nr4a2	0.195756	1.14532	0.332	0.278	1
Dbf4	0.195736	1.14531	0.931	0.897	0.000641158
Mcl1	0.195709	1.14529	0.99	0.962	4.4697804091543e-08
Rad21	0.19558	1.14518	0.986	0.967	6.69589040140843e-08
Fam181b	0.195108	1.14481	0.596	0.473	0.0012896
Dstn	0.19483	1.14459	0.999	0.996	2.32901811558518e-19
Hdlbp	0.194807	1.14457	0.997	0.988	6.33272188596038e-10
Hist1h3c	0.194732	1.14451	0.725	0.677	1
Anln	0.194576	1.14439	0.746	0.671	0.135639
Mier3	0.19439	1.14424	0.705	0.629	1
Golga4	0.194005	1.14393	0.913	0.849	0.000562452
Rab11fip4	0.19369	1.14368	0.361	0.301	1
Usp38	0.193237	1.14333	0.484	0.418	1
Safb2	0.192982	1.14312	0.878	0.848	0.0570754
Trim37	0.192144	1.14246	0.811	0.756	0.468158
Leprotl1	0.191931	1.14229	0.802	0.73	0.0408693
Tubb2b	0.191678	1.14209	0.628	0.542	1
Dhx38	0.191571	1.14201	0.858	0.813	0.028886
Csrp2	0.191565	1.142	1	0.993	5.48108273977895e-10
Plk4	0.191466	1.14192	0.876	0.828	0.200525
Emb	0.191378	1.14185	0.834	0.725	1.94639760211449e-05
Rbbp5	0.191192	1.14171	0.586	0.519	1
Tjp1	0.190933	1.1415	0.856	0.801	0.0215479
Prex2	0.190415	1.14109	0.757	0.697	0.559783
Incenp	0.190319	1.14102	0.864	0.825	0.0813659
Slc29a4	0.190253	1.14096	0.268	0.219	1
Wrb	0.19023	1.14095	0.535	0.464	1
Mms19	0.189931	1.14071	0.592	0.519	1
Phactr4	0.189926	1.14071	0.889	0.845	0.0068404
Ephb4	0.189893	1.14068	0.772	0.698	0.798367
Usp1	0.189565	1.14042	0.986	0.957	4.76276684396915e-07
Myo1b	0.189434	1.14032	0.953	0.919	1.89176195085595e-05
Kpna3	0.189304	1.14021	0.941	0.891	0.000186245
Etv6	0.189176	1.14011	0.654	0.583	1
Golgb1	0.188278	1.1394	0.953	0.924	0.000873091
Idh1	0.188255	1.13938	0.902	0.859	0.0143698
Cep78	0.188216	1.13935	0.813	0.738	0.199499
Arid4a	0.188095	1.13926	0.867	0.796	0.00875669
Zfp990	0.187771	1.139	0.263	0.218	1
Msh3	0.187622	1.13889	0.809	0.743	0.108184
Hmgxb3	0.187486	1.13878	0.609	0.527	1
Mia3	0.186786	1.13823	0.882	0.832	0.0424561
Slc52a2	0.186784	1.13822	0.344	0.294	1
Cenpj	0.186722	1.13817	0.728	0.668	1
Kif20b	0.186677	1.13814	0.864	0.814	0.123646
Rrbp1	0.186658	1.13812	0.993	0.988	2.99375681541489e-07
LTO1	0.186502	1.138	0.509	0.445	1
Dip2b	0.186401	1.13792	0.811	0.753	0.0830205
Mapk12	0.186329	1.13786	0.39	0.335	1
Opa3	0.186118	1.1377	0.686	0.616	1
Kif18a	0.185908	1.13753	0.646	0.581	1
Hsd17b7	0.185869	1.1375	0.515	0.451	1
Strbp	0.185675	1.13735	0.983	0.956	6.15529072079068e-06
Tubb4b	0.185672	1.13735	0.994	0.972	2.87577938475541e-06
Brpf1	0.185465	1.13718	0.718	0.67	1
Kdm3b	0.185025	1.13684	0.824	0.755	0.407729
Cep44	0.184397	1.13634	0.692	0.642	1
Fancm	0.184377	1.13633	0.755	0.694	1
Atf2	0.184343	1.1363	0.893	0.835	0.00525176
Tbl2	0.184326	1.13629	0.36	0.304	1
Nudcd1	0.184201	1.13619	0.743	0.667	0.653879
Rfx7	0.184069	1.13608	0.835	0.782	1
Prrc1	0.184045	1.13606	0.855	0.78	0.04621
Kif18b	0.184004	1.13603	0.4	0.336	1
Dact3	0.183867	1.13592	0.913	0.857	0.00126799
Smad1	0.183617	1.13573	0.783	0.735	1
Rangap1	0.183458	1.1356	0.954	0.921	1.97628070090962e-05
Plcb4	0.183408	1.13556	0.422	0.369	1
Fip1l1	0.18303	1.13527	0.992	0.977	4.41736580252858e-08
Stk4	0.182693	1.135	0.775	0.716	0.133384
Plpp1	0.182518	1.13486	0.285	0.241	1

## Sheet: cluster M4 
Wilcoxon rank sum test (Seurat's function FindAllMarkers())
gene	avg_log2FC	Fold enrichment	% cells in cluster	% in other clusters	p_val_adj
Grem1	1.56405	2.95682	0.498	0.269	7.15277064769386e-115
Sall3	1.25769	2.39112	0.711	0.363	3.51378229572119e-219
Hoxa11	1.16643	2.24456	0.84	0.552	1.01739313632157e-233
Cyp26b1	1.07222	2.10266	0.842	0.603	1.21163540060807e-180
Fgf10	1.01726	2.02407	0.664	0.427	8.18188608511787e-118
Lmo1	0.844648	1.79583	0.842	0.72	9.58250147165317e-106
Hoxd11	0.833457	1.78195	0.903	0.73	1.04914436199997e-156
Frzb	0.813998	1.75808	0.672	0.462	5.12056949702578e-92
Hpse2	1.26583	2.40465	0.255	0.123	4.28204160597823e-51
Rasgef1b	1.23652	2.3563	0.602	0.359	2.91951257997535e-125
Enpp2	1.15812	2.23167	0.36	0.222	1.56166444964254e-44
Cbln1	1.15739	2.23054	0.294	0.141	3.41880319776088e-60
Pmaip1	1.02726	2.03814	0.507	0.284	1.59797900877314e-88
Rassf9	0.964172	1.95094	0.484	0.317	7.25601494212058e-56
Emb	0.931379	1.9071	0.884	0.698	1.53691465992786e-182
Dysf	0.892819	1.8568	0.341	0.215	3.89850832133404e-34
Dhrs3	0.824467	1.77088	0.329	0.204	4.08151722176718e-33
Mab21l2	0.763359	1.69744	0.99	0.829	7.81815783942373e-224
Mcub	0.742801	1.67342	0.359	0.209	2.64405670114276e-41
Zic5	0.735125	1.66454	0.574	0.381	1.50621081449972e-63
Hoxa11os	0.728287	1.65667	0.771	0.534	1.22452157382127e-112
Etv5	0.715613	1.64218	0.644	0.453	6.26669426566901e-68
N4bp3	0.714431	1.64084	0.305	0.208	3.49653087845194e-20
Hoxa10	0.706254	1.63156	0.98	0.861	3.28118912283485e-183
Mab21l1	0.690271	1.61359	0.596	0.424	1.68875710789109e-53
Zeb2	0.652301	1.57167	0.328	0.241	6.61360656924781e-15
Zic2	0.621775	1.53877	0.517	0.348	4.5115926330308e-45
Cxxc4	0.602391	1.51823	0.531	0.413	2.12169845964151e-28
Ifitm1	0.595194	1.51068	0.678	0.528	3.19316226174641e-50
Hoxd10	0.579357	1.49418	0.909	0.751	3.80584632731514e-110
Spry2	0.574567	1.48923	0.598	0.464	1.5052157816513e-35
Ebf1	0.572482	1.48708	0.745	0.614	1.47939320449227e-45
Snrpn	0.559157	1.47341	0.793	0.677	6.83371981991102e-63
Sall4	0.554733	1.4689	0.644	0.495	5.58305979978103e-42
Dusp6	0.552525	1.46665	0.857	0.744	2.29699975572598e-79
Bend4	0.548528	1.46259	0.604	0.501	1.20330460005973e-28
Sall1	0.5451	1.45912	0.479	0.335	2.61919599602104e-34
Taf4b	0.536357	1.45031	0.4	0.313	7.39824907821418e-14
Cped1	0.52866	1.44259	0.912	0.791	5.90799284631099e-89
Cited2	0.524555	1.43849	0.938	0.86	1.606506307251e-87
Kif26a	0.514574	1.42857	0.378	0.296	1.46288702337885e-11
Tagln2	0.513596	1.4276	0.593	0.477	1.17594118079519e-30
Wnt5a	0.512917	1.42693	0.928	0.811	3.34531290154326e-102
Map1b	0.510114	1.42416	0.844	0.724	3.44823991811168e-61
Rgl1	0.491414	1.40582	0.623	0.544	2.4830052821442e-22
Timp3	0.485078	1.39966	0.645	0.545	7.24477554235274e-25
Snhg14	0.478903	1.39368	0.512	0.42	8.77147282311383e-17
Lamb1	0.476652	1.39151	0.683	0.581	8.89401995435232e-32
Pdlim5	0.473091	1.38808	0.407	0.317	1.37751202389797e-13
Lrp8	0.472505	1.38752	0.332	0.274	7.24202901943945e-06
Il17rd	0.46807	1.38326	0.882	0.778	5.10225686865702e-71
Tfap2a	0.465356	1.38066	0.342	0.266	7.84647728080953e-09
Arid3b	0.464637	1.37997	0.706	0.622	8.48250074305158e-30
Phactr3	0.46211	1.37755	0.482	0.399	1.07603430074737e-13
Snhg15	0.453748	1.36959	0.475	0.398	2.64155147053279e-12
Prtg	0.447181	1.36337	0.609	0.528	4.4291424218226e-18
Cecr2	0.447118	1.36331	0.801	0.705	9.149136603019e-45
Hoxa9	0.44681	1.36302	0.971	0.914	6.71271066840939e-81
Plcb1	0.443448	1.35985	0.353	0.286	3.19457848094684e-07
Dennd1b	0.442761	1.3592	0.584	0.494	6.82057157918009e-18
Plec	0.440832	1.35739	0.525	0.432	2.14741672712853e-15
Inip	0.440141	1.35674	0.788	0.716	8.47234792782846e-32
Prelid3a	0.439033	1.3557	0.29	0.236	8.0691160656504e-05
D1Ertd622e	0.438575	1.35526	0.314	0.259	9.39716725339257e-05
Ptch1	0.435918	1.35277	0.777	0.668	1.19280155018305e-34
Snhg5	0.435682	1.35255	0.755	0.684	1.12218198790999e-29
Ifrd1	0.426447	1.34392	0.803	0.712	5.81927053803751e-40
Lin28b	0.4221	1.33988	0.768	0.684	6.03918061251904e-34
Tpd52l1	0.420668	1.33855	0.689	0.597	2.4677384116696e-25
Tnfrsf21	0.420558	1.33845	0.275	0.236	0.139909
Prodh	0.419754	1.3377	0.323	0.27	0.000263914
Cdk6	0.418907	1.33691	0.75	0.671	8.49282847684352e-27
Prickle1	0.415363	1.33363	0.393	0.329	2.15895750076564e-07
Zswim6	0.41094	1.32955	0.674	0.601	6.7209072407398e-19
Pip4k2a	0.409584	1.3283	0.356	0.297	1.44287637929609e-05
Sertad4	0.407884	1.32674	0.719	0.619	2.8110479114301e-30
Cdh11	0.407538	1.32642	0.972	0.927	1.99253884038079e-76
Spry4	0.403989	1.32316	0.424	0.309	4.42952910679104e-19
Riox2	0.403239	1.32247	0.569	0.501	1.21520970476706e-12
Mycn	0.402036	1.32137	0.716	0.635	6.07404488729766e-22
Tsr1	0.398573	1.3182	0.71	0.642	8.33181517383004e-21
Tle4	0.397293	1.31703	0.888	0.844	2.62519177525626e-39
Mmp15	0.395324	1.31524	0.263	0.229	1
Nid1	0.392792	1.31293	0.687	0.605	3.17572318539815e-21
Cdca7l	0.39262	1.31278	0.656	0.595	2.64063491849734e-17
Hoxd8	0.390579	1.31092	0.614	0.535	4.05076107771722e-15
Dancr	0.389715	1.31013	0.865	0.809	1.55541419071362e-31
Elovl2	0.38312	1.30416	0.306	0.273	0.616706
Hmcn1	0.38249	1.30359	0.866	0.803	4.25242452741901e-35
Cd24a	0.382023	1.30317	1	1	2.82855580680963e-152
Aagab	0.382005	1.30315	0.476	0.426	6.37585756209348e-06
Smox	0.381856	1.30302	0.536	0.461	1.48051828325309e-11
Slc39a10	0.381523	1.30272	0.926	0.899	1.10752295562701e-47
Mtcl1	0.380924	1.30218	0.433	0.348	1.8271364299502e-11
Rrs1	0.377161	1.29878	0.842	0.776	1.88943747354759e-32
Bend3	0.376467	1.29816	0.363	0.321	0.0135039
Gnl3	0.376388	1.29809	0.971	0.953	2.2101079890539e-65
Snhg4	0.371416	1.29362	0.724	0.669	8.31012547867506e-15
Gadd45a	0.3703	1.29262	0.367	0.313	0.000872582
Nol8	0.370007	1.29236	0.784	0.718	1.34157672115417e-24
Orc1	0.368072	1.29063	0.449	0.399	8.38191053093293e-05
Tmem41a	0.363741	1.28676	0.534	0.476	1.72545466204543e-08
Etv4	0.362544	1.28569	0.549	0.431	1.82598686498201e-18
Trim71	0.362114	1.28531	0.846	0.762	4.70509062022047e-36
Trps1	0.361903	1.28512	0.979	0.927	8.37557076608431e-66
Nop2	0.358516	1.28211	0.689	0.625	2.73379383625632e-16
Ddx21	0.358085	1.28172	0.963	0.941	3.51916268412739e-61
Fkbp5	0.357911	1.28157	0.732	0.67	6.30925425923054e-20
Rasl11b	0.356449	1.28027	0.721	0.654	4.05319881020658e-17
Snhg16	0.355734	1.27964	0.433	0.383	5.82648872400635e-05
Kif21a	0.355347	1.27929	0.394	0.347	0.0150688
Pus7	0.353809	1.27793	0.644	0.581	1.99446725677721e-12
Ubash3b	0.352208	1.27651	0.365	0.315	0.00169564
Usp15	0.347377	1.27225	0.9	0.868	1.72340010224358e-39
Phtf2	0.346338	1.27133	0.497	0.442	1.68740414299275e-06
Slc16a1	0.345182	1.27031	0.609	0.548	4.24333647961269e-10
Ttpa	0.344341	1.26957	0.304	0.268	0.838483
Castor2	0.34175	1.26729	0.424	0.376	0.000210386
C1galt1	0.341395	1.26698	0.767	0.707	2.64671743942293e-21
Zfp704	0.341211	1.26682	0.786	0.729	6.33281645360637e-23
Pum3	0.341175	1.26679	0.925	0.891	6.68868249875433e-46
Nsmaf	0.339693	1.26549	0.637	0.582	7.5774124849209e-11
Nanos1	0.336372	1.26258	0.286	0.252	1
Tma16	0.335801	1.26208	0.814	0.77	3.03731607715056e-24
Zfp608	0.335221	1.26157	0.865	0.783	8.45362913428872e-29
Pla2g12a	0.33454	1.26098	0.617	0.553	9.30220571636155e-11
Arhgap24	0.334524	1.26096	0.506	0.455	1.53919809401484e-05
Mcm10	0.333592	1.26015	0.733	0.685	2.86027274464262e-14
Hist1h3d	0.331448	1.25828	0.379	0.361	1
Notch1	0.331409	1.25824	0.357	0.321	0.841701
D16Ertd472e	0.330585	1.25752	0.673	0.622	3.54956788244921e-11
Selenoi	0.328706	1.25589	0.608	0.557	1.57630950155712e-07
Rasl11a	0.327884	1.25517	0.537	0.489	8.68862206868713e-06
Cd302	0.327085	1.25448	0.536	0.488	2.65744620472153e-05
Rhebl1	0.326712	1.25415	0.403	0.349	0.000294118
Gli1	0.326489	1.25396	0.353	0.303	0.00511892
Pik3r1	0.325508	1.25311	0.276	0.247	1
Tyro3	0.32506	1.25272	0.407	0.385	1
Gldc	0.322547	1.25054	0.358	0.29	6.96394573423689e-06
Shisa2	0.317597	1.24625	0.482	0.387	1.46692502785231e-13
Cdca7	0.317113	1.24584	0.976	0.962	9.0871691482014e-50
Rpp38	0.316228	1.24507	0.399	0.353	0.014583
Pim1	0.314053	1.2432	0.803	0.749	3.79069041772019e-17
Eif1a	0.313721	1.24291	0.952	0.926	2.04287466600287e-42
Sik1	0.313109	1.24238	0.346	0.307	0.231325
Urb2	0.312881	1.24219	0.269	0.251	1
Trib1	0.312483	1.24184	0.474	0.423	0.000235929
Gls	0.311552	1.24104	0.843	0.804	1.51103514221672e-21
L2hgdh	0.311453	1.24096	0.453	0.408	0.0035421
Pde4dip	0.310917	1.2405	0.554	0.498	2.88054119544836e-06
Ak4	0.309022	1.23887	0.255	0.225	1
Lrrfip1	0.30874	1.23863	0.513	0.472	0.00092229
Rpgrip1	0.308112	1.23809	0.499	0.45	0.000700683
Ctnnal1	0.307047	1.23717	0.559	0.501	7.75619975045159e-07
Cemip2	0.306644	1.23683	0.822	0.768	5.95709150297993e-18
Pop1	0.305711	1.23603	0.419	0.373	0.0111639
Prdm16os	0.303095	1.23379	0.375	0.31	6.07437797152613e-05
Shld3	0.301803	1.23268	0.289	0.253	1
Slc7a6	0.301392	1.23233	0.588	0.54	2.02005707760277e-06
Cdc6	0.300438	1.23152	0.648	0.61	3.49907059173661e-06
Rabggtb	0.299675	1.23087	0.816	0.771	1.19380172831418e-19
Kmt5a	0.299629	1.23083	0.969	0.96	2.58574588061963e-51
Gnb4	0.299127	1.2304	0.534	0.481	1.01133954700094e-05
Pprc1	0.297848	1.22931	0.637	0.573	2.90585224299524e-08
Pcolce2	0.297167	1.22873	0.289	0.253	1
Gpt2	0.297151	1.22872	0.642	0.58	3.56354444310775e-10
Mir17hg	0.296838	1.22845	0.777	0.732	1.37684260477426e-13
Cdh3	0.296483	1.22815	0.5	0.425	2.25741680347944e-08
Slc4a4	0.295816	1.22758	0.37	0.324	0.0180664
Rcc1	0.295045	1.22692	0.783	0.739	5.7596255586517e-15
Utp18	0.29373	1.22581	0.893	0.86	9.51201883461889e-24
Ttll5	0.293083	1.22526	0.429	0.394	0.0859139
Mdn1	0.292723	1.22495	0.812	0.786	6.2875836890995e-14
Eif5	0.292046	1.22438	0.999	0.997	5.63818075438358e-89
Suv39h2	0.289838	1.2225	0.822	0.763	1.24069591247181e-17
Phykpl	0.289433	1.22216	0.576	0.535	0.000223762
Stox2	0.28882	1.22164	0.904	0.865	2.36804616083112e-27
Nln	0.288346	1.22124	0.607	0.561	2.3346669779231e-06
Ddx51	0.287221	1.22029	0.393	0.371	1
Sinhcaf	0.286416	1.21961	0.988	0.986	3.50184057450999e-64
Entpd6	0.286094	1.21933	0.326	0.308	1
Ezr	0.285793	1.21908	0.308	0.273	1
Cenps	0.284542	1.21802	0.775	0.718	6.16647632515587e-16
Dhx37	0.284454	1.21795	0.42	0.375	0.0150366
Bcl2	0.283833	1.21743	0.524	0.486	0.00359513
Sub1	0.283814	1.21741	1	1	2.04435689567088e-133
D10Wsu102e	0.28354	1.21718	0.892	0.87	7.57748907604252e-18
Nol10	0.282029	1.2159	0.682	0.639	2.42875317979285e-09
Cxadr	0.281994	1.21587	0.653	0.592	2.02132843495115e-09
Smyd5	0.281538	1.21549	0.594	0.56	5.45407593564589e-05
Stk39	0.281396	1.21537	0.854	0.796	1.37681225084952e-20
Snhg17	0.281276	1.21527	0.514	0.481	0.000571265
Ncl	0.280536	1.21465	1	1	8.03668238945144e-89
Pwp2	0.280461	1.21458	0.386	0.356	1
Rexo2	0.280196	1.21436	0.893	0.859	2.07597292794143e-24
Lman1	0.279883	1.2141	0.978	0.969	7.6660011512158e-43
Mak16	0.279061	1.2134	0.907	0.872	4.92910656742764e-30
Mybbp1a	0.27904	1.21339	0.975	0.963	8.23322395874097e-44
Hells	0.27728	1.21191	0.985	0.98	7.37770536488211e-39
Taf1d	0.277197	1.21184	0.985	0.985	2.76329587107354e-49
Trp53rka	0.276605	1.21134	0.546	0.518	0.00208917
Ccsap	0.275991	1.21083	0.293	0.266	1
Utp25	0.275815	1.21068	0.597	0.559	1.82234069493784e-05
Shmt2	0.275115	1.21009	0.686	0.659	8.06014086898629e-07
Gpatch4	0.275006	1.21	0.814	0.767	9.59216929224634e-18
Wdr43	0.27388	1.20906	0.966	0.956	7.36844945258059e-42
Sh3bp4	0.273625	1.20884	0.433	0.399	0.256729
Pip4k2b	0.273498	1.20873	0.523	0.488	0.00437089
Tcf7l1	0.272822	1.20817	0.886	0.848	1.47773817797088e-20
Ung	0.272613	1.20799	0.601	0.556	0.000121455
Ccdc137	0.271167	1.20678	0.607	0.569	7.87084572542526e-05
Gorab	0.270182	1.20596	0.676	0.636	5.10979461154357e-07
Rcc1l	0.269561	1.20544	0.446	0.414	0.541038
Dis3	0.269327	1.20525	0.896	0.871	2.51603351704827e-21
Nup54	0.268932	1.20492	0.884	0.848	5.21897908943097e-22
Spred1	0.268778	1.20479	0.875	0.834	5.21999050753463e-21
Ddx31	0.26869	1.20471	0.31	0.282	1
Nepro	0.267902	1.20406	0.375	0.354	1
Ly75	0.267773	1.20395	0.297	0.268	1
Flnb	0.267588	1.20379	0.711	0.665	1.5201416287019e-07
Cpox	0.266657	1.20302	0.514	0.473	0.0278917
Grwd1	0.266407	1.20281	0.687	0.641	4.48109754016857e-09
Yrdc	0.26594	1.20242	0.728	0.67	2.39964145081204e-10
Abce1	0.265617	1.20215	0.973	0.954	2.71409789862178e-40
Wdr77	0.264886	1.20154	0.789	0.75	1.06978984114742e-13
Hsph1	0.26419	1.20096	0.962	0.953	2.35316784459613e-33
Klf10	0.26411	1.20089	0.271	0.244	1
Crybg3	0.264073	1.20086	0.497	0.462	0.057198
Nudcd1	0.263414	1.20032	0.704	0.665	4.18727133457009e-08
Rgmb	0.263397	1.2003	0.45	0.405	0.0469334
Aen	0.263279	1.2002	0.626	0.578	1.49744719986217e-06
Rpap3	0.263263	1.20019	0.768	0.733	9.79389549475504e-11
Akirin1	0.26309	1.20005	0.859	0.823	2.38674326181954e-16
Zbtb48	0.262585	1.19963	0.287	0.265	1
Ccnd1	0.262153	1.19927	0.982	0.962	1.02837201048851e-38
Naa15	0.262067	1.1992	0.976	0.959	2.75534344877736e-42
Sept2	0.261618	1.19882	0.486	0.437	0.000838204
Usp28	0.261366	1.19861	0.515	0.476	0.00377197
Msh6	0.261083	1.19838	0.825	0.809	9.96988146660836e-12
Ets2	0.260989	1.1983	0.901	0.861	1.80433523487046e-25
Nsun2	0.260978	1.19829	0.917	0.876	2.32016431526565e-25
Crcp	0.260882	1.19821	0.619	0.586	6.01049973956122e-05
Asb6	0.259448	1.19702	0.378	0.358	1
AC160336.1	0.259192	1.19681	0.269	0.243	1
Mapk12	0.258219	1.196	0.361	0.334	1
Cdr2	0.258011	1.19583	0.515	0.48	0.120346
Rrp12	0.257823	1.19567	0.468	0.431	0.0520449
Rbms3	0.257389	1.19531	0.644	0.596	3.50487933316071e-06
Gar1	0.256813	1.19484	0.953	0.917	1.27449799358179e-31
Nop56	0.256263	1.19438	0.988	0.985	3.49802347695649e-46
Man2a1	0.25579	1.19399	0.48	0.435	0.0121747
Ctps	0.255712	1.19392	0.883	0.858	1.34110657826091e-20
Rrp7a	0.255575	1.19381	0.686	0.646	1.61165547035035e-07
Snhg12	0.254785	1.19316	0.803	0.779	7.17674787577565e-11
Rbpms2	0.254632	1.19303	0.553	0.519	0.00767507
Polr1b	0.254125	1.19261	0.395	0.374	1
Cep89	0.253734	1.19229	0.641	0.58	1.19557579073945e-06
Ankrd28	0.253577	1.19216	0.482	0.454	1
Fam129b	0.253207	1.19185	0.323	0.302	1
Cep76	0.253146	1.1918	0.472	0.449	1
Islr	0.253099	1.19176	0.253	0.221	1
Eef1aknmt	0.252692	1.19143	0.53	0.491	0.00823341
Eif3b	0.252318	1.19112	0.983	0.97	3.30418235866521e-38
Ubxn2a	0.251831	1.19072	0.596	0.563	0.000647815
Fbxo8	0.249692	1.18895	0.395	0.378	1
Ipo11	0.249152	1.18851	0.707	0.671	8.21154159255906e-07
Stim2	0.249012	1.18839	0.458	0.427	1
Lrba	0.248855	1.18826	0.529	0.465	8.70308773358137e-06
Ggct	0.248554	1.18802	0.297	0.274	1
Ppan	0.248531	1.188	0.747	0.704	7.89800227901583e-11
Ube2g2	0.248351	1.18785	0.592	0.554	0.00125369
Llph	0.247702	1.18731	0.986	0.976	1.32316933722526e-41
Adar	0.246856	1.18662	0.391	0.366	1
Snhg1	0.246808	1.18658	0.992	0.993	1.02621145966055e-47
Polr3e	0.246583	1.18639	0.413	0.395	1
Mphosph10	0.24626	1.18613	0.939	0.925	4.44335564462726e-26
Uck2	0.246031	1.18594	0.902	0.872	1.84992882117057e-18
Zfp992	0.245963	1.18588	0.384	0.355	1
Wdr75	0.245889	1.18582	0.873	0.835	4.76789109158665e-17
Dctd	0.24579	1.18574	0.749	0.716	4.63012474151066e-10
Bms1	0.245745	1.18571	0.935	0.918	4.23260630120522e-25
Pde3b	0.244266	1.18449	0.588	0.55	0.00230362
Ctdp1	0.244117	1.18437	0.483	0.451	0.54731
Zfp748	0.243678	1.18401	0.313	0.288	1
Pinx1	0.243629	1.18397	0.852	0.815	1.12413144428545e-12
Ttll4	0.243137	1.18356	0.728	0.691	1.34265453759998e-07
Rsl1d1	0.242859	1.18334	0.995	0.995	1.78977069564086e-62
Dhx33	0.242173	1.18277	0.419	0.388	1
Hspd1	0.242167	1.18277	1	1	1.37363735263726e-70
Ccdc86	0.241877	1.18253	0.829	0.788	2.35383592698889e-13
Pphln1	0.241877	1.18253	0.776	0.735	8.52214607486962e-10
Dclk1	0.241856	1.18251	0.633	0.591	0.00044426
Alkbh1	0.241687	1.18237	0.892	0.852	1.32171904627831e-13
Noc2l	0.241435	1.18217	0.87	0.839	4.12511309922424e-17
Zbtb2	0.241409	1.18215	0.38	0.361	1
Ubqln1	0.241297	1.18205	0.911	0.884	7.60915754558295e-19
Bcat1	0.24104	1.18184	0.548	0.512	0.0149726
Rrn3	0.240898	1.18173	0.734	0.702	8.47630717077936e-07
Por	0.240764	1.18162	0.864	0.842	4.38220241450394e-14
Enoph1	0.240714	1.18158	0.554	0.513	0.0022206
Eif2b3	0.240677	1.18155	0.787	0.746	7.1122159282347e-11
Tbrg4	0.239841	1.18086	0.499	0.478	0.916034
Ppat	0.239807	1.18083	0.882	0.864	6.08622005026994e-15
Rbm38	0.239781	1.18081	0.507	0.473	0.709175
Smoc1	0.239755	1.18079	0.422	0.322	2.85515463048791e-11
Amd1	0.23946	1.18055	0.832	0.8	5.47271549979516e-11
Cdc14b	0.239189	1.18033	0.712	0.681	2.04958486882927e-06
Mthfd2	0.238303	1.1796	0.836	0.799	3.61821202491986e-13
Hook1	0.237826	1.17921	0.303	0.276	1
Tjp2	0.237458	1.17891	0.636	0.61	0.000709961
Msi2	0.234922	1.17684	0.916	0.907	1.05087632189721e-20
Sap30	0.234752	1.1767	0.926	0.915	4.53329166765635e-19
Thumpd1	0.234723	1.17668	0.878	0.861	5.98112649836034e-14
Grasp	0.234237	1.17628	0.503	0.466	0.0764188
Rtn1	0.233969	1.17607	0.493	0.459	0.13873
Ikzf5	0.233148	1.1754	0.778	0.748	3.65661776285659e-09
Cwc22	0.232672	1.17501	0.758	0.735	0.00252783
Wdr3	0.232668	1.17501	0.776	0.738	1.02734507779414e-07
Ssx2ip	0.232393	1.17478	0.559	0.527	0.0533523
Tbc1d16	0.232144	1.17458	0.745	0.72	1.19226686487678e-06
Rhou	0.231848	1.17434	0.569	0.525	0.00375836
Cfap298	0.231556	1.1741	0.712	0.69	1.26673683581013e-05
Nop58	0.231538	1.17409	0.989	0.988	2.58235897884019e-47
Utp23	0.230925	1.17359	0.662	0.626	0.000365088
Calm1	0.230849	1.17353	1	1	7.7561334883815e-69
Nhp2	0.230791	1.17348	0.983	0.979	2.68045008036645e-38
Snhg3	0.230403	1.17316	0.87	0.842	8.27274133915253e-13
Nadk2	0.230396	1.17316	0.688	0.658	1.11077476449998e-05
Gtpbp10	0.230112	1.17293	0.591	0.569	0.011568
AU020206	0.230015	1.17285	0.575	0.543	0.015296
Pus3	0.229138	1.17213	0.511	0.482	1
Smim15	0.228704	1.17178	0.861	0.823	2.0948658739342e-10
Kpna4	0.228576	1.17168	0.921	0.91	7.74967609407684e-19
Fam181b	0.228516	1.17163	0.537	0.468	4.36401229633856e-06
Zbtb11	0.227994	1.17121	0.543	0.53	1
Ss18	0.227696	1.17096	0.927	0.902	7.0260902691358e-21
Hnrnpdl	0.227577	1.17087	1	0.998	6.88509148748515e-71
Naa16	0.226924	1.17034	0.713	0.692	7.14574321005562e-05
Med30	0.226445	1.16995	0.949	0.929	3.14446984445911e-22
Nolc1	0.226418	1.16993	0.976	0.972	3.8577995453868e-31
Tcof1	0.226276	1.16981	0.954	0.948	1.67139369652601e-27
Riox1	0.226153	1.16971	0.463	0.43	0.706527
Pisd	0.226141	1.1697	0.406	0.384	1
AI506816	0.225346	1.16906	0.825	0.799	1.1999660468988e-08
Dck	0.225304	1.16902	0.776	0.737	7.68252150467929e-07
Fem1b	0.225183	1.16893	0.806	0.786	4.04243994713464e-08
Lmo4	0.224769	1.16859	0.976	0.966	2.24075323655544e-20
Casp2	0.224434	1.16832	0.671	0.638	0.00109137
Zfp703	0.224276	1.16819	0.591	0.531	1.8297260539397e-06
Ppip5k2	0.223939	1.16792	0.811	0.781	4.47214613485945e-08
Adi1	0.223514	1.16757	0.489	0.457	1
Trmt10a	0.223329	1.16742	0.713	0.673	7.35125725237192e-05
Tmtc3	0.223101	1.16724	0.5	0.457	0.570416
Otud4	0.223035	1.16719	0.686	0.664	0.000173458
Vcan	0.222744	1.16695	0.989	0.957	1.36874193699396e-52
Mertk	0.22259	1.16683	0.585	0.526	6.92854561731786e-05
Rassf8	0.222453	1.16672	0.453	0.425	1
Chd7	0.222298	1.16659	0.947	0.934	1.80408868174034e-21
Sdc3	0.222204	1.16651	0.478	0.443	0.351814
Slc7a1	0.22208	1.16641	0.306	0.279	1
Rangap1	0.221167	1.16568	0.951	0.917	1.58520251669556e-23
Pus1	0.221133	1.16565	0.566	0.531	0.0518219
Ide	0.22107	1.1656	0.568	0.546	1
Mfge8	0.220795	1.16538	0.733	0.704	8.51755838357452e-06
Gabpb1	0.21999	1.16473	0.822	0.797	1.77259241009917e-08
Rrp9	0.219903	1.16466	0.705	0.679	0.000426808
Gtf2e1	0.21989	1.16465	0.548	0.512	0.0676361
Iffo2	0.219778	1.16455	0.368	0.34	1
Zmat3	0.219664	1.16446	0.378	0.351	1
Ipmk	0.219521	1.16435	0.486	0.457	1
Trmt6	0.219417	1.16426	0.853	0.828	1.00284929805885e-11
Tpm3	0.219415	1.16426	0.996	0.994	8.30466838179025e-52
Nars	0.219147	1.16405	0.971	0.958	2.19220700914828e-26
Uhrf1	0.218954	1.16389	0.963	0.942	2.34946481457471e-18
Cdc42se1	0.218953	1.16389	0.677	0.656	0.00110294
C2cd5	0.218936	1.16387	0.605	0.575	0.0542166
Zfp800	0.21878	1.16375	0.441	0.412	1
Klhl11	0.218744	1.16372	0.421	0.396	1
Utp6	0.218597	1.1636	0.818	0.782	4.53685004294968e-09
Zbtb1	0.217764	1.16293	0.722	0.694	0.00145836
Ftsj3	0.217438	1.16267	0.87	0.846	2.50984253216542e-10
Spata6	0.217258	1.16252	0.508	0.476	0.330741
Ccdc25	0.217235	1.1625	0.876	0.849	6.31752969637716e-12
Polr3d	0.217087	1.16238	0.87	0.848	1.81685088703018e-14
Cebpz	0.217026	1.16233	0.976	0.967	5.30430778758505e-31
Fbrsl1	0.21701	1.16232	0.661	0.637	0.00257763
Btaf1	0.216936	1.16226	0.655	0.627	0.00018224
Tex9	0.216862	1.1622	0.785	0.758	6.80580634561655e-08
Nmd3	0.216707	1.16208	0.792	0.751	8.2462593241853e-09
Mapk1ip1l	0.216505	1.16192	0.96	0.947	3.96842496642187e-20
Ipo7	0.216269	1.16172	0.91	0.894	1.6738839418606e-14
Iars	0.215938	1.16146	0.836	0.806	1.41975529406605e-10
Ccne1	0.215817	1.16136	0.91	0.878	2.0595736921944e-14
Rrp36	0.215773	1.16133	0.591	0.566	0.199189
Fam53b	0.215703	1.16127	0.521	0.477	0.00533059
Aunip	0.214944	1.16066	0.53	0.505	1
Mettl14	0.21478	1.16053	0.589	0.549	0.00522946
Hspe1-rs1	0.214243	1.16009	0.628	0.595	0.0302191
Utp20	0.213895	1.15982	0.739	0.706	9.26666284265862e-06
Odc1	0.213889	1.15981	0.991	0.983	8.35844026749368e-38
Rsl24d1	0.213794	1.15973	0.957	0.936	3.36700705718286e-25
LTO1	0.213217	1.15927	0.463	0.446	1
Mpp6	0.213127	1.1592	0.96	0.944	2.54531011737755e-24
Xpot	0.212897	1.15901	0.718	0.685	4.00838829870453e-05
Pttg1	0.212764	1.15891	0.952	0.901	4.7600031180326e-14
Wdr46	0.212644	1.15881	0.749	0.711	4.64869891730286e-07
Prr5	0.212371	1.15859	0.264	0.238	1
Zbtb6	0.212333	1.15856	0.481	0.455	1
Slc15a4	0.212312	1.15854	0.313	0.287	1
Nr2c2ap	0.212232	1.15848	0.376	0.352	1
Trnt1	0.211755	1.1581	0.835	0.807	1.10065208968264e-08
Arid3a	0.211639	1.158	0.879	0.824	7.31912511457107e-13
Cenpw	0.211458	1.15786	0.97	0.944	8.55314820106075e-25
Peg12	0.211301	1.15773	0.59	0.555	0.0144986
Gart	0.211296	1.15773	0.856	0.828	2.43319413992023e-09
Gtpbp4	0.211148	1.15761	0.985	0.973	7.17121442058146e-32
Tomm70a	0.211024	1.15751	0.961	0.942	7.59701096651051e-22
Lyar	0.210843	1.15736	0.989	0.98	4.12091161638613e-35
Fam107b	0.210683	1.15724	0.562	0.527	0.0575693
Snhg20	0.210516	1.1571	0.49	0.472	1
Slc4a7	0.210479	1.15707	0.848	0.828	1.64627553469705e-07
Trmt10c	0.209836	1.15656	0.786	0.767	1.87212054909174e-07
Rnmt	0.209774	1.15651	0.857	0.828	7.65296957328713e-11
Tnks2	0.209603	1.15637	0.983	0.978	2.21588158593916e-33
Lrrc8d	0.209432	1.15623	0.416	0.387	1
Carnmt1	0.209192	1.15604	0.909	0.891	2.20303590955658e-13
Atp1b3	0.208384	1.15539	0.918	0.89	1.92364830081234e-14
Usp14	0.207877	1.15499	0.974	0.964	1.83506407204275e-25
Wdr36	0.207293	1.15452	0.77	0.755	1.27306690877318e-07
Tyw5	0.207132	1.15439	0.431	0.414	1
Sltm	0.206403	1.15381	0.977	0.972	1.15629223721081e-21
Fam91a1	0.206398	1.1538	0.694	0.669	0.0224144
Ankrd10	0.206159	1.15361	0.892	0.882	3.48967201451367e-12
Ddx54	0.20601	1.15349	0.874	0.844	4.85055458350472e-12
Pa2g4	0.205962	1.15346	0.991	0.989	2.18748169336592e-36
Myb	0.205892	1.1534	0.317	0.294	1
Nifk	0.205819	1.15334	0.913	0.902	2.14166229037966e-13
Myo10	0.205561	1.15313	0.903	0.874	1.29463820339287e-18
Ptcd2	0.205515	1.1531	0.743	0.72	0.000207445
Hnrnpu	0.2051	1.15277	1	1	1.01402585318759e-68
Prdm4	0.205055	1.15273	0.52	0.487	0.206438
Rab4a	0.204847	1.15256	0.644	0.624	0.00491856
Mycl	0.204786	1.15252	0.451	0.412	0.976928
Gtf3c4	0.204497	1.15228	0.754	0.709	3.67856236726193e-06
Socs4	0.204418	1.15222	0.691	0.671	0.00407772
Cdv3	0.204411	1.15222	0.999	0.998	1.52834675276944e-44
Wdr73	0.203773	1.15171	0.569	0.553	1
Cnbp	0.203048	1.15113	0.997	0.998	4.80767680809997e-59
Wdr12	0.203035	1.15112	0.832	0.804	1.6160412806918e-08
Clint1	0.202912	1.15102	0.978	0.973	3.0973631440433e-26
Nek3	0.2029	1.15101	0.427	0.403	1
Hpcal1	0.202626	1.15079	0.552	0.524	0.186631
Zfc3h1	0.2024	1.15061	0.648	0.611	0.31874
Nom1	0.201811	1.15014	0.83	0.801	1.40474637878793e-08
Smpd4	0.201613	1.14998	0.742	0.717	0.00494091
Rcl1	0.201466	1.14987	0.636	0.622	0.167177
Metap1	0.201064	1.14955	0.724	0.689	4.0078701697844e-05
Aggf1	0.200803	1.14934	0.875	0.854	1.72832983192805e-07
Sdad1	0.200738	1.14929	0.832	0.809	3.78739052490584e-09
Stk4	0.200737	1.14929	0.745	0.714	3.46906184886047e-06
Prpf38b	0.20068	1.14924	0.977	0.967	7.1519028290321e-22
Cpsf4	0.200524	1.14912	0.638	0.624	0.78986
Lpar1	0.200423	1.14904	0.997	0.987	3.21875915439754e-30
Prrx1	0.200405	1.14902	0.999	0.997	2.92236113853887e-30
Mcm7	0.200279	1.14892	0.99	0.99	5.99589356033359e-32
Ddx39	0.200261	1.14891	0.974	0.957	1.10394053758045e-25
Bag5	0.200228	1.14888	0.758	0.732	3.371001204056e-06
Smn1	0.199969	1.14867	0.957	0.939	4.21246063645734e-18
Nus1	0.199786	1.14853	0.836	0.817	5.36845735541883e-05
Surf6	0.199718	1.14847	0.655	0.628	0.00792052
Ppid	0.199687	1.14845	0.984	0.974	5.13547905085745e-30
Cip2a	0.199628	1.1484	0.716	0.671	0.000560137
Wipf1	0.199267	1.14811	0.59	0.566	0.133318
Gstcd	0.199117	1.148	0.429	0.412	1
Usp45	0.198759	1.14771	0.505	0.485	1
Rrp15	0.198722	1.14768	0.896	0.87	1.0475258159647e-11
Atp13a3	0.198531	1.14753	0.704	0.686	0.0106357
Herc4	0.198093	1.14718	0.568	0.546	1
Rrp1b	0.198016	1.14712	0.837	0.828	1.7996029950295e-06
Gspt1	0.197964	1.14708	0.995	0.994	2.73227865224569e-45
Pde12	0.1978	1.14695	0.55	0.539	1
Tpp2	0.197434	1.14666	0.902	0.885	2.31488674552393e-09
Pdxp	0.197223	1.14649	0.696	0.68	0.596457
Rif1	0.197124	1.14641	0.979	0.967	2.13754976180741e-19
Polr3g	0.19708	1.14638	0.442	0.427	1
Rras2	0.196539	1.14595	0.524	0.509	1
Pole2	0.196455	1.14588	0.601	0.583	1
Zfp367	0.196111	1.14561	0.357	0.329	1
Rrm2	0.196029	1.14554	0.983	0.975	2.118492852263e-22
Baz1a	0.195862	1.14541	0.822	0.794	3.82453798369405e-07
Gulp1	0.19558	1.14518	0.693	0.663	0.00470949
Prpf38a	0.195261	1.14493	0.952	0.938	6.15088377840477e-17
Azin1	0.19485	1.14461	0.885	0.865	9.15569918090846e-11
Tmem251	0.194685	1.14447	0.497	0.462	1
Utp15	0.194611	1.14442	0.747	0.729	0.000268081
Wdr76	0.194474	1.14431	0.674	0.649	0.0228258
Dcun1d4	0.194418	1.14426	0.538	0.521	1
Dhx38	0.194203	1.14409	0.838	0.811	8.86192629609217e-09
Ccdc117	0.1942	1.14409	0.516	0.499	1
Dnajc2	0.194194	1.14409	0.978	0.975	5.45889169951663e-26
Kpnb1	0.194113	1.14402	0.992	0.987	8.33304465813756e-29
Polr3a	0.194065	1.14398	0.446	0.423	1
Psat1	0.193729	1.14372	0.799	0.767	1.71967714831515e-06
Tfrc	0.193725	1.14371	0.738	0.716	0.00114389
Gabpa	0.192878	1.14304	0.701	0.669	0.0152618
Nat10	0.192691	1.14289	0.525	0.49	0.43924
Aatf	0.192645	1.14286	0.671	0.644	0.00606932
Zfp180	0.192611	1.14283	0.485	0.47	1
Trub2	0.192507	1.14275	0.604	0.587	1
Jam3	0.192158	1.14247	0.771	0.748	9.13447341598737e-05
Cluh	0.192042	1.14238	0.511	0.498	1
Blzf1	0.191337	1.14182	0.429	0.415	1
Mtap	0.190932	1.1415	0.926	0.917	3.12988413717988e-11
Smndc1	0.190842	1.14143	0.933	0.918	5.75969926092728e-15
Smarca2	0.190686	1.14131	0.772	0.736	0.000129557
Ddx11	0.190665	1.14129	0.539	0.528	1
Camk2g	0.190573	1.14122	0.628	0.599	0.116287
Trmt11	0.189963	1.14073	0.594	0.571	1
Epb41l4aos	0.189779	1.14059	0.804	0.784	0.000274913
Lig4	0.189697	1.14052	0.427	0.404	1
Parl	0.189652	1.14049	0.882	0.873	2.86817044487609e-09
Caprin1	0.189632	1.14047	1	0.999	2.7153124669592e-44
Atic	0.189596	1.14044	0.894	0.873	5.27522208770616e-11
Asxl3	0.189434	1.14032	0.796	0.772	5.77889247823367e-05
Sh2b2	0.189263	1.14018	0.353	0.328	1
Ddx18	0.189137	1.14008	0.979	0.973	4.83892771685168e-24
Bard1	0.18868	1.13972	0.452	0.431	1
Pcgf6	0.1885	1.13958	0.767	0.746	0.000439276
Hus1	0.187785	1.13901	0.52	0.508	1
Lgalsl	0.187762	1.139	0.499	0.472	1
Zbtb10	0.187695	1.13894	0.55	0.536	1
Fbln1	0.187643	1.1389	0.969	0.945	2.53734506746797e-16
Nol9	0.187598	1.13887	0.66	0.637	0.260925
Zc3h15	0.187431	1.13873	0.999	0.996	5.57219548750616e-46
Ybx3	0.187349	1.13867	0.946	0.958	3.36162456413677e-19
Nvl	0.186836	1.13826	0.866	0.837	1.96646918263688e-06
Prpf4	0.18673	1.13818	0.889	0.877	6.18605930747932e-09
Lrpprc	0.186711	1.13817	0.816	0.793	4.69260787328369e-05
Sox9	0.186677	1.13814	0.947	0.811	4.72774840361631e-32
Cactin	0.186661	1.13813	0.583	0.57	1
Krr1	0.186626	1.1381	0.816	0.794	2.54507651448692e-06
Zbed4	0.18648	1.13798	0.647	0.646	1
Nif3l1	0.186476	1.13798	0.66	0.639	0.351546
Rpf2	0.186353	1.13788	0.817	0.798	1.31707126634914e-06
Nasp	0.186219	1.13778	1	1	3.64881401424192e-73
Heatr1	0.186156	1.13773	0.666	0.625	0.00280049
Got1	0.185791	1.13744	0.726	0.699	0.00424244
Pwp1	0.185745	1.1374	0.855	0.829	8.78561009951168e-09
Ppp1r8	0.185481	1.1372	0.805	0.792	8.29833582571443e-07
Srm	0.185418	1.13715	0.889	0.87	1.39344708224439e-11
Hspa4	0.185261	1.13702	0.997	0.995	1.15458556954846e-36
Zfp65	0.185244	1.13701	0.417	0.398	1
Shmt1	0.185199	1.13697	0.701	0.672	0.0067532
Eif2s2	0.185171	1.13695	1	1	4.33929095638726e-53
Dlgap5	0.184977	1.1368	0.855	0.802	8.68116561706481e-09
Cacybp	0.184942	1.13677	0.999	0.997	3.713395339801e-43
Dcaf17	0.184823	1.13668	0.583	0.572	1
Arpc1b	0.184669	1.13656	0.692	0.654	0.000204221
Parn	0.184652	1.13654	0.564	0.541	1
Abcf2	0.18456	1.13647	0.897	0.879	5.8368954388621e-11
Srsf2	0.184377	1.13633	1	0.998	3.33479358512485e-44
Gcfc2	0.184238	1.13622	0.522	0.501	1
Bcap29	0.184232	1.13621	0.558	0.547	1
Apex1	0.183936	1.13598	0.991	0.994	2.73437056901822e-35
Dtl	0.183571	1.13569	0.894	0.88	6.17147276574881e-06
Yae1d1	0.183565	1.13569	0.903	0.892	4.19691655072294e-07
Exoc1	0.183314	1.13549	0.608	0.592	1
Pdcd11	0.183268	1.13545	0.853	0.844	1.18891907686699e-08
Eif2s1	0.183178	1.13538	0.99	0.987	5.27553438614076e-31
Tcerg1	0.182845	1.13512	0.984	0.976	3.20853817805414e-25
Hnrnpab	0.182673	1.13498	1	1	2.53729785166817e-73
Mad2l1	0.182633	1.13495	0.867	0.826	8.98356327026993e-07

## Sheet: cluster P1 
Wilcoxon rank sum test (Seurat's function FindAllMarkers())
gene	avg_log2FC	Fold enrichment	% cells in cluster	% in other clusters	p_val_adj
Msx1	0.755868	1.68865	0.865	0.481	1.03604606101137e-146
Pax1	4.99524	31.8946	0.548	0.058	0
Hoxb5	3.17515	9.03268	0.593	0.121	0
Msx2	2.65884	6.31526	0.653	0.236	5.14065741153507e-264
Alx4	2.53881	5.8111	0.864	0.26	0
Hoxb6	2.95113	7.73355	0.515	0.097	0
Runx2	2.81236	7.02433	0.421	0.111	2.99035758337736e-200
Hoxb3	2.56215	5.90589	0.813	0.217	0
Rspo4	2.47177	5.54725	0.703	0.224	0
Irx5	2.17841	4.52656	0.82	0.251	0
Irx3	2.11501	4.33192	0.919	0.322	0
Hoxb5os	3.06126	8.34704	0.339	0.047	3.06930391541546e-277
Hotairm1	2.8453	7.18658	0.438	0.102	2.47277356400154e-239
Hoxc5	2.48654	5.60432	0.393	0.087	1.59677253778888e-213
Hoxb4	2.24778	4.74951	0.648	0.172	0
Hoxc4	2.22012	4.65933	0.663	0.184	0
Dock10	2.20741	4.61846	0.574	0.196	1.79101849909401e-217
Jaml	2.1665	4.48932	0.464	0.174	6.41726507692092e-141
Ntng1	2.08351	4.23839	0.366	0.11	3.11228254411163e-133
Gria2	2.08144	4.23228	0.413	0.13	8.88034578613949e-147
Hoxa2	2.00703	4.01953	0.357	0.104	2.01964462748276e-133
Hoxb2	1.98586	3.96099	0.666	0.257	3.41884368317236e-233
Nbl1	1.96959	3.91656	0.416	0.146	1.87544538912032e-126
Plxna2	1.95512	3.87749	0.395	0.156	1.65439012431558e-96
Fap	1.90979	3.75755	0.266	0.06	1.33183449644505e-125
Hoxa4	1.90178	3.73674	0.273	0.097	3.80955574267529e-72
Prdm6	1.88369	3.69017	0.298	0.095	2.37434173969624e-93
Crnde	1.85779	3.62453	0.255	0.067	1.82812697024851e-101
Alx3	1.84564	3.59413	0.585	0.225	6.40527495011229e-178
Pkdcc	1.80731	3.49989	0.998	0.703	0
Rspo1	1.77463	3.4215	0.318	0.082	2.4388258688164e-131
Rarb	1.73546	3.32985	0.574	0.181	5.0849161842416e-210
Cdh6	1.70978	3.2711	0.548	0.212	1.87230217065301e-155
Dkk2	1.7004	3.2499	0.323	0.122	5.11803420929287e-79
Hoxc6	1.69573	3.2394	0.838	0.34	5.28027725004957e-299
Comtd1	1.6598	3.15973	0.625	0.249	3.64555750961494e-184
Optn	1.65064	3.13972	0.302	0.182	2.78902307602934e-26
Camk2n1	1.63302	3.10161	0.35	0.149	3.63240589080003e-70
Tbx2	1.63177	3.09892	0.561	0.217	1.10448984698417e-158
Tmem59l	1.57962	2.9889	0.377	0.159	1.29261429164153e-78
Angpt1	1.57149	2.97212	0.289	0.121	8.48703985980355e-55
Lhfp	1.56805	2.96504	0.977	0.626	0
Rapgef5	1.55054	2.92927	0.287	0.107	9.40296956807568e-68
Sv2a	1.53662	2.90114	0.318	0.119	7.23704351707818e-75
Pth1r	1.52721	2.88229	0.938	0.552	0
Cdo1	1.51744	2.86283	0.977	0.744	0
Nqo1	1.50634	2.84089	0.354	0.161	1.88590072990586e-62
Sncaip	1.48082	2.79108	0.385	0.166	4.52061285863572e-76
Gsc	1.44435	2.72141	0.575	0.313	4.21157337401558e-95
Slc6a17	1.44041	2.71399	0.303	0.121	1.24811941544314e-63
Mpzl2	1.41574	2.66797	0.394	0.152	8.5223731176183e-92
Kctd12	1.39984	2.63872	0.771	0.518	2.30180168724362e-132
Cadm2	1.3887	2.61843	0.329	0.124	6.26008438867469e-76
Fhod3	1.38708	2.61548	0.441	0.191	1.96957116754807e-89
Id4	1.36704	2.57941	0.323	0.15	5.48195368107166e-50
Dpep1	1.34526	2.54076	0.28	0.112	1.32927861579088e-55
Rnf150	1.30737	2.4749	0.573	0.31	5.27626217560091e-92
Hoxb8	1.30453	2.47004	0.292	0.111	5.72631568819632e-64
Tgfb2	1.28428	2.43561	0.869	0.548	1.16047036640945e-173
Arl4c	1.28055	2.42931	0.57	0.321	1.63058823295505e-80
Alx1	1.26449	2.40242	0.367	0.171	1.51018695174917e-59
Emx2	1.22984	2.34541	0.355	0.135	5.48587032773247e-82
Crlf1	1.22052	2.33031	0.853	0.511	4.47160797864133e-172
Hoxa5	1.20119	2.29929	0.661	0.488	3.09730692762832e-54
Fndc5	1.15886	2.23281	0.313	0.136	1.92105144197437e-52
Cdon	1.13834	2.20127	0.889	0.567	2.05227122536284e-175
Slit2	1.13562	2.19713	0.551	0.354	2.32046489694611e-52
Parvb	1.12892	2.18694	0.581	0.338	1.70690109888548e-72
Efnb2	1.11967	2.17298	0.902	0.63	4.30136401341968e-143
Zfhx4	1.11335	2.16347	0.996	0.929	1.85711804184645e-262
Meis2	1.11057	2.15931	0.988	0.724	5.47578020940133e-232
Rspo2	1.10515	2.15122	0.396	0.171	3.46145559744464e-71
Foxp1	1.10495	2.15091	0.749	0.537	5.97681214582216e-79
Pou2f2	1.0977	2.14013	0.299	0.183	3.63463233314269e-21
Angptl1	1.09485	2.1359	0.371	0.179	3.49738250773513e-52
Fcgrt	1.09252	2.13247	0.283	0.127	2.44766954052926e-43
Tle2	1.08437	2.12044	0.302	0.139	2.90343288172499e-43
Tmem26	1.08228	2.11738	0.299	0.159	2.03861649989815e-30
Id2	1.07583	2.10793	0.992	0.905	3.99659208276419e-227
Pbx1	1.06097	2.08634	0.996	0.973	5.48278893437419e-237
Zfhx3	1.04987	2.07034	0.993	0.951	1.1455309856541e-240
Efna5	1.04711	2.06639	0.73	0.481	3.57882354699026e-95
Cyth3	1.04056	2.05703	0.874	0.752	1.37979983687699e-109
Crip1	1.03453	2.04844	0.564	0.319	2.82456299536163e-63
Igdcc4	1.02949	2.0413	0.397	0.221	1.34403994184389e-40
Adgre5	1.01802	2.02514	0.379	0.203	6.29122660190956e-42
Klf4	1.01326	2.01847	0.674	0.473	1.31499976418989e-61
Ackr3	1.01116	2.01553	0.254	0.101	3.92978087186783e-48
Mpped2	1.00569	2.0079	0.928	0.774	1.62969378653936e-156
Lhx9	1.00488	2.00677	0.987	0.783	8.34854236972496e-203
Klhl29	1.00335	2.00465	0.257	0.136	1.42075857420629e-24
Id1	0.997294	1.99625	0.986	0.948	4.71841818742284e-184
Ror1	0.985914	1.98057	0.465	0.226	7.42809930265821e-65
Samd4	0.985407	1.97987	0.608	0.35	2.13649007145238e-73
Zim1	0.985199	1.97959	0.455	0.24	3.88244791463623e-55
Ahnak	0.966185	1.95367	0.816	0.564	1.1362193817586e-97
Mme	0.96479	1.95178	0.663	0.365	3.14639137050686e-91
Rusc1	0.954576	1.93801	0.305	0.166	7.84766888985708e-29
Tcf15	0.947247	1.92819	0.659	0.396	5.63652212232385e-76
Efna3	0.938998	1.9172	0.318	0.162	5.90063024960013e-36
Skap2	0.937876	1.91571	0.503	0.314	3.93769841745392e-43
Epha5	0.937293	1.91493	0.446	0.268	4.83164486652915e-39
Lamb2	0.937285	1.91492	0.302	0.16	3.4181650053906e-30
Meis1	0.936049	1.91328	0.918	0.591	2.83252007376756e-157
Hbegf	0.935033	1.91193	0.277	0.15	6.55763342767592e-25
Wif1	0.934473	1.91119	0.43	0.263	5.73777586907567e-34
Fos	0.92599	1.89999	0.892	0.804	7.23531067756782e-90
Alcam	0.919674	1.89169	0.578	0.334	4.06646779386394e-62
Slc8a1	0.898646	1.86432	0.511	0.338	5.64882918607038e-35
S1pr3	0.895812	1.86066	0.853	0.621	1.37979150502853e-104
Nkd1	0.894761	1.8593	0.756	0.578	1.0514778187079e-61
Wfdc2	0.891729	1.8554	0.65	0.424	9.3220510821726e-58
Adamts9	0.880424	1.84092	0.291	0.145	2.43509749232031e-33
Plk2	0.849735	1.80217	0.532	0.356	4.47067903741517e-36
Ptpn13	0.838996	1.7888	0.545	0.371	1.4948031352919e-36
Lsr	0.834716	1.78351	0.413	0.237	1.16980269351471e-34
Zdhhc2	0.828963	1.77641	0.254	0.148	3.48862151939554e-17
Dach1	0.82713	1.77415	0.8	0.569	1.56872881324588e-78
Syne1	0.826817	1.77377	0.46	0.285	2.92410985078758e-35
Ablim1	0.819703	1.76504	0.3	0.188	9.84361478470379e-17
Krtcap3	0.816059	1.76059	0.323	0.185	2.07060355933205e-24
Lmf1	0.813484	1.75745	0.385	0.225	1.43698111162412e-30
Sorl1	0.811695	1.75527	0.391	0.234	4.48196775720321e-28
Emilin2	0.808814	1.75177	0.589	0.395	7.66181524981092e-40
Sox6	0.808554	1.75146	0.454	0.259	8.94754490542012e-43
Plgrkt	0.807287	1.74992	0.651	0.436	1.38510626060828e-53
Egr1	0.80648	1.74894	0.684	0.518	3.08214376704941e-43
Igdcc3	0.80295	1.74467	0.988	0.957	2.12229523554589e-200
Bdnf	0.796536	1.73693	0.315	0.214	5.53677649294441e-11
Fam174b	0.784544	1.72255	0.278	0.172	7.76368682414813e-15
Svil	0.778043	1.7148	0.707	0.56	1.51142863953249e-37
Col1a1	0.777117	1.7137	0.86	0.688	2.46515837415161e-73
Zfp503	0.775025	1.71122	0.845	0.58	8.93121323825684e-91
Dpysl3	0.772521	1.70825	0.499	0.331	1.4270634675393e-30
Lhfpl2	0.7679	1.70279	0.771	0.576	7.13542304131889e-60
Ankrd12	0.761729	1.69552	0.781	0.65	1.00569022542172e-51
Tppp3	0.75573	1.68849	0.298	0.18	2.29735764638475e-18
Col1a2	0.748588	1.68015	0.993	0.913	4.85913806586539e-150
C1qtnf6	0.745372	1.67641	0.442	0.297	1.9151678629297e-23
Igfbp2	0.741036	1.67138	0.816	0.658	2.30188855815883e-57
Ptges	0.722162	1.64965	0.287	0.178	3.06978930755429e-15
Cd47	0.721963	1.64943	0.678	0.522	1.4077707480781e-38
Gas1	0.717842	1.64472	0.998	0.926	1.19641245920963e-135
Cadm4	0.717181	1.64397	0.355	0.216	9.22060259880155e-22
Fzd1	0.714101	1.64046	0.625	0.457	2.39177797772254e-37
Prrx2	0.709052	1.63473	0.992	0.966	2.62213584149217e-160
Fzd10os	0.707028	1.63244	0.305	0.197	9.10187376977096e-14
Klf2	0.703692	1.62867	0.53	0.38	1.53821748043809e-25
Sfrp1	0.702957	1.62784	0.889	0.644	2.74378050278339e-86
Celf4	0.68929	1.61249	0.438	0.275	5.53348503596136e-26
Id3	0.688556	1.61167	0.975	0.917	2.79222081454328e-112
Abtb2	0.687814	1.61084	0.295	0.181	3.1268616706568e-16
Cyfip2	0.681035	1.60329	0.491	0.375	8.01771391768606e-17
Twist1	0.679848	1.60197	0.997	0.991	1.39544674416055e-110
Hoxa3	0.674423	1.59596	0.461	0.318	8.03569092916778e-22
Crabp1	0.673557	1.595	0.998	0.973	2.97735591172443e-142
Tbx3	0.671451	1.59267	0.814	0.493	3.1818127219579e-91
Hoxb7	0.665587	1.58621	0.268	0.164	3.76904917267585e-14
Hoxa7	0.664377	1.58488	0.802	0.697	2.26907179046518e-44
BC052040	0.662743	1.58309	0.397	0.264	5.86836976318042e-19
Epha7	0.659655	1.5797	0.799	0.576	9.11657808649892e-66
Dab2	0.655093	1.57472	0.588	0.377	1.15918230305209e-41
Creb5	0.646888	1.56579	0.307	0.153	4.24532568085686e-35
Mmp16	0.644937	1.56367	0.655	0.505	6.21140658667112e-27
Rdh10	0.63839	1.55659	0.319	0.213	2.83763448685687e-12
Rac3	0.63203	1.54974	0.589	0.426	2.44094759336775e-28
Rflnb	0.630642	1.54825	0.841	0.701	1.19114846588422e-54
Anxa7	0.630551	1.54816	0.411	0.29	4.91754250501191e-16
Etl4	0.629049	1.54655	0.255	0.173	4.75027860593649e-08
Fosb	0.628564	1.54603	0.848	0.756	1.37980472598792e-43
Lgals1	0.627467	1.54485	1	0.992	4.62475414071809e-161
Gxylt2	0.627171	1.54453	0.406	0.28	2.9505991572753e-16
Gpr45	0.624802	1.542	0.354	0.235	4.99826209035336e-15
Gpx3	0.619556	1.5364	0.36	0.241	9.11112792555249e-15
Snai2	0.614385	1.5309	0.638	0.444	6.01889961050662e-35
Timp2	0.612193	1.52858	0.914	0.798	6.28276326196724e-76
Ninj1	0.609482	1.52571	0.369	0.249	1.28972188059943e-15
Marveld1	0.609404	1.52563	0.477	0.337	1.40524742513244e-19
Srgap3	0.607419	1.52353	0.283	0.166	7.41211170688758e-18
Sertad1	0.603402	1.5193	0.476	0.332	3.40087305715528e-19
Pdgfrl	0.602373	1.51821	0.253	0.158	5.26363623115933e-12
Crabp2	0.594768	1.51023	1	0.998	2.48607512815839e-226
Pbx3	0.590694	1.50597	0.943	0.82	3.01125278290715e-83
Msrb3	0.588409	1.50359	0.304	0.211	3.63603116317236e-09
Fbn1	0.586956	1.50207	0.491	0.336	5.29250463077607e-21
Emp3	0.582686	1.49764	0.426	0.307	2.5685366711302e-13
Igf1	0.582094	1.49702	0.429	0.321	6.62383097384376e-12
Rcn3	0.578916	1.49373	0.928	0.839	8.41162836448906e-68
Ebf2	0.578229	1.49302	0.361	0.223	3.80240715382774e-21
Cib2	0.578162	1.49295	0.405	0.291	2.98010561903232e-12
Atoh8	0.569123	1.48362	0.411	0.291	1.00203055254988e-14
Osbpl6	0.5608	1.47509	0.499	0.36	4.35288958839979e-19
Nes	0.558835	1.47308	0.755	0.604	6.38755021269174e-34
Nfatc4	0.557825	1.47205	0.93	0.832	1.50724510535927e-69
Tgfbi	0.557802	1.47202	0.423	0.311	1.57664427123761e-12
Col3a1	0.557592	1.47181	0.991	0.939	1.10170781951365e-102
Fbln5	0.554491	1.46865	0.309	0.2	1.77555609371454e-12
Smarcd3	0.554146	1.4683	0.504	0.364	9.03498325451426e-19
Peg3	0.553137	1.46727	1	0.999	4.1906393323939e-163
Col27a1	0.549877	1.46396	0.574	0.447	2.23121564272695e-19
Apcdd1	0.547031	1.46108	0.37	0.284	6.8577850423882e-07
Nr2f1	0.538768	1.45273	0.842	0.562	1.7478611026693e-88
Pfn2	0.53811	1.45207	0.793	0.675	6.35990296236495e-37
Eya4	0.534048	1.44799	0.589	0.427	5.00560659901305e-24
Sdc2	0.530497	1.44443	0.627	0.489	5.74406716115948e-19
Macrod2	0.529236	1.44317	0.43	0.296	1.46545518858492e-15
Itgb5	0.526145	1.44008	0.794	0.673	4.3558450672666e-36
Scube3	0.525505	1.43944	0.681	0.494	1.49725791157047e-30
Wdr86	0.522861	1.4368	0.408	0.302	2.90786535095394e-10
Fgfr2	0.522472	1.43641	0.575	0.388	2.14252404879929e-27
B3galnt1	0.519201	1.43316	0.26	0.186	1.67024074386586e-05
Tle5	0.516947	1.43092	0.995	0.978	5.02904037887051e-124
Spsb1	0.510057	1.42411	0.533	0.41	8.67926807248008e-15
Mdfic	0.508077	1.42215	0.292	0.2	3.72605985612473e-08
Sord	0.505224	1.41934	0.257	0.186	6.97025635331679e-05
Adamts1	0.501381	1.41557	0.475	0.428	0.919315
Map2	0.498196	1.41245	0.51	0.372	3.63735220176851e-17
Ednra	0.497831	1.41209	0.848	0.705	5.95358826307186e-42
Eva1a	0.496764	1.41104	0.288	0.208	8.72805596142732e-06
Epb41l3	0.496397	1.41069	0.638	0.5	3.46339819502464e-21
Mpv17l2	0.49604	1.41034	0.429	0.324	8.35516686180424e-10
Ifi30	0.489883	1.40433	0.458	0.327	1.66236315847382e-14
Gng8	0.487247	1.40177	0.357	0.274	9.62188940813052e-06
Kcp	0.483655	1.39828	0.354	0.276	7.03453529388039e-05
Notch2	0.482819	1.39747	0.697	0.595	2.01416995735534e-14
Smad6	0.482487	1.39715	0.443	0.344	1.15367970729676e-09
Bcl9l	0.479782	1.39453	0.705	0.584	9.76684516544848e-24
Fam171b	0.479503	1.39426	0.578	0.477	6.27211142401038e-12
Ifitm3	0.474879	1.3898	0.582	0.449	9.77798372665183e-16
Akr7a5	0.472127	1.38715	0.887	0.812	6.57367364457723e-39
Bmp7	0.472124	1.38715	0.606	0.47	6.01580096699505e-18
Bcas3	0.47157	1.38662	0.397	0.288	3.39499150067214e-10
Irf2bpl	0.469413	1.38455	0.736	0.612	9.82768236172259e-25
Abhd11	0.467596	1.3828	0.345	0.252	3.26852545462434e-07
Zfp931	0.467442	1.38266	0.455	0.354	1.47301428466487e-08
Tango2	0.466778	1.38202	0.285	0.203	4.43561606309937e-06
Chd3	0.466618	1.38187	0.978	0.932	4.00258035671291e-73
Fig4	0.466333	1.38159	0.286	0.207	9.01449730521291e-06
Sertad3	0.46478	1.38011	0.482	0.378	4.06816701721122e-10
Peg10	0.463675	1.37905	0.995	0.965	4.67719591659426e-87
Bcl11b	0.463027	1.37843	0.737	0.6	6.09096069408048e-26
Mfap4	0.462358	1.37779	0.993	0.961	5.88888345867682e-81
Cacna1g	0.461792	1.37725	0.692	0.562	7.95103959710912e-22
Serpinf1	0.453703	1.36955	0.87	0.804	1.49908410109028e-28
Lef1	0.450456	1.36647	0.875	0.746	5.79571205522134e-38
Glrb	0.450444	1.36646	0.35	0.247	8.47560084051207e-09
Lmx1b	0.444594	1.36093	0.703	0.589	1.95858930784876e-13
Eea1	0.444318	1.36067	0.551	0.441	5.51845762343167e-11
Foxp4	0.443631	1.36002	0.804	0.61	6.85812176967819e-41
Smad7	0.440855	1.35741	0.941	0.874	1.35233738505748e-38
Plcl2	0.439685	1.35631	0.481	0.379	1.5013116871056e-09
Supt3	0.439051	1.35571	0.646	0.535	9.2036646123972e-14
Cbx4	0.437633	1.35438	0.373	0.275	2.08109301304502e-08
Cacna2d1	0.436389	1.35321	0.442	0.35	7.00025332331976e-06
Dusp1	0.431437	1.34858	0.65	0.531	8.29823185085469e-14
Cox6b2	0.430488	1.34769	0.534	0.417	1.91429195277454e-11
Eif4ebp1	0.429348	1.34662	0.935	0.875	6.17414367803335e-45
Camk1	0.429109	1.3464	0.626	0.5	1.14033653612627e-14
Cyp27a1	0.429035	1.34633	0.26	0.19	0.000720715
C1qtnf4	0.427102	1.34453	0.313	0.24	0.000399634
Hk1	0.426221	1.34371	0.491	0.394	2.47474185495226e-08
Disp1	0.426187	1.34368	0.504	0.387	3.27569361354646e-10
Lgr4	0.426042	1.34354	0.491	0.384	5.92963315031015e-10
Plod2	0.424065	1.3417	0.757	0.648	5.36971500475932e-21
Ccl27a	0.422967	1.34068	0.451	0.352	1.32397463077292e-07
Rev3l	0.42093	1.33879	0.813	0.738	1.46808136465511e-22
Atrnl1	0.416486	1.33467	0.405	0.303	4.58242537922151e-08
Eif4e3	0.41341	1.33183	0.513	0.403	5.16717617542154e-09
Ttl	0.409421	1.32815	0.579	0.482	2.62840615482713e-08
Sfxn1	0.409067	1.32783	0.954	0.901	8.52354876404667e-44
Eva1b	0.407264	1.32617	0.986	0.959	7.89099904032329e-63
Arid5b	0.407014	1.32594	0.902	0.816	1.26026640717012e-28
Dgkz	0.403524	1.32274	0.71	0.611	1.54191049124871e-17
Msantd3	0.402832	1.3221	0.771	0.621	2.96237264031606e-24
Ccn1	0.40194	1.32128	0.858	0.784	1.71725226977609e-22
Usp29	0.400818	1.32026	0.897	0.798	3.47922625865183e-38
Mpp2	0.400535	1.32	0.354	0.275	0.000171387
Ldb2	0.399172	1.31875	0.629	0.506	1.14598039362911e-14
Dnm3	0.398913	1.31851	0.552	0.422	9.01921075099739e-12
Degs1	0.398426	1.31807	0.625	0.526	9.64445246123426e-08
Limk2	0.397339	1.31708	0.354	0.269	1.85570431297283e-05
Ikzf4	0.394525	1.31451	0.291	0.213	7.62368347233289e-05
Fbxl7	0.390383	1.31074	0.8	0.684	3.77967191699187e-23
Tubb2a	0.389603	1.31003	0.372	0.292	0.000210664
Plcb3	0.387172	1.30783	0.462	0.38	7.55361530585623e-06
Gli2	0.386605	1.30731	0.638	0.539	1.68742987655401e-11
Letmd1	0.385347	1.30617	0.367	0.277	5.19846632849659e-06
Synpo	0.385222	1.30606	0.707	0.532	4.41192177520861e-25
Tmem42	0.384485	1.30539	0.269	0.2	0.00230899
Fstl1	0.383725	1.30471	0.969	0.947	2.65335947023001e-33
Mogat2	0.383689	1.30467	0.648	0.517	1.03274489759994e-13
Gse1	0.383335	1.30435	0.558	0.471	2.07912867646537e-06
Ppp1r14a	0.383324	1.30434	0.277	0.193	1.42733153878082e-06
Cacna1c	0.382158	1.30329	0.387	0.302	4.27879591125872e-05
Ptn	0.379755	1.30112	0.999	0.998	1.37667977109883e-73
Mif4gd	0.379344	1.30075	0.294	0.231	0.0168366
Scn2b	0.379295	1.30071	0.374	0.291	0.000117912
Ext2	0.378677	1.30015	0.657	0.549	1.54196414229126e-12
Tmem121	0.378257	1.29977	0.579	0.449	9.82847371733625e-13
Fam126a	0.377363	1.29897	0.427	0.347	9.75752597483483e-05
P4ha2	0.377315	1.29892	0.465	0.355	1.61226415789312e-08
Rhobtb1	0.375373	1.29718	0.309	0.239	0.00260393
Mmp11	0.374763	1.29663	0.372	0.281	2.60494874929575e-05
Dipk1b	0.372091	1.29423	0.658	0.536	6.80465539611453e-14
Stx18	0.37136	1.29357	0.721	0.612	1.22035185521685e-15
Slc2a4	0.369548	1.29195	0.294	0.237	0.211028
Tubb6	0.368966	1.29143	0.255	0.196	0.038183
Ltbr	0.368266	1.2908	0.5	0.385	5.96089254970022e-09
Kyat3	0.367649	1.29025	0.263	0.194	0.00215485
Zcchc24	0.361731	1.28497	0.528	0.415	1.54917542589915e-09
Clock	0.360337	1.28373	0.666	0.564	7.32419422406607e-10
Zadh2	0.360211	1.28361	0.646	0.523	5.30301392730675e-12
Pdlim7	0.35998	1.28341	0.945	0.896	3.955923000698e-34
Sdr39u1	0.359911	1.28335	0.405	0.325	0.00104757
Snhg18	0.3595	1.28298	0.782	0.681	2.1677740482681e-13
Fhl3	0.359267	1.28277	0.28	0.225	0.371615
Bmp4	0.357573	1.28127	0.797	0.637	2.20292372422734e-26
Speg	0.356899	1.28067	0.471	0.342	1.31439238813801e-11
Mir100hg	0.355809	1.2797	0.878	0.748	3.67334660250159e-30
Iglon5	0.355555	1.27948	0.357	0.262	1.83654813410047e-06
Gyg	0.355181	1.27915	0.689	0.617	4.96391619542595e-08
Slc9a3r2	0.352515	1.27678	0.588	0.477	2.30121532469257e-10
B3glct	0.351827	1.27618	0.724	0.65	1.61686604244719e-09
Draxin	0.351484	1.27587	0.254	0.2	0.412912
Ethe1	0.351182	1.27561	0.724	0.615	3.33845217975271e-12
Micos10	0.351133	1.27556	0.999	0.996	9.58387843087883e-95
Scarf2	0.34848	1.27322	0.762	0.651	4.13487852518435e-15
Casd1	0.348477	1.27322	0.959	0.917	2.35678491573919e-38
Nfib	0.347937	1.27274	0.78	0.693	2.37770683656106e-17
Hmga2	0.345078	1.27022	1	1	4.43412463677961e-42
Rab30	0.343601	1.26892	0.334	0.25	0.000127745
Tm7sf2	0.343295	1.26865	0.31	0.243	0.0146655
Smim8	0.341853	1.26738	0.665	0.552	1.6913805212256e-09
Ncam1	0.341169	1.26678	0.646	0.547	1.67558604554304e-09
Noct	0.340681	1.26635	0.456	0.376	0.000629522
Apoe	0.339916	1.26568	0.447	0.355	0.000178126
Nr4a2	0.337771	1.2638	0.34	0.274	0.0330204
Stra6	0.336748	1.26291	0.54	0.426	4.46916539225065e-09
Axin2	0.335657	1.26195	0.696	0.593	3.91177135111998e-07
Inafm1	0.334891	1.26128	0.267	0.209	0.24262
Oxct1	0.331844	1.25862	0.962	0.919	6.93658204272249e-33
Adk	0.331562	1.25838	0.944	0.899	3.27469021619645e-26
Nudt8	0.330774	1.25769	0.5	0.401	9.84800194008659e-06
Gpc1	0.330534	1.25748	0.771	0.681	3.38559609083406e-12
Pold4	0.330121	1.25712	0.311	0.237	0.00186519
Nudt22	0.329146	1.25627	0.456	0.374	0.000346355
Pcolce	0.328899	1.25605	0.846	0.768	9.47160001786505e-15
Lzts2	0.326579	1.25404	0.874	0.811	1.77394664267019e-20
Avpi1	0.324888	1.25257	0.568	0.469	3.13939176738932e-07
Srd5a3	0.323241	1.25114	0.333	0.262	0.0115205
Ubtd1	0.322778	1.25074	0.284	0.214	0.00244229
Hexb	0.32261	1.25059	0.292	0.22	0.00449299
Slc16a3	0.322053	1.25011	0.571	0.479	1.1167992079878e-05
Mrps18a	0.320834	1.24905	0.97	0.937	4.68786011251128e-36
Tcim	0.32058	1.24883	0.348	0.281	0.242735
Ncoa1	0.32012	1.24843	0.293	0.218	0.000726365
Col26a1	0.319543	1.24794	0.953	0.893	2.81130292279655e-27
Prrx1	0.318461	1.247	0.999	0.997	9.77488552234873e-52
Hadh	0.318262	1.24683	0.952	0.903	2.75442278504775e-32
Fam102b	0.314874	1.2439	0.377	0.306	0.0264439
Jund	0.312801	1.24212	0.999	0.998	1.4398005667668e-65
Fbxo17	0.312256	1.24165	0.352	0.279	0.00680446
Lhx2	0.311338	1.24086	0.791	0.603	3.17878949752825e-30
Fuom	0.309927	1.23964	0.424	0.336	0.00102518
Tnfaip6	0.309384	1.23918	0.773	0.701	4.77938725768849e-09
Arl4a	0.307629	1.23767	0.558	0.483	0.0118195
Tmem119	0.307099	1.23722	0.857	0.783	7.58620998200268e-17
Phlda3	0.30708	1.2372	0.371	0.278	4.47378160710633e-05
Pcsk5	0.304038	1.2346	0.396	0.3	1.1918773428226e-05
Vegfb	0.303914	1.23449	0.942	0.9	6.42135289844502e-28
Tbkbp1	0.303701	1.23431	0.269	0.214	0.942036
Cyp51	0.303647	1.23426	0.927	0.873	2.89080915824338e-18
Tmem65	0.303278	1.23395	0.614	0.536	1.57843402209893e-05
Tshz3	0.300775	1.23181	0.589	0.461	1.32074648132712e-11
Lactb2	0.299889	1.23105	0.323	0.264	0.299825
Ldlrap1	0.299362	1.2306	0.31	0.251	0.348897
Ctsb	0.298131	1.22955	0.82	0.741	2.01154856984291e-12
Sgcd	0.29793	1.22938	0.468	0.382	0.00021197
Fblim1	0.29787	1.22933	0.791	0.729	7.8327011169405e-10
Rmdn1	0.297637	1.22913	0.327	0.256	0.0139406
Zdhhc12	0.297562	1.22907	0.52	0.441	0.000839601
Lrrc17	0.297169	1.22873	0.318	0.243	0.00124666
Gpc5	0.295965	1.22771	0.328	0.264	0.263891
Nab2	0.295921	1.22767	0.599	0.504	3.11740067474928e-05
Insig1	0.295539	1.22734	0.563	0.493	0.0169237
Mtg1	0.2952	1.22706	0.321	0.249	0.0150633
Cdkn3	0.29454	1.22649	0.476	0.394	0.000233395
Mfsd11	0.294398	1.22637	0.292	0.227	0.129324
Acadvl	0.294013	1.22605	0.452	0.363	0.000296489
Aldh9a1	0.29182	1.22418	0.524	0.44	0.000340683
Slitrk6	0.290863	1.22337	0.514	0.36	2.93719026757558e-15
Tmem218	0.290786	1.22331	0.416	0.346	0.0473062
Fndc4	0.290451	1.22302	0.753	0.665	1.46979202785023e-09
Mylip	0.290228	1.22283	0.549	0.459	7.21434760655347e-05
Mypop	0.289638	1.22233	0.261	0.21	1
Cdkn2d	0.289135	1.22191	0.579	0.495	0.000285315
Emc2	0.287259	1.22032	0.912	0.842	2.37552269992157e-15
[truncated: 283 more rows]

[truncated: 3 more sheets: cluster P2 , cluster P3 , cluster P4 ]
