# Supplementary material for: Single-cell profiling of penta- and tetradactyl mouse limb buds identifies mesenchymal progenitors controlling digit numbers and identities
Source: Nat Commun. 2025 Jan 31;16:1226. doi: 10.1038/s41467-025-56221-1 (PMC11785988; doi:10.1038/s41467-025-56221-1)
Supplement: Supplementary file 6 — Supplementary Data 3 [file 41467_2025_56221_MOESM6_ESM.xlsx]

## Sheet: Chondrogenic Clusters C1-C3
Gene	Fold enrichment	% cells exp in cluster
Chondrogenic Clusters
Cluster C1: chondrogenic core mesenchyme, FGF
Sox9	3.37797	99.7
Col2a1	2.73916	90.8
Sox5	2.36955	88.9
Fgf9	6.41446	33.4
Sox6	2.40448	42.7
Tbx15	2.51456	97.4
Tbx18	2.45206	92.2
Osr2	3.59532	73.7
Notch1	2.62004	56
Cluster C2: proximal & scapula, TGFB
Sox9	1.98961	98.9
Col2a1	3.39974	97.5
Creb5	14.8164	70.9
Gsc	8.3642	91.3
Sox8	5.16798	33.7
Col9a3	4.23359	32.2
Meis1	4.60026	96.9
Pbx1	3.4528	100
Irx3	3.29514	86.5
Tgfb2	3.24089	88.9
Sox6	3.24079	51.6
Cluster C3: proximal-anterior & scapula
Sox9	1.64975	99.3
Col2a1	2.94083	95.4
Emx2	17.3107	83.4
Gria2	11.5854	66.3
Irx5	5.55067	86
Ntn1	13.9333	63
Hoxb8	8.47907	50.8
Hoxc4	6.24757	74.2
Hoxb7	5.64952	55.5
Irx3	5.27375	91.2

## Sheet: Mesenchymal Clusters M1-M4
Gene	Fold enrichment	% cells exp in cluster
Mesenchymal Clusters
Cluster M1: proximal & scapula , tendons/conn. tissue, WNT
Sostdc1	6.68847	49.3
Ebf2	3.27654	54.9
Hgf	2.84099	67.3
Pkdcc	1.85905	91.1
Meox2	2.43727	76.4
Scx	1.86657	94.1
Gsc	1.81031	59.9
Osr1	1.64681	51.9
Cluster M2: proximal & posterior, WNT, FGF
Osr1	9.21734	88
Dkk1	4.045	29
Tbx3	3.96584	94.4
Alcam	3.14785	66.9
Prdm1	5.94931	34.5
Epha3	5.0157	37.3
Tbx2	3.68302	55.9
Fgfr2	2.71212	69.8
Cluster M3: dorso-ventral distal, BMP antagonists, FGF, WNT
Osr2	5.04309	90.5
Smoc1	4.71385	85.5
Grem1	4.60126	70.3
Nrp2	3.92367	92.1
Fgf18	3.92051	36.1
Fmn1	3.07463	29.7
Lmx1b	2.16776	84.9
Wnt11	2.85987	30.2
Cluster M4: zeugopod-distal, RA, FGF, BMP & WNT antagonists
Sall3	2.39112	71.1
Hoxa11	2.24456	84
Cyp26b1	2.10266	84.2
Fgf10	2.02407	66.4
Grem1	2.95682	49.8
Lmo1	1.79583	84.2
Hoxd11	1.78195	90.3
Frzb	1.75808	67.2

## Sheet: Msx1+Progenitor Clusters P1-P4
Gene	Fold enrichment	% cells exp in cluster
Msx1+ Progenitor Clusters
Cluster P1: proximal-anterior, WNT, bone development
Msx1	1.68865	86.5
Pax1	31.8946	54.8
Hoxb5	9.03268	59.3
Msx2	6.31526	65.3
Alx4	5.8111	86.4
Hoxb6	7.73355	51.5
Runx2	7.02433	42.1
Hoxb3	5.90589	81.3
Rspo4	5.54725	70.3
Irx5	4.52656	82
Irx3	4.33192	91.9
Cluster P2: posterior identity; SHH/BMP-GREM1/FGF targets
Msx1	1.29176	69.5
Shh	62.4286	39.2
Prdm1	8.44869	44.5
Hoxd12	4.08558	84.5
Bmp4	3.8588	92
Dkk1	5.2642	39
Tbx2	4.68871	72.2
Bmp2	4.22261	30.4
Tbx3	3.50602	96.3
Hand2	3.44709	99.3
Ptch1	2.64001	92.3
Cluster P3: limb skeletal patterning, WNT, SHH/BMP-GREM1/FGF targets
Msx1	8.02919	98.3
Lhx2	5.99943	99.1
Asb4	3.50404	100
Rspo4	3.22383	63
Lhx9	3.06765	100
Dlx5	13.4455	42.2
Tfap2a	4.19548	71.3
Msx2	4.60921	74
Spry1	3.21605	70.8
Bambi	3.01031	88.8
Etv4	2.71675	83.8
Cluster P4: autopod & digit progenitors, NOTCH,SHH/BMP-GREM1/FGF targets
Msx1	2.4556	88.9
Tfap2b	25.4282	67.8
Hoxa13	16.4321	72.1
Hoxd13	9.21538	84.9
Jag1	9.92065	68.8
Lmo2	12.1447	82
Gja3	13.459	50.7
Hey1	7.70282	82.2
Tfap2a	6.91163	73.9
