# Supplementary material for: Single-cell profiling of penta- and tetradactyl mouse limb buds identifies mesenchymal progenitors controlling digit numbers and identities
Source: Nat Commun. 2025 Jan 31;16:1226. doi: 10.1038/s41467-025-56221-1 (PMC11785988; doi:10.1038/s41467-025-56221-1)
Supplement: Supplementary file 7 — Supplementary Data 4 [file 41467_2025_56221_MOESM7_ESM.xlsx]

## Sheet: Sheet1
Number of cells per cluster per genotype
	C1	C2	C3	M1	M2	M3	M4	P1	P2	P3	P4	total
1_wt	1366	732	679	783	1074	723	2051	1203	766	801	977	11155
2_E1C8	1045	1133	1036	1276	1701	643	2182	1640	868	1184	867	13575
3_E1C5	598	592	1253	666	1215	606	2246	1155	1014	964	762	11071
Percentage of cells per cluster with respect to total per genotype
	C1	C2	C3	M1	M2	M3	M4	P1	P2	P3	P4	total
1_wt	0.122456	0.0656208	0.0608696	0.0701927	0.0962797	0.064814	0.183864	0.107844	0.0686688	0.0718064	0.087584	1
2_E1C8	0.0769797	0.0834622	0.0763168	0.0939963	0.125304	0.0473665	0.160737	0.12081	0.0639411	0.0872192	0.0638674	1
3_E1C5	0.054015	0.053473	0.113179	0.0601572	0.109746	0.0547376	0.202872	0.104327	0.0915906	0.0870743	0.0688285	1
total	0.253451	0.202556	0.250365	0.224346	0.33133	0.166918	0.547473	0.332981	0.2242	0.2461	0.22028	3
contribution per genotype to each cluster accounting for total cell differences
	C1	C2	C3	M1	M2	M3	M4	P1	P2	P3	P4	total
1_wt	0.483156	0.323964	0.243123	0.312877	0.290586	0.388298	0.335841	0.323874	0.306283	0.291777	0.397603	0.333333
2_E1C8	0.303726	0.412045	0.304822	0.418979	0.378185	0.283771	0.293598	0.362814	0.285196	0.354406	0.289937	0.333333
3_E1C5	0.213118	0.263991	0.452054	0.268144	0.331229	0.327931	0.370562	0.313311	0.408521	0.353817	0.312459	0.333333
total	1	1	1	1	1	1	1	1	1	1	1	1
