# Supplementary material for: Single-cell profiling of penta- and tetradactyl mouse limb buds identifies mesenchymal progenitors controlling digit numbers and identities
Source: Nat Commun. 2025 Jan 31;16:1226. doi: 10.1038/s41467-025-56221-1 (PMC11785988; doi:10.1038/s41467-025-56221-1)
Supplement: Supplementary file 8 — Supplementary Data 5 [file 41467_2025_56221_MOESM8_ESM.xlsx]

## Sheet: E1C8_up_P1
Wilcoxon rank sum test for differentially expressed genes in cluster P1 between wildtype and E1C8. Upregulated genes shown
gene	genotype	avgExpr	logFC	Fold Change	padj	% cells exp. Mut	% cells exp. Wt
Ccdc115	2_E1C8	0.349854	0.100095	1.07184	1.09985521737227e-10	57.439	57.9385
Nck2	2_E1C8	0.26061	0.104919	1.07543	7.46701925394757e-11	45.9756	43.059
Clk1	2_E1C8	0.824335	0.116346	1.08399	1.00826868952052e-13	85.9146	89.3599
Eef1b2	2_E1C8	3.39677	0.0953622	1.06833	3.08613635673241e-38	100	100
Itm2c	2_E1C8	0.665168	0.137069	1.09967	1.24163414647966e-20	80.5488	83.3749
Ptma	2_E1C8	4.84872	0.106935	1.07694	1.85856328479047e-74	100	100
Lhx9	2_E1C8	1.7983	0.0963972	1.0691	3.86340113500864e-07	98.9024	98.67
Usf1	2_E1C8	0.568642	0.109937	1.07918	3.42280649709889e-14	75.061	81.463
H3f3a	2_E1C8	3.73773	0.12476	1.09033	4.15386366965424e-46	100	100
Pycr2	2_E1C8	0.513601	0.109034	1.07851	4.71369836583519e-14	71.0366	76.143
Srp9	2_E1C8	1.28134	0.144101	1.10504	5.80598768593187e-29	96.6463	98.005
Atp5c1	2_E1C8	2.02872	0.128581	1.09322	2.83853056331488e-32	99.8171	99.9169
Vim	2_E1C8	0.983196	0.134494	1.09771	4.31290207920664e-14	90.7317	90.2743
Tubb4b	2_E1C8	1.61654	0.129692	1.09406	3.86220018838691e-13	97.8049	98.7531
Phpt1	2_E1C8	0.67342	0.272488	1.20789	1.26810342466036e-73	81.4024	76.6417
Ier5l	2_E1C8	0.657215	0.143172	1.10433	4.942634384188e-16	76.2805	78.6367
Swi5	2_E1C8	1.8582	0.177206	1.13069	2.10175151675355e-55	99.5122	99.9169
Cdk9	2_E1C8	0.63421	0.152467	1.11147	3.51433453957191e-28	80.061	81.7124
Lhx2	2_E1C8	0.87258	0.121935	1.08819	1.43527615831182e-06	78.2927	79.0524
Ssb	2_E1C8	2.14207	0.145635	1.10622	4.15386366965424e-46	99.939	100
Tmx2	2_E1C8	0.38853	0.141554	1.10309	1.49236074294189e-19	59.5122	58.5204
Ndufs3	2_E1C8	1.04646	0.135782	1.09869	1.08735366400348e-24	92.5	96.5087
Eif3m	2_E1C8	1.63201	0.133582	1.09701	1.02060243459574e-29	99.3902	99.8337
Macrod2	2_E1C8	0.298426	0.137679	1.10013	2.38383405708243e-17	49.0244	42.9759
Pdrg1	2_E1C8	0.403643	0.121148	1.0876	3.17372794057533e-15	62.3171	62.8429
Snhg17	2_E1C8	0.367724	0.19348	1.14352	3.57972545222355e-38	57.1341	44.6384
Ube2c	2_E1C8	1.68359	0.155827	1.11406	2.36395323062397e-06	94.5732	95.9268
Zfas1	2_E1C8	1.30826	0.392418	1.31259	6.84732590954137e-100	95.3659	94.8462
Snai1	2_E1C8	0.41173	0.124738	1.09031	1.91313232169548e-11	58.5976	57.6891
Tshz2	2_E1C8	0.804878	0.0956331	1.06853	2.99329904149988e-06	80.9756	84.5387
Psma7	2_E1C8	2.36022	0.109972	1.07921	8.1454433106938e-24	99.939	100
Ccnl1	2_E1C8	0.951403	0.177797	1.13116	3.83137743455838e-30	89.6341	92.2693
Shox2	2_E1C8	1.09942	0.11614	1.08383	0.000287085	80.3659	79.5511
Gria2	2_E1C8	0.49747	0.141972	1.10341	7.20445580355984e-05	45.1829	41.3134
Crabp2	2_E1C8	2.6773	0.157626	1.11545	1.51345119292299e-42	100	100
Naxe	2_E1C8	0.578188	0.121845	1.08813	1.19126427386821e-17	76.2805	79.2186
Fdps	2_E1C8	1.34454	0.126759	1.09184	9.43897405918356e-17	96.1585	98.3375
Txnip	2_E1C8	0.187437	0.108483	1.07809	1.81166630454673e-18	33.0488	20.1164
Psma5	2_E1C8	1.75286	0.163637	1.12011	1.16599668167487e-46	99.2683	99.7506
Gar1	2_E1C8	0.96367	0.138042	1.10041	4.63006091449227e-21	91.0976	93.2668
Lmo4	2_E1C8	1.4163	0.126166	1.09139	3.1385039723229e-11	96.5244	97.4231
Rabggtb	2_E1C8	0.70034	0.254932	1.19328	1.1485141019983e-58	80.8537	77.3067
Srsf11	2_E1C8	1.81824	0.128694	1.0933	1.00158921336315e-30	99.5732	100
Pnrc1	2_E1C8	1.30609	0.164877	1.12107	2.48495651237142e-23	95.9756	97.7556
Mrpl50	2_E1C8	0.730044	0.100516	1.07216	1.07703165370951e-14	83.2317	89.8587
Psip1	2_E1C8	2.21373	0.134682	1.09785	4.17232114796315e-37	99.878	99.9169
Plpp3	2_E1C8	0.783035	0.117433	1.0848	1.61188896531707e-09	81.1585	83.3749
Tmem59	2_E1C8	1.05933	0.156483	1.11457	7.1137912475982e-29	93.5976	96.01
Magoh	2_E1C8	1.65332	0.153492	1.11226	1.9417838693951e-35	99.2683	99.5844
Akr1a1	2_E1C8	1.62631	0.143109	1.10428	1.8736602464485e-32	99.0854	99.5012
Prdx1	2_E1C8	2.42633	0.173094	1.12747	5.19768203146214e-55	100	100
Cdc20	2_E1C8	0.951353	0.107049	1.07702	2.0699345588137e-06	82.3171	85.7855
Psmb2	2_E1C8	1.69573	0.139149	1.10126	1.00021357708626e-28	99.5122	99.8337
Eif3i	2_E1C8	1.77686	0.1205	1.08711	8.23694292511606e-28	99.2683	99.9169
Ptp4a2	2_E1C8	1.48169	0.124613	1.09021	2.81650010325564e-17	98.7195	98.67
Ythdf2	2_E1C8	0.96301	0.115246	1.08316	1.4230087509021e-16	91.9512	94.5968
Snhg12	2_E1C8	0.878231	0.402394	1.3217	5.39141596360764e-106	85.3049	77.7224
Rpa2	2_E1C8	0.729751	0.162191	1.11899	3.65637019480807e-24	82.1951	85.7855
Tmem222	2_E1C8	0.421472	0.103321	1.07424	2.62005523733708e-11	63.5976	66.916
Rsrp1	2_E1C8	1.21714	0.267467	1.20369	2.23965420832035e-70	96.1585	95.7606
Id3	2_E1C8	1.88788	0.266666	1.20302	5.78647702988014e-37	98.4756	97.5062
Sdhb	2_E1C8	1.19464	0.106731	1.07679	5.40224599896642e-17	96.1585	97.9219
Insig1	2_E1C8	0.393754	0.117069	1.08453	8.2227257425185e-11	57.1341	56.276
Cenpa	2_E1C8	1.63165	0.123277	1.08921	1.4165988230885e-13	97.3171	98.2544
Msx1	2_E1C8	1.23368	0.274264	1.20938	2.40278274427842e-24	88.2927	86.5337
BC005561	2_E1C8	0.995357	0.105407	1.0758	1.43176238027028e-12	92.3171	94.2643
Acads	2_E1C8	0.651602	0.106378	1.07652	3.25979711002559e-14	80.2439	85.2037
Dynll1	2_E1C8	2.94597	0.184964	1.13679	1.14689899467425e-58	100	99.9169
Cox6a1	2_E1C8	1.57233	0.130046	1.09433	7.32814616707235e-26	98.9634	99.5012
Pebp1	2_E1C8	2.56087	0.154001	1.11265	3.69047932291677e-57	100	100
Ubc	2_E1C8	1.82809	0.109951	1.07919	1.23013265726084e-13	99.4512	99.5844
Ran	2_E1C8	3.21103	0.144678	1.10548	1.00576180083622e-54	100	100
Mdh2	2_E1C8	1.61105	0.181243	1.13386	3.30955047999839e-48	98.9634	99.6675
Gnb2	2_E1C8	1.48729	0.122128	1.08834	1.89024593427812e-20	98.6585	99.0025
Actb	2_E1C8	4.14297	0.136156	1.09897	2.07304533427177e-44	100	100
Kdelr2	2_E1C8	1.10377	0.17901	1.13211	2.23369875604444e-39	94.5732	96.4256
Asb4	2_E1C8	1.87985	0.212415	1.15863	4.04858233528869e-19	98.3537	98.5869
Rpa3	2_E1C8	1.03772	0.117923	1.08517	4.05549198405747e-18	93.3537	96.675
Arf5	2_E1C8	1.62091	0.163454	1.11997	1.09118733606479e-37	99.3293	99.2519
Tra2a	2_E1C8	1.51595	0.122585	1.08868	9.77367257146499e-19	98.8415	99.335
Cbx3	2_E1C8	2.14047	0.123187	1.08914	2.55469318594629e-31	99.939	99.8337
Hoxa9	2_E1C8	0.867483	0.191555	1.14199	1.12757377644881e-18	79.7561	79.0524
Hoxa10	2_E1C8	0.49845	0.122077	1.0883	5.18157416245999e-09	62.3171	61.6791
Pcbp1	2_E1C8	1.90485	0.133671	1.09708	5.8689092396432e-34	99.8171	100
Cnbp	2_E1C8	2.00933	0.228915	1.17195	4.1003798924091e-75	99.5122	100
H1fx	2_E1C8	1.91188	0.179898	1.1328	6.17868012925961e-33	99.2683	99.8337
Arpc4	2_E1C8	0.866661	0.119032	1.08601	1.22920587375785e-19	88.9634	93.8487
Brk1	2_E1C8	1.23469	0.0968929	1.06947	6.304306487229e-15	96.6463	97.9219
Zfp422	2_E1C8	1.10049	0.112882	1.08139	1.28116346132462e-17	95.122	97.5062
Grcc10	2_E1C8	1.70458	0.329496	1.25657	3.99877545898469e-95	98.8415	99.5012
Tpi1	2_E1C8	1.79226	0.310832	1.24042	8.7417249871663e-69	99.0244	98.67
Gapdh	2_E1C8	3.53331	0.204477	1.15227	2.01318289557968e-105	100	100
Strap	2_E1C8	1.38688	0.15445	1.113	3.15727738851523e-35	97.622	98.7531
Mgst1	2_E1C8	0.595473	0.108633	1.07821	5.82164815952305e-09	72.3171	75.3948
Tsen34	2_E1C8	1.16939	0.198885	1.14781	8.55113507664709e-45	95.4268	96.675
Selenow	2_E1C8	1.99041	0.142418	1.10375	8.17585997644188e-31	99.8171	100
Sae1	2_E1C8	1.27332	0.11606	1.08377	2.58366973844323e-22	96.1585	98.5869
Ap2s1	2_E1C8	1.1423	0.105099	1.07557	3.93786933924869e-16	96.0976	97.4231
Eif3k	2_E1C8	2.00242	0.113541	1.08188	1.75452782888743e-24	99.7561	100
Gpi1	2_E1C8	1.10963	0.10955	1.07889	9.89424367466925e-15	95.2439	97.5062
Ndufc2	2_E1C8	1.68772	0.116393	1.08402	1.55074771776653e-23	99.4512	99.8337
Mogat2	2_E1C8	0.424053	0.0995308	1.07142	4.50484733669511e-08	61.2805	64.7548
Serpinh1	2_E1C8	1.86479	0.179898	1.1328	1.25955616365686e-44	99.3293	99.7506
Spcs2	2_E1C8	1.64559	0.0975337	1.06994	2.80310204963793e-16	99.3293	99.9169
Mrpl17	2_E1C8	1.06407	0.169679	1.12481	1.95693489700508e-39	93.2927	96.3425
Psma1	2_E1C8	1.42508	0.120548	1.08715	1.25360317373128e-23	98.1098	99.335
Arl6ip1	2_E1C8	1.56483	0.138182	1.10052	4.7631943569433e-07	94.8171	97.34
Mettl9	2_E1C8	1.49226	0.10359	1.07444	1.84292043846424e-19	98.5366	99.4181
Aldoa	2_E1C8	1.93422	0.152402	1.11142	2.88842916388238e-22	99.4512	99.6675
Ifitm2	2_E1C8	2.13342	0.131058	1.0951	1.2614911899479e-28	99.878	100
Cd81	2_E1C8	1.20364	0.108056	1.07778	1.41356118473893e-15	95.9756	98.1712
Kcnq1ot1	2_E1C8	1.74224	0.174746	1.12877	2.44904971889673e-13	96.5854	96.5919
Ctxn1	2_E1C8	1.03379	0.110294	1.07945	4.86337848998935e-17	92.2561	96.7581
Elavl1	2_E1C8	1.28985	0.111781	1.08056	2.59036966398066e-20	97.2561	98.5869
Ankrd10	2_E1C8	0.716324	0.0971965	1.06969	4.44251699101851e-12	81.8293	87.1987
Eif4ebp1	2_E1C8	1.02539	0.17067	1.12558	1.0285144641067e-28	92.7439	93.5162
Msmo1	2_E1C8	0.646238	0.120507	1.08712	4.21982748804682e-08	71.9512	74.4805
Cope	2_E1C8	0.899165	0.177259	1.13073	1.05958187664049e-37	90.122	92.5187
Tpm4	2_E1C8	1.95983	0.10106	1.07256	5.01538394585706e-18	99.939	99.6675
Smim7	2_E1C8	0.691352	0.177102	1.13061	2.94573388653452e-37	82.7439	83.5411
Ier2	2_E1C8	1.33648	0.169682	1.12481	1.1998939518062e-19	96.8293	97.0075
Prdx2	2_E1C8	3.01254	0.131236	1.09523	1.88838794398898e-39	100	100
Csnk2a2	2_E1C8	0.578339	0.130596	1.09475	4.70062326472348e-18	73.9634	76.9742
Psmd7	2_E1C8	1.81267	0.155596	1.11388	4.78669761202538e-35	99.5732	99.8337
Cox4i1	2_E1C8	2.73272	0.132017	1.09582	2.2966630908388e-43	100	100
Tmed1	2_E1C8	0.605094	0.100894	1.07244	3.6733341458212e-13	77.8049	83.0424
Jam3	2_E1C8	0.489753	0.101745	1.07307	1.71504588925678e-12	69.0854	73.8155
Dcps	2_E1C8	0.568438	0.0958905	1.06872	3.00452513216313e-12	75.1829	80.8811
Hspa8	2_E1C8	3.41388	0.0958119	1.06867	2.58366973844323e-22	100	100
H2afx	2_E1C8	1.91997	0.132341	1.09607	1.08099300213428e-16	99.1463	99.4181
Sdhd	2_E1C8	0.986999	0.180578	1.13334	5.30778374364459e-40	92.561	94.2643
Crabp1	2_E1C8	2.13242	0.117796	1.08508	4.96017611937189e-10	99.3293	99.7506
Pkm	2_E1C8	2.68097	0.292245	1.22454	5.43887004106077e-101	100	100
Rsl24d1	2_E1C8	0.914792	0.107994	1.07773	1.38346797106276e-15	90.2439	93.1837
Eef1a1	2_E1C8	4.51366	0.110088	1.07929	5.2464512170828e-47	100	100
Snhg5	2_E1C8	0.837133	0.524651	1.43859	4.4295343987969e-162	83.5976	63.7573
Rassf1	2_E1C8	0.412801	0.110077	1.07929	4.49911395569684e-12	62.5	64.1729
Rhoa	2_E1C8	1.69883	0.197493	1.1467	4.8034348497358e-63	99.3902	99.5844
Uqcrc1	2_E1C8	1.12609	0.116897	1.0844	4.29876600385091e-20	94.5732	97.2569
Acaa1a	2_E1C8	0.388802	0.206198	1.15364	4.56954586045816e-46	60.4878	46.4672
Cited2	2_E1C8	0.657419	0.121779	1.08808	2.11705769685311e-11	74.3902	78.3874
Ddit4	2_E1C8	0.311168	0.124696	1.09028	1.4361957783121e-12	48.1707	41.9784
Ddt	2_E1C8	1.0876	0.104321	1.07499	2.14555549169877e-15	94.5732	97.8387
Ptbp1	2_E1C8	1.34048	0.113219	1.08164	1.26529287457063e-20	97.7439	98.9194
Atp5d	2_E1C8	1.99796	0.112895	1.0814	6.00634662088397e-26	99.939	99.9169
Cirbp	2_E1C8	0.686882	0.150628	1.11005	1.85834355708883e-24	81.0366	85.1205
Plekhj1	2_E1C8	0.977523	0.118452	1.08557	2.58667126711503e-20	92.6829	96.3425
Sgta	2_E1C8	0.898621	0.165255	1.12136	4.63643034048009e-34	89.939	92.1031
Nfyb	2_E1C8	0.96201	0.113015	1.08149	1.13205996701658e-18	91.0976	95.5112
Slc25a3	2_E1C8	2.25667	0.145038	1.10576	9.60699211544714e-48	99.939	100
Btg1	2_E1C8	0.837724	0.126751	1.09183	6.77471055191855e-15	86.3415	91.1887
Cdk4	2_E1C8	2.57751	0.183023	1.13526	1.19454986181597e-82	100	100
Dbnl	2_E1C8	0.628656	0.111161	1.0801	2.87342614854069e-16	79.0244	84.9543
Ppia	2_E1C8	4.13032	0.180873	1.13357	2.18110617517796e-145	100	100
H2afv	2_E1C8	2.46916	0.156266	1.1144	1.89739618319684e-24	99.939	100
Snhg15	2_E1C8	0.345327	0.20247	1.15067	8.73890844376444e-39	52.378	37.9884
Pttg1	2_E1C8	1.11315	0.10368	1.07451	8.58171837256585e-11	91.5244	95.4281
Rack1	2_E1C8	3.52486	0.195858	1.1454	4.85374461881702e-136	100	100
Arf1	2_E1C8	1.65745	0.124786	1.09035	2.65352355896885e-31	99.1463	99.8337
Tmem11	2_E1C8	0.64849	0.118173	1.08536	1.16995319034572e-17	79.2683	85.8687
Eif4a1	2_E1C8	2.72277	0.14292	1.10414	1.33533893510654e-49	100	100
Eif5a	2_E1C8	3.2199	0.152578	1.11155	1.86177866337946e-49	100	100
Rab34	2_E1C8	0.763586	0.104127	1.07484	1.29694003769185e-13	85	89.3599
Wsb1	2_E1C8	0.74844	0.125174	1.09064	3.30272306105609e-20	84.2683	88.4456
Ptrh2	2_E1C8	0.72102	0.123484	1.08936	1.13205996701658e-18	82.0732	86.6168
Psmb3	2_E1C8	1.78071	0.119962	1.08671	1.2154025032828e-24	99.1463	99.8337
Igfbp4	2_E1C8	1.91744	0.138112	1.10046	1.58697686749621e-17	99.5732	99.7506
Fzd2	2_E1C8	1.44391	0.116598	1.08418	7.88175513473697e-17	97.7439	99.4181
Sumo2	2_E1C8	3.00288	0.108622	1.0782	2.66192434382841e-36	100	100
Ubald2	2_E1C8	1.03179	0.116935	1.08443	8.77011399214065e-17	91.6463	95.345
Snhg16	2_E1C8	0.337696	0.20729	1.15452	1.75093298314029e-47	54.2073	36.7415
Actg1	2_E1C8	3.75028	0.133765	1.09715	1.85315309805124e-41	100	100
Mcrip1	2_E1C8	0.9969	0.214706	1.16047	2.59782536647278e-50	92.9268	93.6825
Anapc11	2_E1C8	0.99856	0.116988	1.08447	6.36566690296672e-18	92.8049	94.8462
Slc16a3	2_E1C8	0.433714	0.140254	1.1021	5.95184157519306e-15	60.4268	57.1072
Rrm2	2_E1C8	1.64944	0.134535	1.09774	4.79600324471978e-13	98.1098	98.3375
Id2	2_E1C8	1.82314	0.197911	1.14704	2.01022442257959e-24	98.6585	99.1687
Sox11	2_E1C8	2.75866	0.0996394	1.07151	6.9418916887694e-12	100	100
Twistnb	2_E1C8	0.9049	0.102376	1.07354	4.36748897395847e-15	88.7195	93.8487
Twist1	2_E1C8	2.26281	0.192473	1.14272	2.40660926268126e-21	99.4512	99.6675
Ifrd1	2_E1C8	0.598338	0.24869	1.18813	4.06238103075399e-51	74.3293	67.9967
Psma6	2_E1C8	1.49364	0.152965	1.11185	5.13875377133975e-35	99.0244	99.4181
Wdr89	2_E1C8	0.591284	0.156512	1.11459	4.10914816749075e-28	76.8293	78.3042
Eif5	2_E1C8	2.11726	0.430349	1.34756	1.78808243063293e-169	99.939	99.5012
Sox4	2_E1C8	1.98579	0.14618	1.10664	3.48936733553654e-11	99.2683	99.5012
Cks2	2_E1C8	1.76653	0.124739	1.09031	4.42490584551534e-07	96.9512	97.34
Msx2	2_E1C8	0.850659	0.206882	1.15419	1.84346977232506e-12	71.0976	65.3367
Tmed9	2_E1C8	1.31702	0.168623	1.12399	1.01518213965883e-34	97.439	98.0881
Hnrnpa0	2_E1C8	2.33618	0.330603	1.25754	1.60317726945284e-156	99.939	100
Btf3	2_E1C8	2.93455	0.126298	1.09149	1.61684382993636e-49	100	100
Pdhb	2_E1C8	0.736109	0.125358	1.09078	2.12593963745363e-19	83.4756	89.1937
Ube2e1	2_E1C8	1.11977	0.115209	1.08313	3.3880976804377e-17	94.878	96.7581
Arf4	2_E1C8	1.5866	0.139726	1.1017	1.17052233394204e-33	98.8415	99.5844
Tkt	2_E1C8	1.47101	0.176987	1.13052	1.9677664715438e-42	97.622	98.9194
Spcs1	2_E1C8	1.10086	0.106357	1.07651	8.57513476064617e-17	94.3902	96.675
Cnih1	2_E1C8	0.957924	0.139639	1.10163	1.33651727740821e-24	91.5854	94.5968
Rcbtb2	2_E1C8	0.98416	0.100503	1.07215	4.25626608868221e-14	93.2317	95.9268
Tpt1	2_E1C8	4.19664	0.129461	1.09388	3.21839148711059e-82	100	100
Tsc22d1	2_E1C8	1.54502	0.17809	1.13138	3.35977028926879e-33	98.6585	99.1687
Sugt1	2_E1C8	1.20892	0.129663	1.09404	2.89830770249314e-25	96.4024	98.005
Skp2	2_E1C8	0.762957	0.0958933	1.06873	9.10019500045458e-12	84.4512	89.0274
Sub1	2_E1C8	2.61943	0.172443	1.12697	1.30185098530989e-43	99.939	100
Eif3e	2_E1C8	2.10852	0.129581	1.09398	1.02753529237916e-32	99.878	100
Eif3h	2_E1C8	2.05208	0.212257	1.1585	1.18781152340206e-83	99.7561	100
Med30	2_E1C8	0.912181	0.0994099	1.07134	1.45447621613436e-15	89.0854	94.3475
Pycrl	2_E1C8	0.538543	0.0966002	1.06925	1.39815173748307e-10	73.1707	77.9717
Txn2	2_E1C8	1.04178	0.129023	1.09355	5.17623132384414e-23	93.8415	96.675
Pdxp	2_E1C8	0.456188	0.106432	1.07656	1.85489432468099e-10	66.0366	69.0773
Lgals1	2_E1C8	2.20883	0.170076	1.12512	2.57551065368679e-29	99.878	100
H1f0	2_E1C8	1.2035	0.135438	1.09843	4.45596935172166e-10	92.3171	94.0981
Atf4	2_E1C8	1.06321	0.110875	1.07988	2.61486211931972e-15	93.1707	95.2618
Slc25a17	2_E1C8	0.500752	0.112301	1.08095	5.16883261654788e-14	70.122	74.0648
Snu13	2_E1C8	1.95126	0.106557	1.07666	4.17751620762078e-23	99.8171	99.9169
Brd1	2_E1C8	0.624118	0.11504	1.08301	1.6591422824451e-14	75.9756	82.7099
Tuba1b	2_E1C8	2.80647	0.227362	1.17069	1.2030767337143e-112	99.939	100
Tuba1a	2_E1C8	2.20939	0.346178	1.27119	6.6914692404175e-129	99.6951	99.8337
Atp5g2	2_E1C8	2.6787	0.159138	1.11662	1.64460993632234e-58	100	100
Hnrnpa1	2_E1C8	3.26218	0.205349	1.15296	8.92086024446262e-142	100	100
Fopnl	2_E1C8	0.583338	0.157907	1.11567	6.26439626454542e-28	74.878	77.8886
Ranbp1	2_E1C8	2.92475	0.120447	1.08707	2.00112540460648e-32	100	100
Eif4a2	2_E1C8	1.14289	0.227399	1.17072	2.18414233571145e-54	94.3293	95.8437
Tfg	2_E1C8	0.770189	0.104274	1.07495	6.23144344201285e-15	85.2439	89.6093
Rnaset2a	2_E1C8	0.356843	0.147337	1.10752	1.85140466639946e-20	56.7073	52.4522
Acat2	2_E1C8	1.23731	0.149938	1.10952	2.25720730259957e-28	95.6707	97.1737
Flywch1	2_E1C8	0.604854	0.120451	1.08707	1.82818132852426e-17	77.3171	79.1355
Cuta	2_E1C8	1.10483	0.138022	1.1004	5.95085274226327e-26	94.7561	96.9244
Snrpc	2_E1C8	1.50714	0.134478	1.0977	4.03669871085711e-28	98.8415	99.4181
Srsf3	2_E1C8	2.91949	0.145744	1.1063	7.46006070651004e-52	99.939	100
Ppil1	2_E1C8	0.917377	0.119771	1.08656	4.47453390285562e-18	89.6951	92.7681
Pim1	2_E1C8	0.530757	0.109845	1.07911	9.76030892371035e-10	68.5976	72.2361
U2af1	2_E1C8	1.96366	0.170789	1.12567	1.31732238652638e-51	99.6341	100
Ddx39b	2_E1C8	2.02825	0.131909	1.09574	1.05141026218261e-32	99.878	99.9169
Tubb5	2_E1C8	3.50411	0.195944	1.14547	6.08299802263127e-102	100	100
BC023719	2_E1C8	0.228861	0.151206	1.1105	5.15285044949665e-44	41.6463	18.537
Hsp90ab1	2_E1C8	4.33935	0.130438	1.09463	3.98804286342187e-89	100	100
Tgif1	2_E1C8	0.581937	0.122766	1.08882	4.47722093747441e-16	74.6951	79.0524
Myl12a	2_E1C8	1.46682	0.167938	1.12345	1.12511579350529e-40	98.2927	99.335
Srsf7	2_E1C8	2.36901	0.152891	1.1118	6.15352128259247e-50	99.939	100
Pkdcc	2_E1C8	2.23214	0.153362	1.11216	1.24597555742761e-12	99.6951	99.8337
Bambi	2_E1C8	0.474574	0.126252	1.09145	1.15426962192042e-12	65.6707	65.8354
Colec12	2_E1C8	0.625978	0.27383	1.20901	4.21743844475474e-61	75.9146	69.6592
Cdo1	2_E1C8	1.32434	0.133413	1.09689	2.91544018015532e-15	96.6463	97.6725
Cfl1	2_E1C8	2.92766	0.149586	1.10925	2.41174670051214e-61	100	100
Trmt112	2_E1C8	1.42923	0.118074	1.08529	6.45215134479253e-22	97.9878	99.0856
Snhg1	2_E1C8	1.98035	0.642377	1.5609	3.79516812605062e-239	99.3902	99.335
Fen1	2_E1C8	0.741322	0.102728	1.0738	1.59458309279699e-11	83.1707	87.1155
Xpnpep1	2_E1C8	0.409369	0.10405	1.07479	6.5374990193265e-12	63.5976	63.6741
Nutf2-ps1	2_E1C8	0.283184	0.133493	1.09695	5.48233276888023e-20	49.0854	41.2303

## Sheet: E1C8_down_P1
Wilcoxon rank sum test for differentially expressed genes in cluster P1 between wildtype and E1C8. Downregulated genes shown
gene	genotype	avgExpr	logFC	Fold Change	padj	% cells exp. Mut	% cells exp. Wt
Tcea1	2_E1C8	0.948058	-0.270334	-1.20609	2.89827751155884e-63	91.6463	98.5869
Phf3	2_E1C8	0.805943	-0.10935	-1.07874	1.01404287177321e-08	85.1829	95.5112
Cox5b	2_E1C8	1.70807	-0.319903	-1.24825	9.62239026350505e-119	99.3902	99.9169
Eif5b	2_E1C8	1.58573	-0.22556	-1.16923	7.33695734399387e-50	98.4146	99.7506
Tpp2	2_E1C8	0.53652	-0.106386	-1.07653	2.48592975279604e-10	72.7439	88.0299
Myo1b	2_E1C8	0.635707	-0.113917	-1.08216	3.34982729264105e-11	78.2927	90.5237
Asnsd1	2_E1C8	0.598401	-0.141078	-1.10273	1.64125196883675e-17	77.622	92.4356
Fn1	2_E1C8	0.942901	-0.178945	-1.13206	1.81384967822893e-23	91.0976	96.8412
Tns1	2_E1C8	0.244438	-0.106495	-1.07661	4.86774598077433e-25	41.7683	68.5786
Aamp	2_E1C8	0.850262	-0.142244	-1.10362	9.74320155005579e-16	88.1098	97.34
Ctdsp1	2_E1C8	0.228097	-0.101112	-1.0726	4.42464163423876e-23	42.378	67.581
Cul3	2_E1C8	0.601847	-0.142753	-1.10401	3.39143178209845e-15	73.2927	91.1056
Trip12	2_E1C8	0.565001	-0.198793	-1.14774	3.67373592814898e-30	73.7805	91.4381
Psmd1	2_E1C8	1.15199	-0.132189	-1.09596	1.27458735986032e-15	95.2439	99.2519
Ncl	2_E1C8	2.87456	-0.200429	-1.14904	5.37267624791782e-39	99.939	100
Cops9	2_E1C8	1.01723	-0.20731	-1.15453	9.25763872902584e-36	92.7439	98.9194
Ppp1r7	2_E1C8	0.66585	-0.116781	-1.08431	3.0959185162448e-12	80.9756	93.6825
Hdlbp	2_E1C8	1.10605	-0.193576	-1.14359	1.84415388254819e-32	94.2683	99.0856
Sept2	2_E1C8	0.0604827	-0.0967021	-1.06933	1.12389728801473e-55	13.9024	42.2278
Vps4b	2_E1C8	0.482075	-0.127958	-1.09275	2.06992176384145e-17	68.5366	88.2793
Clasp1	2_E1C8	0.511302	-0.105309	-1.07572	1.75322751871986e-11	70.6098	85.7024
Ddx18	2_E1C8	0.82819	-0.295028	-1.22691	2.66847252889874e-66	86.6463	97.5062
Ipo9	2_E1C8	0.469723	-0.126632	-1.09174	4.63434679242062e-17	67.561	87.3649
Aspm	2_E1C8	0.51756	-0.131522	-1.09545	4.9495047115504e-11	62.0732	76.4755
Tpr	2_E1C8	1.89183	-0.145275	-1.10594	6.02395091480101e-26	99.7561	100
Dhx9	2_E1C8	1.24453	-0.297772	-1.22924	7.34299216172672e-71	96.1585	99.7506
Soat1	2_E1C8	0.324602	-0.117896	-1.08515	2.5733694340076e-20	53.6585	76.143
Rc3h1	2_E1C8	0.354479	-0.112471	-1.08108	3.17007721221714e-17	55.2439	78.7199
Prrc2c	2_E1C8	2.00466	-0.170882	-1.12575	1.52004188571272e-37	100	100
Kifap3	2_E1C8	0.762751	-0.171695	-1.12638	3.36254953328507e-23	83.5976	96.5919
Uck2	2_E1C8	0.543858	-0.133696	-1.0971	1.61934854557589e-15	71.5244	89.1937
Pbx1	2_E1C8	2.08184	-0.100242	-1.07195	2.4651961184652e-05	99.5122	99.5844
Ddr2	2_E1C8	0.532067	-0.152967	-1.11185	2.93405658271835e-20	71.2805	87.6974
Vangl2	2_E1C8	0.431456	-0.101426	-1.07283	1.21332631277187e-11	64.0244	84.123
Copa	2_E1C8	0.527916	-0.124796	-1.09035	5.04354460537261e-15	71.7073	89.1937
Cox20	2_E1C8	0.583868	-0.122262	-1.08844	1.36006147681453e-12	74.2683	90.1081
Hnrnpu	2_E1C8	2.57291	-0.144939	-1.10568	2.4006403355979e-32	100	99.9169
Ahctf1	2_E1C8	0.470214	-0.134509	-1.09772	3.64999044176874e-17	67.0122	86.6999
Parp1	2_E1C8	1.21738	-0.145731	-1.10629	2.55549681792581e-18	96.1585	99.335
Lbr	2_E1C8	0.516276	-0.0979679	-1.07026	7.07099176526512e-10	71.0366	86.6168
Iars2	2_E1C8	0.213438	-0.114663	-1.08272	3.07952937105254e-29	39.3902	66.916
Eprs	2_E1C8	1.3401	-0.149594	-1.10926	8.37104788400123e-22	97.2561	99.4181
Cenpf	2_E1C8	1.37165	-0.106192	-1.07638	0.00164512	89.6341	93.5993
Frmd4a	2_E1C8	0.582994	-0.107073	-1.07704	4.63252523832654e-10	74.6341	88.8612
Upf2	2_E1C8	0.444749	-0.151768	-1.11093	1.07960832829032e-23	65.1829	87.6143
Yme1l1	2_E1C8	0.669009	-0.134653	-1.09783	5.05285582368709e-16	79.8171	93.5162
Surf4	2_E1C8	0.562862	-0.0978653	-1.07019	1.02550576285906e-08	75.122	90.1081
Gtf3c4	2_E1C8	0.264077	-0.115485	-1.08334	1.11722914452944e-24	45.9756	72.9842
Setx	2_E1C8	0.312062	-0.101552	-1.07293	2.6411767563656e-16	52.2561	74.148
Sptan1	2_E1C8	0.345136	-0.137975	-1.10036	2.79689691533922e-24	54.1463	79.9667
Set	2_E1C8	3.16385	-0.127114	-1.09211	2.97862509473488e-47	100	100
Nup188	2_E1C8	0.290689	-0.128511	-1.09317	1.12859964135513e-25	49.4512	77.3067
Prrc2b	2_E1C8	0.68463	-0.185275	-1.13703	1.99736059421748e-30	81.2195	96.0931
Mapkap1	2_E1C8	0.458593	-0.102046	-1.07329	8.87070618160777e-12	66.7683	85.6193
Strbp	2_E1C8	0.719961	-0.187514	-1.1388	7.53277965197613e-30	83.2317	95.2618
Fmnl2	2_E1C8	0.346023	-0.150887	-1.11025	3.53000902824864e-27	55.3049	79.7174
Tanc1	2_E1C8	0.543482	-0.13177	-1.09564	3.22834247503779e-14	71.2805	87.8637
Spc25	2_E1C8	0.582872	-0.146035	-1.10652	2.62232134379625e-13	68.2317	83.7074
Dync1i2	2_E1C8	1.10282	-0.240129	-1.1811	1.77158375673436e-51	94.2683	99.0025
Hnrnpa3	2_E1C8	2.34665	-0.312924	-1.24222	8.56307103464305e-95	99.939	100
Agps	2_E1C8	0.263291	-0.15883	-1.11638	9.06891083018331e-40	46.6463	77.3899
Rbm45	2_E1C8	0.132448	-0.120058	-1.08678	4.163058404251e-46	27.5	58.1047
Dnajc10	2_E1C8	0.539612	-0.124259	-1.08995	2.01124161829543e-14	73.5976	88.6949
Zc3h15	2_E1C8	1.53557	-0.120888	-1.0874	4.19024839639046e-15	98.5976	99.6675
Nup160	2_E1C8	0.225348	-0.11072	-1.07977	3.07468563517152e-27	40.7927	68.3292
Celf1	2_E1C8	0.927871	-0.213672	-1.15964	6.51307912391379e-36	89.6951	98.5037
Ckap5	2_E1C8	0.877639	-0.229313	-1.17228	3.66593047278413e-33	85.6707	96.4256
Api5	2_E1C8	0.733035	-0.203105	-1.15117	3.83141653304306e-36	83.0488	95.5943
Caprin1	2_E1C8	1.63903	-0.360872	-1.2842	4.9585129885691e-124	98.8415	100
Qser1	2_E1C8	0.446267	-0.121327	-1.08773	2.23219289435381e-15	64.3902	83.2086
Arhgap11a	2_E1C8	0.357557	-0.109353	-1.07874	3.80503105562045e-14	53.1707	71.6542
Aqr	2_E1C8	0.432802	-0.225318	-1.16903	1.09476990294215e-51	63.8415	90.0249
Dph6	2_E1C8	0.205632	-0.187993	-1.13918	1.17470687961678e-60	38.3537	72.6517
Meis2	2_E1C8	1.82011	-0.0961248	-1.0689	5.90873175335262e-06	98.8415	98.7531
Fam98b	2_E1C8	0.529372	-0.258733	-1.19643	2.20656132543689e-61	71.8293	93.2668
Bub1b	2_E1C8	0.639325	-0.0994443	-1.07136	1.42988526757678e-07	74.6341	85.7024
Knl1	2_E1C8	0.446955	-0.136877	-1.09952	3.24389696848741e-16	59.6341	77.9717
Nusap1	2_E1C8	0.486634	-0.1852	-1.13697	4.26923702012325e-18	56.4024	73.3167
Rtf1	2_E1C8	1.33414	-0.20124	-1.14969	5.89934028288243e-38	97.0122	99.8337
Zfp106	2_E1C8	0.953023	-0.207327	-1.15455	5.74089584888566e-37	91.3415	98.0881
Trp53bp1	2_E1C8	0.483706	-0.179125	-1.1322	1.47020139710124e-31	67.9268	89.6924
Serf2	2_E1C8	2.6508	-0.0957089	-1.06859	8.59235799174974e-20	100	100
Eif3j1	2_E1C8	0.716767	-0.429171	-1.34646	1.28089467958977e-118	81.5244	96.8412
Myef2	2_E1C8	0.684158	-0.176197	-1.1299	2.08827551613363e-25	80.122	94.68
Cops2	2_E1C8	0.798606	-0.107648	-1.07747	3.30712641043333e-09	87.0122	97.34
Ncaph	2_E1C8	0.39592	-0.106143	-1.07635	2.33778457195584e-13	60.122	79.2186
Snrnp200	2_E1C8	0.688539	-0.222114	-1.16644	8.04503880050979e-39	80.6098	93.8487
Mrps5	2_E1C8	0.78348	-0.207883	-1.15499	9.54073538986357e-34	84.5732	97.7556
Anapc1	2_E1C8	0.464332	-0.173429	-1.12774	1.10945960004164e-28	66.3415	89.2768
Rnf24	2_E1C8	0.172782	-0.111304	-1.0802	1.23350455960798e-35	33.2317	62.3441
Snrpb2	2_E1C8	1.05016	-0.149034	-1.10883	7.30479619249476e-17	92.622	99.0856
Dstn	2_E1C8	1.42888	-0.132493	-1.09619	7.10222698468932e-16	97.8659	99.335
Rrbp1	2_E1C8	1.0816	-0.272368	-1.20779	1.78127360534402e-52	92.5	98.7531
Crnkl1	2_E1C8	0.39411	-0.219056	-1.16397	1.57368117508296e-52	60.6098	88.9443
Csnk2a1	2_E1C8	1.44415	-0.33393	-1.26044	1.14981202683465e-125	98.1098	99.9169
Tpx2	2_E1C8	1.11621	-0.163831	-1.12026	2.9228904930097e-12	88.2317	91.6043
Tm9sf4	2_E1C8	0.435995	-0.15234	-1.11137	4.36886980505132e-24	64.5732	86.4505
Chmp4b	2_E1C8	0.820275	-0.153033	-1.1119	1.17552896908172e-20	87.2561	96.7581
a	2_E1C8	0.532766	-0.178473	-1.13169	2.61611672760171e-20	67.439	84.788
Eif2s2	2_E1C8	2.38822	-0.154912	-1.11335	3.14847050183443e-26	100	100
Rbm39	2_E1C8	2.30602	-0.110818	-1.07984	2.71992515144057e-19	99.878	100
Top1	2_E1C8	2.36054	-0.123498	-1.08937	5.22612695486021e-24	100	100
Zmynd8	2_E1C8	0.493445	-0.0976701	-1.07004	2.86316018372261e-09	67.8049	83.7905
Sulf2	2_E1C8	0.882756	-0.109742	-1.07904	2.15813760372683e-08	88.4146	96.3425
Cse1l	2_E1C8	0.58722	-0.194887	-1.14463	2.01242950445585e-33	74.6951	92.5187
Ddx27	2_E1C8	0.641969	-0.123775	-1.08958	7.29311358936887e-12	77.9878	92.7681
Adnp	2_E1C8	0.975593	-0.12894	-1.09349	2.79835597712985e-11	90.122	97.5062
Adrm1	2_E1C8	0.592779	-0.103394	-1.0743	1.38037880265972e-09	76.1585	90.4406
Dido1	2_E1C8	0.427698	-0.10127	-1.07272	5.23173165639334e-12	63.5976	81.6293
Prpf6	2_E1C8	0.534116	-0.16117	-1.11819	1.03144612158247e-23	72.0122	90.1912
Zfhx4	2_E1C8	1.89267	-0.109544	-1.07889	1.16289334659073e-07	99.3902	99.5844
Fabp5	2_E1C8	2.09693	-0.348587	-1.27331	3.57601114489036e-93	99.6341	99.7506
E2f5	2_E1C8	0.483586	-0.120503	-1.08711	5.24493923450306e-14	68.7805	87.8637
Rbis	2_E1C8	0.933124	-0.202312	-1.15054	3.07746240696844e-30	89.1463	96.1762
Ect2	2_E1C8	0.360106	-0.141416	-1.10299	1.86671304961482e-21	53.1098	74.2311
Mecom	2_E1C8	1.61737	-0.244542	-1.18472	2.23369875604444e-39	98.1707	99.8337
Sec62	2_E1C8	1.0798	-0.231279	-1.17388	1.50984518457009e-40	93.1707	99.0856
Fxr1	2_E1C8	0.992571	-0.161133	-1.11816	1.96453299242796e-21	92.0732	98.005
Ndufc1	2_E1C8	1.43825	-0.301648	-1.23255	1.26522066772565e-85	98.5366	99.7506
Supt20	2_E1C8	0.383968	-0.114753	-1.08279	1.27582211050344e-16	59.2683	83.2918
Dhx36	2_E1C8	1.13322	-0.159199	-1.11667	1.17242632373978e-22	95.1829	99.0025
Kpna4	2_E1C8	0.555589	-0.166929	-1.12267	3.76665790830493e-27	74.1463	91.6874
Hdgf	2_E1C8	1.73366	-0.122236	-1.08842	1.28927128079915e-17	99.3293	100
Nes	2_E1C8	0.323408	-0.129795	-1.09414	1.08426661409839e-21	52.561	75.478
Dpm3	2_E1C8	0.543503	-0.276215	-1.21101	9.23735906537821e-66	71.7683	94.7631
Ubap2l	2_E1C8	1.32588	-0.275123	-1.2101	5.89540392163682e-81	97.1341	99.335
Vps72	2_E1C8	0.824783	-0.0979248	-1.07023	6.9064875521256e-06	87.0732	97.8387
Mrps21	2_E1C8	1.06673	-0.262336	-1.19942	1.93260719324902e-60	93.4146	99.0025
Plekho1	2_E1C8	0.795405	-0.103941	-1.07471	1.84631279714094e-08	86.4024	95.8437
Hist2h2ac	2_E1C8	0.245611	-0.39728	-1.31702	6.84002806565435e-76	38.5976	68.4123
Hist2h2aa1	2_E1C8	0.0623	-0.172148	-1.12673	3.96709369403561e-76	12.9268	44.389
Hist2h2bb	2_E1C8	0.15469	-0.111029	-1.08	3.07629262618966e-23	28.2317	48.2128
Bcl9	2_E1C8	0.767011	-0.106243	-1.07642	7.71350368789517e-10	85.7927	94.9293
Atp1a1	2_E1C8	0.483869	-0.186607	-1.13808	1.31452862996728e-34	69.0854	89.6093
Capza1	2_E1C8	0.626197	-0.13526	-1.09829	3.38826535969214e-18	78.9634	91.6874
Sars	2_E1C8	0.683342	-0.154341	-1.11291	1.59260129529853e-22	82.6829	95.5112
Rtca	2_E1C8	0.364742	-0.107775	-1.07757	2.94100110765542e-16	58.4146	79.8836
Ptbp2	2_E1C8	0.860062	-0.118738	-1.08578	2.5696619333591e-12	88.9024	96.0931
Fnbp1l	2_E1C8	1.02164	-0.104754	-1.07531	1.31876729368273e-07	92.378	98.5037
Snhg8	2_E1C8	0.808175	-0.250548	-1.18966	4.91405628774874e-44	84.5732	97.0906
Larp7	2_E1C8	0.763736	-0.140494	-1.10228	2.89231858786364e-16	84.5732	95.2618
Aimp1	2_E1C8	1.24226	-0.202957	-1.15106	9.06861908313522e-37	95.7927	99.5844
Ppp3ca	2_E1C8	0.679484	-0.098934	-1.07098	3.1077552818957e-07	79.6341	90.9393
Trmt10a	2_E1C8	0.212672	-0.121866	-1.08814	9.36141743088804e-31	39.2073	66.916
Gng5	2_E1C8	2.77165	-0.133239	-1.09675	7.40702175068528e-38	99.939	100
Zzz3	2_E1C8	0.472153	-0.121587	-1.08793	3.19499639578297e-15	67.6829	86.4505
Zranb2	2_E1C8	1.24202	-0.208528	-1.15551	6.24326226577978e-44	96.5854	99.1687
Bach2	2_E1C8	0.466245	-0.11356	-1.08189	6.68164305908802e-12	63.1098	80.9643
Mdn1	2_E1C8	0.340866	-0.176071	-1.1298	2.88557111047363e-33	53.6585	78.9692
Bag1	2_E1C8	1.2569	-0.143415	-1.10452	2.69548844162914e-21	97.0732	99.2519
Nfx1	2_E1C8	0.404704	-0.119131	-1.08608	1.02084676897451e-16	61.5244	82.8761
Ubap2	2_E1C8	0.71915	-0.200176	-1.14884	3.6083213598253e-33	82.0122	95.345
Vcp	2_E1C8	1.59094	-0.211848	-1.15817	4.24722571199304e-51	98.6585	99.9169
Tln1	2_E1C8	0.652528	-0.176881	-1.13044	2.41085200389193e-26	79.2073	93.4331
Ncbp1	2_E1C8	0.551922	-0.121901	-1.08817	1.79693813984114e-13	73.1098	89.7756
Rnf20	2_E1C8	0.686327	-0.126723	-1.09181	4.65605535952885e-13	81.7683	94.2643
Zfp462	2_E1C8	0.7505	-0.124658	-1.09025	8.43275948650528e-10	80.4268	91.6874
Ecpas	2_E1C8	0.456884	-0.129636	-1.09402	5.05285582368709e-16	65.122	86.3674
Pole3	2_E1C8	0.736591	-0.112231	-1.0809	2.16197874024259e-08	82.8049	96.1762
Cdk5rap2	2_E1C8	0.511464	-0.122052	-1.08828	3.30977430131825e-14	68.5366	85.8687
Mpdz	2_E1C8	0.337983	-0.101143	-1.07262	1.68950007281121e-14	54.4512	75.6442
Dock7	2_E1C8	0.582882	-0.107916	-1.07767	2.15862515056355e-10	73.5366	88.1962
Mier1	2_E1C8	0.835837	-0.163165	-1.11974	9.98287305189954e-21	87.0122	96.8412
Nrd1	2_E1C8	0.740349	-0.109529	-1.07888	2.37325285851836e-09	82.1341	94.5137
Mast2	2_E1C8	0.182136	-0.0963882	-1.06909	2.79189726541619e-25	35.122	60.7648
Kdm4a	2_E1C8	0.261339	-0.104192	-1.07489	6.85521382087173e-20	45.7317	68.9942
Ptprf	2_E1C8	0.503109	-0.104566	-1.07517	1.11724192809496e-10	69.878	86.0349
Pabpc4	2_E1C8	0.611394	-0.140674	-1.10242	7.30479619249476e-17	76.6463	91.1056
Macf1	2_E1C8	1.028	-0.115976	-1.08371	4.05407100240319e-09	91.2195	96.8412
Ndufs5	2_E1C8	1.45606	-0.17896	-1.13207	1.59697897707476e-32	97.9878	99.9169
Mycbp	2_E1C8	0.376265	-0.111952	-1.08069	3.59018750468693e-17	58.6585	82.128
Thrap3	2_E1C8	1.35145	-0.20355	-1.15153	9.42499653776276e-37	97.2561	99.5844
Map7d1	2_E1C8	0.510793	-0.100358	-1.07204	6.11245880033025e-10	69.7561	87.448
Epb41	2_E1C8	0.743398	-0.179367	-1.13239	2.8772966548942e-27	83.6585	95.1787
Snhg3	2_E1C8	0.565921	-0.150712	-1.11012	1.33167054360188e-14	71.5854	87.448
Phactr4	2_E1C8	0.353344	-0.165264	-1.12137	8.50735051451847e-34	56.7073	82.3774
Atpif1	2_E1C8	2.2444	-0.129131	-1.09363	2.1203827124581e-23	99.939	100
Dnajc8	2_E1C8	1.35779	-0.223136	-1.16727	1.09267953385207e-50	97.378	99.6675
Nudc	2_E1C8	1.42939	-0.304772	-1.23522	2.80924847536985e-91	97.5	99.9169
Arid1a	2_E1C8	1.03145	-0.141518	-1.10307	1.60993676666777e-15	92.2561	97.9219
Hmgn2	2_E1C8	1.71448	-0.387053	-1.30772	5.9502850939692e-179	99.5732	99.8337
Stmn1	2_E1C8	2.25141	-0.156266	-1.1144	3.14613001661314e-39	100	100
Syf2	2_E1C8	0.585637	-0.100554	-1.07219	6.17426967619894e-10	76.0366	90.7731
Eloa	2_E1C8	0.310305	-0.105375	-1.07577	8.88820277525519e-18	51.8902	74.8961
Eif4g3	2_E1C8	0.781564	-0.0966212	-1.06927	2.5428137732635e-07	84.6341	94.1812
Hp1bp3	2_E1C8	1.00935	-0.177998	-1.13131	1.66298848885438e-24	92.1951	98.8362
Micos10	2_E1C8	1.60844	-0.141171	-1.1028	2.98816953181693e-22	99.2073	99.9169
Ubr4	2_E1C8	0.362875	-0.138676	-1.10089	2.3746351012136e-23	57.5	80.2993
Tardbp	2_E1C8	1.31345	-0.198831	-1.14777	8.83614978368364e-33	96.2195	99.5844
Kif1b	2_E1C8	0.552146	-0.129354	-1.0938	1.52897183255806e-15	73.2317	89.5262
Ube4b	2_E1C8	0.503442	-0.171478	-1.12621	6.34501075964332e-29	71.1585	90.1081
Clstn1	2_E1C8	0.25684	-0.095821	-1.06867	1.29903421251989e-19	44.5122	69.9086
Eno1	2_E1C8	1.60982	-0.411385	-1.32996	5.95792906980778e-130	98.5366	100
Prdm16	2_E1C8	0.367414	-0.161778	-1.11866	1.67883783545886e-26	54.6951	77.473
Cdk11b	2_E1C8	0.821063	-0.163239	-1.1198	8.72334377716039e-21	85.7317	96.0931
Noc2l	2_E1C8	0.44013	-0.154085	-1.11272	1.1041708497651e-24	64.5122	84.7049
Fam133b	2_E1C8	0.855681	-0.157354	-1.11524	3.21114789312598e-18	88.1707	96.8412
Ptpn12	2_E1C8	0.291416	-0.106321	-1.07648	2.58891608331866e-20	48.9024	76.2261
Dnajb6	2_E1C8	1.1551	-0.132614	-1.09628	5.78004686239298e-15	95.5488	99.0025
Hadha	2_E1C8	0.721641	-0.152197	-1.11126	5.97097194129635e-20	83.2927	94.9293
Cad	2_E1C8	0.290488	-0.140118	-1.102	2.03056996271477e-29	49.7561	75.0623
Ppm1g	2_E1C8	0.963709	-0.103406	-1.07431	1.02019955950515e-08	90.9756	96.675
Mrpl33	2_E1C8	1.13378	-0.156958	-1.11493	1.83028281281374e-21	94.5732	99.1687
Tacc3	2_E1C8	0.699535	-0.161695	-1.1186	1.80913416068788e-17	77.8049	90.4406
Nsd2	2_E1C8	0.902594	-0.134313	-1.09757	3.26757857818561e-11	87.9268	96.0931
Add1	2_E1C8	0.461334	-0.180318	-1.13313	7.27212169502591e-34	67.561	90.1081
Dhx15	2_E1C8	1.0905	-0.263208	-1.20014	1.2496452162915e-67	94.939	99.5012
Rbpj	2_E1C8	0.573507	-0.225904	-1.16951	6.12262361405487e-45	74.7561	93.35
Tbc1d1	2_E1C8	0.213129	-0.0995818	-1.07146	4.74754314215631e-24	39.7561	65.9185
Rfc1	2_E1C8	1.13035	-0.154552	-1.11308	5.07973346185379e-18	94.3902	99.0025
N4bp2	2_E1C8	0.627191	-0.129992	-1.09429	5.17474423294046e-13	76.8902	91.5212
Usp46	2_E1C8	0.421335	-0.134761	-1.09791	1.90135040828541e-19	62.8049	84.2893
Fip1l1	2_E1C8	0.970966	-0.152103	-1.11119	1.41037923862354e-18	90.8537	98.005
Pdgfra	2_E1C8	0.81385	-0.223915	-1.1679	1.75233352922809e-32	84.878	95.5112
Polr2b	2_E1C8	0.660833	-0.135107	-1.09817	3.75843791712949e-16	80.3049	92.6018
Uba6	2_E1C8	0.311931	-0.104226	-1.07492	4.36874044629696e-18	51.4024	74.8961
Ankrd17	2_E1C8	0.737989	-0.159148	-1.11663	7.30414739811461e-20	82.561	94.3475
Sept11	2_E1C8	1.37995	-0.278073	-1.21257	2.91663079683533e-71	97.8049	99.7506
Sec31a	2_E1C8	0.436232	-0.155365	-1.1137	2.15531800173454e-26	64.3902	87.2818
Mrps18c	2_E1C8	0.878101	-0.14086	-1.10256	1.69439554076078e-15	88.7805	97.7556
Ttc28	2_E1C8	0.557837	-0.105246	-1.07568	1.81575877159074e-09	70.5488	85.8687
Mlec	2_E1C8	0.788737	-0.113357	-1.08174	4.81943370200452e-10	85	95.1787
Msi1	2_E1C8	0.371913	-0.112135	-1.08083	3.84135557440455e-17	57.9268	81.6293
Rbm19	2_E1C8	0.173133	-0.101551	-1.07293	5.15341614998868e-30	33.5976	60.266
Ddx54	2_E1C8	0.461041	-0.109306	-1.07871	1.69433309545681e-13	66.8902	85.8687
Ptpn11	2_E1C8	0.56921	-0.153297	-1.11211	5.13196433055918e-24	76.1585	92.1862
Erp29	2_E1C8	0.870569	-0.103049	-1.07404	1.11743831122648e-08	89.3902	96.9244
Atxn2	2_E1C8	0.547794	-0.131611	-1.09552	8.01448991451259e-17	72.439	87.8637
Atp2a2	2_E1C8	0.815978	-0.208563	-1.15554	9.0980407730934e-34	86.7683	96.01
Bcl7a	2_E1C8	0.674698	-0.117324	-1.08472	1.27397523658914e-11	80.6098	92.7681
Zcchc8	2_E1C8	0.442762	-0.110829	-1.07985	1.10159463685768e-14	64.7561	84.9543
Denr	2_E1C8	1.32167	-0.22326	-1.16737	2.89557941095743e-49	97.1341	99.8337
Zfp664	2_E1C8	0.869855	-0.185356	-1.1371	7.62942859648433e-29	88.6585	97.1737
Ncor2	2_E1C8	0.202871	-0.121746	-1.08805	6.30189925818893e-33	38.0488	66.1679
Auts2	2_E1C8	1.28264	-0.11237	-1.081	1.28591225389505e-08	95.9756	99.1687
Gtf2i	2_E1C8	0.955049	-0.169078	-1.12434	4.13488919119645e-23	91.4634	98.5869
Baz1b	2_E1C8	1.29519	-0.198332	-1.14737	1.42136622869018e-30	96.4634	99.0856
Pom121	2_E1C8	0.622115	-0.125498	-1.09088	6.00130651532167e-15	78.5366	91.0224
Srrt	2_E1C8	0.942288	-0.127391	-1.09232	3.07297203230881e-13	90.2439	97.0906
Tsc22d4	2_E1C8	0.378648	-0.171573	-1.12629	7.71401183336783e-32	57.0122	82.2943
Eif3b	2_E1C8	1.00442	-0.108494	-1.0781	2.70822757996114e-10	92.378	97.1737
Tnrc18	2_E1C8	0.640597	-0.130554	-1.09471	5.99888395653684e-13	77.8049	91.7706
Cyth3	2_E1C8	0.598954	-0.172877	-1.1273	5.97097194129635e-20	73.6585	87.3649
Trrap	2_E1C8	0.446627	-0.133085	-1.09664	8.33701686005055e-19	64.878	84.5387
Pdap1	2_E1C8	2.15049	-0.310539	-1.24017	9.89981761309094e-142	99.7561	100
Hsph1	2_E1C8	0.942601	-0.155923	-1.11413	9.85213953190124e-17	89.2683	96.675
Pds5b	2_E1C8	0.638108	-0.133689	-1.0971	4.68319066958855e-14	77.378	91.6043
Rfc3	2_E1C8	0.904757	-0.18575	-1.13741	1.10526457975779e-23	89.6341	97.5894
Peg10	2_E1C8	1.18959	-0.364924	-1.28781	4.64793673146108e-81	94.7561	99.5012
Sem1	2_E1C8	2.33912	-0.15311	-1.11196	3.1731321870653e-39	100	100
Rbm28	2_E1C8	0.641361	-0.233926	-1.17603	3.21101389037661e-48	78.9024	94.4306
Klhdc10	2_E1C8	0.585271	-0.0958692	-1.06871	1.21685750845971e-08	74.0854	89.5262
Nup205	2_E1C8	0.258616	-0.118748	-1.08579	2.20228646250021e-25	45.7927	71.9036
Fmc1	2_E1C8	0.470275	-0.104344	-1.07501	4.93049570315294e-12	67.0732	87.1155
Ndufb2	2_E1C8	1.0467	-0.240481	-1.18139	3.33909495072237e-51	93.7195	99.4181
Cul1	2_E1C8	1.01457	-0.131931	-1.09576	1.85098060946809e-14	93.0488	98.9194
Hotairm1	2_E1C8	0.112147	-0.123067	-1.08905	4.71655310193566e-37	19.878	43.8071
Lsm5	2_E1C8	1.56509	-0.0981824	-1.07042	8.65428431350618e-09	98.9024	99.9169
Smarcad1	2_E1C8	0.783555	-0.0999756	-1.07176	1.30355294352191e-07	85.3659	95.6775
Serbp1	2_E1C8	2.86298	-0.123929	-1.0897	4.1438791093954e-42	100	100
Mrpl35	2_E1C8	0.694196	-0.108452	-1.07807	7.61510622299982e-10	81.8902	94.1812
Tcf7l1	2_E1C8	0.472932	-0.135863	-1.09875	1.33262929076992e-19	68.2317	86.2012
Mrpl19	2_E1C8	0.471404	-0.122859	-1.08889	5.0826497883948e-15	67.8659	88.3624
Hk2	2_E1C8	0.197735	-0.134301	-1.09756	4.16800560122288e-32	36.0976	61.9285
Dctn1	2_E1C8	0.370426	-0.130966	-1.09503	2.21339752222338e-22	58.1098	81.0474
Paip2b	2_E1C8	0.182358	-0.09553	-1.06846	1.14687886343454e-26	34.878	61.2635
Zfp638	2_E1C8	0.872049	-0.143071	-1.10425	6.96347724237136e-15	87.5	96.01
Dusp11	2_E1C8	0.596815	-0.107417	-1.0773	8.94384122875077e-11	76.6463	90.5237
Snrpg	2_E1C8	2.70486	-0.35907	-1.2826	1.01372996392744e-188	100	100
Snrnp27	2_E1C8	0.918666	-0.197524	-1.14673	1.182771517536e-33	89.8171	97.5062
Gfpt1	2_E1C8	0.280934	-0.16222	-1.11901	3.36338004787742e-39	48.1098	77.8886
Rpn1	2_E1C8	0.723718	-0.203586	-1.15156	1.41925462758912e-32	82.561	96.9244
Ruvbl1	2_E1C8	1.02156	-0.128468	-1.09313	7.96747892118051e-15	92.8659	97.7556
Mcm2	2_E1C8	0.622306	-0.119791	-1.08658	4.446571311401e-12	77.5	90.1912
Lsm3	2_E1C8	1.29854	-0.196168	-1.14565	2.52490744347677e-41	96.9512	99.335
Suclg2	2_E1C8	0.409999	-0.101797	-1.07311	1.00520595655444e-12	62.0732	81.463
Tmf1	2_E1C8	0.32326	-0.0989845	-1.07102	2.9429219020042e-16	52.7439	75.1455
Rybp	2_E1C8	0.316533	-0.169358	-1.12456	7.04300891769042e-39	52.1951	81.0474
Washc2	2_E1C8	0.358458	-0.106228	-1.07641	1.8257300156507e-15	56.7073	78.3042
Bms1	2_E1C8	0.605938	-0.194564	-1.14438	1.66639633700128e-30	75.9756	92.685
Erc1	2_E1C8	0.390921	-0.0991778	-1.07116	9.01677427834706e-12	59.6341	77.8886
Atp6v1e1	2_E1C8	0.623649	-0.104973	-1.07547	2.13569085090641e-09	79.2073	92.1031
Ptms	2_E1C8	1.57204	-0.217327	-1.16258	3.59254144315406e-31	98.1098	99.7506
Chd4	2_E1C8	1.93669	-0.381543	-1.30273	5.69853557825065e-138	99.3902	100
Ncapd2	2_E1C8	0.407655	-0.104628	-1.07522	4.93106201449116e-14	61.4024	81.5461
Ybx3	2_E1C8	1.04175	-0.0959684	-1.06878	1.79447888456074e-05	90.7927	97.0906
Wbp11	2_E1C8	1.01349	-0.322133	-1.25018	2.04431202397718e-91	91.5854	99.0025
Sinhcaf	2_E1C8	1.10941	-0.11974	-1.08654	7.71350368789517e-10	93.1707	98.67
Cnot3	2_E1C8	0.793089	-0.184111	-1.13612	3.89829682306253e-29	85.8537	96.3425
U2af2	2_E1C8	1.04469	-0.165027	-1.12119	2.30373777064896e-26	93.7805	98.5869
Peg3	2_E1C8	2.87254	-0.223695	-1.16772	4.27833345850662e-50	100	100
Usp29	2_E1C8	0.550934	-0.147871	-1.10793	2.51042380747798e-20	71.9512	89.6924
Nop53	2_E1C8	0.672667	-0.102782	-1.07384	1.82611404227082e-09	80.3049	94.5968
Arhgap35	2_E1C8	0.39973	-0.103732	-1.07455	4.13059255339096e-14	61.9512	82.2943
Irf2bp1	2_E1C8	0.422796	-0.110646	-1.07971	6.27304225207664e-15	64.0244	83.7905
Fosb	2_E1C8	0.810651	-0.108752	-1.07829	4.13410787716046e-06	74.2073	84.788
Erf	2_E1C8	0.275249	-0.102057	-1.0733	3.62871527297556e-20	48.2927	73.2336
Hnrnpul1	2_E1C8	0.710944	-0.114351	-1.08249	9.12070911841847e-11	82.5	93.5993
Supt5	2_E1C8	0.590541	-0.166827	-1.12259	1.44270165209829e-24	75.3659	92.4356
Samd4b	2_E1C8	0.438025	-0.101548	-1.07292	1.1430793229667e-12	63.9634	84.788
Actn4	2_E1C8	0.675559	-0.151307	-1.11058	3.0743339152717e-20	81.9512	94.015
Zfp568	2_E1C8	0.262266	-0.128421	-1.0931	5.06670201243603e-29	44.5732	72.153
Cox6b1	2_E1C8	2.0435	-0.171436	-1.12618	7.84182797069571e-47	99.8171	100
Usf2	2_E1C8	0.596888	-0.0958091	-1.06866	7.14926442680093e-09	77.378	91.1887
Pdcd5	2_E1C8	1.63446	-0.189346	-1.14025	3.53400595083077e-36	98.7805	99.9169
Scaf1	2_E1C8	0.283029	-0.138265	-1.10058	1.86297992563838e-30	48.7195	74.8961
Prr12	2_E1C8	0.361604	-0.130577	-1.09473	7.12078546009873e-22	56.0366	79.0524
Herc2	2_E1C8	0.270387	-0.110043	-1.07926	2.74977079957627e-22	46.5244	72.3192
Tjp1	2_E1C8	0.312408	-0.182587	-1.13492	1.61179955747622e-41	49.8171	79.5511
Selenos	2_E1C8	0.592822	-0.0955765	-1.06849	1.25494137849024e-07	74.5122	89.4431
Igf1r	2_E1C8	0.694567	-0.10521	-1.07565	3.08451481156185e-08	79.6341	90.7731
Prc1	2_E1C8	0.676295	-0.142328	-1.10368	7.62179705335686e-08	63.1707	74.148
Ppme1	2_E1C8	0.365037	-0.10874	-1.07829	4.04521966020138e-16	58.2317	80.798
Numa1	2_E1C8	0.646499	-0.17068	-1.12559	3.88598361584419e-23	78.0488	92.5187
Rrm1	2_E1C8	1.12096	-0.100791	-1.07236	1.42341730609586e-08	94.0244	98.4206
Timm10b	2_E1C8	0.874379	-0.181399	-1.13398	3.9562634689444e-26	88.2927	97.6725
Rrp8	2_E1C8	0.348165	-0.180765	-1.13348	1.33533521697757e-39	56.2195	83.458
Dchs1	2_E1C8	0.301856	-0.134417	-1.09765	2.71141499939311e-27	50.6707	76.8911
Tmem41b	2_E1C8	0.241017	-0.0969027	-1.06947	8.15793166734767e-21	44.5122	68.3292
Ipo7	2_E1C8	0.577309	-0.137872	-1.10028	3.07104533751252e-16	74.3293	90.3574
Sbf2	2_E1C8	0.191699	-0.11996	-1.0867	2.25192885750737e-33	36.3415	64.256
Ctr9	2_E1C8	0.592651	-0.137063	-1.09966	3.57503921595483e-17	75.3049	90.6068
Eif4g2	2_E1C8	2.20129	-0.266927	-1.20324	1.11998550882315e-100	100	100
Usp47	2_E1C8	0.649707	-0.158519	-1.11614	1.10015231920684e-20	78.3537	93.5162
Smg1	2_E1C8	0.389916	-0.119536	-1.08639	3.32089574210565e-17	58.7195	81.2136
Ccp110	2_E1C8	0.338903	-0.100257	-1.07196	3.71120605559893e-15	54.8171	76.8911
Knop1	2_E1C8	1.0997	-0.227378	-1.17071	7.07710969165977e-43	94.1463	99.1687
Tnrc6a	2_E1C8	0.947306	-0.229504	-1.17243	6.75161483295569e-43	89.878	98.2544
Gtf3c1	2_E1C8	0.432702	-0.120389	-1.08703	5.3257215674584e-16	64.6951	83.3749
Tufm	2_E1C8	0.464587	-0.114755	-1.08279	5.01828303282084e-14	67.0732	86.8662
Eif3c	2_E1C8	1.74312	-0.244263	-1.18449	1.72168861084449e-81	99.1463	100
Bola2	2_E1C8	0.958041	-0.518005	-1.43197	1.9590386903829e-189	90.1829	99.5012
Srcap	2_E1C8	0.413641	-0.121339	-1.08774	1.35926308769138e-16	62.0122	81.2968
Dock1	2_E1C8	0.340395	-0.0994133	-1.07134	1.13931562102787e-14	54.3902	76.2261
Mki67	2_E1C8	1.07508	-0.257692	-1.19556	1.98381662809887e-23	87.1951	94.0981
Ppp2r2d	2_E1C8	0.67337	-0.176979	-1.13051	1.31610198688875e-26	80.3659	94.5968
Polr2l	2_E1C8	0.178277	-0.287475	-1.2205	3.95377854672647e-122	34.5122	79.9667
Ap2a2	2_E1C8	0.407708	-0.184437	-1.13637	2.57360364664554e-36	62.0732	86.6168
H19	2_E1C8	2.10695	-0.243288	-1.18369	1.68507962251947e-43	99.5732	100
Igf2	2_E1C8	1.80342	-0.0958876	-1.06872	7.66022576122186e-10	99.8171	99.9169
Cttn	2_E1C8	0.528372	-0.110764	-1.0798	8.98990882806104e-12	70.7317	87.6143
Ppfia1	2_E1C8	0.44116	-0.0980697	-1.07034	1.32414998918272e-11	64.6341	83.9568
Pet100	2_E1C8	0.348871	-0.276321	-1.2111	5.44914492865219e-78	56.1585	88.9443
Timm44	2_E1C8	0.52197	-0.117956	-1.0852	2.93687519721313e-13	71.7073	89.1106
Col4a2	2_E1C8	0.187924	-0.0983073	-1.07052	1.06864586804491e-25	36.0366	60.931
Kat6a	2_E1C8	0.439983	-0.122225	-1.08841	2.02917499859224e-15	63.2927	83.458
Sfrp1	2_E1C8	0.735721	-0.112487	-1.08109	1.27661908335611e-07	78.5976	88.9443
Fgfr1	2_E1C8	0.824324	-0.128505	-1.09316	3.67273135421388e-12	86.9512	96.3425
Pcm1	2_E1C8	1.14722	-0.252584	-1.19134	8.3082539564043e-50	94.0854	99.0856
Tenm3	2_E1C8	0.538939	-0.11375	-1.08204	4.33358656575559e-11	69.939	87.0324
Gatad2a	2_E1C8	0.648303	-0.150952	-1.1103	4.1717605692427e-21	79.5732	93.35
Rex1bd	2_E1C8	0.871462	-0.228422	-1.17155	3.6811444095858e-43	88.7195	98.5037
Fkbp8	2_E1C8	0.775218	-0.122339	-1.0885	9.43996812922757e-13	85.4268	95.7606
Jund	2_E1C8	1.9224	-0.265754	-1.20226	4.1132051932672e-63	99.6341	99.9169
Map1s	2_E1C8	0.245908	-0.133836	-1.09721	6.9452030938381e-32	43.7805	72.0698
Mrpl34	2_E1C8	1.38504	-0.163464	-1.11997	3.45757260746176e-29	97.9878	99.5844
Fam32a	2_E1C8	0.596182	-0.18431	-1.13627	4.26320195123376e-32	77.3171	93.35
Abce1	2_E1C8	0.746746	-0.227297	-1.17064	1.32061323991941e-41	83.4756	96.0931
Smarca5	2_E1C8	1.85804	-0.206747	-1.15408	2.70157496737181e-52	99.7561	99.8337
Gipc1	2_E1C8	0.610775	-0.105456	-1.07583	9.66024999430436e-11	77.6829	91.1887
Wdr83os	2_E1C8	0.572876	-0.118502	-1.08561	3.47150447635336e-13	75.3049	90.6899
Brd7	2_E1C8	1.02142	-0.203731	-1.15167	5.81826000205454e-33	91.7073	98.67
Cnot1	2_E1C8	0.667958	-0.191446	-1.14191	1.46485865814585e-30	80.5488	94.5137
Got2	2_E1C8	0.82449	-0.120357	-1.087	4.79052186930485e-12	87.439	96.3425
E2f4	2_E1C8	0.396366	-0.139891	-1.10182	7.83465731609812e-22	60	84.2062
Dhx38	2_E1C8	0.349346	-0.138312	-1.10062	2.5242169609064e-23	56.4634	79.468
Ap1g1	2_E1C8	0.337318	-0.0974674	-1.06989	7.08747111508393e-15	53.8415	76.3092
Sf3b3	2_E1C8	0.956733	-0.147074	-1.10732	1.40991474482928e-18	91.8902	98.1712
Aars	2_E1C8	0.337248	-0.13485	-1.09798	1.18666277832865e-23	54.7561	79.3849
Cfdp1	2_E1C8	1.3351	-0.128253	-1.09297	9.8974071552422e-17	97.2561	99.4181
Kars	2_E1C8	0.61619	-0.123708	-1.08953	1.44045112966471e-12	77.561	93.0175
Usp10	2_E1C8	0.602659	-0.164847	-1.12105	2.10126325873488e-23	75.9756	90.8562
Zc3h18	2_E1C8	0.694316	-0.201479	-1.14988	1.32266091550918e-34	81.4634	94.68
Tcf25	2_E1C8	0.775974	-0.159253	-1.11671	1.69029221114745e-21	85.3659	96.675
Itgb1	2_E1C8	0.827715	-0.0976203	-1.07001	3.94027272345947e-07	87.5	95.5112
Cwf19l2	2_E1C8	0.436936	-0.138938	-1.10109	4.04533147529851e-19	62.9878	86.118
Dcun1d5	2_E1C8	1.02049	-0.113237	-1.08165	9.1504219014777e-10	92.378	98.4206
Amotl1	2_E1C8	0.70902	-0.0961334	-1.0689	9.6244294175368e-08	81.5244	92.685
Chordc1	2_E1C8	0.830483	-0.110024	-1.07925	1.97140292307947e-08	86.2805	95.7606
Ubl5	2_E1C8	1.59575	-0.205392	-1.153	1.54026869559529e-46	98.8415	99.9169
Eif3g	2_E1C8	1.03623	-0.105766	-1.07607	2.65995500874306e-09	93.1707	98.8362
Dnmt1	2_E1C8	1.01336	-0.207874	-1.15498	8.41060701241265e-31	91.1585	97.7556
Dnm2	2_E1C8	0.235072	-0.116346	-1.08399	4.8011354313495e-28	42.9878	70.5736
Carm1	2_E1C8	0.48798	-0.122392	-1.08854	4.38074047364888e-16	69.5122	87.5312
Smarca4	2_E1C8	1.2221	-0.144119	-1.10506	5.04054028031673e-20	95.7317	99.0025
Anln	2_E1C8	0.295331	-0.128471	-1.09313	1.24594362744847e-20	47.8049	67.9967
Tbrg1	2_E1C8	0.827701	-0.113096	-1.08155	3.26494364428723e-11	88.4146	96.5919
Mir100hg	2_E1C8	0.588357	-0.151087	-1.11041	4.04410377161466e-16	71.5854	87.7805
Cbl	2_E1C8	0.377042	-0.11921	-1.08614	6.95058037442399e-17	59.1463	79.6342
Arcn1	2_E1C8	0.609476	-0.15164	-1.11083	1.19050797127559e-19	77.0732	92.02
Atp5l	2_E1C8	1.92092	-0.160179	-1.11743	1.18878428133999e-30	99.8171	100
Cep164	2_E1C8	0.496209	-0.114463	-1.08257	5.2695931056003e-14	69.0854	86.4505
Timm8b	2_E1C8	1.3864	-0.096599	-1.06925	1.49054185732446e-08	97.8659	99.9169
Rdx	2_E1C8	1.6531	-0.127382	-1.09231	5.4779870031026e-19	99.0854	99.8337
Atm	2_E1C8	0.186124	-0.100862	-1.07241	2.01151416863118e-28	35.7927	62.261
Ptpn9	2_E1C8	0.331378	-0.172671	-1.12714	4.23626387047025e-37	54.5732	80.9643
Sin3a	2_E1C8	0.435538	-0.111755	-1.08054	1.29893910445676e-13	63.2317	83.6243
Anp32a	2_E1C8	2.06553	-0.101404	-1.07282	1.38895143347988e-14	99.6341	99.9169
Nedd4	2_E1C8	2.42527	-0.226813	-1.17025	1.60954970119183e-84	100	100
Arpp19	2_E1C8	1.24502	-0.265772	-1.20228	5.31215628833082e-68	96.4634	99.7506
Mapk6	2_E1C8	0.544393	-0.107547	-1.07739	6.00158209882547e-11	72.8049	88.3624
Cox7a2	2_E1C8	2.16893	-0.175408	-1.12928	1.56050541150095e-47	99.939	100
Syncrip	2_E1C8	1.4155	-0.10836	-1.078	5.33688380352349e-10	97.2561	99.7506
Morf4l1	2_E1C8	1.95773	-0.267058	-1.20335	5.3627272162922e-112	99.939	100
Copb2	2_E1C8	0.916409	-0.11722	-1.08464	8.91865880555557e-12	90.061	97.1737
Stag1	2_E1C8	0.79871	-0.237238	-1.17873	2.8098576101422e-44	84.3902	95.6775
Anapc13	2_E1C8	0.771856	-0.290121	-1.22274	3.07935599194282e-68	85.122	97.4231
Cdv3	2_E1C8	1.71638	-0.204179	-1.15203	1.43750120594424e-34	98.7195	99.7506
Dnajc13	2_E1C8	0.239651	-0.109362	-1.07875	1.41208091949101e-23	43.4756	68.2461
Rad54l2	2_E1C8	0.370722	-0.0998718	-1.07168	1.16226452628815e-13	57.8049	77.8886
Dcaf1	2_E1C8	0.350746	-0.151071	-1.11039	9.96248707732125e-28	57.5	80.8811
Usp19	2_E1C8	0.439961	-0.167379	-1.12302	5.94914273380145e-30	64.8171	87.0324
Wdr6	2_E1C8	0.619377	-0.0980627	-1.07034	2.03439570860106e-08	77.8049	90.6068
Dhx30	2_E1C8	0.468931	-0.0971493	-1.06966	5.08244362167981e-11	68.1098	85.7855
Smarcc1	2_E1C8	1.81255	-0.232634	-1.17498	1.23496123874977e-63	99.5122	100
Setd2	2_E1C8	0.625119	-0.126816	-1.09188	8.67633114254067e-14	76.8293	89.7756
Kif15	2_E1C8	0.745293	-0.119581	-1.08642	1.15279554792278e-10	81.4024	92.1031
Lars2	2_E1C8	0.41676	-0.280537	-1.21465	5.39742291997593e-55	61.4634	87.1987
Utrn	2_E1C8	0.299308	-0.105872	-1.07614	1.73544245698108e-17	49.6341	72.9011
Bclaf1	2_E1C8	1.59291	-0.115267	-1.08318	9.58501418059614e-14	99.0244	99.5012
Epb41l2	2_E1C8	0.603346	-0.195307	-1.14497	1.44498689650449e-27	74.4512	92.2693
Cenpw	2_E1C8	0.875962	-0.190223	-1.14094	1.07477804494013e-23	86.6463	97.5894
Rwdd1	2_E1C8	1.45322	-0.113684	-1.08199	2.71279359049871e-12	97.9268	99.6675
Gtf3c6	2_E1C8	0.96768	-0.193375	-1.14344	5.16333342356878e-32	91.5244	98.5037
Sec63	2_E1C8	0.683078	-0.120572	-1.08717	3.75087641378045e-12	81.1585	93.2668
Gja1	2_E1C8	0.742657	-0.120399	-1.08704	5.65612714995071e-10	81.4634	93.35
Gcc2	2_E1C8	0.542619	-0.161692	-1.1186	4.5957914410272e-22	72.0732	89.6924
Ranbp2	2_E1C8	0.5947	-0.182047	-1.13449	1.44270165209829e-24	74.5732	90.6899
Eif4ebp2	2_E1C8	0.676987	-0.130906	-1.09498	1.8970010416792e-14	80.061	93.1006
Ddx21	2_E1C8	0.75653	-0.284417	-1.21792	1.84851318584915e-49	81.6463	96.01
Specc1l	2_E1C8	0.255021	-0.118045	-1.08526	2.68065686112041e-25	45.122	70.6567
Mcm3ap	2_E1C8	0.248886	-0.09723	-1.06972	6.261225680697e-21	44.7561	68.8279
Midn	2_E1C8	0.856024	-0.142898	-1.10412	5.19184150141976e-15	87.0732	95.5943
Ap3d1	2_E1C8	0.34601	-0.109355	-1.07875	4.10471348917452e-17	54.5732	78.3042
Hmg20b	2_E1C8	0.829038	-0.136869	-1.09952	2.73966517750472e-16	87.622	95.6775
Tdg	2_E1C8	0.705579	-0.105149	-1.07561	1.08770131092755e-09	82.5	94.0981
Txnrd1	2_E1C8	0.992939	-0.235969	-1.1777	4.86925185629829e-45	91.8902	97.9219
Utp20	2_E1C8	0.223549	-0.153386	-1.11218	5.15330271467347e-41	40.6707	70.4904
Snrpf	2_E1C8	2.25498	-0.185101	-1.1369	3.38143494372081e-51	100	100
Metap2	2_E1C8	1.44918	-0.370774	-1.29305	1.92141377886178e-141	98.2927	99.6675
Ndufa12	2_E1C8	1.39287	-0.118246	-1.08541	5.2016257504625e-11	97.6829	99.6675
Nudt4	2_E1C8	0.703335	-0.134682	-1.09785	2.71341269258237e-14	82.0122	94.5968
Ppp1r12a	2_E1C8	0.667459	-0.12563	-1.09098	2.16617922982385e-12	78.4146	92.3525
E2f7	2_E1C8	0.267424	-0.111164	-1.0801	2.0618184135069e-22	44.6341	70.7398
Cand1	2_E1C8	0.587977	-0.177445	-1.13088	1.37969872485142e-29	76.6463	92.7681
Llph	2_E1C8	1.0594	-0.158829	-1.11638	3.18249052394675e-16	91.8293	98.2544
Ctdsp2	2_E1C8	0.460608	-0.1459	-1.10642	4.08614463623761e-21	66.5244	88.1131
Lrp1	2_E1C8	0.366617	-0.102956	-1.07397	5.61085895771179e-14	57.622	78.803
Ptges3	2_E1C8	2.08993	-0.111503	-1.08035	6.54948606024087e-18	99.7561	100
Smarcc2	2_E1C8	0.479384	-0.118279	-1.08544	3.81676926302519e-15	67.7439	85.453
Pa2g4	2_E1C8	1.38104	-0.138253	-1.10057	2.92094355860813e-15	97.0122	99.0025
Sf3a1	2_E1C8	0.709377	-0.156138	-1.1143	2.1499628572908e-22	82.1951	94.5968
Uqcr10	2_E1C8	1.55144	-0.309884	-1.23961	4.83054962373752e-97	98.5366	99.7506
Ykt6	2_E1C8	0.288255	-0.125855	-1.09115	4.54572828319832e-25	50.122	76.4755
Nudcd3	2_E1C8	0.579922	-0.307386	-1.23746	3.23124478906376e-83	75.2439	96.01
Tns3	2_E1C8	0.503781	-0.114157	-1.08234	4.50117503578892e-12	67.6829	85.9518
Grb10	2_E1C8	1.46656	-0.280355	-1.21449	1.84148173520037e-70	98.6585	99.9169
Actr2	2_E1C8	0.572493	-0.105392	-1.07579	2.55891534492837e-10	75.7927	90.4406
Xpo1	2_E1C8	0.872789	-0.193419	-1.14347	4.59816719882262e-29	88.1707	97.2569
Usp34	2_E1C8	1.02842	-0.114093	-1.08229	5.93905911910803e-10	92.0122	97.4231
Sptbn1	2_E1C8	0.663977	-0.183228	-1.13542	1.4716625590308e-25	78.6585	92.2693
Psme4	2_E1C8	0.656507	-0.144962	-1.1057	2.69722496074019e-20	81.2805	92.3525
Clint1	2_E1C8	0.843649	-0.191313	-1.1418	1.25271822791634e-31	88.1098	97.2569
Cnot6	2_E1C8	0.820483	-0.102837	-1.07388	2.42045088899861e-08	86.7683	96.4256
Hnrnpab	2_E1C8	2.57602	-0.122096	-1.08831	2.19945162572207e-29	100	100
Skp1a	2_E1C8	1.45846	-0.24867	-1.18811	3.71794965971524e-66	97.5	99.8337
Hspa4	2_E1C8	1.51536	-0.211503	-1.15789	7.93051876083107e-44	98.1707	99.7506
Aff4	2_E1C8	0.534662	-0.134826	-1.09796	2.80000849473586e-16	71.3415	89.4431
Uqcrq	2_E1C8	1.6143	-0.194928	-1.14467	4.57687214083609e-43	99.3293	99.8337
Atox1	2_E1C8	1.11413	-0.105543	-1.0759	7.1567238451312e-08	93.7805	99.4181
Mprip	2_E1C8	0.683613	-0.105013	-1.0755	1.80837144121558e-10	81.1585	92.1031
Usp22	2_E1C8	0.484593	-0.0965061	-1.06918	2.28888959825749e-09	68.2927	86.5337
Ubb	2_E1C8	2.68594	-0.471993	-1.38702	8.85258953667159e-196	99.939	100
Map2k4	2_E1C8	0.376789	-0.106273	-1.07644	8.6122244096473e-15	59.3293	80.5486
Myh10	2_E1C8	1.23653	-0.254751	-1.19313	1.07945892612561e-42	95.3659	99.0856
Naa38	2_E1C8	0.601582	-0.111098	-1.08005	8.62133194618163e-11	76.7683	91.9368
Mybbp1a	2_E1C8	0.777387	-0.34279	-1.26821	2.23789052078668e-82	83.7195	97.1737
Pafah1b1	2_E1C8	1.21888	-0.314563	-1.24363	2.19749930814674e-97	95.7927	99.7506
Prpf8	2_E1C8	0.767446	-0.289751	-1.22243	7.38486584077089e-68	84.6951	97.1737
Ywhae	2_E1C8	2.66591	-0.179121	-1.13219	3.04953590334883e-99	100	100
Nsrp1	2_E1C8	0.654887	-0.106965	-1.07696	2.61619756262131e-10	79.2073	92.2693
Supt6	2_E1C8	0.564003	-0.169625	-1.12477	2.59319550506657e-24	72.8049	91.0224
Utp6	2_E1C8	0.371594	-0.099066	-1.07108	1.32991307628236e-13	59.3293	79.8005
Suz12	2_E1C8	0.762575	-0.0957866	-1.06865	3.66437724501641e-07	83.3537	93.2668
Slfn9	2_E1C8	0.0857495	-0.0998111	-1.07163	9.93963226162654e-39	16.5854	40.7315
Ap2b1	2_E1C8	0.38712	-0.19487	-1.14462	1.61165587820841e-43	60.5488	87.1987
Taf15	2_E1C8	0.917493	-0.116738	-1.08428	1.16712511730809e-10	90.3659	97.0906
Cltc	2_E1C8	0.693189	-0.302058	-1.2329	7.83982390696891e-73	80.6707	97.4231
Dhx40	2_E1C8	0.327853	-0.116817	-1.08434	8.27556353583125e-20	54.4512	77.9717
Lrrc59	2_E1C8	0.93672	-0.100746	-1.07233	1.46703693023434e-08	90.4268	96.5919
Phb	2_E1C8	0.62524	-0.154049	-1.11269	1.72879704952623e-21	78.8415	92.7681
Igf2bp1	2_E1C8	1.50129	-0.148302	-1.10826	1.51399998136402e-20	98.2927	99.6675
Atp5g1	2_E1C8	1.82782	-0.140813	-1.10253	1.30267838166118e-22	99.6341	100
Hoxb5	2_E1C8	0.276675	-0.108294	-1.07795	8.54945409430352e-14	42.7439	59.2685
Cbx1	2_E1C8	2.23815	-0.109013	-1.07849	7.35709216483619e-25	100	100
Nfe2l1	2_E1C8	0.364996	-0.256815	-1.19484	9.89487109123758e-69	57.2561	87.448
Kpnb1	2_E1C8	1.12445	-0.17348	-1.12778	3.10245698781742e-23	93.5976	98.8362
Casc3	2_E1C8	0.400171	-0.208489	-1.15548	3.92858624766002e-46	60.9146	86.6999
Top2a	2_E1C8	1.81937	-0.177342	-1.1308	6.10683116398034e-08	95.3659	98.5869
Eif1	2_E1C8	2.87834	-0.118659	-1.08573	8.81996122494677e-42	100	100
Rab5c	2_E1C8	0.498143	-0.0963135	-1.06904	3.33533015585376e-10	70.6098	87.7805
Dhx8	2_E1C8	0.400447	-0.20238	-1.1506	2.79853117377604e-46	62.439	87.2818
Ubtf	2_E1C8	1.06379	-0.111554	-1.08039	2.11841202875134e-08	92.561	98.4206
Gpatch8	2_E1C8	0.812541	-0.103877	-1.07466	9.14442962546586e-08	85.2439	95.7606
Eftud2	2_E1C8	0.65012	-0.131091	-1.09512	6.17523930021204e-15	79.1463	93.1837
Nmt1	2_E1C8	0.666306	-0.125785	-1.0911	4.41807601806175e-14	80.9146	93.1006
Cdc27	2_E1C8	0.409658	-0.114816	-1.08284	2.81236937155969e-15	61.9512	83.2918
Tlk2	2_E1C8	0.583987	-0.116811	-1.08434	4.5510024823098e-13	74.5732	90.1912
Ddx42	2_E1C8	0.868744	-0.102645	-1.07374	4.15556010046513e-09	88.2317	95.6775
Ftsj3	2_E1C8	0.505953	-0.0958606	-1.0687	1.60963776489297e-09	69.8171	85.2037
Kpna2	2_E1C8	0.191018	-0.206121	-1.15358	2.22049178316438e-49	34.2683	62.0116
Nol11	2_E1C8	0.704043	-0.112298	-1.08095	1.17862388497988e-09	81.0366	93.7656
Sox9	2_E1C8	0.838713	-0.11028	-1.07944	0.000992986	70.3659	79.5511
Srp68	2_E1C8	0.440209	-0.111273	-1.08018	1.03116334526803e-14	67.0122	84.8712
Ube2o	2_E1C8	0.290472	-0.100871	-1.07242	4.46790708320774e-18	50.122	74.148
Sec14l1	2_E1C8	0.252759	-0.0959729	-1.06879	4.6692170029099e-20	45.6707	70.7398
Sept9	2_E1C8	0.679081	-0.17657	-1.13019	5.184709731313e-29	81.0366	94.9293
Ndufaf8	2_E1C8	0.515184	-0.10565	-1.07598	5.17312326465498e-11	70.9756	87.2818
Fasn	2_E1C8	0.430794	-0.135835	-1.09873	3.09495596571829e-20	63.2927	85.0374
Wdr45b	2_E1C8	0.515942	-0.148264	-1.10823	5.61295961281633e-23	71.5854	89.3599
Dnmt3a	2_E1C8	0.771348	-0.143414	-1.10452	4.70091027216055e-17	84.0854	95.0125
Atad2b	2_E1C8	0.62896	-0.123669	-1.0895	1.84255768753976e-12	77.1341	93.1837
Pum2	2_E1C8	0.722369	-0.183526	-1.13566	4.13816358817008e-30	83.6585	95.0125
Ddx1	2_E1C8	0.975975	-0.236484	-1.17812	2.86031356067163e-51	92.0122	98.5037
Odc1	2_E1C8	1.46593	-0.115608	-1.08343	1.75595203521267e-10	97.7439	99.0856
Pxdn	2_E1C8	0.396045	-0.102475	-1.07361	1.06849092203394e-12	61.0366	79.6342
Hectd1	2_E1C8	0.797886	-0.0999659	-1.07175	3.94495665732653e-09	87.439	95.5943
Eapp	2_E1C8	0.532004	-0.116641	-1.08421	3.50599494699282e-13	72.0122	88.8612
Snx6	2_E1C8	1.10479	-0.108618	-1.0782	1.94674491596816e-11	94.939	98.5869
Mnat1	2_E1C8	0.593956	-0.103023	-1.07402	2.58019775129915e-09	76.2195	90.8562
Hif1a	2_E1C8	0.603405	-0.27028	-1.20604	7.26003367903882e-66	77.2561	94.68
Syne2	2_E1C8	0.685313	-0.166112	-1.12203	3.48833762914535e-16	78.4756	92.6018
Erh	2_E1C8	1.09056	-0.519795	-1.43375	1.06839633238922e-217	94.1463	99.8337
Ylpm1	2_E1C8	0.672338	-0.129177	-1.09367	5.10366957683973e-14	80.061	92.4356
Fos	2_E1C8	1.04661	-0.238197	-1.17952	1.73013965775427e-15	78.2317	89.1937
Ahsa1	2_E1C8	0.66399	-0.164062	-1.12044	7.30354805038476e-24	80.2439	95.0956
Psmc1	2_E1C8	0.90932	-0.191487	-1.14194	2.50438742827184e-35	90.3659	97.5062
Ppp4r3a	2_E1C8	0.701471	-0.0973956	-1.06984	5.9466749425772e-08	80.9146	92.4356
Ubr7	2_E1C8	0.391201	-0.124318	-1.08999	8.32022371424061e-19	59.7561	82.9593
Ddx24	2_E1C8	1.08218	-0.145444	-1.10607	3.74642008615717e-17	93.2317	99.0856
Dync1h1	2_E1C8	0.62164	-0.283707	-1.21732	1.71401736643322e-58	76.6463	93.1837
Cdc42bpb	2_E1C8	0.18266	-0.101135	-1.07262	8.07167041313448e-28	35.5488	61.7623
Atp5mpl	2_E1C8	1.57719	-0.257563	-1.19546	1.11879144328705e-76	99.2073	99.7506
Mta1	2_E1C8	0.593033	-0.116756	-1.08429	7.40905831782345e-13	76.0976	91.1887
Ncapg2	2_E1C8	0.336433	-0.108614	-1.07819	1.07271831647255e-15	52.5	73.483
Net1	2_E1C8	0.51103	-0.128511	-1.09317	4.09623709063391e-15	69.2683	86.5337
Pitrm1	2_E1C8	0.311748	-0.159044	-1.11655	5.41088603196444e-36	51.1585	80.7149
Heatr1	2_E1C8	0.194865	-0.121037	-1.08752	7.73357867910994e-35	36.7073	65.6692
Gli3	2_E1C8	0.962797	-0.108303	-1.07796	6.03155944087757e-06	88.5366	96.3425
Hist1h2bm	2_E1C8	0.169868	-0.148079	-1.10809	1.37642591119561e-34	30	54.8628
Hist1h1b	2_E1C8	1.56362	-0.50787	-1.42195	4.63149820115797e-25	83.9634	93.5993
Hist1h2bj	2_E1C8	0.138967	-0.153808	-1.1125	1.03499435948296e-46	27.1341	55.3616
Hist1h4h	2_E1C8	0.0678798	-0.488398	-1.40289	1.49860274260607e-210	14.2073	69.7423
Hist1h3f	2_E1C8	0.0486512	-0.123366	-1.08927	4.30918949736023e-61	10.9756	38.0715
Hist1h1d	2_E1C8	0.295272	-0.122413	-1.08855	3.25700798890134e-12	43.2927	58.3541
Hist1h3e	2_E1C8	0.219637	-0.169548	-1.12471	3.23600493082067e-34	36.8902	62.0116
Hist1h2ae	2_E1C8	0.882324	-0.405951	-1.32496	7.52474206689813e-28	72.0732	86.0349
Hist1h4d	2_E1C8	0.365416	-0.378764	-1.30023	3.92752124572013e-64	49.5732	76.4755
Hist1h1e	2_E1C8	0.728761	-0.493087	-1.40745	6.9560997058201e-49	67.0732	85.0374
Hist1h1c	2_E1C8	0.237075	-0.193011	-1.14315	5.21537530264896e-33	39.5122	62.5104
Hist1h3b	2_E1C8	0.0360942	-0.153735	-1.11245	2.42086696669279e-91	8.41463	41.064
Hist1h4a	2_E1C8	0.0297031	-0.126152	-1.09138	5.20469624474297e-85	7.0122	37.8221
Hist1h1a	2_E1C8	0.484556	-0.145275	-1.10594	4.85949706137544e-09	55.3049	67.4148
E2f3	2_E1C8	0.603589	-0.183675	-1.13577	1.16731352634422e-24	74.6951	92.02
Prpf4b	2_E1C8	1.19007	-0.267387	-1.20363	5.62836765201838e-60	95.3049	99.335
Jarid2	2_E1C8	0.632091	-0.100677	-1.07228	7.81816509628793e-08	75.3659	90.1081
Nup153	2_E1C8	0.420685	-0.101703	-1.07304	5.38038718746036e-13	62.5	82.128
Dek	2_E1C8	2.15581	-0.172598	-1.12709	5.70224874076573e-41	99.8171	100
Iars	2_E1C8	0.359136	-0.140006	-1.10191	5.32015546993004e-24	57.3171	80.133
Nsd1	2_E1C8	1.10814	-0.134023	-1.09735	1.25420968080799e-12	93.8415	98.5869
Ddx41	2_E1C8	0.442348	-0.145711	-1.10628	2.05144871971051e-22	65.5488	86.6999
Ndufs6	2_E1C8	1.39208	-0.188493	-1.13957	9.71002329046168e-38	98.2317	99.4181
Brd9	2_E1C8	0.416621	-0.207121	-1.15438	2.64050038252247e-43	62.8049	88.6949
Vcan	2_E1C8	0.783943	-0.13939	-1.10144	9.30470204062746e-09	77.1951	88.9443
Zcchc9	2_E1C8	0.356959	-0.210587	-1.15716	5.54654379823746e-51	58.3537	85.7855
Lhfpl2	2_E1C8	0.347817	-0.116859	-1.08437	2.41997593840866e-18	55.3659	77.0574
Nsa2	2_E1C8	1.63015	-0.121959	-1.08821	2.70910511985942e-15	99.0854	100
Tnpo1	2_E1C8	0.732472	-0.10187	-1.07316	8.03554230053304e-09	83.4756	93.9318
Ppwd1	2_E1C8	0.369206	-0.165201	-1.12132	8.11285890119035e-32	57.561	84.7049
Srek1ip1	2_E1C8	0.516728	-0.106487	-1.0766	2.33064252229445e-10	69.8171	88.8612
Mtrex	2_E1C8	0.532254	-0.117708	-1.08501	2.66748765526471e-13	72.561	88.5287
Dhx29	2_E1C8	0.41071	-0.118558	-1.08565	1.65709807914783e-16	62.439	83.8736
Flnb	2_E1C8	0.238951	-0.106222	-1.07641	3.47462001854097e-22	41.8293	66.5835
Thoc7	2_E1C8	1.4842	-0.129951	-1.09426	8.00120048730585e-17	98.3537	99.7506
Top2b	2_E1C8	1.34552	-0.196182	-1.14566	1.4282472704987e-31	96.8293	99.4181
Vcl	2_E1C8	0.308316	-0.11844	-1.08556	2.95657956319924e-21	51.3415	75.8936
Dlg5	2_E1C8	0.40138	-0.0980721	-1.07034	9.95612764676107e-13	60.4268	81.7955
Zmiz1	2_E1C8	0.68803	-0.11567	-1.08348	6.80641631733681e-11	80.122	92.2693
Dennd6a	2_E1C8	0.244856	-0.130833	-1.09493	6.01608602817045e-32	44.0244	72.7348
Gnl3	2_E1C8	0.913768	-0.122413	-1.08855	2.22525861717258e-09	88.1098	95.8437
Smim4	2_E1C8	0.280051	-0.162086	-1.1189	1.29837453355167e-38	47.3171	77.8055
Nisch	2_E1C8	1.26321	-0.193242	-1.14333	1.85719158917799e-35	97.0122	99.8337
Ktn1	2_E1C8	0.844531	-0.210621	-1.15719	1.71291907976099e-31	86.0366	96.3425
Arhgef40	2_E1C8	0.507012	-0.122338	-1.0885	3.96882738030574e-14	69.939	88.5287
Supt16	2_E1C8	1.75734	-0.193516	-1.14355	4.22203306320045e-44	99.3902	100
Chd8	2_E1C8	0.624808	-0.135791	-1.0987	6.65158323704638e-17	77.0732	90.9393
Mrpl52	2_E1C8	1.12662	-0.405623	-1.32466	3.73520136312757e-124	93.5366	99.5012
Acin1	2_E1C8	1.49718	-0.139385	-1.10144	2.48923842511796e-19	98.2317	99.7506
Nynrin	2_E1C8	0.471005	-0.171501	-1.12623	9.96248707732125e-28	65.9756	88.6118
Sap18	2_E1C8	0.766459	-0.184239	-1.13622	6.1920320690051e-29	85.4268	96.2594
Kpna3	2_E1C8	0.517291	-0.17381	-1.12803	8.91185062088631e-28	70.8537	90.8562
Ipo5	2_E1C8	0.755575	-0.148556	-1.10846	4.54330442996839e-17	83.4146	94.0981
Farp1	2_E1C8	0.466061	-0.119574	-1.08641	1.02793845075787e-16	66.2805	85.1205
Stk24	2_E1C8	0.354485	-0.109733	-1.07903	1.23156634638104e-16	56.1585	79.5511
Wdr70	2_E1C8	0.385343	-0.1425	-1.10382	2.87278615133204e-24	60.1829	83.7074
Nipbl	2_E1C8	1.01081	-0.115722	-1.08352	5.35684042843917e-10	91.0976	96.8412
Rai14	2_E1C8	0.620985	-0.105196	-1.07564	2.43415170894139e-10	77.8659	89.6924
Tars	2_E1C8	0.523479	-0.141567	-1.1031	1.67208983036737e-19	72.1341	89.0274
Drosha	2_E1C8	0.398665	-0.175311	-1.12921	3.16284961643847e-34	61.9512	85.8687
Snhg18	2_E1C8	0.367449	-0.102502	-1.07363	4.2915639083784e-13	56.0366	78.2211
Polr2k	2_E1C8	1.09474	-0.165314	-1.12141	7.62328496744658e-25	93.9024	98.0881
Ywhaz	2_E1C8	1.87805	-0.215475	-1.16109	5.24961025565507e-60	99.5122	99.8337
Ubr5	2_E1C8	0.511478	-0.153377	-1.11217	7.16154761485006e-21	70.2439	88.5287
Rad21	2_E1C8	0.902002	-0.184418	-1.13636	5.61372532704155e-26	88.5976	96.7581
Atad2	2_E1C8	0.978527	-0.175431	-1.1293	3.06023819836098e-15	86.9512	95.6775
Chrac1	2_E1C8	0.609925	-0.0953768	-1.06834	1.73431351244822e-08	77.378	91.0224
Ago2	2_E1C8	0.865944	-0.126354	-1.09153	7.5857422746874e-12	87.3171	96.2594
Cpsf1	2_E1C8	0.232252	-0.101442	-1.07285	4.20890379661267e-23	41.8902	68.4954
Myh9	2_E1C8	0.217068	-0.115301	-1.0832	1.0943246762826e-26	38.4756	63.5079
Ddx17	2_E1C8	1.0097	-0.299911	-1.23107	9.15256832898029e-68	91.6463	99.1687
Tnrc6b	2_E1C8	0.678916	-0.104342	-1.075	2.6197853349591e-09	79.5732	90.9393
St13	2_E1C8	1.62467	-0.337416	-1.26349	2.16349973259899e-136	98.7805	100
Zc3h7b	2_E1C8	0.27947	-0.0968372	-1.06943	4.08116049901848e-18	47.439	71.1554
Nup50	2_E1C8	0.612132	-0.106093	-1.07631	1.01172376627806e-10	77.3171	90.4406
Plxnb2	2_E1C8	0.331722	-0.108383	-1.07802	2.04668434759481e-17	54.6341	77.3067
Alg10b	2_E1C8	0.289455	-0.0958883	-1.06872	1.29792618574956e-16	50	72.9842
Scaf11	2_E1C8	1.45884	-0.185116	-1.13691	1.66090701105643e-28	97.622	99.5012
Ddx23	2_E1C8	0.475372	-0.134437	-1.09766	4.32228406843646e-19	67.1341	86.5337
Smarcd1	2_E1C8	0.799253	-0.316257	-1.2451	5.44359797525875e-82	85.9146	97.6725
Lima1	2_E1C8	0.771018	-0.133122	-1.09666	2.14973933424938e-13	84.0244	93.6825
Dip2b	2_E1C8	0.239464	-0.137432	-1.09995	9.09656771406105e-34	43.4146	71.1554
Pcbp2	2_E1C8	1.70593	-0.17939	-1.1324	1.63720351427597e-36	99.2683	99.9169
Cbx5	2_E1C8	1.80499	-0.21264	-1.15881	2.38124304964266e-64	99.4512	100
Crebbp	2_E1C8	0.749272	-0.145713	-1.10628	4.9840630978792e-15	82.561	94.5968
Glyr1	2_E1C8	0.706313	-0.199376	-1.1482	5.18967328379957e-34	82.8049	97.0075
Usp7	2_E1C8	0.50838	-0.0966899	-1.06932	1.39542499736443e-09	70.6098	84.8712
Nubp1	2_E1C8	0.478007	-0.104333	-1.075	1.08832436141596e-11	69.3902	86.5337
Gspt1	2_E1C8	1.49716	-0.109536	-1.07888	1.60905493095092e-09	97.9268	99.8337
Mcm4	2_E1C8	0.887581	-0.103058	-1.07405	7.86660485059737e-07	87.6829	94.8462
Dnm1l	2_E1C8	0.423293	-0.194202	-1.14409	6.17226705799521e-40	64.1463	87.1155
Yeats2	2_E1C8	0.481935	-0.137338	-1.09987	2.70664300369889e-18	68.1098	87.6974
Eif2b5	2_E1C8	0.597082	-0.131845	-1.09569	1.72501571910656e-16	76.7073	91.2718
Psmd2	2_E1C8	1.26197	-0.113546	-1.08188	3.56542233532363e-10	96.3415	99.5012
Eif4g1	2_E1C8	1.30191	-0.280957	-1.215	1.05833404879946e-66	96.7073	99.4181
Igf2bp2	2_E1C8	1.07156	-0.124686	-1.09027	1.16106259849172e-12	93.5976	98.5869
Ccdc50	2_E1C8	0.827564	-0.112018	-1.08074	6.19611513730268e-10	86.6463	95.2618
Opa1	2_E1C8	0.35253	-0.141442	-1.10301	2.30373777064896e-26	56.2195	80.6318
Pak2	2_E1C8	0.91866	-0.168801	-1.12412	5.47298374437887e-23	89.8171	98.005
Ubxn7	2_E1C8	0.379963	-0.109963	-1.0792	3.82734726952365e-15	59.0854	80.6318
Kpna1	2_E1C8	0.30003	-0.118454	-1.08557	3.77345083586562e-22	50.6707	74.9792
Ndufb4	2_E1C8	1.10835	-0.157949	-1.1157	2.51488733014166e-17	93.9024	99.0025
Cox17	2_E1C8	0.642324	-0.300121	-1.23125	1.00875562759955e-70	77.9268	96.1762
Phldb2	2_E1C8	0.513438	-0.106627	-1.07671	7.69846441552235e-11	68.6585	83.7905
Tomm70a	2_E1C8	0.732448	-0.119376	-1.08627	5.18404313011347e-11	82.561	94.5137
Cggbp1	2_E1C8	0.853312	-0.141231	-1.10285	2.25476276691615e-15	87.6829	96.675
Scaf4	2_E1C8	0.327584	-0.124865	-1.09041	2.44209969605932e-22	53.7805	77.3067
Hunk	2_E1C8	0.296571	-0.0981998	-1.07044	8.88820277525519e-18	49.6951	73.6492
Son	2_E1C8	1.57952	-0.356385	-1.28021	1.67616727296859e-138	98.9634	99.9169
Scaf8	2_E1C8	0.326121	-0.101886	-1.07318	4.04269395752648e-17	53.4756	77.1405
Tmem242	2_E1C8	0.345942	-0.102942	-1.07396	1.43840999529142e-15	56.8293	79.2186
Gtf2h5	2_E1C8	1.32811	-0.0976244	-1.07001	1.09018310904826e-09	97.8049	99.7506
Map3k4	2_E1C8	0.431437	-0.1454	-1.10604	1.183851220042e-23	64.6951	85.7855
Igf2r	2_E1C8	0.43875	-0.137374	-1.0999	1.62602198071278e-19	65	84.123
Chd1	2_E1C8	0.975508	-0.153317	-1.11212	1.70218716166698e-17	91.2805	97.9219
Spaca6	2_E1C8	0.458361	-0.0973287	-1.06979	5.07242669662358e-09	62.7439	79.468
Elob	2_E1C8	2.33631	-0.193426	-1.14348	3.53223460391565e-67	100	100
Snhg9	2_E1C8	0.123971	-0.112854	-1.08137	1.21877282592709e-43	24.5122	54.1147
Mrpl28	2_E1C8	1.11713	-0.0966087	-1.06926	2.34965849284386e-08	95	98.3375
Hmga1	2_E1C8	0.277077	-0.49667	-1.41095	2.12926646938673e-211	47.9878	92.1862
Ccdc167	2_E1C8	0.264456	-0.131734	-1.09561	1.73659109191613e-29	46.2195	74.4805
Ndufv3	2_E1C8	0.837574	-0.169759	-1.12487	2.72047309195254e-23	87.9268	97.5062
Brd4	2_E1C8	0.897316	-0.0990765	-1.07109	2.36923078892368e-09	90.4878	96.8412
Hnrnpm	2_E1C8	1.98043	-0.136178	-1.09899	6.52216739442467e-25	99.7561	100
Ehmt2	2_E1C8	0.542214	-0.120557	-1.08715	7.49481204000758e-15	73.0488	89.7756
Vars	2_E1C8	0.475645	-0.121547	-1.0879	4.10341767450905e-16	68.9024	85.2037
Bag6	2_E1C8	0.598883	-0.144611	-1.10543	2.21083267703054e-18	76.9512	92.7681
Prrc2a	2_E1C8	0.734013	-0.258965	-1.19662	1.30149742766912e-56	82.561	96.5919
Mdc1	2_E1C8	0.303026	-0.124707	-1.09029	4.29413287370058e-24	50.8537	75.2286
Abcf1	2_E1C8	1.09239	-0.170886	-1.12575	2.61465840937378e-26	94.3293	99.5844
AY036118	2_E1C8	0.65293	-0.619826	-1.53669	4.64083920555395e-144	78.1098	97.9219
Xpo5	2_E1C8	0.339262	-0.164432	-1.12072	1.24593827813431e-33	54.3293	79.8836
Tomm6	2_E1C8	1.63043	-0.134985	-1.09808	1.84279724664045e-22	98.7805	99.8337
Mdfi	2_E1C8	0.157523	-0.120951	-1.08745	1.0881832714113e-33	30.4268	56.4422
Foxp4	2_E1C8	0.371491	-0.135403	-1.0984	5.39806477385019e-22	56.5854	80.3824
Sgo1	2_E1C8	0.366177	-0.182883	-1.13515	5.41341631188979e-31	54.5122	76.2261
Safb	2_E1C8	0.881525	-0.116285	-1.08394	8.44844939317704e-10	87.378	96.2594
Arhgap28	2_E1C8	0.405696	-0.110311	-1.07946	5.56071816992817e-15	58.7805	81.2968
Wdr43	2_E1C8	0.740098	-0.27942	-1.21371	2.94583202378287e-58	82.622	96.0931
Birc6	2_E1C8	0.708544	-0.173622	-1.12789	9.77702719172535e-23	81.4024	94.1812
Cebpz	2_E1C8	0.765229	-0.283261	-1.21694	1.0877338725447e-69	85.061	97.0906
Lrpprc	2_E1C8	0.320039	-0.147388	-1.10756	1.08995278675595e-30	53.2927	79.7174
Srbd1	2_E1C8	0.29121	-0.128629	-1.09325	2.05094799188208e-26	49.3293	75.6442
Msh2	2_E1C8	0.575911	-0.109905	-1.07916	5.21799638432986e-10	73.5976	90.5237
Svil	2_E1C8	0.339882	-0.10227	-1.07346	1.02253565582448e-12	50.9756	70.6567
Usp14	2_E1C8	0.840287	-0.17058	-1.12551	2.88947727636567e-22	86.7073	96.3425
Rock1	2_E1C8	0.908167	-0.097782	-1.07013	1.882252319047e-06	88.5366	97.0075
Reep5	2_E1C8	0.574401	-0.0954602	-1.06841	2.91792154898541e-07	74.5732	87.2818
Brd8	2_E1C8	0.831266	-0.177654	-1.13104	2.22270218101191e-22	85	96.1762
Kdm3b	2_E1C8	0.282865	-0.108922	-1.07842	2.46121118482683e-21	48.2927	71.9036
Egr1	2_E1C8	0.47328	-0.171207	-1.126	6.09758109357263e-17	49.0854	68.4123
Ctnna1	2_E1C8	1.02874	-0.138363	-1.10066	7.25503125964871e-15	92.0732	97.6725
Pfdn1	2_E1C8	1.38354	-0.183709	-1.1358	9.95585601497472e-37	98.2927	99.8337
Ndufa2	2_E1C8	1.65356	-0.311792	-1.24125	1.28415597362506e-107	99.1463	100
Ik	2_E1C8	0.863203	-0.125957	-1.09123	1.20495117256846e-14	89.1463	96.675
Zmat2	2_E1C8	1.23513	-0.21624	-1.1617	8.95957340707617e-45	96.4634	99.6675
Diaph1	2_E1C8	0.273346	-0.101322	-1.07276	4.65415436779223e-19	47.3171	71.6542
Lars	2_E1C8	0.726594	-0.113498	-1.08185	1.64075525388774e-10	83.1707	94.5137
Rbm27	2_E1C8	0.53336	-0.173825	-1.12805	7.89262991782842e-27	70.8537	91.5212
Dcp2	2_E1C8	0.606817	-0.145249	-1.10592	4.31823511177781e-19	76.7073	92.02
Fbn2	2_E1C8	0.912583	-0.17033	-1.12532	9.41728372136983e-20	88.4146	96.8412
Dctn4	2_E1C8	0.561715	-0.0961164	-1.06889	3.79849447137109e-09	73.1707	91.8537
Rbm22	2_E1C8	0.750784	-0.0954352	-1.06839	2.75855556305433e-07	84.0854	94.1812
Tcof1	2_E1C8	0.757671	-0.209133	-1.15599	1.06772199361753e-33	83.4146	96.675
Pdgfrb	2_E1C8	0.43394	-0.109286	-1.07869	7.04140026134066e-13	62.6829	83.3749
Nars	2_E1C8	0.729771	-0.301931	-1.23279	8.69437548132617e-73	82.0732	96.675
Me2	2_E1C8	0.360215	-0.0990475	-1.07107	3.95564362674992e-14	57.378	79.0524
Ier3ip1	2_E1C8	0.964362	-0.232626	-1.17497	3.49687832757783e-45	90.8537	98.3375
Haus1	2_E1C8	0.423972	-0.102747	-1.07382	6.45159429624238e-12	63.9634	83.0424
Txnl4a	2_E1C8	1.21208	-0.0977387	-1.07009	5.19735255707987e-08	96.5244	99.5012
Banf1	2_E1C8	1.4728	-0.162191	-1.11899	2.45497683931933e-27	98.1098	99.7506
Sf1	2_E1C8	0.922442	-0.123624	-1.08947	2.03410082644659e-12	90.122	97.5062
Fkbp2	2_E1C8	0.602198	-0.120542	-1.08714	2.46788247478832e-12	76.4634	92.7681
Stip1	2_E1C8	1.22478	-0.163093	-1.11968	3.88331776689078e-23	95.9146	99.335
Cox8a	2_E1C8	2.54939	-0.111749	-1.08054	4.42987108355194e-23	100	100
Hnrnpul2	2_E1C8	0.815885	-0.105584	-1.07593	4.17687353480203e-07	85.3659	95.1787
Ubxn1	2_E1C8	1.52123	-0.104491	-1.07511	8.77094601553973e-14	98.8415	99.6675
Ahnak	2_E1C8	0.447582	-0.156373	-1.11448	5.61934417478371e-20	61.0976	81.6293
Incenp	2_E1C8	0.729175	-0.102698	-1.07378	4.22741073775256e-06	73.9024	83.0424
Ddb1	2_E1C8	1.06286	-0.109833	-1.0791	4.59748538847661e-10	93.5976	98.4206
Smc5	2_E1C8	0.576784	-0.10088	-1.07243	7.39126910719931e-08	73.9024	89.5262
Pum3	2_E1C8	0.584316	-0.106435	-1.07656	5.29773313494316e-10	75	89.0274
Tnks2	2_E1C8	0.827159	-0.176567	-1.13019	1.33322156141768e-24	86.5244	97.4231
Kif11	2_E1C8	0.569028	-0.159207	-1.11667	1.35063729364434e-14	64.878	78.138
Hells	2_E1C8	1.075	-0.330377	-1.25734	1.97704720421118e-62	92.1951	98.7531
Tm9sf3	2_E1C8	0.869536	-0.127256	-1.09221	8.5346956573111e-13	88.9024	96.7581
Npm3	2_E1C8	0.773457	-0.0962595	-1.069	5.37840573045404e-08	86.0976	95.0956
Nolc1	2_E1C8	1.03798	-0.208821	-1.15574	8.819612896171e-30	91.8293	98.8362
Pdcd11	2_E1C8	0.351978	-0.228596	-1.17169	1.64409965362569e-59	57.6829	84.2893
Smc3	2_E1C8	1.57878	-0.0971042	-1.06962	2.55958050783158e-10	98.7195	99.7506
Pdcd4	2_E1C8	0.519351	-0.161487	-1.11844	3.68089955297001e-19	68.8415	87.6143
Tcf7l2	2_E1C8	0.90455	-0.185741	-1.1374	4.35013326076686e-14	84.3902	94.3475
Pdzd8	2_E1C8	0.365274	-0.112349	-1.08099	7.40044035035653e-17	57.2561	79.9667
Eif3a	2_E1C8	2.12069	-0.102978	-1.07399	4.97135395228545e-14	99.878	100

## Sheet: E1C8_up_P2
Wilcoxon rank sum test for differentially expressed genes in cluster P2 between wildtype and E1C8. Upregulated genes shown
gene	genotype	avgExpr	logFC	Fold Change	padj	% cells exp. Mut	% cells exp. Wt
Snhg6	2_E1C8	0.695994	0.107694	1.0775	3.50848e-08	78.341	86.9452
Col3a1	2_E1C8	1.21927	0.100075	1.07183	2.34924e-05	94.3548	97.389
Clk1	2_E1C8	0.823189	0.146801	1.10711	3.14701e-13	85.023	89.6867
Eef1b2	2_E1C8	3.38143	0.15379	1.11249	1.48532e-53	100	100
Itm2c	2_E1C8	0.64439	0.186739	1.13819	3.07492e-21	79.3779	79.3734
Ptma	2_E1C8	4.90297	0.129444	1.09387	7.00681e-79	100	100
Ccnt2	2_E1C8	0.526681	0.102155	1.07338	5.84648e-06	70.9677	75.718
Lhx9	2_E1C8	0.97235	0.187391	1.1387	1.50437e-08	81.5668	78.329
Ier5	2_E1C8	0.5076	0.138646	1.10087	2.37407e-10	67.2811	68.6684
Prdx6	2_E1C8	2.01679	0.11787	1.08513	9.74247e-16	99.8848	100
Prrx1	2_E1C8	2.43422	0.131715	1.0956	3.79296e-06	99.6544	99.7389
Usf1	2_E1C8	0.634569	0.155283	1.11364	3.66807e-15	77.5346	80.8094
Fh1	2_E1C8	0.839683	0.151291	1.11056	4.09963e-17	87.212	91.3838
H3f3a	2_E1C8	3.73002	0.154919	1.11336	3.07414e-56	100	100
Pycr2	2_E1C8	0.52757	0.0996589	1.07152	1.73259e-07	71.0829	77.0235
Srp9	2_E1C8	1.24961	0.118863	1.08588	2.74134e-13	96.0829	98.3029
Atp5c1	2_E1C8	2.05312	0.185153	1.13694	1.10634e-40	99.6544	100
Vim	2_E1C8	1.02494	0.105816	1.0761	1.0311e-05	88.9401	92.5587
Commd3	2_E1C8	0.782944	0.131046	1.09509	1.38205e-10	83.2949	88.6423
Tubb4b	2_E1C8	1.6953	0.128987	1.09353	3.43377e-10	98.2719	99.3473
Phpt1	2_E1C8	0.619862	0.273543	1.20877	6.43611e-40	75.8065	68.9295
Ier5l	2_E1C8	0.715601	0.206044	1.15352	8.29306e-19	77.765	77.6762
Ntmt1	2_E1C8	0.663035	0.137083	1.09968	3.05677e-13	79.6083	83.5509
Prrx2	2_E1C8	1.56948	0.268778	1.20479	6.47609e-30	98.6175	98.3029
Swi5	2_E1C8	1.83853	0.238948	1.18013	2.77396e-52	99.5392	99.8695
Cdk9	2_E1C8	0.654529	0.193833	1.1438	4.60884e-21	77.6498	78.329
Ssb	2_E1C8	2.25887	0.150872	1.11024	1.58921e-30	100	100
Tmx2	2_E1C8	0.342823	0.134445	1.09767	1.73623e-11	55.2995	52.7415
Ndufs3	2_E1C8	1.06973	0.19189	1.14226	2.95176e-24	93.4332	95.953
Hsd17b12	2_E1C8	0.840427	0.117524	1.08487	4.21689e-10	88.0184	91.1227
Eif3m	2_E1C8	1.71887	0.191666	1.14208	8.20518e-36	99.3088	99.6084
Mpped2	2_E1C8	0.666576	0.192846	1.14302	5.01605e-15	75.9217	73.8903
Ccdc34	2_E1C8	1.90944	0.124758	1.09032	7.20454e-13	99.7696	99.7389
Meis2	2_E1C8	0.82964	0.19478	1.14455	4.47893e-08	73.6175	67.8851
Nxt1	2_E1C8	0.82292	0.0986339	1.07076	2.01585e-07	87.4424	91.906
Id1	2_E1C8	1.85129	0.202136	1.1504	4.14671e-08	96.4286	97.9112
Cox4i2	2_E1C8	0.201583	0.134071	1.09739	5.6506e-13	32.8341	20.4961
Pdrg1	2_E1C8	0.436318	0.121068	1.08754	3.43479e-09	63.8249	68.5379
Ahcy	2_E1C8	0.292166	0.0972805	1.06976	2.59933e-05	47.6959	48.1723
Snhg17	2_E1C8	0.537091	0.299321	1.23057	4.48053e-45	69.0092	54.4386
Mafb	2_E1C8	0.377515	0.175368	1.12925	6.3593e-07	43.2028	37.859
Oser1	2_E1C8	0.429392	0.0975629	1.06996	1.43169e-05	62.6728	69.8433
Ube2c	2_E1C8	1.5528	0.125549	1.09092	0.00973721	92.2811	96.7363
Zfas1	2_E1C8	1.56888	0.515059	1.42905	5.11317e-89	96.4286	96.9974
Rnf114	2_E1C8	0.399075	0.130306	1.09453	2.61054e-10	60.023	59.1384
Snai1	2_E1C8	0.601211	0.221581	1.16601	2.1409e-18	69.9309	66.4491
Gnas	2_E1C8	2.84434	0.214021	1.15992	3.70466e-64	100	100
Psma7	2_E1C8	2.36644	0.146913	1.1072	2.80703e-24	100	100
Ccnl1	2_E1C8	1.04525	0.194395	1.14424	1.53337e-19	92.3963	94.6475
Crabp2	2_E1C8	2.05778	0.39302	1.31314	1.51244e-36	99.424	98.564
Naxe	2_E1C8	0.538938	0.178867	1.13199	1.5655e-18	70.0461	70.6266
Fdps	2_E1C8	1.43474	0.218055	1.16316	2.71915e-22	97.3502	98.3029
Mrpl9	2_E1C8	0.585672	0.102964	1.07398	7.20159e-10	76.9585	83.1593
Psmb4	2_E1C8	1.67061	0.128335	1.09303	1.92549e-18	99.1935	100
Txnip	2_E1C8	0.18603	0.141703	1.10321	7.92212e-22	30.8756	12.5326
Psma5	2_E1C8	1.74813	0.194226	1.14411	2.90441e-33	99.6544	99.6084
Gar1	2_E1C8	1.15985	0.136545	1.09927	4.5867e-14	95.1613	97.6501
Lmo4	2_E1C8	1.17423	0.127562	1.09245	2.45234e-09	93.5484	96.2141
Rabggtb	2_E1C8	0.8436	0.298773	1.2301	1.0931e-40	86.4055	83.9426
Srsf11	2_E1C8	1.92044	0.100919	1.07246	4.08534e-12	99.8848	99.8695
Pnrc1	2_E1C8	1.2318	0.211396	1.15781	2.78725e-22	96.0829	96.6057
Txn1	2_E1C8	2.38796	0.13736	1.09989	1.02821e-21	99.8848	100
Psip1	2_E1C8	2.1359	0.17427	1.12839	1.79147e-27	99.8848	99.8695
Rraga	2_E1C8	0.718252	0.10362	1.07447	2.58377e-08	81.9124	87.5979
Plin2	2_E1C8	0.406758	0.121174	1.08762	1.59087e-08	60.1382	61.0966
Jun	2_E1C8	0.867317	0.210162	1.15682	6.18885e-11	79.3779	79.1123
Plpp3	2_E1C8	0.601081	0.106638	1.07672	6.12916e-05	69.3548	73.107
Tmem59	2_E1C8	1.02905	0.222018	1.16636	1.84998e-30	92.9724	94.9086
Magoh	2_E1C8	1.77691	0.112247	1.08091	8.4529e-15	99.5392	99.6084
Akr1a1	2_E1C8	1.61825	0.210802	1.15733	3.34042e-37	98.8479	99.8695
Prdx1	2_E1C8	2.53339	0.162896	1.11953	1.60696e-34	100	100
Eri3	2_E1C8	0.494043	0.100147	1.07188	4.50274e-07	68.4332	75.3264
Cdc20	2_E1C8	0.978078	0.129205	1.09369	1.06237e-05	82.3733	89.1645
Ppih	2_E1C8	1.03892	0.117168	1.0846	5.34727e-12	92.2811	96.9974
Psmb2	2_E1C8	1.75207	0.205474	1.15307	1.67615e-42	99.1935	99.8695
Marcksl1	2_E1C8	2.41237	0.102402	1.07356	9.35464e-16	100	100
Eif3i	2_E1C8	1.7717	0.197518	1.14672	1.67022e-36	99.7696	100
Snhg12	2_E1C8	1.10478	0.470328	1.38542	9.66779e-74	92.1659	85.7702
Rcc1	2_E1C8	0.608201	0.0955582	1.06848	3.36985e-07	75.9217	83.4204
Rpa2	2_E1C8	0.795072	0.194983	1.14471	8.62926e-19	83.871	85.1175
Tmem222	2_E1C8	0.437958	0.156237	1.11438	9.26336e-17	64.2857	62.9243
Rsrp1	2_E1C8	1.21843	0.317296	1.24599	6.2989e-54	95.5069	96.7363
Hmgcl	2_E1C8	0.345692	0.104859	1.07539	7.24245e-07	55.8756	57.0496
Id3	2_E1C8	1.9755	0.529873	1.4438	3.52132e-59	98.7327	96.8668
Ddost	2_E1C8	0.988886	0.10462	1.07521	7.48668e-09	92.1659	94.9086
Akr7a5	2_E1C8	0.605128	0.164917	1.1211	2.83575e-17	76.2673	78.8512
Sdhb	2_E1C8	1.2035	0.116959	1.08445	3.86161e-13	96.1982	98.9556
Faap20	2_E1C8	0.521945	0.111299	1.0802	1.81757e-08	70.1613	75.0653
Insig1	2_E1C8	0.368103	0.0956673	1.06856	0.000653174	53.5714	55.3525
Cenpa	2_E1C8	1.66031	0.0959077	1.06874	3.80571e-07	97.8111	100
Snx17	2_E1C8	0.675114	0.114191	1.08237	1.1967e-09	81.106	85.3786
Msx1	2_E1C8	1.16428	0.387661	1.30827	4.20092e-21	80.2995	69.4517
BC005561	2_E1C8	0.938584	0.127754	1.09259	3.74103e-11	88.5945	93.8642
Zfp326	2_E1C8	1.20823	0.111707	1.08051	2.94784e-12	94.47	98.4334
Acads	2_E1C8	0.665642	0.159586	1.11697	1.82614e-17	80.7604	81.201
Dynll1	2_E1C8	3.02464	0.1912	1.14171	5.34872e-44	99.8848	100
Cox6a1	2_E1C8	1.64181	0.245474	1.18548	1.9113e-48	99.3088	99.6084
Pebp1	2_E1C8	2.51161	0.201935	1.15024	3.24416e-51	100	100
Aldh2	2_E1C8	0.788988	0.133001	1.09657	9.25774e-13	85.5991	89.8172
Arpc3	2_E1C8	1.08723	0.103989	1.07474	2.868e-10	93.7788	97.9112
Gtf2h3	2_E1C8	0.499775	0.104694	1.07527	2.81327e-07	68.0876	74.8042
Ubc	2_E1C8	1.80909	0.219074	1.16399	1.76617e-28	99.3088	99.4778
Ran	2_E1C8	3.31358	0.155236	1.1136	2.55253e-50	100	100
Mdh2	2_E1C8	1.65545	0.295267	1.22711	3.01577e-60	99.0783	99.4778
Gnb2	2_E1C8	1.43896	0.127751	1.09259	1.21996e-16	97.6959	99.3473
Gpc2	2_E1C8	0.39523	0.0984282	1.07061	0.00037781	56.682	64.2298
Actb	2_E1C8	4.15278	0.140589	1.10236	4.74598e-25	100	100
Kdelr2	2_E1C8	1.08708	0.180371	1.13318	9.82745e-23	94.2396	97.5196
Aimp2	2_E1C8	0.597717	0.102494	1.07363	9.27596e-07	74.6544	79.3734
Asb4	2_E1C8	0.879788	0.407323	1.32622	4.517e-32	75.576	66.7102
Rpa3	2_E1C8	1.00287	0.181449	1.13402	3.20333e-22	91.9355	94.9086
Arf5	2_E1C8	1.4408	0.183359	1.13552	5.19092e-25	98.7327	99.7389
Hilpda	2_E1C8	0.329426	0.124521	1.09015	3.73413e-08	51.7281	50
Akr1b3	2_E1C8	0.925538	0.131492	1.09543	9.68486e-14	90.0922	93.7337
Ptn	2_E1C8	2.9062	0.210175	1.15683	2.97629e-12	99.8848	100
Tra2a	2_E1C8	1.55308	0.13226	1.09601	4.35012e-15	98.3871	99.3473
Cbx3	2_E1C8	2.21532	0.110179	1.07936	1.78621e-14	99.8848	99.8695
Hoxa9	2_E1C8	1.21526	0.145344	1.10599	3.39176e-11	93.894	96.9974
Hoxa10	2_E1C8	1.48396	0.15791	1.11567	2.01967e-15	97.4654	99.2167
Hoxa11	2_E1C8	0.876071	0.101243	1.0727	0.000208886	82.3733	86.423
Rnf181	2_E1C8	0.277652	0.114912	1.08291	8.47597e-08	46.5438	44.2559
Tia1	2_E1C8	1.01972	0.127745	1.09258	1.02403e-10	92.1659	95.3003
Cnbp	2_E1C8	2.26455	0.24573	1.18569	7.73306e-59	99.8848	100
H1fx	2_E1C8	1.89456	0.306885	1.23703	2.28684e-51	99.6544	99.8695
Arpc4	2_E1C8	0.830523	0.116417	1.08404	6.27832e-11	86.1751	92.0366
Vgll4	2_E1C8	0.855469	0.146907	1.10719	1.09904e-12	86.5207	89.9478
Emg1	2_E1C8	1.40505	0.0994768	1.07138	2.59001e-09	98.2719	99.4778
Grcc10	2_E1C8	1.87667	0.506693	1.42079	5.57419e-127	99.6544	99.2167
Tpi1	2_E1C8	1.97383	0.422508	1.34026	3.05353e-73	99.3088	99.4778
Ing4	2_E1C8	0.678471	0.105049	1.07553	4.68498e-08	79.1475	86.6841
Gapdh	2_E1C8	3.55896	0.312851	1.24216	7.35917e-120	100	100
Strap	2_E1C8	1.47254	0.114805	1.08283	2.75757e-13	98.2719	99.6084
Mgst1	2_E1C8	0.349841	0.118749	1.08579	4.00973e-06	51.7281	50.5222
Mrps35	2_E1C8	0.635963	0.10842	1.07805	2.1533e-08	78.9171	83.2898
Tsen34	2_E1C8	1.1798	0.25261	1.19136	5.00572e-42	94.5853	96.2141
Selenow	2_E1C8	1.89609	0.279242	1.21356	2.0616e-55	100	99.8695
Sae1	2_E1C8	1.3014	0.152323	1.11136	3.7891e-20	96.5438	98.8251
Ap2s1	2_E1C8	1.12141	0.136455	1.0992	1.75898e-15	94.5853	97.6501
Trappc6a	2_E1C8	0.353017	0.100096	1.07184	2.60835e-06	54.8387	57.5718
Pafah1b3	2_E1C8	1.31783	0.15479	1.11326	7.96872e-19	96.5438	98.6945
Fbl	2_E1C8	1.59057	0.142966	1.10417	4.81559e-20	98.5023	99.7389
Hnrnpl	2_E1C8	1.50742	0.140183	1.10204	7.49571e-18	98.6175	99.0862
Eif3k	2_E1C8	2.01428	0.227174	1.17054	7.79424e-46	100	100
Uba2	2_E1C8	1.29491	0.0979897	1.07028	3.2227e-11	96.0829	98.564
Gpi1	2_E1C8	1.14079	0.217675	1.16286	1.08259e-28	94.9309	96.6057
Emc10	2_E1C8	0.65934	0.104247	1.07493	3.66977e-09	80.53	85.3786
Ptov1	2_E1C8	1.76411	0.17532	1.12922	4.21181e-27	99.6544	99.8695
Prmt1	2_E1C8	2.33602	0.0986959	1.07081	1.06776e-12	100	100
Rcn3	2_E1C8	0.611716	0.118092	1.0853	2.12826e-08	75	80.8094
Kdelr1	2_E1C8	0.799643	0.119483	1.08635	1.59108e-11	86.1751	90.8616
Tsg101	2_E1C8	1.14489	0.12946	1.09388	1.41208e-15	94.7005	98.564
Ndn	2_E1C8	0.771276	0.103559	1.07442	1.89723e-07	84.2166	91.3838
Idh2	2_E1C8	1.35908	0.131377	1.09534	2.22913e-14	97.6959	99.2167
Ndufc2	2_E1C8	1.75846	0.171256	1.12604	3.03824e-27	99.424	99.8695
Mogat2	2_E1C8	0.353127	0.122169	1.08837	2.1989e-07	53.341	52.2193
Serpinh1	2_E1C8	1.81595	0.218239	1.16331	6.2922e-34	99.5392	100
Mrpl17	2_E1C8	1.14296	0.253994	1.1925	3.13306e-38	95.3917	96.0836
Eif3f	2_E1C8	1.91794	0.0993659	1.0713	5.41119e-12	99.424	99.8695
Psma1	2_E1C8	1.43927	0.132531	1.09621	4.06149e-18	97.6959	99.6084
Uqcrc2	2_E1C8	1.13313	0.128929	1.09348	1.2704e-13	93.894	97.2585
Mettl9	2_E1C8	1.50989	0.102963	1.07398	1.23728e-12	98.0415	99.7389
Lcmt1	2_E1C8	0.460275	0.113134	1.08158	3.48805e-08	65.8986	69.1906
Aldoa	2_E1C8	2.08112	0.226644	1.17011	2.74346e-27	99.8848	100
Glrx3	2_E1C8	1.67488	0.10401	1.07476	1.60788e-10	99.1935	100
Bnip3	2_E1C8	0.592046	0.180503	1.13328	3.36044e-15	71.659	70.1044
Echs1	2_E1C8	0.973461	0.132627	1.09629	1.47711e-13	90.4378	95.953
Ifitm2	2_E1C8	2.03385	0.304167	1.23471	5.54233e-66	99.7696	99.8695
Ifitm3	2_E1C8	0.338786	0.111005	1.07998	1.58938e-06	52.0737	51.0444
Rnh1	2_E1C8	0.406654	0.141479	1.10304	2.41783e-11	60.023	59.9217
Taldo1	2_E1C8	1.12265	0.0981143	1.07037	1.30542e-08	95.0461	97.7807
Cd81	2_E1C8	1.20973	0.136885	1.09953	3.09514e-13	96.7742	98.564
Tssc4	2_E1C8	0.593471	0.110189	1.07937	8.64536e-08	74.7696	80.1567
Kcnq1ot1	2_E1C8	1.77	0.159375	1.1168	2.57323e-08	97.235	97.9112
Ankrd10	2_E1C8	0.858481	0.11791	1.08516	1.48567e-09	87.212	92.0366
Eif4ebp1	2_E1C8	1.02879	0.171274	1.12605	1.30292e-17	91.9355	94.6475
Slc25a4	2_E1C8	2.37323	0.120677	1.08725	1.4543e-20	99.8848	100
Cope	2_E1C8	0.886023	0.241212	1.18198	1.42856e-33	88.8249	89.0339
Use1	2_E1C8	0.613203	0.118645	1.08571	3.63174e-10	76.2673	81.7232
Smim7	2_E1C8	0.662365	0.187383	1.1387	7.37044e-22	78.8018	80.5483
Tecr	2_E1C8	1.42613	0.124797	1.09035	8.50138e-14	98.2719	99.6084
Ier2	2_E1C8	1.53586	0.291679	1.22406	3.41711e-40	99.1935	98.564
Prdx2	2_E1C8	3.03053	0.219008	1.16393	2.63748e-69	100	100
Hsd11b2	2_E1C8	0.766436	0.104855	1.07539	5.5263e-06	83.1797	87.859
Psmd7	2_E1C8	1.82907	0.2189	1.16385	7.91422e-40	99.7696	99.4778
Cox4i1	2_E1C8	2.73482	0.200879	1.1494	1.44283e-55	100	100
Map1lc3b	2_E1C8	1.16529	0.108292	1.07795	9.37417e-10	95.6221	97.9112
Tsnax	2_E1C8	0.633361	0.11286	1.08137	1.06975e-09	80.4147	83.6815
Cep57	2_E1C8	0.717309	0.122539	1.08865	5.17051e-10	80.7604	84.2037
Tmed1	2_E1C8	0.567367	0.140396	1.10221	6.5671e-13	73.2719	76.7624
Jam3	2_E1C8	0.556979	0.173605	1.12787	1.7197e-20	73.0415	73.6292
Dcps	2_E1C8	0.570751	0.123429	1.08932	2.40076e-10	74.0783	77.154
Hspa8	2_E1C8	3.47489	0.16733	1.12298	9.67525e-33	100	100
H2afx	2_E1C8	1.87033	0.143481	1.10457	8.36136e-12	99.424	99.7389
Sdhd	2_E1C8	0.988852	0.188205	1.13934	6.64818e-26	92.7419	95.3003
Crabp1	2_E1C8	1.92157	0.170027	1.12508	2.02951e-13	98.7327	99.6084
Tspan3	2_E1C8	1.11102	0.0999832	1.07176	9.50059e-10	94.7005	98.0418
Cox5a	2_E1C8	2.28617	0.116387	1.08402	6.60908e-18	100	100
Pkm	2_E1C8	2.87982	0.371437	1.29364	5.24841e-100	100	100
Ciao2a	2_E1C8	1.00273	0.114288	1.08244	1.00696e-11	91.8203	95.8225
Gsta4	2_E1C8	0.824996	0.102153	1.07337	9.1521e-06	84.447	88.6423
Eef1a1	2_E1C8	4.45237	0.20891	1.15581	6.51962e-98	100	100
Snhg5	2_E1C8	1.13508	0.672338	1.59365	3.06258e-132	91.5899	78.0679
Rassf1	2_E1C8	0.415702	0.113784	1.08206	1.76931e-07	61.0599	65.6658
Rhoa	2_E1C8	1.67576	0.165571	1.12161	1.44257e-26	99.6544	99.8695
Impdh2	2_E1C8	1.30827	0.103659	1.0745	7.68623e-11	96.0829	98.8251
Uqcrc1	2_E1C8	1.13073	0.16534	1.12143	3.4342e-21	94.3548	97.2585
Acaa1a	2_E1C8	0.356744	0.207285	1.15451	2.71517e-29	56.2212	40.3394
Cited2	2_E1C8	0.935528	0.109401	1.07878	2.67407e-05	85.4839	88.3812
Ddit4	2_E1C8	0.247673	0.164919	1.1211	2.31233e-18	38.5945	22.846
Hnrnph3	2_E1C8	1.21523	0.100701	1.07229	3.01579e-09	95.9677	97.9112
Ddt	2_E1C8	1.03617	0.176457	1.13011	1.21046e-21	92.7419	95.953
Mif	2_E1C8	3.55885	0.140341	1.10217	3.71799e-27	100	100
Pfkl	2_E1C8	0.894965	0.154258	1.11285	3.71552e-13	88.4793	89.6867
Bsg	2_E1C8	1.71489	0.102132	1.07336	8.29154e-10	99.7696	99.3473
Ptbp1	2_E1C8	1.42164	0.106512	1.07662	5.97389e-11	98.0415	99.0862
R3hdm4	2_E1C8	0.557983	0.101652	1.073	6.16411e-07	73.9631	79.1123
Atp5d	2_E1C8	2.00295	0.207313	1.15454	4.58664e-43	99.7696	99.8695
Cirbp	2_E1C8	0.698208	0.226584	1.17006	3.07347e-29	80.7604	78.9817
Plekhj1	2_E1C8	0.974811	0.135667	1.0986	1.48797e-13	91.129	94.7781
Sgta	2_E1C8	0.884884	0.154159	1.11277	5.5561e-19	87.9032	94.1253
Eef2	2_E1C8	2.46362	0.10341	1.07431	1.1341e-16	99.8848	100
Tle5	2_E1C8	0.988869	0.166219	1.12211	3.32988e-13	90.2074	93.0809
Nfyb	2_E1C8	0.954301	0.12601	1.09127	5.52492e-12	90.3226	94.3864
Slc25a3	2_E1C8	2.23748	0.214898	1.16062	2.77212e-49	100	100
Btg1	2_E1C8	0.836322	0.12355	1.08941	3.43407e-09	85.4839	91.2533
Cdk4	2_E1C8	2.58075	0.220239	1.16493	6.08805e-66	100	100
Dctn2	2_E1C8	0.872272	0.14536	1.10601	8.08697e-16	89.2857	93.2115
Naca	2_E1C8	3.30233	0.117371	1.08476	5.05549e-27	99.8848	100
Atp5b	2_E1C8	2.53054	0.233683	1.17583	6.05289e-67	100	100
Ewsr1	2_E1C8	1.45046	0.097135	1.06965	5.53576e-11	97.9263	99.4778
Dbnl	2_E1C8	0.59116	0.0967357	1.06935	1.37003e-06	74.6544	79.1123
Tmed4	2_E1C8	0.419107	0.0981983	1.07044	5.89881e-05	59.9078	67.7546
Ppia	2_E1C8	4.20241	0.227905	1.17113	3.17207e-128	100	100
H2afv	2_E1C8	2.43343	0.257622	1.19551	2.37837e-56	99.8848	100
Snhg15	2_E1C8	0.505404	0.292236	1.22454	4.31304e-37	64.7465	50
Meis1	2_E1C8	0.273904	0.105008	1.0755	9.37843e-05	40.3226	36.423
Mdh1	2_E1C8	1.30936	0.152376	1.1114	1.54818e-17	97.4654	98.9556
Cct4	2_E1C8	1.86395	0.116748	1.08429	1.93339e-14	99.8848	99.6084
Pttg1	2_E1C8	1.16753	0.216429	1.16185	7.81392e-19	93.6636	95.5614
Rack1	2_E1C8	3.52372	0.289856	1.22252	5.31657e-138	100	100
Clk4	2_E1C8	0.48549	0.120244	1.08692	3.39745e-08	66.7051	71.0183
Pdlim4	2_E1C8	0.853255	0.106868	1.07689	2.2906e-08	87.9032	91.6449
Arf1	2_E1C8	1.6485	0.137491	1.09999	6.92041e-21	98.6175	99.4778
Drg2	2_E1C8	0.480081	0.123577	1.08943	7.0647e-10	67.6267	71.2794
Tmem11	2_E1C8	0.721994	0.132876	1.09648	1.1303e-11	82.2581	87.0757
Mfap4	2_E1C8	0.793145	0.156244	1.11438	3.86657e-11	83.4101	84.9869
Trappc1	2_E1C8	0.676108	0.0995224	1.07142	2.74769e-07	79.1475	86.5535
Eif4a1	2_E1C8	2.85153	0.17696	1.1305	1.42303e-42	100	100
Eif5a	2_E1C8	3.30244	0.116323	1.08397	5.34572e-28	100	100
Psmb6	2_E1C8	2.08063	0.166192	1.12209	1.02855e-28	100	99.8695
Eno3	2_E1C8	0.465451	0.125107	1.09059	1.17245e-07	63.2488	65.1436
Tax1bp3	2_E1C8	0.57708	0.0988044	1.07089	8.93709e-07	72.0046	81.9843
Wsb1	2_E1C8	0.818951	0.128702	1.09331	4.18113e-11	86.1751	90.7311
Ptrh2	2_E1C8	0.729335	0.185206	1.13698	5.49807e-20	82.2581	84.7258
Supt4a	2_E1C8	1.16839	0.107082	1.07705	1.90254e-11	95.2765	98.8251
Col1a1	2_E1C8	0.392034	0.120597	1.08718	0.000118625	52.6498	53.9164
Psmb3	2_E1C8	1.84819	0.186434	1.13795	3.10739e-30	99.6544	99.8695
Igfbp4	2_E1C8	2.35535	0.34466	1.26985	2.32494e-30	99.7696	99.7389
Nt5c3b	2_E1C8	0.650219	0.101546	1.07292	9.08158e-09	79.9539	85.9008
Tmem101	2_E1C8	0.38969	0.10585	1.07613	1.40017e-07	60.1382	63.0548
Fzd2	2_E1C8	1.10807	0.176116	1.12984	2.19536e-15	92.6267	94.517
Ubald2	2_E1C8	1.12705	0.116129	1.08382	5.753e-10	92.5115	96.8668
Snhg16	2_E1C8	0.484736	0.297893	1.22935	1.59617e-46	65.2074	46.9974
Actg1	2_E1C8	3.68204	0.199127	1.148	1.22757e-56	100	100
Mcrip1	2_E1C8	1.01372	0.301572	1.23249	7.82654e-50	91.5899	92.2977
Anapc11	2_E1C8	1.04479	0.117912	1.08516	3.64003e-11	92.5115	96.0836
Aspscr1	2_E1C8	0.558132	0.120745	1.0873	3.2023e-10	72.6959	77.5457
Slc16a3	2_E1C8	0.622178	0.272207	1.20765	2.99085e-29	72.0046	62.9243
Sf3b6	2_E1C8	1.56334	0.109458	1.07882	2.09339e-14	98.8479	99.6084
Mycn	2_E1C8	0.737758	0.0970505	1.06958	3.43701e-05	78.4562	84.3342
Id2	2_E1C8	1.51918	0.423061	1.34077	2.22777e-41	95.6221	92.2977
Hbp1	2_E1C8	0.474867	0.0996139	1.07149	1.38961e-06	66.5899	69.3211
Twistnb	2_E1C8	1.02051	0.116661	1.08422	5.37706e-11	92.0507	95.6919
Twist1	2_E1C8	2.00475	0.184566	1.13648	6.91625e-21	99.7696	99.7389
Ifrd1	2_E1C8	0.791685	0.264225	1.20099	2.0825e-33	84.3318	81.0705
Psma6	2_E1C8	1.5668	0.196552	1.14596	7.51847e-33	99.0783	99.4778
Wdr89	2_E1C8	0.595736	0.139797	1.10175	5.89329e-14	75	79.8956
Acot1	2_E1C8	0.302972	0.0960915	1.06887	0.000697754	47.3502	49.7389
Dlk1	2_E1C8	1.14481	0.180779	1.1335	2.39881e-12	93.318	94.517
Eif5	2_E1C8	2.26906	0.445228	1.36153	5.67079e-118	99.8848	100
Uqcrfs1	2_E1C8	1.27404	0.158425	1.11607	1.95187e-21	96.659	98.8251
Nfil3	2_E1C8	0.311306	0.108611	1.07819	7.72479e-06	48.2719	46.9974
Msx2	2_E1C8	0.597059	0.321701	1.2498	1.60383e-30	64.5161	47.7807
Higd2a	2_E1C8	0.99716	0.155631	1.11391	8.60635e-18	92.2811	96.3446
Tmed9	2_E1C8	1.28925	0.154939	1.11337	4.93602e-20	96.7742	99.2167
Hnrnpa0	2_E1C8	2.29253	0.356895	1.28067	4.08675e-90	100	99.8695
Gas1	2_E1C8	0.471835	0.132762	1.09639	5.09996e-06	58.2949	59.0078
Med10	2_E1C8	0.749521	0.113695	1.082	2.26671e-10	83.1797	90.3394
Cetn3	2_E1C8	1.10138	0.0965895	1.06924	1.5864e-07	94.0092	97.9112
Ssbp2	2_E1C8	0.924062	0.138663	1.10088	3.3901e-09	86.7512	88.5117
Btf3	2_E1C8	2.9611	0.138275	1.10059	1.32613e-35	100	100
Tmem267	2_E1C8	0.174636	0.107003	1.07699	6.21637e-10	31.682	21.8016
Pdhb	2_E1C8	0.749646	0.15774	1.11554	1.10001e-17	83.871	87.3368
Rtraf	2_E1C8	1.87195	0.10326	1.0742	9.04928e-13	99.3088	100
Ppif	2_E1C8	0.52707	0.0992117	1.07119	2.11845e-06	69.5853	77.154
Arf4	2_E1C8	1.56785	0.153173	1.11201	1.22654e-20	98.6175	99.6084
Tkt	2_E1C8	1.6273	0.281653	1.21559	1.41962e-54	99.1935	98.9556
Cnih1	2_E1C8	0.985391	0.178503	1.13171	4.29393e-23	91.0138	93.7337
Psmb5	2_E1C8	1.95976	0.116106	1.08381	1.33322e-17	99.5392	99.8695
Rcbtb2	2_E1C8	1.02805	0.156304	1.11443	2.94451e-18	92.6267	96.0836
Itm2b	2_E1C8	0.886204	0.21781	1.16297	5.25439e-20	85.7143	88.1201
Tpt1	2_E1C8	4.14948	0.157939	1.11569	1.5054e-81	100	100
Tsc22d1	2_E1C8	1.52814	0.293963	1.226	4.88182e-48	98.3871	98.6945
Sugt1	2_E1C8	1.19783	0.145468	1.10609	7.45995e-16	95.5069	98.0418
Mzt1	2_E1C8	0.515229	0.105852	1.07613	1.38071e-07	69.3548	75.5875
Sub1	2_E1C8	2.83488	0.194319	1.14418	4.44754e-44	99.7696	100
Eif3e	2_E1C8	1.95811	0.180215	1.13305	3.99889e-33	99.6544	100
Eif3h	2_E1C8	2.08268	0.317064	1.24579	4.44166e-85	99.8848	99.8695
Mrpl13	2_E1C8	1.2856	0.16577	1.12176	1.14229e-21	97.5806	98.3029
Pycrl	2_E1C8	0.602058	0.147542	1.10768	3.57529e-13	75	82.8982
Cyc1	2_E1C8	1.32984	0.129808	1.09415	2.05461e-16	96.659	99.0862
Vps28	2_E1C8	0.535338	0.114071	1.08228	4.27903e-09	70.2765	77.5457
Txn2	2_E1C8	1.05837	0.157669	1.11548	1.63408e-18	92.1659	95.6919
Ift27	2_E1C8	0.545656	0.103329	1.07425	2.30421e-07	72.0046	79.2428
Pdxp	2_E1C8	0.497798	0.115743	1.08353	9.54551e-09	69.1244	72.846
Lgals1	2_E1C8	1.43985	0.34607	1.27109	9.63394e-43	96.7742	96.9974
H1f0	2_E1C8	1.19238	0.103033	1.07403	0.000650706	90.4378	94.1253
Atf4	2_E1C8	1.16727	0.140741	1.10247	4.76392e-13	95.5069	97.389
Slc25a17	2_E1C8	0.461168	0.0954255	1.06838	1.17476e-06	65.6682	72.5849
Scube1	2_E1C8	0.96803	0.0973005	1.06977	6.21127e-05	89.1705	91.1227
Fbln1	2_E1C8	1.2027	0.157047	1.115	2.61657e-17	94.7005	98.0418
Pim3	2_E1C8	0.345733	0.115298	1.0832	4.57868e-08	54.4931	52.611
Tuba1b	2_E1C8	2.81665	0.295587	1.22738	5.10032e-98	100	100
Tuba1a	2_E1C8	2.48633	0.446032	1.36229	6.49658e-120	100	100
Atp5g2	2_E1C8	2.65672	0.222486	1.16674	7.8969e-69	100	100
Hnrnpa1	2_E1C8	3.24048	0.214808	1.16055	7.9076e-88	100	100
Nmral1	2_E1C8	1.03884	0.242994	1.18345	3.02857e-32	91.3594	92.6893
Nudt16l1	2_E1C8	0.370417	0.0966051	1.06925	9.74037e-06	57.3733	61.4883
Fopnl	2_E1C8	0.573685	0.199169	1.14804	8.24073e-24	74.1935	72.4543
Snai2	2_E1C8	0.281154	0.114082	1.08229	8.92341e-06	42.5115	38.2507
Tra2b	2_E1C8	1.76982	0.10365	1.07449	3.16247e-10	99.424	100
Eif4a2	2_E1C8	1.20885	0.306462	1.23667	2.94438e-47	94.9309	93.8642
Fam162a	2_E1C8	1.4385	0.168506	1.12389	1.67732e-16	97.235	98.6945
Ccdc58	2_E1C8	0.848263	0.123957	1.08972	2.28275e-12	89.0553	93.6031
Mrpl39	2_E1C8	0.577963	0.12268	1.08876	3.12241e-10	72.235	77.8068
Atp5o	2_E1C8	2.10333	0.163255	1.11981	1.90432e-29	99.8848	99.8695
Cbr1	2_E1C8	0.629228	0.110299	1.07945	1.62259e-08	77.0737	84.8564
Chaf1b	2_E1C8	0.628334	0.111824	1.08059	5.8192e-06	72.8111	80.1567
Rnaset2a	2_E1C8	0.40365	0.128053	1.09282	2.11431e-08	58.6406	60.8355
Acat2	2_E1C8	1.25981	0.157999	1.11574	1.64011e-17	95.2765	97.1279
Psmb1	2_E1C8	2.05022	0.139374	1.10143	8.04761e-23	99.7696	100
Flywch1	2_E1C8	0.58099	0.100194	1.07192	1.1012e-06	73.6175	79.765
Tsr3	2_E1C8	0.51874	0.105295	1.07571	8.22273e-09	70.6221	77.2846
Dusp1	2_E1C8	0.3452	0.133265	1.09677	8.10829e-08	51.2673	50.3916
Cuta	2_E1C8	1.04558	0.10432	1.07499	9.06076e-11	92.6267	97.6501
Snrpc	2_E1C8	1.56705	0.160908	1.11799	5.63294e-26	98.3871	99.7389
Ppil1	2_E1C8	0.881146	0.133214	1.09673	6.33987e-14	89.2857	94.3864
U2af1	2_E1C8	2.10079	0.188053	1.13923	2.97671e-43	99.7696	100
Clic1	2_E1C8	1.02021	0.117343	1.08474	1.40325e-10	91.9355	96.0836
Ddah2	2_E1C8	1.74058	0.157544	1.11539	1.93644e-17	99.5392	99.6084
Csnk2b	2_E1C8	1.15675	0.117977	1.08521	1.72219e-11	94.2396	98.0418
Ddx39b	2_E1C8	2.12185	0.154363	1.11293	2.76806e-27	99.7696	100
Tubb5	2_E1C8	3.50913	0.232337	1.17474	4.35992e-84	100	100
BC023719	2_E1C8	0.254017	0.15931	1.11675	1.25877e-21	42.0507	23.4987
Polr1c	2_E1C8	0.782989	0.127844	1.09266	4.13438e-13	86.2903	90.9922
Plin3	2_E1C8	0.409426	0.133722	1.09712	5.75359e-09	58.9862	58.4856
Alkbh7	2_E1C8	0.354663	0.115647	1.08346	2.07548e-08	56.106	55.7441
Tgif1	2_E1C8	0.60419	0.153676	1.1124	9.80932e-15	74.7696	76.3708
Myl12b	2_E1C8	0.769273	0.111509	1.08036	3.62378e-09	83.871	91.7755
Myl12a	2_E1C8	1.44468	0.160903	1.11799	1.09234e-22	98.0415	99.0862
Srsf7	2_E1C8	2.4883	0.174581	1.12864	4.03889e-33	100	99.8695
Pkdcc	2_E1C8	0.878421	0.349175	1.27383	1.02574e-20	73.7327	65.4047
Cox7a2l	2_E1C8	1.41801	0.12763	1.0925	2.5153e-15	97.9263	99.3473
Bambi	2_E1C8	0.755072	0.244161	1.1844	4.15248e-20	77.3041	77.154
Colec12	2_E1C8	0.542298	0.313718	1.24291	2.59912e-49	69.9309	52.4804
Ss18	2_E1C8	0.78059	0.103275	1.07421	1.56588e-08	86.2903	90.0783
Cdo1	2_E1C8	0.554962	0.115226	1.08314	0.000101201	65.553	71.0183
Ptpn2	2_E1C8	0.645249	0.106208	1.0764	1.30663e-08	77.5346	85.248
Drap1	2_E1C8	1.33754	0.0968586	1.06944	3.36463e-10	98.0415	99.4778
Cfl1	2_E1C8	2.91881	0.150482	1.10994	4.85881e-37	100	100
Fam89b	2_E1C8	0.921306	0.114537	1.08263	3.95877e-11	89.2857	95.3003
Malat1	2_E1C8	3.76742	0.132122	1.0959	5.89271e-05	100	100
Trmt112	2_E1C8	1.39145	0.170144	1.12517	4.92939e-23	98.7327	99.0862
Snhg1	2_E1C8	2.28999	0.724754	1.65262	3.08293e-174	99.6544	100
Dkk1	2_E1C8	0.579482	0.289865	1.22253	4.8556e-11	49.5392	39.0339
Xpnpep1	2_E1C8	0.452323	0.11561	1.08343	2.74587e-07	63.1336	64.2298
Nutf2-ps1	2_E1C8	0.287918	0.112439	1.08105	2.82281e-07	47.8111	47.389

## Sheet: E1C8_down_P2
Wilcoxon rank sum test for differentially expressed genes in cluster P2 between wildtype and E1C8. Downregulated genes shown
Gene	genotype	avgExpr	logFC	Fold Change	padj	% cells exp. Mut	% cells exp. Wt
Tcea1	2_E1C8	0.992973	-0.332732	-1.2594	1.33926e-52	92.2811	99.2167
Arfgef1	2_E1C8	0.306095	-0.14254	-1.10385	7.96374e-17	50.2304	78.0679
Tfap2b	2_E1C8	0.0793357	-0.104991	-1.07549	1.19905e-11	10.5991	24.0209
Mcm3	2_E1C8	1.0799	-0.183188	-1.13539	4.43164e-11	91.3594	98.6945
Phf3	2_E1C8	0.760376	-0.17063	-1.12555	8.059e-14	84.5622	95.4308
Zfp451	2_E1C8	0.592856	-0.110136	-1.07933	8.6977e-06	73.5023	90.0783
Dst	2_E1C8	0.15021	-0.206041	-1.15352	1.75689e-41	26.9585	63.577
Cox5b	2_E1C8	1.69352	-0.194139	-1.14404	1.37139e-23	98.9631	100
Actr1b	2_E1C8	0.432855	-0.0986174	-1.07075	1.773e-07	63.9401	84.4648
Tmem131	2_E1C8	0.234335	-0.135801	-1.0987	1.53795e-21	39.977	73.6292
Eif5b	2_E1C8	1.59942	-0.25063	-1.18973	2.90395e-36	98.5023	99.8695
Map4k4	2_E1C8	1.19945	-0.235419	-1.17725	2.96707e-27	95.6221	99.3473
Tpp2	2_E1C8	0.523229	-0.180791	-1.13351	3.19141e-17	67.5115	89.9478
Slc39a10	2_E1C8	0.546349	-0.201627	-1.14999	1.46719e-20	70.0461	90.8616
Myo1b	2_E1C8	0.629278	-0.187784	-1.13901	2.60522e-17	76.6129	92.6893
Asnsd1	2_E1C8	0.531026	-0.0963942	-1.0691	1.06102e-05	70.0461	88.3812
Gtf3c3	2_E1C8	0.273126	-0.111603	-1.08043	1.00235e-13	45.0461	73.3681
Hspd1	2_E1C8	2.64585	-0.175239	-1.12915	1.76107e-30	100	100
Sgo2a	2_E1C8	0.408249	-0.0970155	-1.06956	4.88129e-07	54.0323	73.7598
Orc2	2_E1C8	0.535915	-0.159922	-1.11723	4.95768e-14	71.0829	89.5561
Bmpr2	2_E1C8	0.335827	-0.148146	-1.10814	8.85476e-18	51.6129	79.1123
Creb1	2_E1C8	0.53165	-0.119014	-1.08599	1.61397e-08	70.2765	86.8146
Fn1	2_E1C8	0.594157	-0.124733	-1.09031	1.19211e-07	72.5806	89.6867
Aamp	2_E1C8	0.871308	-0.137862	-1.10027	4.18997e-10	90.4378	97.2585
Ctdsp1	2_E1C8	0.175142	-0.0989588	-1.071	1.76402e-17	32.4885	61.0966
Usp37	2_E1C8	0.401533	-0.109041	-1.07851	1.71065e-09	58.1797	82.5065
Ttll4	2_E1C8	0.297424	-0.104017	-1.07476	1.168e-10	48.0415	74.282
Cul3	2_E1C8	0.612892	-0.146864	-1.10716	6.49949e-11	74.8848	91.906
Trip12	2_E1C8	0.480986	-0.283223	-1.21691	3.52148e-39	65.7834	92.5587
Psmd1	2_E1C8	1.19222	-0.112286	-1.08094	1.29712e-06	94.9309	98.4334
Ncl	2_E1C8	3.01717	-0.293797	-1.22586	1.17651e-65	100	100
Hjurp	2_E1C8	0.517028	-0.11322	-1.08164	1.38549e-06	65.2074	84.7258
Agap1	2_E1C8	0.248817	-0.103755	-1.07457	6.41744e-12	42.2811	67.2324
Twist2	2_E1C8	0.443542	-0.100386	-1.07206	1.83738e-06	61.9816	83.4204
Cops9	2_E1C8	1.03854	-0.125812	-1.09112	1.0447e-06	91.3594	98.9556
Ppp1r7	2_E1C8	0.646717	-0.133923	-1.09727	2.84203e-09	77.765	92.4282
Hdlbp	2_E1C8	0.956674	-0.32176	-1.24985	3.8646e-50	89.6313	99.2167
2002-09-01	2_E1C8	0.0700596	-0.107175	-1.07712	4.12457e-35	13.5945	44.9086
Vps4b	2_E1C8	0.51785	-0.139829	-1.10177	6.38991e-11	69.5853	90.9922
Clasp1	2_E1C8	0.484106	-0.178434	-1.13165	6.86929e-17	66.7051	88.7728
Ddx18	2_E1C8	1.01102	-0.341007	-1.26664	6.28298e-55	91.5899	99.2167
Dars	2_E1C8	0.55265	-0.161552	-1.11849	3.96858e-14	72.4654	91.6449
Nucks1	2_E1C8	2.14035	-0.153241	-1.11206	7.91567e-20	99.8848	100
Kdm5b	2_E1C8	1.05619	-0.138575	-1.10082	2.20035e-08	92.5115	98.4334
Ipo9	2_E1C8	0.455706	-0.164564	-1.12083	2.24514e-16	65.8986	88.1201
Camsap2	2_E1C8	0.244184	-0.103993	-1.07474	3.45332e-12	42.2811	67.1018
Aspm	2_E1C8	0.350466	-0.191683	-1.1421	3.92596e-17	48.7327	70.6266
Cdc73	2_E1C8	0.398462	-0.0962313	-1.06898	4.18045e-07	58.9862	79.1123
Tpr	2_E1C8	1.76814	-0.25986	-1.19736	4.62237e-43	98.7327	99.6084
Hmcn1	2_E1C8	0.382707	-0.185182	-1.13696	6.23854e-21	55.1843	81.7232
Smg7	2_E1C8	0.294831	-0.101539	-1.07292	1.32643e-10	47.3502	74.0209
Dhx9	2_E1C8	1.17216	-0.432293	-1.34938	9.85615e-80	93.894	99.8695
Cep350	2_E1C8	0.267841	-0.107719	-1.07752	4.44427e-11	44.5853	67.8851
Soat1	2_E1C8	0.268427	-0.1367	-1.09939	7.78351e-18	45.1613	73.7598
Ralgps2	2_E1C8	0.999353	-0.313354	-1.24259	5.90032e-38	90.4378	98.564
Cop1	2_E1C8	0.525631	-0.122627	-1.08872	3.56557e-09	71.8894	89.1645
Cacybp	2_E1C8	1.92161	-0.129016	-1.09355	7.21976e-12	99.6544	100
Rc3h1	2_E1C8	0.346357	-0.116296	-1.08395	3.10725e-11	52.9954	78.8512
Dnm3os	2_E1C8	0.989425	-0.114145	-1.08233	0.000154861	86.8664	95.1697
Prrc2c	2_E1C8	1.84555	-0.342775	-1.26819	1.31283e-66	98.9631	99.8695
Kifap3	2_E1C8	0.664139	-0.167409	-1.12304	5.17674e-12	77.1889	94.517
Pou2f1	2_E1C8	0.316465	-0.148347	-1.1083	1.48815e-16	48.3871	75.8486
Uck2	2_E1C8	0.634092	-0.183468	-1.13561	1.82546e-17	78.1106	94.9086
Nuf2	2_E1C8	0.343704	-0.107049	-1.07702	8.38218e-11	51.2673	75.5875
Vangl2	2_E1C8	0.422059	-0.10513	-1.07559	1.13121e-07	60.3687	83.5509
Copa	2_E1C8	0.457764	-0.178462	-1.13168	6.95237e-18	65.2074	89.5561
Exo1	2_E1C8	0.452467	-0.106	-1.07624	2.56055e-07	62.3272	84.7258
Cep170	2_E1C8	0.424381	-0.154629	-1.11314	5.05381e-14	60.7143	85.6397
Adss	2_E1C8	0.848847	-0.123088	-1.08906	2.23656e-07	87.5576	96.4752
Hnrnpu	2_E1C8	2.55308	-0.291752	-1.22413	7.0229e-67	100	100
Ahctf1	2_E1C8	0.481563	-0.176724	-1.13031	4.78242e-17	65.8986	89.0339
Parp1	2_E1C8	1.19761	-0.289833	-1.2225	3.15047e-40	94.2396	99.4778
Sde2	2_E1C8	0.698871	-0.111818	-1.08059	6.81789e-06	79.8387	94.517
Nvl	2_E1C8	0.469639	-0.125516	-1.0909	2.80869e-10	66.3594	87.0757
Wdr26	2_E1C8	0.63573	-0.105261	-1.07569	1.93933e-05	77.9954	92.0366
Lbr	2_E1C8	0.520708	-0.185093	-1.13689	2.38351e-17	69.0092	89.295
Enah	2_E1C8	0.970283	-0.194291	-1.14416	5.87846e-18	90.4378	98.8251
Trp53bp2	2_E1C8	0.351295	-0.150573	-1.11001	5.6554e-17	53.6866	81.8538
Aida	2_E1C8	0.34263	-0.0965844	-1.06924	1.24658e-07	53.9171	75.718
Mia3	2_E1C8	0.380312	-0.15375	-1.11246	1.11441e-16	56.5668	82.1149
Eprs	2_E1C8	1.35114	-0.244783	-1.18491	3.64344e-35	97.235	99.7389
Cenpf	2_E1C8	1.21843	-0.20083	-1.14936	2.27655e-06	85.023	95.3003
Dtl	2_E1C8	0.732058	-0.146801	-1.10711	8.35249e-08	80.1843	92.5587
Fam171a1	2_E1C8	0.193322	-0.103091	-1.07407	2.41812e-16	35.4839	64.0992
Suv39h2	2_E1C8	0.470445	-0.0984422	-1.07062	3.08862e-06	63.5945	84.7258
Frmd4a	2_E1C8	0.729495	-0.137051	-1.09966	1.02877e-07	80.1843	92.4282
Mcm10	2_E1C8	0.329631	-0.124883	-1.09042	6.21308e-12	49.6544	74.8042
Upf2	2_E1C8	0.410194	-0.187962	-1.13915	3.17796e-21	59.5622	86.1619
Rbm17	2_E1C8	1.12919	-0.114229	-1.0824	5.80496e-06	94.3548	99.3473
Yme1l1	2_E1C8	0.643288	-0.156991	-1.11496	1.62421e-12	77.9954	93.9948
Camsap1	2_E1C8	0.415879	-0.146117	-1.10659	5.6566e-13	59.6774	83.6815
Sec16a	2_E1C8	0.173078	-0.103414	-1.07431	4.30223e-18	31.7972	60.5744
Surf6	2_E1C8	0.22408	-0.109442	-1.07881	1.16358e-15	39.5161	67.8851
Surf4	2_E1C8	0.479848	-0.104936	-1.07545	5.863e-07	66.4747	86.8146
Gtf3c4	2_E1C8	0.300118	-0.113601	-1.08193	1.04496e-12	48.3871	75.5875
Setx	2_E1C8	0.279222	-0.198477	-1.14749	6.98175e-30	46.1982	78.9817
Odf2	2_E1C8	0.334577	-0.111089	-1.08004	1.87684e-10	51.0369	74.9347
Sptan1	2_E1C8	0.322538	-0.209093	-1.15596	7.93226e-29	50.576	81.0705
Set	2_E1C8	3.21436	-0.198348	-1.14738	1.54733e-74	100	100
Nup188	2_E1C8	0.29155	-0.155928	-1.11414	2.36683e-20	47.1198	78.5901
Abl1	2_E1C8	0.392521	-0.140832	-1.10254	1.66417e-13	58.871	85.5091
Nup214	2_E1C8	0.358732	-0.141253	-1.10286	7.41545e-15	55.8756	80.9399
Prrc2b	2_E1C8	0.647691	-0.185597	-1.13729	6.45561e-18	78.5714	93.6031
Gapvd1	2_E1C8	0.552016	-0.105074	-1.07555	8.00436e-06	70.9677	88.1201
Strbp	2_E1C8	0.68541	-0.294642	-1.22658	2.64148e-40	79.6083	96.7363
Epc2	2_E1C8	0.548628	-0.113431	-1.0818	1.385e-06	70.8525	89.295
Rif1	2_E1C8	1.05854	-0.159091	-1.11658	1.23862e-09	91.3594	98.3029
Rbms1	2_E1C8	0.68412	-0.129125	-1.09363	6.21706e-07	77.5346	93.9948
Spc25	2_E1C8	0.51152	-0.236626	-1.17823	4.00641e-21	63.1336	86.5535
Ubr3	2_E1C8	0.234355	-0.114419	-1.08254	6.35379e-16	39.0553	67.7546
Tlk1	2_E1C8	0.542226	-0.104169	-1.07488	3.13198e-06	69.9309	88.9034
Dync1i2	2_E1C8	1.09883	-0.279947	-1.21415	4.58911e-37	93.5484	99.0862
Cdca7	2_E1C8	1.09629	-0.103893	-1.07467	5.52923e-05	93.5484	97.9112
Sp3	2_E1C8	0.55351	-0.117005	-1.08448	1.58608e-06	70.0461	89.1645
Chn1	2_E1C8	0.390582	-0.120495	-1.08711	5.7639e-10	57.7189	80.1567
Atf2	2_E1C8	0.444521	-0.107461	-1.07733	1.68887e-07	61.8664	85.7702
Hoxd13	2_E1C8	0.374383	-0.255055	-1.19338	6.55638e-26	49.6544	77.6762
Hoxd12	2_E1C8	0.538811	-0.111191	-1.08012	3.30956e-06	67.5115	84.4648
Hnrnpa3	2_E1C8	2.30561	-0.370638	-1.29292	3.99213e-85	100	100
Nfe2l2	2_E1C8	0.322072	-0.0970803	-1.06961	5.93161e-09	51.8433	75.3264
Agps	2_E1C8	0.289738	-0.18835	-1.13946	1.88055e-27	46.0829	79.3734
Sestd1	2_E1C8	0.296293	-0.110992	-1.07997	2.60903e-12	48.6175	75.718
Cwc22	2_E1C8	0.345116	-0.114557	-1.08264	7.26595e-09	54.2627	75.718
Dnajc10	2_E1C8	0.480135	-0.157394	-1.11527	1.41648e-14	67.5115	88.6423
Zc3h15	2_E1C8	1.6328	-0.183781	-1.13586	2.26655e-22	99.3088	99.8695
Itgav	2_E1C8	0.260797	-0.10531	-1.07573	4.68903e-13	43.6636	69.3211
Ctnnd1	2_E1C8	0.310937	-0.119297	-1.08621	6.22775e-13	50.9217	76.2402
Nup160	2_E1C8	0.218234	-0.158699	-1.11628	1.85082e-27	36.8664	71.4099
Celf1	2_E1C8	0.941672	-0.266882	-1.2032	9.5541e-36	90.3226	98.6945
Ckap5	2_E1C8	0.774992	-0.332973	-1.25961	4.55979e-39	79.6083	97.1279
Api5	2_E1C8	0.72331	-0.262124	-1.19924	3.12392e-32	82.8341	95.953
Caprin1	2_E1C8	1.54893	-0.523136	-1.43708	9.34176e-129	98.7327	99.7389
Qser1	2_E1C8	0.44421	-0.195888	-1.14543	1.76278e-23	63.0184	89.1645
Arhgap11a	2_E1C8	0.308213	-0.171744	-1.12642	6.11909e-19	46.5438	72.9765
Aqr	2_E1C8	0.400411	-0.288732	-1.22157	6.14571e-46	58.871	92.1671
Dph6	2_E1C8	0.188599	-0.195127	-1.14482	7.57161e-37	32.8341	70.3655
Spred1	2_E1C8	0.583961	-0.0996032	-1.07148	3.9011e-05	72.4654	89.6867
Fam98b	2_E1C8	0.525093	-0.284054	-1.21761	9.83019e-40	69.7005	93.0809
Bub1b	2_E1C8	0.532929	-0.153548	-1.1123	6.04731e-11	66.8203	85.3786
Knl1	2_E1C8	0.375668	-0.206397	-1.1538	1.41266e-21	53.2258	79.1123
Gchfr	2_E1C8	0.0411229	-0.0995679	-1.07145	5.95365e-42	7.60369	37.5979
Nusap1	2_E1C8	0.47082	-0.188198	-1.13934	1.02003e-11	52.765	72.1932
Rtf1	2_E1C8	1.36	-0.197488	-1.1467	1.65485e-23	97.5806	99.7389
Mga	2_E1C8	0.491177	-0.193269	-1.14335	3.87085e-18	66.129	86.9452
Zfp106	2_E1C8	0.915623	-0.273983	-1.20914	1.12652e-31	87.5576	98.6945
Trp53bp1	2_E1C8	0.451829	-0.202188	-1.15044	6.52995e-22	63.4793	88.1201
Eif3j1	2_E1C8	0.783255	-0.43588	-1.35274	9.59802e-66	83.7558	97.9112
Myef2	2_E1C8	0.71654	-0.227643	-1.17092	1.98667e-22	80.6452	95.4308
Secisbp2l	2_E1C8	0.164487	-0.10718	-1.07712	1.62945e-20	30.4147	60.705
Cops2	2_E1C8	0.784734	-0.16016	-1.11741	7.7588e-12	84.6774	96.9974
Ncaph	2_E1C8	0.33635	-0.145047	-1.10577	2.05728e-15	53.2258	77.8068
Snrnp200	2_E1C8	0.64073	-0.299825	-1.23099	1.82713e-38	77.0737	96.3446
Mrps5	2_E1C8	0.829096	-0.224026	-1.16799	9.27894e-25	86.5207	96.9974
Bub1	2_E1C8	0.692854	-0.141404	-1.10298	6.22483e-08	76.2673	92.9504
Anapc1	2_E1C8	0.4056	-0.204142	-1.152	1.96155e-25	59.447	87.5979
Ckap2l	2_E1C8	0.40503	-0.100449	-1.07211	6.32558e-07	52.1889	72.9765
Btbd3	2_E1C8	0.15402	-0.115925	-1.08367	2.12824e-21	29.2627	57.8329
Dstn	2_E1C8	1.45726	-0.115464	-1.08332	3.41175e-06	98.0415	99.8695
Rrbp1	2_E1C8	0.933739	-0.405974	-1.32498	4.76857e-66	88.4793	98.8251
Crnkl1	2_E1C8	0.434534	-0.204359	-1.15217	5.51302e-25	64.1705	87.859
Csnk2a1	2_E1C8	1.40543	-0.374434	-1.29633	1.07652e-85	97.235	99.8695
Tpx2	2_E1C8	0.999969	-0.319196	-1.24763	4.66405e-24	84.5622	96.3446
Tm9sf4	2_E1C8	0.436487	-0.113476	-1.08183	6.85703e-09	63.9401	85.6397
Asxl1	2_E1C8	0.473545	-0.112291	-1.08094	1.15569e-07	65.553	85.9008
Mapre1	2_E1C8	1.22217	-0.124338	-1.09001	4.64056e-07	95.1613	99.6084
Chmp4b	2_E1C8	0.797231	-0.159487	-1.11689	5.07765e-12	86.0599	97.389
Raly	2_E1C8	1.4799	-0.100893	-1.07244	1.65699e-05	98.5023	99.7389
Eif2s2	2_E1C8	2.38309	-0.133402	-1.09688	6.35692e-13	99.8848	100
Rbm39	2_E1C8	2.32397	-0.139945	-1.10186	8.80019e-18	100	100
Nnat	2_E1C8	2.52032	-0.234567	-1.17655	4.76627e-25	99.8848	100
Top1	2_E1C8	2.40235	-0.138741	-1.10094	1.27546e-19	99.8848	100
Plcg1	2_E1C8	0.317865	-0.0994282	-1.07135	6.91338e-09	51.6129	75.4569
Ywhab	2_E1C8	1.7333	-0.119013	-1.08599	1.60317e-08	99.3088	99.8695
Zmynd8	2_E1C8	0.468602	-0.149704	-1.10934	2.33548e-12	64.2857	84.8564
Sulf2	2_E1C8	0.582562	-0.127469	-1.09238	1.84442e-08	73.5023	91.2533
Cse1l	2_E1C8	0.578275	-0.276398	-1.21117	7.73304e-36	73.6175	93.9948
Stau1	2_E1C8	0.376127	-0.107285	-1.0772	8.49681e-10	56.9124	81.201
Ddx27	2_E1C8	0.695457	-0.15221	-1.11127	1.77719e-12	82.1429	94.6475
Ptpn1	2_E1C8	0.517321	-0.11856	-1.08565	7.58042e-08	68.0876	89.6867
Adnp	2_E1C8	0.914224	-0.204503	-1.15229	4.00933e-18	88.2488	98.4334
Tfap2c	2_E1C8	0.208995	-0.0954331	-1.06839	5.00126e-11	31.4516	51.9582
Stx16	2_E1C8	0.412545	-0.102656	-1.07375	6.08013e-08	61.1751	82.5065
Gnasas1	2_E1C8	0.133583	-0.100572	-1.0722	3.86062e-21	25.1152	53.5248
Dido1	2_E1C8	0.390593	-0.164771	-1.12099	7.1724e-18	59.7926	83.812
Prpf6	2_E1C8	0.558618	-0.157317	-1.11521	1.27904e-13	73.9631	92.1671
Fabp5	2_E1C8	2.09998	-0.379726	-1.30109	5.46283e-83	99.7696	100
E2f5	2_E1C8	0.556986	-0.200715	-1.14927	5.92084e-21	72.0046	92.6893
Rbis	2_E1C8	1.00522	-0.0973348	-1.0698	6.56413e-05	90.6682	95.6919
Tbl1xr1	2_E1C8	0.313798	-0.103841	-1.07463	3.12931e-10	50.576	76.5013
Ect2	2_E1C8	0.341976	-0.157887	-1.11565	2.11785e-15	50.9217	73.8903
Mecom	2_E1C8	1.38157	-0.260617	-1.19799	6.57582e-21	94.8157	99.0862
Sec62	2_E1C8	1.10837	-0.183971	-1.13601	1.57048e-14	94.47	98.6945
Zfp639	2_E1C8	0.405089	-0.0984598	-1.07063	3.63386e-07	59.3318	82.376
Fxr1	2_E1C8	1.02704	-0.221833	-1.16621	3.20652e-26	92.6267	98.9556
Plk4	2_E1C8	0.547012	-0.112218	-1.08089	5.08218e-06	69.3548	86.6841
Elf2	2_E1C8	0.610544	-0.108643	-1.07821	2.51542e-05	75.2304	92.5587
Ndufc1	2_E1C8	1.50332	-0.21487	-1.1606	1.77903e-24	98.6175	100
Naa15	2_E1C8	1.08043	-0.100042	-1.0718	7.09462e-05	92.6267	98.564
Supt20	2_E1C8	0.358291	-0.139231	-1.10132	4.04624e-15	55.53	82.7676
Nbea	2_E1C8	0.304659	-0.125153	-1.09062	3.95458e-14	49.3088	75.3264
Selenot	2_E1C8	0.400836	-0.100163	-1.07189	7.86023e-08	60.023	82.5065
Dhx36	2_E1C8	1.15098	-0.164198	-1.12054	8.34568e-15	95.2765	99.0862
Ssr3	2_E1C8	1.05303	-0.100811	-1.07238	1.21118e-05	94.0092	98.6945
Smc4	2_E1C8	1.29828	-0.141797	-1.10328	2.73145e-06	93.0876	98.1723
Kpna4	2_E1C8	0.546169	-0.257902	-1.19574	9.478e-36	72.235	94.9086
Tmem131l	2_E1C8	0.40503	-0.107363	-1.07726	1.56907e-08	60.8295	80.8094
Hdgf	2_E1C8	1.8559	-0.127961	-1.09275	3.41323e-15	99.6544	99.8695
Mex3a	2_E1C8	1.14822	-0.123491	-1.08937	6.51819e-06	92.7419	98.4334
Arhgef2	2_E1C8	0.367553	-0.100818	-1.07238	3.01483e-09	55.7604	78.4595
Dpm3	2_E1C8	0.588877	-0.182878	-1.13515	4.17307e-16	73.7327	94.2559
Ubap2l	2_E1C8	1.26564	-0.402818	-1.32209	6.40328e-84	95.5069	99.7389
Tpm3	2_E1C8	1.49938	-0.123763	-1.08957	1.87615e-07	97.9263	99.6084
Cdc42se1	2_E1C8	0.233093	-0.132323	-1.09606	4.78756e-19	40.2074	68.6684
Setdb1	2_E1C8	0.449781	-0.125188	-1.09065	2.41188e-10	65.3226	84.0731
Rprd2	2_E1C8	0.328258	-0.113705	-1.082	1.35681e-10	53.1106	77.4151
Prpf3	2_E1C8	0.346289	-0.0956966	-1.06858	1.58408e-08	54.0323	78.5901
Mrps21	2_E1C8	1.075	-0.162136	-1.11894	1.4417e-12	93.7788	99.2167
Anp32e	2_E1C8	1.65833	-0.157412	-1.11528	1.98844e-14	98.8479	99.6084
Plekho1	2_E1C8	0.78443	-0.106801	-1.07684	9.71045e-06	84.7926	96.0836
Hist2h2ac	2_E1C8	0.23358	-0.425298	-1.34285	1.08795e-49	35.8295	67.8851
Hist2h2aa1	2_E1C8	0.0680557	-0.174444	-1.12853	4.1553e-41	14.6313	46.0836
Bcl9	2_E1C8	0.632412	-0.104196	-1.0749	1.42133e-05	76.7281	92.0366
Wdr3	2_E1C8	0.352721	-0.102048	-1.0733	3.63447e-08	55.2995	76.3708
Atp1a1	2_E1C8	0.466673	-0.168759	-1.12409	9.82774e-17	64.977	88.1201
Csde1	2_E1C8	1.51308	-0.179159	-1.13222	6.30803e-17	98.3871	100
Trim33	2_E1C8	0.581789	-0.140722	-1.10246	6.26571e-11	74.424	92.4282
Capza1	2_E1C8	0.557412	-0.19579	-1.14535	1.7197e-20	72.5806	92.4282
Cttnbp2nl	2_E1C8	0.378696	-0.192706	-1.14291	5.32103e-22	56.4516	86.1619
Ahcyl1	2_E1C8	0.572105	-0.117205	-1.08463	3.9236e-07	73.6175	92.0366
Sars	2_E1C8	0.697274	-0.13612	-1.09895	9.22204e-10	81.106	94.2559
Rtca	2_E1C8	0.389094	-0.110928	-1.07992	6.28734e-10	58.6406	81.5927
Sass6	2_E1C8	0.396521	-0.134148	-1.09744	1.09018e-11	58.2949	82.6371
Fnbp1l	2_E1C8	1.12952	-0.224162	-1.1681	9.25534e-21	94.3548	99.0862
Snhg8	2_E1C8	0.87644	-0.195166	-1.14486	9.42733e-16	87.3272	97.6501
Larp7	2_E1C8	0.754784	-0.146226	-1.10667	3.03551e-11	84.5622	95.5614
Col25a1	2_E1C8	0.237661	-0.0968591	-1.06944	6.1875e-11	35.4839	57.8329
Aimp1	2_E1C8	1.25393	-0.185631	-1.13731	1.64011e-17	95.9677	99.7389
Cenpe	2_E1C8	0.835813	-0.229314	-1.17228	1.70406e-12	76.9585	90.3394
Trmt10a	2_E1C8	0.282984	-0.14371	-1.10474	5.03014e-18	46.4286	75.5875
Pkn2	2_E1C8	0.93393	-0.193852	-1.14381	8.32753e-18	89.2857	98.1723
Sh3glb1	2_E1C8	0.872088	-0.139835	-1.10178	3.12072e-08	86.1751	96.6057
Gng5	2_E1C8	2.83419	-0.116413	-1.08404	1.55321e-18	100	100
Prkacb	2_E1C8	0.385257	-0.0980287	-1.07031	8.80932e-08	59.1014	79.1123
Adgrl2	2_E1C8	0.826642	-0.176278	-1.12997	1.69566e-13	85.7143	95.5614
Zzz3	2_E1C8	0.474488	-0.158311	-1.11598	1.02418e-14	66.4747	88.9034
Zranb2	2_E1C8	1.28035	-0.270774	-1.20645	2.8437e-40	96.5438	99.8695
Impad1	2_E1C8	0.589876	-0.122841	-1.08888	3.68238e-08	73.7327	89.6867
Rab2a	2_E1C8	1.21157	-0.100599	-1.07222	1.78032e-05	96.4286	99.3473
Chd7	2_E1C8	0.790474	-0.187838	-1.13906	3.19725e-14	82.4885	95.1697
Ints8	2_E1C8	0.350912	-0.133191	-1.09672	5.00454e-14	54.6083	82.5065
Virma	2_E1C8	0.354234	-0.249958	-1.18917	7.2252e-41	55.6452	87.7285
Otud6b	2_E1C8	0.34879	-0.101239	-1.07269	6.461e-09	54.3779	78.329
Bach2	2_E1C8	0.30379	-0.139316	-1.10138	1.98266e-15	47.0046	72.5849
Casp8ap2	2_E1C8	0.968074	-0.108735	-1.07828	3.70122e-05	89.8618	96.6057
Mdn1	2_E1C8	0.345374	-0.287933	-1.22089	9.16682e-44	52.4194	85.3786
Rragd	2_E1C8	0.213291	-0.0970475	-1.06958	1.02852e-13	35.1382	60.8355
Bag1	2_E1C8	1.23678	-0.148392	-1.10833	6.23334e-12	95.7373	99.4778
Nfx1	2_E1C8	0.424608	-0.173197	-1.12755	1.07142e-17	60.9447	85.248
Ubap2	2_E1C8	0.739154	-0.247287	-1.18697	1.58773e-29	82.6037	95.6919
Vcp	2_E1C8	1.60029	-0.213098	-1.15917	1.95025e-31	99.3088	99.8695
Tln1	2_E1C8	0.544212	-0.2517	-1.19061	2.66387e-32	71.5438	92.8198
Ncbp1	2_E1C8	0.59011	-0.15439	-1.11295	5.42665e-13	74.7696	92.4282
Tex10	2_E1C8	0.422745	-0.135716	-1.09864	4.6333e-12	62.788	85.248
Rnf20	2_E1C8	0.683671	-0.133584	-1.09702	5.16597e-09	79.7235	94.517
Smc2	2_E1C8	1.487	-0.163991	-1.12038	3.73509e-11	96.7742	99.0862
Zfp462	2_E1C8	0.634248	-0.231414	-1.17398	1.99572e-21	74.8848	93.2115
Elp1	2_E1C8	0.580446	-0.121687	-1.08801	2.09248e-08	74.5392	89.6867
Tmem245	2_E1C8	0.342391	-0.111598	-1.08042	5.14946e-09	51.2673	75.1958
Ecpas	2_E1C8	0.394128	-0.112974	-1.08146	2.35995e-09	58.5253	80.2872
Ptbp3	2_E1C8	0.482884	-0.115942	-1.08368	3.55883e-08	65.4378	84.5953
Pole3	2_E1C8	0.793425	-0.106945	-1.07695	4.0048e-05	85.7143	95.4308
Cdk5rap2	2_E1C8	0.393879	-0.230575	-1.1733	1.808e-31	57.1429	87.0757
Tle1	2_E1C8	0.436636	-0.106963	-1.07696	3.96501e-07	60.1382	78.8512
Ptprd	2_E1C8	0.379325	-0.147467	-1.10762	8.41955e-13	56.4516	77.9373
Mpdz	2_E1C8	0.340669	-0.146291	-1.10672	1.41208e-15	52.1889	79.3734
Haus6	2_E1C8	0.322011	-0.160532	-1.1177	1.07204e-19	50.1152	79.6345
Mllt3	2_E1C8	0.844283	-0.155057	-1.11347	3.79241e-09	83.871	92.8198
Plaa	2_E1C8	0.452163	-0.135697	-1.09862	1.13318e-11	65.7834	85.6397
Usp1	2_E1C8	0.928099	-0.180631	-1.13338	3.3639e-13	88.1336	97.5196
Dock7	2_E1C8	0.644199	-0.267998	-1.20414	8.04133e-30	75.6912	95.3003
Jak1	2_E1C8	0.383289	-0.156579	-1.11464	4.9557e-16	56.682	83.6815
Mier1	2_E1C8	0.819139	-0.163447	-1.11996	1.86125e-12	86.4055	96.7363
Usp24	2_E1C8	0.182733	-0.102597	-1.0737	1.1358e-15	33.871	61.0966
Ttc4	2_E1C8	0.474082	-0.0990576	-1.07107	3.12884e-06	65.8986	87.5979
Zyg11b	2_E1C8	0.218617	-0.10596	-1.07621	1.80307e-16	36.0599	66.8407
Tut4	2_E1C8	1.52655	-0.24767	-1.18729	4.78299e-33	99.0783	99.8695
Nrd1	2_E1C8	0.685491	-0.177672	-1.13106	4.18599e-16	80.1843	94.3864
Mast2	2_E1C8	0.19071	-0.097917	-1.07023	1.80721e-15	35.4839	62.7937
Kdm4a	2_E1C8	0.23052	-0.100136	-1.07187	1.51832e-14	39.2857	68.2768
Ptprf	2_E1C8	0.410597	-0.11544	-1.08331	1.24346e-09	59.447	82.6371
Smap2	2_E1C8	0.190874	-0.0978041	-1.07014	8.2573e-15	35.1382	61.2272
Pabpc4	2_E1C8	0.566983	-0.193378	-1.14344	3.87876e-18	73.6175	92.8198
Macf1	2_E1C8	0.935418	-0.209568	-1.15634	8.46104e-18	89.0553	97.2585
Ndufs5	2_E1C8	1.51109	-0.158672	-1.11626	1.02251e-13	97.9263	99.8695
Mycbp	2_E1C8	0.403023	-0.0972278	-1.06972	9.51999e-07	60.1382	82.1149
Sf3a3	2_E1C8	1.17212	-0.111989	-1.08072	3.2196e-06	95.8525	99.2167
Thrap3	2_E1C8	1.31136	-0.377338	-1.29894	1.20303e-69	96.3134	100
Map7d1	2_E1C8	0.500015	-0.14719	-1.10741	2.64773e-12	67.9724	88.5117
Clspn	2_E1C8	0.825359	-0.146392	-1.1068	2.32272e-07	80.8756	93.4726
Zmym4	2_E1C8	0.613028	-0.115089	-1.08304	6.42923e-07	76.9585	91.6449
Sfpq	2_E1C8	2.20977	-0.116195	-1.08387	2.7607e-11	100	100
Txlna	2_E1C8	0.671847	-0.121681	-1.088	8.41313e-08	79.6083	92.8198
Khdrbs1	2_E1C8	1.70931	-0.101067	-1.07257	5.6937e-06	99.0783	100
Srsf4	2_E1C8	0.681224	-0.116617	-1.08419	1.02894e-06	79.7235	93.6031
Epb41	2_E1C8	0.634444	-0.11819	-1.08537	2.31458e-07	76.1521	90.7311
Snhg3	2_E1C8	0.653765	-0.160945	-1.11802	1.08466e-09	74.424	91.5144
Phactr4	2_E1C8	0.379185	-0.164549	-1.12082	1.55321e-18	57.9493	83.812
Dnajc8	2_E1C8	1.43288	-0.211113	-1.15758	1.75121e-26	97.8111	99.7389
Ppp1r8	2_E1C8	0.405623	-0.114596	-1.08267	1.13907e-09	61.1751	83.4204
Nudc	2_E1C8	1.53668	-0.297898	-1.22935	1.31245e-54	98.7327	100
Arid1a	2_E1C8	0.917986	-0.241489	-1.18221	1.33161e-25	89.4009	98.6945
Hmgn2	2_E1C8	1.69168	-0.384253	-1.30518	2.50251e-102	98.9631	100
Stmn1	2_E1C8	2.31699	-0.0974755	-1.0699	3.3159e-09	100	100
Srrm1	2_E1C8	1.75323	-0.127239	-1.0922	8.00825e-12	99.6544	100
Eloa	2_E1C8	0.288908	-0.127548	-1.09244	3.24604e-15	48.2719	76.1097
Luzp1	2_E1C8	0.899307	-0.121959	-1.08821	1.44972e-07	89.5161	96.0836
Kdm1a	2_E1C8	1.38589	-0.122514	-1.08863	1.8289e-09	97.1198	99.2167
Eif4g3	2_E1C8	0.779691	-0.164033	-1.12042	6.47641e-13	84.447	95.5614
Hp1bp3	2_E1C8	0.942498	-0.1897	-1.14053	1.14907e-13	88.3641	98.6945
Ubr4	2_E1C8	0.325929	-0.159287	-1.11674	7.86551e-19	52.0737	79.765
Spen	2_E1C8	0.405115	-0.096243	-1.06899	9.89155e-07	57.8341	79.3734
Ddi2	2_E1C8	0.322276	-0.0969168	-1.06949	1.92831e-09	50.8065	75.5875
Prdm2	2_E1C8	0.340441	-0.107485	-1.07735	1.8324e-09	53.9171	76.7624
Mtor	2_E1C8	0.144335	-0.0980982	-1.07036	1.75085e-19	28.1106	57.4413
Exosc10	2_E1C8	0.324686	-0.131578	-1.09549	6.90277e-14	52.0737	80.0261
Tardbp	2_E1C8	1.33845	-0.232457	-1.17483	8.3269e-29	97.235	99.3473
Kif1b	2_E1C8	0.524259	-0.252553	-1.19131	6.19246e-33	69.7005	93.342
Ube4b	2_E1C8	0.453665	-0.207131	-1.15439	1.01457e-24	65.2074	88.9034
Eno1	2_E1C8	1.79324	-0.417532	-1.33564	1.51255e-85	98.8479	100
Rere	2_E1C8	0.598083	-0.0989149	-1.07097	7.48638e-05	73.9631	90.47
Ski	2_E1C8	0.308364	-0.115634	-1.08345	3.55918e-12	50.6912	75.718
Cdk11b	2_E1C8	0.832209	-0.230304	-1.17308	7.89174e-23	85.2535	97.389
Noc2l	2_E1C8	0.601106	-0.142709	-1.10398	2.65633e-10	75.1152	90.3394
Cdk6	2_E1C8	0.37269	-0.157972	-1.11572	1.62775e-14	53.4562	77.0235
Fam133b	2_E1C8	0.953081	-0.135891	-1.09877	2.34935e-08	90.6682	98.3029
Akap9	2_E1C8	0.735363	-0.106303	-1.07647	6.10404e-05	80.9908	92.2977
Gnai1	2_E1C8	0.405444	-0.112225	-1.08089	8.12008e-09	56.7972	78.9817
Ptpn12	2_E1C8	0.329486	-0.16052	-1.11769	2.79741e-20	51.4977	82.8982
Rbm33	2_E1C8	0.339421	-0.165208	-1.12133	3.81668e-19	53.4562	81.7232
Shh	2_E1C8	0.266194	-0.167576	-1.12317	3.20123e-09	24.7696	39.1645
Ube3c	2_E1C8	0.2497	-0.114341	-1.08248	1.12965e-14	42.5115	69.0601
Dnajb6	2_E1C8	1.24493	-0.151635	-1.11083	1.60931e-12	96.4286	99.3473
Hadha	2_E1C8	0.605508	-0.193171	-1.14327	4.4035e-19	76.7281	94.1253
Cad	2_E1C8	0.334068	-0.20044	-1.14905	4.79988e-29	53.8018	84.0731
Ppm1g	2_E1C8	0.983791	-0.139063	-1.10119	3.33263e-10	91.7051	98.0418
Mrpl33	2_E1C8	1.17851	-0.112281	-1.08094	0.000481612	94.47	100
Tacc3	2_E1C8	0.663991	-0.197964	-1.14708	2.38442e-16	75.4608	93.0809
Nsd2	2_E1C8	0.888902	-0.265468	-1.20203	4.49506e-30	88.3641	98.3029
Add1	2_E1C8	0.370038	-0.219016	-1.16394	2.22278e-30	56.5668	87.0757
Zfp518b	2_E1C8	0.26597	-0.112232	-1.0809	6.93521e-14	43.7788	69.9739
Bod1l	2_E1C8	0.875214	-0.10062	-1.07223	0.000144474	87.9032	96.3446
Prom1	2_E1C8	0.339716	-0.10706	-1.07703	1.68362e-09	52.5346	77.9373
Ncapg	2_E1C8	0.420157	-0.12144	-1.08782	4.88329e-10	58.0645	82.5065
Adgra3	2_E1C8	0.458105	-0.149382	-1.10909	3.33024e-13	65.0922	87.7285
Dhx15	2_E1C8	1.14553	-0.3594	-1.28289	1.29117e-64	94.9309	99.6084
Rbpj	2_E1C8	0.542334	-0.307843	-1.23786	9.07875e-48	71.659	95.1697
Tbc1d1	2_E1C8	0.19594	-0.139883	-1.10182	3.89273e-25	34.3318	67.8851
Rfc1	2_E1C8	1.13388	-0.22615	-1.16971	7.30148e-24	93.5484	99.0862
Pds5a	2_E1C8	0.761386	-0.165965	-1.12192	4.58984e-14	83.5253	95.8225
N4bp2	2_E1C8	0.56135	-0.261382	-1.19863	1.6645e-29	71.1982	93.8642
Usp46	2_E1C8	0.382183	-0.130025	-1.09431	4.33505e-12	57.9493	82.376
Fip1l1	2_E1C8	0.944074	-0.201614	-1.14998	3.127e-21	90.3226	97.9112
Pdgfra	2_E1C8	0.568723	-0.0956882	-1.06858	5.74171e-05	71.659	88.1201
Cep135	2_E1C8	0.182154	-0.10817	-1.07786	3.60019e-18	33.7558	61.3577
Ppat	2_E1C8	0.658211	-0.145554	-1.10616	3.47122e-09	76.4977	92.9504
Polr2b	2_E1C8	0.649895	-0.169428	-1.12461	1.25278e-15	79.3779	93.9948
Uba6	2_E1C8	0.289082	-0.147671	-1.10778	2.87811e-18	47.0046	74.5431
Grsf1	2_E1C8	0.478281	-0.123565	-1.08942	1.10592e-08	66.7051	87.859
Ankrd17	2_E1C8	0.707409	-0.191053	-1.1416	3.69585e-16	80.4147	94.9086
Uso1	2_E1C8	0.221997	-0.161074	-1.11812	2.40921e-26	38.1336	72.0627
Sdad1	2_E1C8	0.527414	-0.107149	-1.0771	9.06777e-07	69.2396	88.2507
2011-09-01	2_E1C8	1.18366	-0.460823	-1.37633	1.16434e-89	94.47	99.7389
Sec31a	2_E1C8	0.371526	-0.200277	-1.14892	1.96155e-25	57.1429	85.6397
Mrps18c	2_E1C8	0.866689	-0.14304	-1.10423	4.71234e-09	88.1336	98.1723
Mtf2	2_E1C8	1.0115	-0.114578	-1.08266	2.64115e-06	91.5899	98.564
Pcgf3	2_E1C8	0.313755	-0.104256	-1.07494	1.69576e-10	49.8848	73.8903
Golga3	2_E1C8	0.189899	-0.126998	-1.09202	2.82133e-21	32.3733	63.3159
Pole	2_E1C8	0.22183	-0.102515	-1.07364	3.59053e-14	39.977	67.4935
Ep400	2_E1C8	0.599974	-0.129043	-1.09357	1.10648e-08	73.5023	91.3838
Coro1c	2_E1C8	0.272032	-0.167551	-1.12315	1.55492e-23	46.3134	75.5875
Mlec	2_E1C8	0.717388	-0.190671	-1.14129	4.52064e-17	81.4516	95.4308
Msi1	2_E1C8	0.308358	-0.0992765	-1.07124	3.48082e-10	50.1152	76.1097
Gcn1	2_E1C8	0.391078	-0.129754	-1.09411	4.2504e-12	57.0276	82.6371
Tbx3	2_E1C8	0.858814	-0.252547	-1.19131	1.5244e-22	85.1382	96.3446
Rbm19	2_E1C8	0.174385	-0.128351	-1.09304	1.04688e-24	32.1429	65.7963
Ddx54	2_E1C8	0.518783	-0.103383	-1.07429	1.01949e-06	70.8525	87.2063
Ptpn11	2_E1C8	0.496607	-0.194582	-1.14439	3.14206e-23	68.894	90.2089
Erp29	2_E1C8	0.845218	-0.11732	-1.08472	4.80539e-06	87.4424	97.7807
Atxn2	2_E1C8	0.51967	-0.155962	-1.11416	9.48545e-13	69.5853	91.1227
Atp2a2	2_E1C8	0.734846	-0.334174	-1.26066	3.35866e-50	81.9124	97.5196
Kdm2b	2_E1C8	0.782705	-0.142765	-1.10402	6.86025e-08	83.5253	95.1697
Bcl7a	2_E1C8	0.70356	-0.119604	-1.08644	8.94322e-08	81.2212	93.342
Clip1	2_E1C8	0.388942	-0.151729	-1.1109	4.01215e-15	57.6037	83.5509
Zcchc8	2_E1C8	0.452061	-0.176798	-1.13037	7.12416e-18	63.9401	88.6423
Denr	2_E1C8	1.36513	-0.242352	-1.18292	7.51951e-30	96.5438	99.8695
Kmt5a	2_E1C8	1.00395	-0.123833	-1.08963	2.80674e-06	90.0922	97.7807
Zfp664	2_E1C8	0.838843	-0.187545	-1.13882	9.9427e-17	86.6359	98.1723
Ncor2	2_E1C8	0.244291	-0.120579	-1.08717	1.52948e-15	42.5115	69.9739
Tmem132c	2_E1C8	0.543041	-0.0991777	-1.07116	3.6561e-05	69.2396	83.6815
Tmem248	2_E1C8	0.213776	-0.11124	-1.08016	3.47366e-17	38.0184	68.1462
Auts2	2_E1C8	1.17211	-0.164194	-1.12054	1.6672e-08	92.2811	99.0862
Gtf2i	2_E1C8	0.915732	-0.198504	-1.14751	1.97617e-20	89.4009	98.0418
Baz1b	2_E1C8	1.2146	-0.328408	-1.25563	1.67741e-47	93.6636	99.3473
Pom121	2_E1C8	0.572288	-0.163705	-1.12016	5.13421e-15	73.6175	90.9922
Hip1	2_E1C8	0.295414	-0.124579	-1.09019	8.2573e-15	46.1982	76.1097
Ywhag	2_E1C8	0.654194	-0.186828	-1.13826	1.17825e-16	78.6866	95.4308
Srrt	2_E1C8	0.922797	-0.21791	-1.16305	4.41049e-19	87.788	98.6945
Tsc22d4	2_E1C8	0.439008	-0.200372	-1.14899	1.64364e-23	64.0553	88.3812
Ints1	2_E1C8	0.209799	-0.108348	-1.07799	1.94158e-16	36.9816	66.4491
Eif3b	2_E1C8	1.0879	-0.193463	-1.1435	3.28546e-20	93.5484	98.8251
Fscn1	2_E1C8	1.54119	-0.160243	-1.11748	3.50315e-14	98.1567	100
Rnf216	2_E1C8	0.367601	-0.129041	-1.09357	1.53965e-12	55.8756	81.201
Usp42	2_E1C8	0.267586	-0.102524	-1.07365	7.11079e-12	44.7005	69.4517
Trrap	2_E1C8	0.432886	-0.188414	-1.13951	4.43931e-21	63.0184	88.5117
Pdap1	2_E1C8	2.16609	-0.341313	-1.26691	9.858e-98	99.8848	100
Hsph1	2_E1C8	0.956497	-0.288617	-1.22147	3.63206e-34	89.2857	98.8251
Brca2	2_E1C8	0.36189	-0.142825	-1.10406	1.25649e-13	55.1843	79.5039
Pds5b	2_E1C8	0.605572	-0.182886	-1.13515	6.77185e-15	73.5023	92.5587
Rfc3	2_E1C8	0.955107	-0.228961	-1.17199	1.8224e-19	90.0922	99.0862
Peg10	2_E1C8	0.717358	-0.125113	-1.09059	5.17527e-06	78.4562	90.7311
Asns	2_E1C8	0.72002	-0.106885	-1.0769	9.7592e-05	78.1106	88.6423
Cttnbp2	2_E1C8	0.0813063	-0.237951	-1.17932	9.15232e-59	15.4378	54.8303
Snd1	2_E1C8	0.351144	-0.13561	-1.09856	2.04754e-13	55.53	79.6345
Rbm28	2_E1C8	0.676702	-0.328256	-1.25549	2.17957e-47	79.0323	96.8668
Calu	2_E1C8	0.581259	-0.128691	-1.0933	2.73316e-08	72.9263	90.3394
Klhdc10	2_E1C8	0.572423	-0.125388	-1.0908	1.29529e-08	73.5023	91.1227
Mkln1	2_E1C8	0.546711	-0.125572	-1.09094	6.52717e-09	72.0046	89.6867
Chchd3	2_E1C8	0.601969	-0.119247	-1.08617	3.31747e-08	75.9217	91.6449
Nup205	2_E1C8	0.260438	-0.174079	-1.12824	2.13278e-26	44.1244	75.4569
Luc7l2	2_E1C8	1.41192	-0.102348	-1.07352	3.90135e-06	97.5806	98.9556
Hipk2	2_E1C8	0.46601	-0.118628	-1.0857	2.14965e-08	64.7465	84.8564
Ndufb2	2_E1C8	1.06675	-0.148754	-1.10861	2.07395e-11	94.0092	99.2167
Zyx	2_E1C8	0.461849	-0.110889	-1.07989	1.09956e-07	64.7465	84.5953
Cul1	2_E1C8	0.9798	-0.193933	-1.14388	1.20985e-16	91.129	98.1723
Mpp6	2_E1C8	1.06729	-0.102776	-1.07384	0.000305421	92.0507	97.9112
Cycs	2_E1C8	1.6779	-0.0954768	-1.06842	0.000153066	98.7327	100
Tax1bp1	2_E1C8	1.24146	-0.0955746	-1.06849	0.0002937	95.1613	98.6945
Tril	2_E1C8	0.733703	-0.247827	-1.18742	5.56712e-19	79.1475	93.6031
Plekha8	2_E1C8	0.361978	-0.113068	-1.08153	5.65796e-10	55.6452	81.201
Lsm5	2_E1C8	1.59381	-0.0956031	-1.06851	2.96289e-06	99.3088	99.7389
Smarcad1	2_E1C8	0.761336	-0.174383	-1.12848	1.11965e-14	83.6406	97.1279
Serbp1	2_E1C8	2.90696	-0.17375	-1.12799	5.4667e-49	100	100
Kdm3a	2_E1C8	0.227566	-0.103757	-1.07457	4.48082e-14	39.2857	65.7963
Mrpl35	2_E1C8	0.739086	-0.097424	-1.06986	9.72936e-05	84.447	94.9086
Immt	2_E1C8	1.15177	-0.119205	-1.08614	1.16584e-06	94.8157	98.8251
Polr1a	2_E1C8	0.254546	-0.130626	-1.09477	2.1586e-16	44.7005	72.4543
Tcf7l1	2_E1C8	0.353956	-0.103797	-1.0746	1.53722e-08	54.0323	76.5013
Mrpl19	2_E1C8	0.492935	-0.192479	-1.14273	6.60251e-19	67.2811	91.5144
Hk2	2_E1C8	0.265183	-0.183032	-1.13527	2.59647e-26	42.6267	74.282
Dctn1	2_E1C8	0.33001	-0.125963	-1.09124	4.92591e-13	52.8802	77.4151
Mthfd2	2_E1C8	0.67307	-0.106817	-1.07685	4.68923e-05	77.0737	92.1671
Tet3	2_E1C8	0.480673	-0.104873	-1.0754	7.93078e-07	63.9401	85.5091
Zfp638	2_E1C8	0.884461	-0.207154	-1.15441	4.34513e-18	87.5576	97.1279
Cyp26b1	2_E1C8	0.316558	-0.114848	-1.08286	1.24594e-06	39.0553	53.6554
Dusp11	2_E1C8	0.584071	-0.105382	-1.07578	3.42911e-05	73.3871	92.0366
Snrpg	2_E1C8	2.79004	-0.263908	-1.20073	1.13592e-72	100	100
Snrnp27	2_E1C8	0.885946	-0.225479	-1.16917	4.73935e-22	87.212	98.0418
Gfpt1	2_E1C8	0.183884	-0.204134	-1.15199	6.32206e-44	32.3733	72.846
Rpn1	2_E1C8	0.669358	-0.25558	-1.19382	5.45277e-30	77.9954	96.2141
Ruvbl1	2_E1C8	1.0926	-0.114693	-1.08274	5.16772e-07	94.7005	98.9556
Mcm2	2_E1C8	0.677209	-0.155709	-1.11397	2.71147e-11	79.1475	93.4726
Lsm3	2_E1C8	1.31833	-0.239988	-1.18098	5.46407e-34	97.235	99.8695
Suclg2	2_E1C8	0.427248	-0.107675	-1.07749	5.36338e-08	62.6728	85.7702
Tmf1	2_E1C8	0.350942	-0.123533	-1.0894	7.28747e-12	52.8802	79.2428
Rybp	2_E1C8	0.26144	-0.208305	-1.15533	6.31593e-34	43.0876	78.8512
Trnt1	2_E1C8	0.451174	-0.1161	-1.0838	1.87708e-08	64.4009	86.5535
Arl8b	2_E1C8	0.307533	-0.1118	-1.08058	1.46427e-11	50.2304	75.3264
Washc2	2_E1C8	0.350007	-0.130955	-1.09502	1.4262e-12	55.9908	79.1123
Bms1	2_E1C8	0.618418	-0.273229	-1.20851	6.89711e-35	75.3456	94.517
Erc1	2_E1C8	0.297044	-0.135055	-1.09813	1.18148e-15	47.1198	76.6319
Wnk1	2_E1C8	0.789181	-0.135089	-1.09816	1.95353e-09	85.3687	95.1697
Cecr2	2_E1C8	0.340868	-0.20186	-1.15018	9.41633e-25	51.9585	79.8956
Atp6v1e1	2_E1C8	0.640895	-0.137951	-1.10034	8.51855e-09	77.3041	93.342
Atn1	2_E1C8	0.27531	-0.0992754	-1.07124	2.19978e-10	46.7742	69.9739
Cdca3	2_E1C8	0.831734	-0.104894	-1.07542	0.000445657	82.9493	95.0392
Ptms	2_E1C8	1.49048	-0.133348	-1.09684	1.72664e-07	98.3871	99.6084
Chd4	2_E1C8	1.69285	-0.575509	-1.4902	4.21559e-143	98.5023	100
Ncapd2	2_E1C8	0.363079	-0.138709	-1.10092	6.4734e-14	55.2995	81.7232
Ybx3	2_E1C8	1.07761	-0.13308	-1.09663	2.92068e-07	91.8203	98.0418
Wbp11	2_E1C8	0.975621	-0.442578	-1.35903	8.05653e-96	91.3594	100
Kras	2_E1C8	1.11037	-0.0992162	-1.07119	0.000515922	93.318	98.6945
Fgfr1op2	2_E1C8	0.532847	-0.115302	-1.0832	2.50694e-07	71.3134	89.9478
Ppfibp1	2_E1C8	0.157547	-0.131762	-1.09563	5.74631e-25	29.4931	60.3133
Ipo8	2_E1C8	0.195812	-0.124433	-1.09008	2.09129e-20	35.3687	64.8825
Sinhcaf	2_E1C8	1.32555	-0.165543	-1.12159	1.44529e-15	96.7742	99.6084
Cnot3	2_E1C8	0.772072	-0.189185	-1.14012	3.65173e-16	83.1797	96.7363
U2af2	2_E1C8	1.06986	-0.176087	-1.12982	6.15759e-16	93.7788	99.0862
Peg3	2_E1C8	1.88787	-0.198543	-1.14754	1.45398e-10	98.6175	99.8695
Zc3h4	2_E1C8	0.229481	-0.136074	-1.09891	2.40161e-20	40.0922	70.3655
Arhgap35	2_E1C8	0.316227	-0.135348	-1.09836	1.517e-15	50.6912	78.1984
Irf2bp1	2_E1C8	0.44272	-0.112652	-1.08121	8.1201e-09	63.9401	83.0287
Sympk	2_E1C8	0.368638	-0.103821	-1.07462	2.99785e-09	57.2581	79.8956
Dmwd	2_E1C8	0.312334	-0.0977654	-1.07011	3.16589e-09	50.576	74.6736
Hnrnpul1	2_E1C8	0.649643	-0.123822	-1.08962	5.0202e-07	78.2258	92.9504
Supt5	2_E1C8	0.546513	-0.239028	-1.1802	7.26504e-31	72.0046	93.8642
Paf1	2_E1C8	0.292865	-0.118135	-1.08533	2.78558e-13	48.1567	74.8042
Samd4b	2_E1C8	0.417736	-0.110613	-1.07969	1.10342e-07	61.4055	83.6815
Actn4	2_E1C8	0.595412	-0.193609	-1.14362	2.50512e-18	74.1935	93.9948
Zfp568	2_E1C8	0.257951	-0.14464	-1.10545	3.46447e-21	43.7788	76.1097
Pdcd5	2_E1C8	1.71486	-0.150734	-1.11013	3.65748e-14	99.3088	99.8695
Scaf1	2_E1C8	0.277691	-0.144242	-1.10515	1.16877e-19	45.9677	76.893
Prr12	2_E1C8	0.348731	-0.135891	-1.09877	6.98495e-14	54.4931	80.0261
Cyfip1	2_E1C8	0.572128	-0.186338	-1.13787	8.24674e-18	72.6959	92.4282
Herc2	2_E1C8	0.260296	-0.161618	-1.11854	2.92927e-24	42.9724	74.6736
Ube3a	2_E1C8	1.04696	-0.173419	-1.12773	1.6596e-12	91.129	98.564
Tjp1	2_E1C8	0.234578	-0.24764	-1.18726	3.18545e-45	40.0922	77.6762
Selenos	2_E1C8	0.55162	-0.128382	-1.09307	3.1833e-08	70.5069	89.0339
Igf1r	2_E1C8	0.86168	-0.138655	-1.10088	7.81471e-08	86.2903	95.8225
Akap13	2_E1C8	0.29237	-0.120636	-1.08721	1.75319e-13	45.9677	71.2794
Prc1	2_E1C8	0.58556	-0.194212	-1.1441	1.32405e-08	57.6037	73.8903
Blm	2_E1C8	0.55426	-0.145967	-1.10647	1.58547e-10	70.9677	89.4256
Picalm	2_E1C8	0.529558	-0.126711	-1.0918	1.78893e-08	70.1613	88.7728
Ppme1	2_E1C8	0.344698	-0.136819	-1.09948	1.55906e-13	54.3779	79.5039
Rab6a	2_E1C8	0.617673	-0.10607	-1.07629	6.57398e-06	77.1889	93.342
Anapc15	2_E1C8	0.576324	-0.112427	-1.08105	7.46286e-07	74.3088	92.4282
Numa1	2_E1C8	0.572327	-0.221578	-1.16601	1.34355e-22	70.9677	92.1671
Nup98	2_E1C8	0.431903	-0.131935	-1.09576	5.45455e-11	61.7512	84.7258
Rrm1	2_E1C8	1.0731	-0.201836	-1.15016	1.37442e-20	92.2811	98.6945
Timm10b	2_E1C8	0.897306	-0.154776	-1.11325	4.12079e-10	88.9401	98.8251
Rrp8	2_E1C8	0.387392	-0.222618	-1.16685	9.3756e-30	58.1797	87.859
Dchs1	2_E1C8	0.262549	-0.135449	-1.09843	2.42525e-19	44.1244	74.8042
Tmem41b	2_E1C8	0.241318	-0.100734	-1.07232	8.24332e-12	42.8571	68.0157
Ipo7	2_E1C8	0.6355	-0.217932	-1.16307	5.08903e-22	77.8802	93.0809
Swap70	2_E1C8	0.198981	-0.111478	-1.08033	9.80089e-18	35.7143	63.9687
Sbf2	2_E1C8	0.194092	-0.119972	-1.08671	6.11496e-18	35.7143	63.4465
Ctr9	2_E1C8	0.544173	-0.175785	-1.12958	3.67346e-16	71.3134	90.7311
Eif4g2	2_E1C8	2.14278	-0.369066	-1.29152	5.41326e-103	99.8848	100
Usp47	2_E1C8	0.541675	-0.243474	-1.18384	2.53059e-29	70.8525	92.6893
Tead1	2_E1C8	0.463341	-0.170847	-1.12572	2.57161e-16	64.2857	87.5979
Copb1	2_E1C8	0.738256	-0.187894	-1.1391	8.06615e-17	82.6037	96.8668
Pik3c2a	2_E1C8	0.288483	-0.132695	-1.09634	6.47804e-16	47.1198	74.1514
Smg1	2_E1C8	0.362342	-0.136213	-1.09902	9.65647e-14	55.6452	80.1567
Ccp110	2_E1C8	0.305334	-0.170977	-1.12582	2.87524e-23	48.5023	81.0705
Knop1	2_E1C8	1.16507	-0.287413	-1.22045	1.0835e-40	94.8157	99.3473
Ubfd1	2_E1C8	0.622778	-0.115364	-1.08325	4.40859e-07	77.1889	92.9504
Plk1	2_E1C8	0.621645	-0.123047	-1.08903	6.31509e-06	64.7465	81.7232
Rbbp6	2_E1C8	1.04886	-0.143503	-1.10458	3.89494e-08	91.4747	99.3473
Tnrc6a	2_E1C8	0.888163	-0.291817	-1.22418	3.31584e-37	88.9401	99.0862
Gtf3c1	2_E1C8	0.411544	-0.158923	-1.11645	1.32961e-15	59.2166	85.1175
Xpo6	2_E1C8	0.259746	-0.122451	-1.08858	1.46614e-15	42.9724	72.3238
Atxn2l	2_E1C8	0.581543	-0.114183	-1.08236	1.04772e-06	73.1567	91.2533
Eif3c	2_E1C8	1.71471	-0.318014	-1.24661	1.46267e-74	98.6175	99.8695
Bola2	2_E1C8	0.99974	-0.513629	-1.42764	1.12009e-107	90.2074	99.7389
Hirip3	2_E1C8	0.700719	-0.143767	-1.10479	2.58842e-09	78.6866	93.9948
Srcap	2_E1C8	0.388289	-0.151149	-1.11045	4.30598e-15	57.1429	81.5927
Fbxl19	2_E1C8	0.295292	-0.0984967	-1.07066	3.85057e-11	47.235	74.1514
Dock1	2_E1C8	0.349606	-0.113983	-1.08221	1.16704e-10	52.9954	77.9373
Mki67	2_E1C8	0.847693	-0.353672	-1.27781	3.52494e-28	79.7235	92.8198
Ppp2r2d	2_E1C8	0.661115	-0.176999	-1.13053	1.04196e-14	77.6498	93.6031
Polr2l	2_E1C8	0.173415	-0.286691	-1.21984	3.29465e-71	32.7189	80.0261
Ap2a2	2_E1C8	0.394571	-0.200325	-1.14896	3.62074e-23	58.4101	86.423
H19	2_E1C8	2.22811	-0.198844	-1.14778	6.97037e-19	99.7696	100
Cttn	2_E1C8	0.52631	-0.113245	-1.08166	1.86155e-07	71.1982	87.7285
Ppfia1	2_E1C8	0.43498	-0.14996	-1.10954	7.64046e-14	62.212	83.9426
Pet100	2_E1C8	0.332403	-0.240993	-1.18181	3.00244e-36	52.3041	86.1619
Timm44	2_E1C8	0.536066	-0.112518	-1.08111	3.14053e-07	71.8894	89.4256
Col4a1	2_E1C8	0.656649	-0.2676	-1.2038	7.07379e-29	75.6912	93.0809
Col4a2	2_E1C8	0.305479	-0.20788	-1.15499	7.07778e-28	49.424	78.1984
Arhgef7	2_E1C8	0.224972	-0.110105	-1.07931	6.55422e-15	40.8986	69.1906
Ckap2	2_E1C8	0.260106	-0.110036	-1.07926	4.875e-12	42.0507	65.9269
Vps36	2_E1C8	0.826165	-0.120279	-1.08694	9.50856e-06	85.023	96.8668
Kat6a	2_E1C8	0.396483	-0.138606	-1.10084	9.53929e-13	57.6037	81.201
Fgfr1	2_E1C8	0.725616	-0.16964	-1.12478	3.46936e-13	81.4516	96.2141
Ash2l	2_E1C8	0.821705	-0.116946	-1.08444	1.3945e-05	86.5207	97.7807
Mak16	2_E1C8	0.676239	-0.118575	-1.08566	1.11948e-06	78.5714	93.342
Tnks	2_E1C8	0.312609	-0.183533	-1.13566	3.82487e-25	50.9217	81.3316
Dlc1	2_E1C8	0.490166	-0.124129	-1.08985	6.27618e-08	66.0138	82.6371
Pcm1	2_E1C8	1.01872	-0.328978	-1.25612	7.3614e-43	90.0922	99.3473
Wwc2	2_E1C8	0.433851	-0.130593	-1.09474	3.11831e-10	60.9447	83.9426
Tenm3	2_E1C8	0.393347	-0.128029	-1.0928	6.27826e-12	56.7972	82.6371
Hand2	2_E1C8	1.67426	-0.232719	-1.17505	1.8812e-24	98.9631	99.3473
Hmgb2	2_E1C8	3.4375	-0.0966597	-1.06929	1.73679e-08	100	100
Gatad2a	2_E1C8	0.665105	-0.19899	-1.14789	1.31111e-19	79.3779	95.5614
Rex1bd	2_E1C8	0.888682	-0.237326	-1.17881	1.38403e-25	88.8249	98.4334
Jund	2_E1C8	1.5844	-0.121334	-1.08774	3.63403e-07	98.2719	99.3473
Map1s	2_E1C8	0.275519	-0.120228	-1.08691	2.7777e-14	46.1982	72.846
Mrpl34	2_E1C8	1.52342	-0.170717	-1.12562	6.79729e-16	98.2719	99.8695
Fam32a	2_E1C8	0.638788	-0.116456	-1.08407	6.31517e-07	77.8802	93.7337
Arhgap10	2_E1C8	0.560577	-0.148625	-1.10851	6.17091e-10	67.8571	87.0757
Abce1	2_E1C8	0.769649	-0.361811	-1.28504	3.07414e-56	82.8341	98.3029
Smarca5	2_E1C8	1.88861	-0.317558	-1.24622	6.92388e-75	99.424	100
Nacc1	2_E1C8	0.309374	-0.135179	-1.09823	1.13429e-15	49.6544	77.4151
Vps35	2_E1C8	0.69587	-0.158911	-1.11644	6.99628e-13	81.3364	95.3003
Brd7	2_E1C8	0.984545	-0.220514	-1.16515	1.72954e-25	91.5899	98.4334
Sall1	2_E1C8	0.259798	-0.197754	-1.14691	9.41547e-24	38.0184	65.4047
Cnot1	2_E1C8	0.636528	-0.241699	-1.18238	1.82535e-27	77.3041	93.7337
Got2	2_E1C8	0.784369	-0.13806	-1.10042	5.97737e-10	86.5207	95.0392
Cdh11	2_E1C8	0.901591	-0.147439	-1.1076	3.15757e-07	84.7926	94.517
E2f4	2_E1C8	0.441378	-0.147302	-1.1075	1.83139e-13	62.5576	86.5535
Ctcf	2_E1C8	1.34089	-0.121817	-1.0881	7.06285e-07	96.1982	99.4778
Dhx38	2_E1C8	0.357737	-0.188408	-1.13951	7.76865e-23	54.9539	82.2454
Ap1g1	2_E1C8	0.301255	-0.168657	-1.12401	1.35722e-23	48.5023	79.765
Sf3b3	2_E1C8	1.02074	-0.16759	-1.12318	5.73249e-15	92.5115	98.8251
Aars	2_E1C8	0.363276	-0.171091	-1.12591	1.09237e-20	56.5668	84.4648
Rfwd3	2_E1C8	0.351551	-0.154855	-1.11331	8.90797e-18	55.0691	81.5927
Cfdp1	2_E1C8	1.33387	-0.124199	-1.0899	4.17491e-08	96.659	99.3473
Kars	2_E1C8	0.616195	-0.157269	-1.11517	7.14601e-13	77.1889	92.8198
Usp10	2_E1C8	0.628684	-0.234923	-1.17684	1.2988e-27	76.8433	94.6475
Emc8	2_E1C8	0.978312	-0.0978796	-1.0702	0.000264253	91.2442	98.1723
Zc3h18	2_E1C8	0.676259	-0.307967	-1.23796	4.13974e-43	79.6083	94.9086
Cbfa2t3	2_E1C8	0.0787566	-0.108802	-1.07833	5.42396e-20	14.5161	35.6397
Ankrd11	2_E1C8	1.56764	-0.167488	-1.1231	4.1489e-16	98.8479	99.6084
Tcf25	2_E1C8	0.69852	-0.132476	-1.09617	3.91782e-09	81.682	94.6475
Pard3	2_E1C8	0.431197	-0.158842	-1.11639	8.53789e-15	60.9447	83.6815
Itgb1	2_E1C8	0.970257	-0.152858	-1.11177	6.47559e-11	92.2811	97.6501
Alkbh8	2_E1C8	0.346121	-0.104673	-1.07525	2.78166e-08	53.5714	77.6762
Cwf19l2	2_E1C8	0.410785	-0.149947	-1.10953	3.71552e-13	59.7926	83.5509
Dcun1d5	2_E1C8	1.10818	-0.156312	-1.11443	1.37203e-12	94.7005	99.3473
Arhgap42	2_E1C8	0.304411	-0.128555	-1.0932	2.91056e-14	47.4654	76.1097
Amotl1	2_E1C8	0.628006	-0.165472	-1.12153	2.82213e-12	76.2673	92.0366
Chordc1	2_E1C8	0.878828	-0.168208	-1.12366	4.65658e-14	88.4793	96.9974
Ubl5	2_E1C8	1.60042	-0.130578	-1.09473	1.30121e-09	98.8479	99.8695
Dnmt1	2_E1C8	0.970903	-0.387195	-1.30785	5.8439e-62	88.9401	98.3029
Ilf3	2_E1C8	0.939242	-0.124204	-1.08991	4.04944e-07	90.0922	97.5196
Dnm2	2_E1C8	0.207212	-0.124384	-1.09004	3.16502e-19	37.6728	66.8407
Carm1	2_E1C8	0.493554	-0.13469	-1.09786	1.00993e-10	68.7788	88.9034
Smarca4	2_E1C8	1.25284	-0.236173	-1.17786	2.20803e-31	96.1982	99.7389
Dock6	2_E1C8	0.16224	-0.129587	-1.09398	1.83765e-25	29.2627	61.8799
Anln	2_E1C8	0.241241	-0.173929	-1.12813	3.42524e-24	39.4009	68.1462
Aplp2	2_E1C8	0.638358	-0.139499	-1.10152	1.83927e-09	77.5346	93.342
Tbrg1	2_E1C8	0.790562	-0.147912	-1.10796	8.60964e-10	84.6774	96.4752
Arhgef12	2_E1C8	0.394842	-0.112492	-1.08109	1.93631e-09	57.3733	78.4595
Cbl	2_E1C8	0.405994	-0.142689	-1.10396	3.71552e-13	58.2949	82.6371
Hmbs	2_E1C8	0.445413	-0.127584	-1.09246	1.28484e-09	63.3641	87.5979
Arcn1	2_E1C8	0.570825	-0.193331	-1.1434	7.86551e-19	73.8479	93.4726
Kmt2a	2_E1C8	0.686154	-0.111643	-1.08046	1.0057e-05	78.1106	91.5144
Cep164	2_E1C8	0.445198	-0.138482	-1.10075	6.76513e-12	63.1336	87.0757
Rnf214	2_E1C8	0.315599	-0.109777	-1.07906	3.05319e-11	48.8479	75.8486
Pafah1b2	2_E1C8	0.995532	-0.118746	-1.08579	1.30415e-07	92.6267	97.9112
Rexo2	2_E1C8	0.696593	-0.148304	-1.10827	8.30412e-11	81.5668	94.517
Dlat	2_E1C8	0.384412	-0.0993441	-1.07129	3.15755e-07	57.6037	81.7232
Rdx	2_E1C8	1.58079	-0.151539	-1.11075	3.86575e-15	98.8479	99.8695
Ddx10	2_E1C8	0.411866	-0.132065	-1.09586	3.99439e-11	59.6774	84.5953
Atm	2_E1C8	0.190097	-0.139699	-1.10168	8.89741e-25	34.6774	66.7102
Ireb2	2_E1C8	0.515802	-0.110645	-1.07971	1.6844e-07	69.1244	87.0757
Ptpn9	2_E1C8	0.308555	-0.226425	-1.16993	9.5895e-35	49.3088	83.6815
Sin3a	2_E1C8	0.369455	-0.158184	-1.11588	5.3545e-16	56.682	80.9399
Arih1	2_E1C8	0.566294	-0.114692	-1.08274	4.55797e-07	71.7742	89.6867
Fem1b	2_E1C8	0.374344	-0.131078	-1.09511	6.78365e-13	55.9908	80.2872
Dpp8	2_E1C8	0.251254	-0.106184	-1.07638	5.82356e-13	43.5484	70.1044
Zfp609	2_E1C8	0.301304	-0.109393	-1.07877	3.12022e-11	49.7696	72.846
Herc1	2_E1C8	0.420064	-0.141112	-1.10275	4.22197e-12	60.023	82.8982
Usp3	2_E1C8	0.901429	-0.146401	-1.10681	2.15883e-10	89.0553	97.9112
Tpm1	2_E1C8	0.856723	-0.130432	-1.09462	4.23284e-08	87.4424	96.4752
Tln2	2_E1C8	0.472478	-0.162233	-1.11902	1.65613e-14	64.977	84.4648
Tcf12	2_E1C8	1.32694	-0.119025	-1.086	1.88129e-06	96.3134	99.3473
Mns1	2_E1C8	0.542215	-0.0981544	-1.0704	3.00983e-05	69.2396	88.9034
Rfx7	2_E1C8	0.396467	-0.103984	-1.07474	6.22231e-08	58.5253	79.5039
Nedd4	2_E1C8	2.20606	-0.284627	-1.2181	1.52877e-66	99.8848	100
Arpp19	2_E1C8	1.27141	-0.247514	-1.18716	1.46299e-34	96.8894	99.4778
Myo5a	2_E1C8	0.211017	-0.13931	-1.10138	7.70627e-23	36.5207	68.1462
Mapk6	2_E1C8	0.545841	-0.156875	-1.11487	9.75622e-13	70.1613	90.8616
Cox7a2	2_E1C8	2.18638	-0.140106	-1.10199	9.68533e-17	100	100
Syncrip	2_E1C8	1.41937	-0.191541	-1.14198	1.55321e-18	97.235	99.7389
Morf4l1	2_E1C8	2.01449	-0.259904	-1.1974	6.68297e-60	99.5392	100
Xrn1	2_E1C8	0.364306	-0.120095	-1.08681	8.6832e-11	57.1429	77.5457
Atp1b3	2_E1C8	0.618065	-0.147766	-1.10785	1.44757e-10	75.9217	93.9948
Copb2	2_E1C8	0.849748	-0.163277	-1.11983	5.03075e-12	86.7512	97.6501
Nck1	2_E1C8	0.455757	-0.108953	-1.07845	9.15082e-08	65.553	85.248
Stag1	2_E1C8	0.733181	-0.317319	-1.24601	1.45599e-44	81.5668	96.9974
Anapc13	2_E1C8	0.797746	-0.163351	-1.11989	2.88545e-12	85.8295	97.1279
Topbp1	2_E1C8	0.823019	-0.166328	-1.1222	1.80077e-12	86.2903	97.9112
Cdv3	2_E1C8	1.76246	-0.404088	-1.32325	1.74674e-91	99.3088	100
Dnajc13	2_E1C8	0.247631	-0.140336	-1.10216	4.50695e-20	41.2442	72.846
Atp2c1	2_E1C8	0.259846	-0.097028	-1.06957	3.83335e-11	42.3963	68.1462
Rad54l2	2_E1C8	0.380953	-0.107783	-1.07757	1.76302e-08	57.4885	79.6345
Dcaf1	2_E1C8	0.327563	-0.259688	-1.19722	1.2122e-43	52.3041	85.9008
Manf	2_E1C8	1.5212	-0.14867	-1.10855	1.9832e-10	98.2719	99.7389
Usp19	2_E1C8	0.411563	-0.157764	-1.11556	2.30873e-17	60.9447	85.9008
Wdr6	2_E1C8	0.603953	-0.112462	-1.08107	1.28451e-06	74.6544	91.1227
Map4	2_E1C8	0.228519	-0.113619	-1.08194	4.97606e-15	40.8986	67.4935
Dhx30	2_E1C8	0.455368	-0.124435	-1.09008	3.94321e-10	64.7465	84.4648
Smarcc1	2_E1C8	1.79819	-0.363584	-1.28662	4.41724e-83	99.1935	99.8695
Setd2	2_E1C8	0.571025	-0.167693	-1.12326	4.08503e-14	72.5806	89.9478
Pdcd6ip	2_E1C8	0.342682	-0.126065	-1.09131	5.84083e-13	53.4562	77.8068
Trim71	2_E1C8	0.517988	-0.192199	-1.2594	4.47532e-18	66.7051	91.1227
Dync1li1	2_E1C8	0.481789	-0.096812		6.72646e-06	66.0138	87.2063
Stt3b	2_E1C8	0.49365	-0.122511		3.01579e-09	68.2028	86.8146
Rbms3	2_E1C8	0.336994	-0.112131		2.95056e-10	50.4608	72.7154
Zfp445	2_E1C8	0.473045	-0.116959		4.90745e-08	64.7465	84.7258
Kif15	2_E1C8	0.69904	-0.22201		7.34531e-22	78.6866	94.6475
Lars2	2_E1C8	0.396079	-0.230607		4.16895e-23	58.0645	83.6815
Limd1	2_E1C8	0.477435	-0.112976		1.02445e-07	65.553	87.0757
Tab2	2_E1C8	0.664067	-0.0981977		0.000254488	76.8433	92.9504
Utrn	2_E1C8	0.228411	-0.112918		1.95993e-15	39.1705	66.188
Bclaf1	2_E1C8	1.55442	-0.181103		4.30497e-20	98.1567	99.4778
Ahi1	2_E1C8	0.333081	-0.124189		1.38844e-12	52.4194	77.0235
Epb41l2	2_E1C8	0.337642	-0.205087		3.96381e-26	51.4977	80.6789
Rspo3	2_E1C8	0.276765	-0.103176		3.07779e-07	36.1751	53.0026
Cenpw	2_E1C8	0.947403	-0.234753		5.98751e-23	89.5161	98.6945
Rwdd1	2_E1C8	1.49227	-0.106068		6.1194e-06	98.3871	99.8695
Gtf3c6	2_E1C8	1.05863	-0.201302		9.65076e-20	94.0092	99.2167
Cdc40	2_E1C8	0.640733	-0.167619		3.74878e-13	76.9585	94.517
Sec63	2_E1C8	0.656347	-0.168842		1.80359e-12	78.341	95.1697
Ascc3	2_E1C8	0.240162	-0.122935		9.01677e-16	41.7051	68.5379
Gja1	2_E1C8	0.916995	-0.156983		1.3063e-09	88.8249	96.2141
Gcc2	2_E1C8	0.497061	-0.207052		6.81658e-21	66.9355	90.47
Ranbp2	2_E1C8	0.554118	-0.332007		1.02133e-44	70.6221	94.3864
Eif4ebp2	2_E1C8	0.666909	-0.147538		1.24498e-09	78.8018	93.7337
Ppa1	2_E1C8	1.60195	-0.122455		3.15202e-08	98.9631	99.8695
Ddx21	2_E1C8	0.869815	-0.468839		5.21096e-78	86.6359	98.8251
Jmjd1c	2_E1C8	0.408307	-0.0971524		3.46477e-06	59.5622	81.3316
Ccdc6	2_E1C8	0.195668	-0.113678		1.25248e-19	34.5622	65.7963
Specc1l	2_E1C8	0.216548	-0.15036		3.65812e-25	37.6728	71.8016
Cabin1	2_E1C8	0.302413	-0.120303		5.85247e-14	48.7327	75.9791
Pcnt	2_E1C8	0.344148	-0.145733		1.40091e-14	52.765	75.9791
Mcm3ap	2_E1C8	0.269791	-0.110225		3.14915e-13	44.9309	71.4099
Arid3a	2_E1C8	0.602727	-0.122446		8.56417e-08	74.8848	90.47
Cnn2	2_E1C8	0.729457	-0.101644		2.26064e-05	79.3779	90.8616
Midn	2_E1C8	0.852562	-0.173624		4.06777e-13	87.4424	98.1723
Hmg20b	2_E1C8	0.811528	-0.121348		8.19248e-07	86.7512	97.1279
Tdg	2_E1C8	0.657817	-0.147699		3.63777e-09	77.3041	93.9948
Txnrd1	2_E1C8	1.02409	-0.449872		1.90202e-77	90.8986	99.7389
Pwp1	2_E1C8	0.527283	-0.096538		8.89096e-06	72.0046	88.5117
Hsp90b1	2_E1C8	2.39559	-0.0993842		6.68855e-07	99.8848	100
Utp20	2_E1C8	0.236416	-0.214267		2.64557e-38	40.0922	78.1984
Tmpo	2_E1C8	1.72655	-0.119343		1.22415e-10	99.3088	99.8695
Snrpf	2_E1C8	2.3294	-0.152142		1.33016e-20	100	100
Metap2	2_E1C8	1.49533	-0.441575		6.33616e-110	97.9263	100
Nudt4	2_E1C8	0.684383	-0.166403		3.57998e-12	77.6498	94.3864
Poc1b	2_E1C8	0.318333	-0.0973084		5.89507e-09	50.9217	73.6292
Ppp1r12a	2_E1C8	0.634693	-0.181651		1.59479e-15	76.3825	93.342
Nap1l1	2_E1C8	2.66373	-0.103266		2.94375e-11	100	100
Tbc1d15	2_E1C8	0.359699	-0.101986		3.25233e-09	55.8756	79.3734
Cct2	2_E1C8	2.16187	-0.145371		1.1618e-22	99.7696	100
Cand1	2_E1C8	0.547028	-0.256528		3.74244e-32	70.6221	93.9948
Llph	2_E1C8	1.22866	-0.133036		3.36924e-08	95.8525	99.7389
Xpot	2_E1C8	0.307441	-0.134401		4.1489e-16	50.4608	77.154
Usp15	2_E1C8	0.486444	-0.155959		1.21354e-14	67.1659	87.9896
Ctdsp2	2_E1C8	0.382693	-0.153121		3.09758e-15	56.9124	84.7258
R3hdm2	2_E1C8	0.431634	-0.116034		1.0705e-08	61.6359	82.7676
Lrp1	2_E1C8	0.265138	-0.105635		6.33673e-13	43.5484	71.8016
Ptges3	2_E1C8	2.08699	-0.247889		5.89381e-51	99.6544	100
Baz2a	2_E1C8	0.258981	-0.144657		7.73396e-20	42.6267	71.9321
Cs	2_E1C8	0.631725	-0.138203		4.76058e-09	77.0737	92.5587
Smarcc2	2_E1C8	0.401024	-0.0991933		6.08082e-08	58.9862	81.0705
Pa2g4	2_E1C8	1.52967	-0.122596		2.25146e-08	98.1567	99.7389
Morc2a	2_E1C8	0.231504	-0.105086		3.01086e-13	39.977	66.8407
Pes1	2_E1C8	0.462071	-0.10492		2.27065e-07	64.8618	84.7258
Sf3a1	2_E1C8	0.699669	-0.245809		2.96707e-27	80.0691	96.4752
Uqcr10	2_E1C8	1.58839	-0.245516		4.11576e-35	98.8479	100
Ykt6	2_E1C8	0.289288	-0.108772		2.34906e-13	47.4654	77.8068
Nudcd3	2_E1C8	0.593754	-0.310061		4.39059e-48	74.0783	95.953
Tns3	2_E1C8	0.427631	-0.136177		4.41933e-11	60.4839	83.5509
Grb10	2_E1C8	1.20927	-0.24372		2.73472e-30	95.3917	99.4778
Actr2	2_E1C8	0.509251	-0.131994		1.121e-09	68.6636	88.5117
Xpo1	2_E1C8	0.844941	-0.275625		7.15872e-35	87.0968	99.0862
Usp34	2_E1C8	0.911691	-0.17218		2.28423e-12	87.788	96.8668
Pnpt1	2_E1C8	0.256399	-0.119825		1.46876e-15	44.3548	73.107
Ccdc88a	2_E1C8	0.986571	-0.105728		0.000258271	89.2857	96.8668
Sptbn1	2_E1C8	0.611357	-0.31783		1.13759e-40	73.2719	93.9948
Psme4	2_E1C8	0.581554	-0.224032		1.05046e-24	73.9631	93.6031
Slit3	2_E1C8	0.233624	-0.116005		7.65828e-13	39.977	62.141
Hmmr	2_E1C8	0.627918	-0.0958141		0.000763109	66.0138	79.5039
Ttc1	2_E1C8	0.482797	-0.104784		1.37073e-06	66.3594	87.9896
Clint1	2_E1C8	0.809113	-0.281078		7.36021e-39	86.5207	98.0418
Cnot6	2_E1C8	0.808342	-0.155603		1.6596e-11	85.2535	96.0836
Canx	2_E1C8	1.32579	-0.146741		2.94351e-10	96.8894	99.6084
Hnrnpab	2_E1C8	2.62118	-0.222216		2.73852e-55	100	100
Skp1a	2_E1C8	1.41042	-0.284772		2.12574e-52	98.7327	99.8695
Hspa4	2_E1C8	1.43457	-0.364716		2.84578e-77	97.5806	99.8695
Aff4	2_E1C8	0.461143	-0.181821		5.56712e-19	64.6313	87.859
Uqcrq	2_E1C8	1.69295	-0.159654		1.88188e-15	98.9631	100
Rapgef6	2_E1C8	0.299047	-0.10923		1.99377e-12	48.0415	73.6292
Atox1	2_E1C8	1.10944	-0.107671		0.000187539	93.894	99.4778
Gemin5	2_E1C8	0.282032	-0.114632		4.34559e-13	47.8111	72.846
Mprip	2_E1C8	0.641158	-0.172283		4.56701e-15	77.9954	94.1253
Rai1	2_E1C8	0.337168	-0.10256		9.9264e-10	52.5346	78.329
Usp22	2_E1C8	0.503194	-0.121202		1.09088e-08	67.0507	87.3368
Ncor1	2_E1C8	1.13923	-0.119884		2.68113e-07	94.8157	98.564
Ubb	2_E1C8	2.71806	-0.321288		1.29017e-65	100	100
Map2k4	2_E1C8	0.328683	-0.15193		2.02052e-17	51.7281	80.5483
Myh10	2_E1C8	0.995232	-0.326556		1.08424e-40	90.0922	98.0418
Pelp1	2_E1C8	0.463776	-0.11594		1.12843e-09	65.3226	86.9452
Nup88	2_E1C8	0.480961	-0.10821		3.92409e-07	68.2028	86.9452
Mybbp1a	2_E1C8	0.902708	-0.427015		1.2358e-79	88.5945	99.0862
Ncbp3	2_E1C8	0.431013	-0.101077		8.22015e-07	62.6728	82.5065
Pafah1b1	2_E1C8	1.17275	-0.385858		1.1053e-78	95.7373	99.7389
Smg6	2_E1C8	0.445161	-0.159174		6.52385e-15	61.9816	87.2063
Rpa1	2_E1C8	0.338549	-0.104053		2.99916e-10	52.6498	76.3708
Prpf8	2_E1C8	0.627317	-0.420907		4.30549e-72	74.3088	97.389
Crk	2_E1C8	0.497438	-0.106934		1.56092e-06	67.1659	88.1201
Ywhae	2_E1C8	2.61492	-0.160551		5.01108e-45	100	100
Nxn	2_E1C8	0.688855	-0.124081		8.38788e-07	78.4562	93.4726
Taok1	2_E1C8	0.485243	-0.0957858		6.52434e-06	66.3594	84.7258
Nufip2	2_E1C8	0.682626	-0.12311		1.03737e-06	78.341	93.2115
Myo18a	2_E1C8	0.181435	-0.0962232		2.03159e-15	32.8341	59.1384
Supt6	2_E1C8	0.533091	-0.234176		2.23915e-27	69.7005	91.2533
Spag5	2_E1C8	0.21086	-0.0992769		1.35001e-14	36.5207	64.3603
Nf1	2_E1C8	0.214622	-0.135042		6.81121e-23	37.4424	69.9739
Utp6	2_E1C8	0.394411	-0.135183		5.45036e-13	60.5991	83.0287
Suz12	2_E1C8	0.78513	-0.211298		6.56229e-20	83.0645	96.6057
Atad5	2_E1C8	0.486014	-0.153891		5.15934e-12	65.0922	88.1201
Tmem98	2_E1C8	0.273159	-0.104392		1.00656e-12	45.9677	74.5431
Lig3	2_E1C8	0.298691	-0.112298		1.8852e-12	47.4654	74.9347
Slfn9	2_E1C8	0.0855321	-0.106764		1.03069e-22	15.0922	38.9034
Ap2b1	2_E1C8	0.365503	-0.186603		2.9707e-24	55.8756	86.0313
Taf15	2_E1C8	0.856338	-0.146859		3.89249e-08	86.1751	96.4752
Ddx52	2_E1C8	0.567785	-0.125116		1.46157e-07	70.3917	90.8616
Cltc	2_E1C8	0.566998	-0.399631		1.55458e-71	72.1198	97.2585
Dhx40	2_E1C8	0.350935	-0.131857		1.77993e-13	54.4931	78.8512
Dynll2	2_E1C8	0.878489	-0.145214		3.54612e-09	88.3641	98.1723
Srsf1	2_E1C8	1.41201	-0.164742		7.15217e-15	97.8111	99.4778
Vezf1	2_E1C8	0.903834	-0.100104		0.000468499	88.0184	96.7363
Msi2	2_E1C8	0.84418	-0.309455		8.38581e-26	81.106	95.953
Utp18	2_E1C8	0.648074	-0.125626		1.42795e-07	77.9954	93.342
Spag9	2_E1C8	0.480213	-0.100016		2.27655e-06	66.7051	86.1619
Ankrd40	2_E1C8	0.384387	-0.134277		1.6596e-11	59.2166	82.5065
Lrrc59	2_E1C8	0.879392	-0.157812		6.65304e-12	89.4009	97.6501
Kat7	2_E1C8	0.335772	-0.128692		9.04928e-13	54.3779	79.765
Phb	2_E1C8	0.632993	-0.149038		4.05601e-11	79.0323	93.8642
Igf2bp1	2_E1C8	1.56765	-0.270622		3.24863e-42	98.5023	100
Atp5g1	2_E1C8	1.90306	-0.123895		1.64301e-10	100	100
Cbx1	2_E1C8	2.15918	-0.131104		6.68394e-19	100	99.8695
Nfe2l1	2_E1C8	0.360162	-0.231525		1.3974e-31	54.8387	85.3786
Kpnb1	2_E1C8	1.13156	-0.281211		3.56721e-37	92.7419	99.4778
Lasp1	2_E1C8	0.290105	-0.118338		7.75066e-14	47.235	75.4569
Med1	2_E1C8	0.501106	-0.114087		5.30563e-07	65.553	86.5535
Cdk12	2_E1C8	0.801051	-0.0985846		0.000265311	84.1014	95.4308
Casc3	2_E1C8	0.367388	-0.238814		3.63816e-34	56.2212	85.3786
Top2a	2_E1C8	1.75229	-0.290342		5.00126e-11	94.47	99.0862
Smarce1	2_E1C8	1.6199	-0.118957		6.05313e-09	98.9631	100
Eif1	2_E1C8	2.96958	-0.123279		2.29231e-27	100	100
Acly	2_E1C8	0.54792	-0.134784		5.1787e-10	72.0046	87.9896
Rab5c	2_E1C8	0.472213	-0.135892		2.5138e-11	66.0138	88.5117
Psme3	2_E1C8	0.385492	-0.138603		2.80424e-13	57.3733	83.5509
Dhx8	2_E1C8	0.391213	-0.291468		9.5269e-48	57.9493	90.47
Lsm12	2_E1C8	1.16643	-0.102702		0.000404267	94.5853	99.6084
Ubtf	2_E1C8	1.08306	-0.167895		1.0383e-13	92.7419	98.8251
Gpatch8	2_E1C8	0.793711	-0.124181		3.41212e-07	83.871	93.8642
Eftud2	2_E1C8	0.69611	-0.114357		1.16227e-06	81.2212	93.8642
Nmt1	2_E1C8	0.689064	-0.16023		3.86758e-10	78.8018	96.2141
Rprml	2_E1C8	0.0370659	-0.0956607		5.8442e-26	6.79724	27.2846
Nsf	2_E1C8	0.247353	-0.108035		2.58725e-14	43.2028	71.2794
Kansl1	2_E1C8	0.596774	-0.104946		1.06373e-06	75.9217	91.2533
Cdc27	2_E1C8	0.383425	-0.153219		6.06508e-16	56.7972	83.6815
Tlk2	2_E1C8	0.555999	-0.157441		1.27245e-12	71.5438	92.4282
Dcaf7	2_E1C8	0.332598	-0.11449		9.87547e-12	51.6129	77.9373
Ddx42	2_E1C8	0.807503	-0.248044		7.02729e-28	84.3318	97.9112
Ftsj3	2_E1C8	0.577553	-0.123037		1.65742e-08	74.1935	89.9478
Kpna2	2_E1C8	0.177724	-0.225445		9.08732e-35	30.7604	61.8799
Bptf	2_E1C8	1.18027	-0.115855		2.62517e-07	95.0461	98.3029
Nol11	2_E1C8	0.744463	-0.183834		4.90062e-16	82.9493	96.2141
Helz	2_E1C8	0.476094	-0.127159		1.70742e-09	65.6682	84.5953
Gna13	2_E1C8	0.363233	-0.0962083		3.55815e-08	55.4147	77.2846
Wipi1	2_E1C8	0.328149	-0.187073		9.33294e-21	50	77.6762
Prkar1a	2_E1C8	1.05672	-0.127576		9.49069e-09	93.318	98.1723
Mrpl58	2_E1C8	0.891248	-0.0995778		0.00112457	88.2488	98.4334
Srp68	2_E1C8	0.432746	-0.136156		6.62223e-13	62.5576	86.423
Ube2o	2_E1C8	0.310679	-0.112607		4.98193e-11	50.2304	75.0653
Sec14l1	2_E1C8	0.207799	-0.0961347		4.88528e-15	36.4055	65.7963
2009-09-01	2_E1C8	0.647632	-0.194575		3.94905e-18	78.8018	95.6919
Tnrc6c	2_E1C8	0.817113	-0.0968937		8.44556e-05	86.1751	95.6919
Tbc1d16	2_E1C8	0.321273	-0.0980502		1.46357e-09	51.2673	74.282
Fasn	2_E1C8	0.446683	-0.187586		7.54046e-21	63.4793	87.7285
Wdr45b	2_E1C8	0.549626	-0.147303		1.60847e-11	71.0829	93.6031
Dnmt3a	2_E1C8	0.655814	-0.182374		1.34619e-15	77.9954	92.5587
Ubxn2a	2_E1C8	0.170257	-0.108507		7.75977e-19	31.4516	59.7911
Atad2b	2_E1C8	0.535956	-0.194079		2.92785e-20	68.894	91.7755
Pum2	2_E1C8	0.70329	-0.240796		4.25561e-27	81.3364	95.8225
Smc6	2_E1C8	1.21161	-0.117691		1.75556e-05	94.8157	98.8251
Ddx1	2_E1C8	1.00217	-0.273705		2.97332e-39	91.8203	98.6945
Nol10	2_E1C8	0.245857	-0.100211		5.16967e-12	41.7051	68.6684
Asap2	2_E1C8	0.517197	-0.111354		3.0347e-08	71.3134	87.0757
Pxdn	2_E1C8	0.378801	-0.109684		5.25348e-10	57.2581	81.9843
Cbll1	2_E1C8	0.338928	-0.110953		5.00126e-11	51.6129	79.5039
G2e3	2_E1C8	0.474821	-0.102194		7.98838e-06	60.1382	80.2872
Hectd1	2_E1C8	0.748356	-0.192445		2.83257e-17	82.9493	97.1279
Arhgap5	2_E1C8	0.955471	-0.107693		3.55602e-05	90.4378	97.7807
Snx6	2_E1C8	1.051	-0.121965		7.97145e-07	93.2028	98.8251
Pnn	2_E1C8	1.71468	-0.10948		1.55101e-07	98.7327	99.8695
Frmd6	2_E1C8	0.340008	-0.10016		1.30768e-09	52.8802	77.4151
Hif1a	2_E1C8	0.609338	-0.361128		6.13369e-65	77.0737	96.6057
Syne2	2_E1C8	0.592589	-0.250124		1.03474e-27	73.0415	92.4282
Mthfd1	2_E1C8	0.330273	-0.11878		3.44673e-11	52.3041	77.0235
Actn1	2_E1C8	0.833222	-0.141366		2.12547e-09	86.6359	95.953
Erh	2_E1C8	1.13542	-0.491672		1.61759e-119	94.47	99.8695
Ylpm1	2_E1C8	0.599094	-0.205531		4.14454e-20	74.5392	92.2977
Ahsa1	2_E1C8	0.719311	-0.183478		9.68533e-17	82.3733	95.8225
Zc3h14	2_E1C8	0.684933	-0.109045		1.08853e-06	81.5668	93.7337
Psmc1	2_E1C8	0.930416	-0.195052		1.19512e-18	90.6682	98.4334
Ppp4r3a	2_E1C8	0.696193	-0.211669		7.16916e-21	79.6083	95.6919
Trip11	2_E1C8	0.313928	-0.111443		6.25071e-12	49.5392	74.6736
Cpsf2	2_E1C8	0.635077	-0.152174		2.21014e-11	76.8433	93.7337
Ubr7	2_E1C8	0.357025	-0.142993		6.6044e-15	54.7235	78.8512
Btbd7	2_E1C8	0.574066	-0.121926		2.78561e-08	74.8848	91.6449
Ddx24	2_E1C8	1.13425	-0.149806		5.69757e-11	94.2396	98.9556
Dicer1	2_E1C8	0.914064	-0.11815		3.92405e-05	87.788	98.3029
Papola	2_E1C8	1.24858	-0.105214		1.49455e-05	96.0829	99.0862
Vrk1	2_E1C8	0.573409	-0.139835		1.07739e-09	74.1935	92.4282
Yy1	2_E1C8	0.992901	-0.112988		4.14135e-05	91.3594	98.6945
Dync1h1	2_E1C8	0.551777	-0.372568		7.70446e-53	68.6636	92.9504
Rcor1	2_E1C8	0.370615	-0.0988691		3.00011e-08	56.682	77.154
Cdc42bpb	2_E1C8	0.176266	-0.100873		2.05493e-19	31.5668	62.0104
Mark3	2_E1C8	0.641508	-0.117956		3.2389e-07	78.341	92.0366
Atp5mpl	2_E1C8	1.59906	-0.198382		2.41563e-17	97.9263	99.8695
Mta1	2_E1C8	0.609318	-0.104313		8.90421e-06	75.3456	91.6449
Ncapg2	2_E1C8	0.340367	-0.146845		5.93677e-15	51.7281	76.5013
Tasor2	2_E1C8	0.421394	-0.143503		4.06204e-12	59.6774	84.2037
Net1	2_E1C8	0.380367	-0.149845		1.4661e-15	57.7189	84.9869
Pitrm1	2_E1C8	0.407392	-0.188602		2.43932e-20	59.3318	84.9869
Larp4b	2_E1C8	0.566978	-0.106591		2.88109e-06	72.6959	88.3812
Heatr1	2_E1C8	0.188142	-0.176155		3.55403e-33	34.9078	69.0601
Nid1	2_E1C8	0.220904	-0.193105		8.82028e-29	37.3272	69.1906
Cdk13	2_E1C8	0.440542	-0.117772		8.81421e-09	62.0968	85.248
Hist1h2bm	2_E1C8	0.189285	-0.113056		4.67963e-14	30.7604	53.9164
Hist1h1b	2_E1C8	1.48169	-0.676577		2.07137e-25	80.8756	95.1697
Hist1h2bj	2_E1C8	0.139798	-0.149171		4.3545e-27	25.2304	55.3525
Hist1h4h	2_E1C8	0.0662939	-0.485782		9.4195e-120	13.9401	69.9739
Hist1h3f	2_E1C8	0.069847	-0.137149		1.89578e-29	14.7465	40.7311
Hist1h1d	2_E1C8	0.297757	-0.181598		6.07022e-15	41.129	61.8799
Hist1h3e	2_E1C8	0.243782	-0.181743		1.42857e-17	37.9032	60.3133
Hist1h2ae	2_E1C8	0.940755	-0.495015		3.42524e-24	71.659	87.9896
Hist1h4d	2_E1C8	0.336105	-0.436076		4.33051e-52	46.4286	79.5039
Hist1h1e	2_E1C8	0.716769	-0.594883		5.0724e-42	65.2074	87.9896
Hist1h1c	2_E1C8	0.249647	-0.231719		1.88552e-24	39.7465	64.8825
Hist1h3b	2_E1C8	0.0433983	-0.140074		1.64899e-42	9.56221	39.6867
Hist1h4a	2_E1C8	0.0244058	-0.097507		1.43346e-41	5.29954	32.376
Hist1h1a	2_E1C8	0.524883	-0.1688		2.48682e-07	57.6037	71.2794
E2f3	2_E1C8	0.597778	-0.272299		6.92571e-35	74.6544	94.1253
Prpf4b	2_E1C8	1.19938	-0.339147		1.8567e-50	94.8157	99.6084
Cdyl	2_E1C8	0.330492	-0.126174		2.72604e-12	52.0737	74.1514
Jarid2	2_E1C8	0.720327	-0.241065		2.17591e-21	79.0323	95.953
Nup153	2_E1C8	0.429484	-0.178902		2.05879e-18	61.7512	84.9869
Dek	2_E1C8	2.17561	-0.242288		2.19971e-45	99.7696	100
Fam120a	2_E1C8	0.324718	-0.125056		6.83998e-13	51.2673	77.6762
Nol8	2_E1C8	0.42989	-0.10043		5.03749e-07	59.5622	81.3316
Iars	2_E1C8	0.372774	-0.249756		1.22419e-36	55.7604	86.8146
Rnf44	2_E1C8	0.369858	-0.12921		2.53962e-12	55.7604	81.3316
Nsd1	2_E1C8	1.04135	-0.219086		5.00814e-20	91.3594	98.1723
Dbn1	2_E1C8	1.10426	-0.128766		1.32331e-08	94.9309	98.4334
Ddx41	2_E1C8	0.462714	-0.148061		4.92591e-13	64.8618	88.2507
Ddx46	2_E1C8	1.28616	-0.146362		5.39323e-12	96.8894	99.2167
Golm1	2_E1C8	0.43214	-0.152307		9.70875e-16	63.3641	84.9869
Ptch1	2_E1C8	0.655008	-0.322617		7.31012e-33	74.7696	92.2977
Ice1	2_E1C8	0.399304	-0.105761		6.58343e-09	58.871	81.4621
Ndufs6	2_E1C8	1.43729	-0.146477		1.88289e-11	97.9263	99.7389
Brd9	2_E1C8	0.413671	-0.204035		2.03764e-24	60.3687	86.8146
Exoc3	2_E1C8	0.677903	-0.128751		9.89673e-08	78.5714	93.342
Ttc37	2_E1C8	0.243602	-0.10011		8.36136e-12	42.3963	69.1906
Rasa1	2_E1C8	0.501899	-0.168968		3.98467e-15	67.6267	89.1645
Vcan	2_E1C8	0.725437	-0.218173		8.83949e-16	75.6912	94.1253
Tmem167	2_E1C8	1.32051	-0.0953241		4.92638e-05	97.1198	99.4778
Zcchc9	2_E1C8	0.417194	-0.225102		6.33334e-29	62.212	90.0783
Jmy	2_E1C8	0.367039	-0.10541		6.18495e-09	56.3364	78.0679
Nsa2	2_E1C8	1.58354	-0.122983		4.56415e-08	98.1567	99.8695
Utp15	2_E1C8	0.36529	-0.104348		3.73802e-09	55.7604	78.9817
Tnpo1	2_E1C8	0.708296	-0.170331		2.5856e-14	81.5668	94.2559
Map1b	2_E1C8	0.23993	-0.247804		2.43179e-26	35.9447	63.7076
Rad17	2_E1C8	0.379425	-0.100194		5.33629e-08	58.2949	80.2872
Ppwd1	2_E1C8	0.368807	-0.197507		2.10883e-25	56.3364	85.1175
Ipo11	2_E1C8	0.279557	-0.13359		1.88188e-15	47.4654	72.5849
Kif2a	2_E1C8	0.911561	-0.123635		3.72263e-07	88.5945	97.2585
Smim15	2_E1C8	0.436834	-0.104414		4.1027e-07	62.212	83.2898
Mtrex	2_E1C8	0.536125	-0.187565		1.19443e-18	70.9677	91.2533
Dhx29	2_E1C8	0.369622	-0.222432		2.45356e-30	57.2581	86.5535
Fgf10	2_E1C8	0.203456	-0.11275		8.36022e-15	34.9078	59.2689
Nim1k	2_E1C8	0.0689864	-0.119909		1.04743e-20	12.9032	33.5509
Ptprg	2_E1C8	0.284931	-0.144328		9.73671e-17	44.1244	70.235
Thoc7	2_E1C8	1.62556	-0.174106		1.30492e-19	99.0783	100
Top2b	2_E1C8	1.25269	-0.32564		3.83876e-48	95.3917	99.7389
Ppp3cb	2_E1C8	0.565462	-0.109544		2.58171e-06	73.6175	89.9478
Vcl	2_E1C8	0.25099	-0.165334		7.27154e-24	41.3594	71.1488
Kat6b	2_E1C8	0.377646	-0.125602		9.6518e-10	54.7235	76.893
Zmiz1	2_E1C8	0.797493	-0.170617		3.85973e-12	83.7558	95.6919
Dennd6a	2_E1C8	0.261948	-0.136868		1.01681e-18	45.1613	75.0653
Il17rd	2_E1C8	0.556605	-0.101456		1.3911e-05	69.7005	82.5065
Gnl3	2_E1C8	1.18835	-0.168284		2.6814e-12	94.8157	98.9556
Pbrm1	2_E1C8	1.45184	-0.186488		2.28681e-16	97.4654	99.7389
Smim4	2_E1C8	0.28271	-0.107526		5.69715e-13	45.5069	75.4569
Nisch	2_E1C8	1.19955	-0.198851		1.57963e-23	95.9677	99.4778
Dph3	2_E1C8	0.803537	-0.119965		6.54098e-08	86.8664	96.7363
Parg	2_E1C8	0.34004	-0.152319		2.19731e-18	53.6866	81.201
Wapl	2_E1C8	0.817497	-0.157694		2.10485e-11	85.3687	96.9974
Fermt2	2_E1C8	1.33998	-0.112263		1.73216e-06	97.1198	98.9556
Bmp4	2_E1C8	0.984121	-0.276449		1.01703e-13	78.6866	92.0366
Wdhd1	2_E1C8	0.269661	-0.106266		1.738e-13	43.4332	71.8016
Dlgap5	2_E1C8	0.422436	-0.186721		2.49068e-19	58.7558	83.4204
Ktn1	2_E1C8	0.928826	-0.350848		3.03872e-49	87.0968	98.6945
Exoc5	2_E1C8	0.519532	-0.115537		9.29754e-08	69.9309	87.5979
Arhgef40	2_E1C8	0.503446	-0.153318		1.91136e-12	68.4332	89.0339
Supt16	2_E1C8	1.72119	-0.346074		2.69838e-74	99.1935	99.8695
Chd8	2_E1C8	0.583924	-0.230035		9.50041e-26	73.2719	93.2115
Mrpl52	2_E1C8	1.22859	-0.316456		1.57594e-45	94.5853	100
Acin1	2_E1C8	1.49843	-0.206051		1.25958e-24	98.1567	99.6084
Nynrin	2_E1C8	0.383103	-0.177366		2.47838e-20	56.7972	84.7258
Zmym2	2_E1C8	0.483901	-0.0991109		4.84871e-06	67.1659	84.0731
Sap18	2_E1C8	0.801348	-0.197078		1.82546e-17	85.4839	98.0418
Kpna3	2_E1C8	0.46931	-0.29877		2.41863e-45	65.3226	94.517
Fzd3	2_E1C8	0.509922	-0.108509		1.43535e-06	67.3963	86.2924
Trim35	2_E1C8	0.640569	-0.121615		1.6829e-07	77.4194	93.342
Polr3d	2_E1C8	0.584257	-0.119017		1.0368e-06	74.6544	92.0366
Xpo7	2_E1C8	0.45705	-0.112679		1.34796e-07	65.3226	85.5091
Zc3h13	2_E1C8	0.97732	-0.148731		4.63577e-10	90.0922	98.4334
Akap11	2_E1C8	0.411067	-0.163537		1.50909e-16	60.3687	83.4204
Diaph3	2_E1C8	0.167731	-0.105206		1.02441e-17	30.1843	56.9191
Dis3	2_E1C8	0.638757	-0.128017		1.24367e-08	78.341	92.8198
Uchl3	2_E1C8	1.06004	-0.100304		0.000133709	93.318	98.3029
Gpc6	2_E1C8	0.650946	-0.126279		1.00502e-05	73.0415	87.2063
Ipo5	2_E1C8	0.741078	-0.210852		1.57342e-20	82.8341	93.7337
Farp1	2_E1C8	0.362656	-0.134554		5.50705e-13	55.9908	79.5039
Stk24	2_E1C8	0.350774	-0.121705		1.90254e-11	56.3364	80.4178
Tm9sf2	2_E1C8	0.419603	-0.103439		7.08302e-08	60.5991	84.3342
Wdr70	2_E1C8	0.412624	-0.147138		2.05034e-13	60.7143	85.248
Nup155	2_E1C8	0.287807	-0.0961317		3.97245e-10	47.0046	71.671
Cplane1	2_E1C8	0.242751	-0.113139		2.97368e-15	40.553	69.1906
Nipbl	2_E1C8	0.963295	-0.157285		3.96064e-09	88.1336	97.7807
Slc1a3	2_E1C8	0.147346	-0.103629		1.14291e-13	26.2673	46.6057
Rai14	2_E1C8	0.442505	-0.193524		1.1128e-21	63.4793	87.9896
Tars	2_E1C8	0.53873	-0.203856		3.76736e-22	70.5069	90.8616
Golph3	2_E1C8	0.352647	-0.105877		2.80047e-09	55.6452	79.6345
Drosha	2_E1C8	0.402188	-0.203403		9.91522e-26	60.9447	85.5091
Basp1	2_E1C8	2.09174	-0.113411		1.92545e-08	99.6544	100
Myo10	2_E1C8	0.458041	-0.150466		3.18978e-12	62.9032	84.4648
Otulin	2_E1C8	0.300671	-0.097537		1.74346e-09	48.8479	74.4125
Trio	2_E1C8	0.475245	-0.167098		1.56586e-15	65.4378	86.8146
Sema5a	2_E1C8	0.245124	-0.106098		2.38149e-12	39.6313	65.1436
Polr2k	2_E1C8	1.13827	-0.147777		2.12554e-09	94.1244	99.3473
Ywhaz	2_E1C8	1.7188	-0.279746		1.09449e-55	99.424	100
Ubr5	2_E1C8	0.446139	-0.21096		2.82695e-24	63.4793	89.0339
Rad21	2_E1C8	0.909412	-0.237355		2.1905e-26	88.8249	98.3029
Atad2	2_E1C8	0.929174	-0.374885		3.96304e-40	85.3687	98.1723
Washc5	2_E1C8	0.2009	-0.117427		1.3179e-18	35.8295	65.1436
Asap1	2_E1C8	0.689253	-0.103216		2.38339e-05	78.9171	91.906
Chrac1	2_E1C8	0.559426	-0.108496		9.68413e-07	72.0046	89.4256
Ago2	2_E1C8	0.886088	-0.205151		8.08939e-18	87.5576	97.389
Ptk2	2_E1C8	0.423163	-0.104714		5.77343e-08	61.2903	82.8982
Scrib	2_E1C8	0.221775	-0.0991988		1.60578e-12	39.5161	65.0131
Plec	2_E1C8	0.158327	-0.145515		1.57048e-28	28.9171	61.4883
Cpsf1	2_E1C8	0.227479	-0.107618		4.5229e-15	40.4378	68.6684
Myh9	2_E1C8	0.278134	-0.314991		2.0306e-51	44.9309	82.1149
Ddx17	2_E1C8	0.935265	-0.362668		1.58907e-57	89.1705	99.2167
Tomm22	2_E1C8	0.918163	-0.109276		7.69663e-06	90.2074	97.5196
Tnrc6b	2_E1C8	0.628753	-0.119611		1.29175e-06	75	91.2533
St13	2_E1C8	1.62452	-0.398434		2.68241e-110	98.8479	100
Rangap1	2_E1C8	0.796995	-0.142964		2.86697e-09	84.447	95.6919
Zc3h7b	2_E1C8	0.288659	-0.139572		6.78622e-18	46.8894	74.6736
Srebf2	2_E1C8	0.386607	-0.106373		2.49007e-08	59.2166	81.4621
Tcf20	2_E1C8	0.401975	-0.108809		3.72877e-09	60.2535	79.765
Nup50	2_E1C8	0.586378	-0.183608		2.85863e-17	74.424	93.4726
Plxnb2	2_E1C8	0.295712	-0.102128		3.05432e-11	47.3502	75.3264
Alg10b	2_E1C8	0.249275	-0.118023		2.00269e-15	43.6636	71.1488
Scaf11	2_E1C8	1.42919	-0.330789		1.16668e-59	97.235	99.3473
Rpap3	2_E1C8	0.355039	-0.108908		8.33836e-10	55.9908	78.5901
Senp1	2_E1C8	0.473954	-0.1373		3.36998e-11	65.6682	88.1201
Ddx23	2_E1C8	0.427221	-0.228599		7.5899e-28	60.1382	88.2507
Spats2	2_E1C8	0.756397	-0.130129		1.61531e-08	84.7926	96.2141
Smarcd1	2_E1C8	0.761147	-0.376709		1.18841e-62	82.6037	98.1723
Lima1	2_E1C8	0.655124	-0.245387		2.05234e-26	77.5346	93.9948
Larp4	2_E1C8	0.634252	-0.189666		6.06508e-16	75.576	93.7337
Dip2b	2_E1C8	0.259686	-0.175932		5.34572e-28	44.1244	77.6762
Pcbp2	2_E1C8	1.67203	-0.223438		1.75819e-34	99.3088	100
Cbx5	2_E1C8	1.62337	-0.259064		3.18484e-44	98.8479	99.8695
Crebbp	2_E1C8	0.688219	-0.218082		1.76217e-21	79.2627	95.3003
Glyr1	2_E1C8	0.660986	-0.275719		1.80607e-39	80.1843	96.2141
Usp7	2_E1C8	0.478897	-0.203555		5.00917e-23	66.8203	89.5561
Nubp1	2_E1C8	0.4781	-0.133091		1.82871e-10	65.6682	89.9478
Rsl1d1	2_E1C8	1.6311	-0.12632		7.34149e-09	98.9631	100
Gspt1	2_E1C8	1.58422	-0.213347		3.7621e-34	98.8479	99.4778
Mcm4	2_E1C8	0.863616	-0.225265		6.25806e-18	85.3687	96.6057
Dnm1l	2_E1C8	0.40684	-0.202473		5.79023e-25	58.9862	86.5535
Smpd4	2_E1C8	0.30799	-0.0980953		4.00427e-10	49.8848	74.9347
Dgcr8	2_E1C8	0.273105	-0.135279		3.73029e-17	43.5484	73.8903
Yeats2	2_E1C8	0.490591	-0.114808		3.78658e-08	67.2811	86.6841
Eif2b5	2_E1C8	0.551634	-0.180135		4.84293e-16	70.2765	93.0809
Psmd2	2_E1C8	1.23766	-0.133261		5.44716e-09	95.7373	99.4778
Eif4g1	2_E1C8	1.29155	-0.432664		5.49144e-78	95.6221	99.7389
Senp2	2_E1C8	0.513102	-0.107864		2.25228e-06	69.5853	88.9034
Igf2bp2	2_E1C8	1.05384	-0.211151		1.21259e-22	92.7419	99.0862
Etv5	2_E1C8	0.212768	-0.140182		6.33779e-19	37.3272	63.8381
Lpp	2_E1C8	0.339496	-0.0978281		2.59701e-07	51.3825	70.235
Ccdc50	2_E1C8	0.731559	-0.174627		6.87034e-14	82.0276	95.3003
Opa1	2_E1C8	0.314412	-0.170949		6.32569e-22	50	80.8094
Acap2	2_E1C8	0.177232	-0.0997265		5.26852e-17	32.6037	60.3133
Ppp1r2	2_E1C8	0.878927	-0.101668		0.000195737	88.4793	97.2585
Senp5	2_E1C8	0.314019	-0.140816		3.07583e-16	50.2304	79.765
Pak2	2_E1C8	0.904462	-0.266507		1.11895e-33	88.4793	98.4334
Ubxn7	2_E1C8	0.356637	-0.166364		7.51362e-19	54.2627	83.9426
Pcyt1a	2_E1C8	0.156259	-0.101134		4.99213e-22	29.2627	61.2272
Tfrc	2_E1C8	0.384194	-0.107303		1.40789e-08	55.6452	78.4595
Zfp148	2_E1C8	0.651283	-0.0985473		2.48702e-05	77.6498	92.1671
Kpna1	2_E1C8	0.285255	-0.158378		1.65912e-20	47.6959	76.3708
Golgb1	2_E1C8	0.532108	-0.177074		1.566e-14	67.6267	88.6423
Gsk3b	2_E1C8	1.12988	-0.120217		1.57683e-06	94.0092	98.8251
Cox17	2_E1C8	0.67766	-0.286878		4.98769e-36	78.8018	96.3446
Naa50	2_E1C8	0.987665	-0.160134		2.27829e-11	91.2442	98.8251
Phldb2	2_E1C8	0.3889	-0.174073		4.23059e-18	56.7972	84.3342
Cip2a	2_E1C8	0.288715	-0.134232		4.02788e-16	46.0829	73.107
Cblb	2_E1C8	0.395657	-0.0984678		7.35858e-08	58.7558	80.8094
Tomm70a	2_E1C8	0.797026	-0.227589		1.38231e-25	84.7926	97.5196
Cggbp1	2_E1C8	0.816002	-0.196059		5.17119e-17	84.5622	96.6057
Ltn1	2_E1C8	0.226631	-0.124713		6.92955e-19	39.8618	70.1044
Scaf4	2_E1C8	0.3201	-0.173619		1.2213e-21	51.1521	81.0705
Hunk	2_E1C8	0.210503	-0.110218		8.22852e-16	36.1751	64.6214
Son	2_E1C8	1.59188	-0.358027		2.95854e-73	98.3871	100
Itsn1	2_E1C8	0.298469	-0.10298		5.09857e-11	49.6544	75.3264
Dyrk1a	2_E1C8	0.294618	-0.09574		4.94237e-09	48.2719	71.1488
Ets2	2_E1C8	1.04763	-0.185016		3.24186e-12	89.977	98.1723
Scaf8	2_E1C8	0.324369	-0.121903		1.73323e-12	51.8433	78.4595
Gtf2h5	2_E1C8	1.35163	-0.112081		1.2426e-06	97.235	99.8695
Map3k4	2_E1C8	0.379499	-0.210902		3.67736e-27	57.6037	85.1175
Igf2r	2_E1C8	0.33088	-0.167142		5.05268e-20	50.6912	81.7232
Tcp1	2_E1C8	1.87102	-0.107906		2.64562e-09	99.5392	100
Chd1	2_E1C8	0.994957	-0.253115		1.1066e-30	92.1659	98.9556
Lix1	2_E1C8	1.69569	-0.106669		0.000103609	98.3871	99.7389
Srrm2	2_E1C8	2.14965	-0.149388		5.64768e-18	99.7696	100
Elob	2_E1C8	2.35161	-0.134832		1.87258e-17	100	100
Snhg9	2_E1C8	0.131905	-0.124796		4.50881e-26	26.6129	57.5718
Mrpl28	2_E1C8	1.1102	-0.127094		3.93248e-07	93.894	98.9556
Hmga1	2_E1C8	0.246359	-0.423675		1.43406e-99	42.7419	89.9478
Ilrun	2_E1C8	0.274291	-0.129307		2.92893e-16	46.3134	74.1514
Srpk1	2_E1C8	1.12521	-0.0961264		0.000282842	94.2396	98.6945
Brd4	2_E1C8	0.839669	-0.210235		2.3365e-20	86.7512	97.6501
Zfp871	2_E1C8	0.409201	-0.123478		4.58363e-11	59.1014	81.3316
Hnrnpm	2_E1C8	1.9664	-0.166319		3.06747e-26	99.6544	100
Ehmt2	2_E1C8	0.556677	-0.133823		5.55402e-10	73.2719	90.6005
Vars	2_E1C8	0.532469	-0.133722		2.75873e-10	70.2765	88.9034
Bag6	2_E1C8	0.589137	-0.137961		1.12924e-10	75.3456	92.1671
Prrc2a	2_E1C8	0.710928	-0.289166		6.82109e-43	82.6037	97.2585
Mdc1	2_E1C8	0.231543	-0.159543		1.17133e-25	41.4747	72.5849
Abcf1	2_E1C8	1.07849	-0.242125		1.16915e-25	91.9355	99.4778
AY036118	2_E1C8	0.69905	-0.524837		5.0752e-68	78.9171	97.5196
Cd2ap	2_E1C8	0.513148	-0.134752		4.69993e-10	67.7419	87.2063
Xpo5	2_E1C8	0.35555	-0.223672		5.07263e-31	54.6083	85.5091
Zfp318	2_E1C8	0.360838	-0.0960753		1.25099e-07	55.0691	76.2402
Ubr2	2_E1C8	0.346455	-0.101356		1.2096e-08	54.0323	76.893
Mdfi	2_E1C8	0.141775	-0.10924		1.03444e-21	25.6912	55.0914
Daam2	2_E1C8	0.208652	-0.156502		3.8045e-23	34.6774	63.8381
Sgo1	2_E1C8	0.344538	-0.23686		3.66904e-28	50.4608	77.6762
Chaf1a	2_E1C8	0.706382	-0.147186		9.6273e-10	78.4562	93.2115
Hdgfl2	2_E1C8	0.599782	-0.110782		1.01136e-06	75.8065	92.1671
Uhrf1	2_E1C8	0.963804	-0.152064		4.57554e-09	90.553	96.8668
Safb	2_E1C8	0.874177	-0.186496		7.67484e-17	86.9816	96.7363
Pja2	2_E1C8	0.409177	-0.100552		5.00212e-07	59.5622	82.1149
Man2a1	2_E1C8	0.174635	-0.124881		1.47646e-19	30.8756	58.4856
Ppp4r1	2_E1C8	0.303281	-0.142113		8.32753e-18	49.1935	79.3734
Arhgap28	2_E1C8	0.36539	-0.204323		7.72259e-26	55.2995	82.5065
Smchd1	2_E1C8	1.124	-0.180324		7.59451e-15	93.4332	99.0862
Wdr43	2_E1C8	0.929876	-0.335529		2.73427e-46	87.788	98.3029
Spast	2_E1C8	0.511596	-0.110345		2.7008e-07	70.0461	89.0339
Birc6	2_E1C8	0.669736	-0.304786		3.27317e-40	78.1106	95.953
Cebpz	2_E1C8	0.8526	-0.312658		1.04297e-43	86.8664	98.3029
Sos1	2_E1C8	0.236427	-0.139426		4.20092e-21	40.7834	71.671
Eml4	2_E1C8	1.13329	-0.202819		3.22287e-16	92.2811	98.9556
Zfp36l2	2_E1C8	0.757911	-0.117239		3.33772e-05	80.4147	92.2977
Lrpprc	2_E1C8	0.317579	-0.21145		4.31081e-30	50.4608	82.376
Srbd1	2_E1C8	0.314105	-0.144276		1.74251e-17	50.1152	78.5901
Msh2	2_E1C8	0.615452	-0.115951		1.31507e-06	75.2304	91.2533
Msh6	2_E1C8	0.455727	-0.145125		2.20458e-12	63.3641	85.7702
Cul2	2_E1C8	0.380908	-0.122186		1.28624e-10	57.2581	83.2898
Zeb1	2_E1C8	0.398677	-0.150346		3.42348e-14	58.4101	82.376
Wac	2_E1C8	0.862799	-0.10692		4.17987e-06	88.7097	96.4752
Ccny	2_E1C8	0.341387	-0.107291		1.04222e-09	54.6083	79.5039
Usp14	2_E1C8	0.920713	-0.291405		2.29584e-40	88.7097	98.1723
Rock1	2_E1C8	0.860983	-0.163135		1.60788e-10	85.8295	95.6919
Mib1	2_E1C8	0.359313	-0.103255		8.31141e-09	56.2212	78.1984
Zfp521	2_E1C8	0.227639	-0.101612		6.99628e-13	39.0553	64.2298
Mapre2	2_E1C8	0.313875	-0.103276		1.23899e-09	51.6129	76.3708
Zfp24	2_E1C8	0.591602	-0.127942		1.13274e-07	73.8479	92.8198
Galnt1	2_E1C8	0.589089	-0.12876		8.17963e-09	74.424	91.7755
Rprd1a	2_E1C8	0.413049	-0.100259		3.00907e-07	60.4839	84.3342
Iws1	2_E1C8	0.785035	-0.153982		3.65808e-11	83.2949	95.4308
Wdr36	2_E1C8	0.353565	-0.140752		8.36344e-15	54.7235	80.8094
Apc	2_E1C8	0.39946	-0.127876		1.3571e-10	58.0645	82.376
Srp19	2_E1C8	1.25815	-0.121873		1.0654e-07	96.4286	99.3473
Brd8	2_E1C8	0.772057	-0.197284		3.58706e-16	82.0276	95.1697
Kdm3b	2_E1C8	0.254844	-0.152369		1.78372e-21	41.5899	73.107
Etf1	2_E1C8	1.00696	-0.174377		8.64083e-14	91.2442	98.6945
Ctnna1	2_E1C8	1.02578	-0.21508		2.03047e-24	93.5484	98.9556
Tmem173	2_E1C8	0.188381	-0.101484		1.25574e-13	32.9493	56.1358
Pfdn1	2_E1C8	1.37579	-0.155524		2.42253e-13	97.0046	100
Ankhd1	2_E1C8	0.382353	-0.104363		1.54866e-08	56.106	78.4595
Ndufa2	2_E1C8	1.65462	-0.249832		2.64697e-43	99.3088	100
Ik	2_E1C8	0.839044	-0.13338		1.22575e-07	85.1382	97.389
Zmat2	2_E1C8	1.21618	-0.190803		4.61844e-18	95.3917	99.3473
Diaph1	2_E1C8	0.260307	-0.118686		3.34183e-15	43.0876	70.4961
Lars	2_E1C8	0.712298	-0.175195		1.07723e-13	80.7604	96.3446
Rbm27	2_E1C8	0.542884	-0.243873		1.80059e-29	70.6221	93.342
Tcerg1	2_E1C8	1.21134	-0.135069		3.79318e-10	96.0829	99.2167
Dcp2	2_E1C8	0.51056	-0.205754		5.14537e-22	68.894	92.6893
Eif1a	2_E1C8	0.864587	-0.141204		3.33404e-09	87.5576	96.4752
Hspe1-rs1	2_E1C8	0.201161	-0.168704		5.47687e-27	36.8664	67.624
Dmxl1	2_E1C8	0.30107	-0.140626		2.76459e-17	47.8111	77.154
Fbn2	2_E1C8	0.857279	-0.237224		3.36806e-25	87.4424	98.4334
Isoc1	2_E1C8	0.670414	-0.096956		0.00017509	79.2627	93.4726
Dctn4	2_E1C8	0.503316	-0.152822		8.17688e-13	68.6636	90.47
Rbm22	2_E1C8	0.773394	-0.113844		2.56333e-06	84.6774	96.0836
Tcof1	2_E1C8	0.844372	-0.272305		1.93786e-33	85.5991	97.7807
Pdgfrb	2_E1C8	0.331247	-0.103436		3.24471e-09	52.0737	76.3708
Txnl1	2_E1C8	1.53931	-0.0976732		2.64929e-06	98.5023	99.6084
Nars	2_E1C8	0.746177	-0.351325		1.23861e-55	82.0276	97.2585
Zfp532	2_E1C8	0.337032	-0.138019		4.69961e-15	52.8802	78.5901
Afg3l2	2_E1C8	0.211479	-0.0969427		1.56128e-14	36.7512	66.188
Me2	2_E1C8	0.341173	-0.134559		4.40565e-14	54.0323	79.5039
Ier3ip1	2_E1C8	0.997708	-0.195409		1.31234e-17	91.3594	98.564
Haus1	2_E1C8	0.400879	-0.113473		7.68587e-09	59.2166	81.5927
Txnl4a	2_E1C8	1.29365	-0.14866		1.24411e-11	96.4286	99.4778
Tshz1	2_E1C8	0.770809	-0.124023		4.30723e-05	79.3779	91.906
Ppp6r3	2_E1C8	0.421822	-0.107747		6.89292e-08	61.7512	82.7676
Kdm2a	2_E1C8	0.601961	-0.100294		1.71003e-05	74.7696	89.1645
Banf1	2_E1C8	1.51681	-0.206333		1.40575e-28	98.8479	99.8695
Sart1	2_E1C8	0.480233	-0.120472		2.62932e-09	67.3963	87.9896
Sf1	2_E1C8	0.908536	-0.176649		6.65159e-16	89.1705	97.6501
Ppp1r14b	2_E1C8	2.48169	-0.121613		9.45613e-20	100	100
Stip1	2_E1C8	1.23947	-0.140755		5.65517e-11	96.0829	99.3473
Rtn3	2_E1C8	0.658019	-0.131313		6.5352e-09	80.0691	94.2559
Hnrnpul2	2_E1C8	0.734916	-0.128378		7.86242e-07	81.3364	95.1697
Incenp	2_E1C8	0.672596	-0.177726		2.99423e-09	68.0876	85.6397
Ddb1	2_E1C8	1.01752	-0.100221		0.000131289	91.9355	98.1723
Fam111a	2_E1C8	0.130924	-0.130559		8.2467e-23	22.235	48.564
Zfp91	2_E1C8	1.15449	-0.129066		8.74096e-10	95.5069	99.2167
Tle4	2_E1C8	0.594374	-0.193662		3.78248e-16	72.0046	90.9922
Psat1	2_E1C8	0.517385	-0.121329		1.11185e-08	67.9724	86.2924
Cemip2	2_E1C8	0.326226	-0.0955061		4.51998e-08	51.3825	73.107
Smc5	2_E1C8	0.562601	-0.17928		1.24217e-15	71.659	91.5144
Ptar1	2_E1C8	0.206497	-0.109027		2.97324e-16	35.9447	63.7076
Tjp2	2_E1C8	0.242494	-0.112675		5.18813e-14	41.5899	68.2768
Pum3	2_E1C8	0.680768	-0.21283		9.95356e-23	79.8387	94.2559
Pten	2_E1C8	0.40497	-0.122185		9.0506e-11	60.3687	83.4204
Tnks2	2_E1C8	0.955902	-0.335415		6.03289e-47	90.3226	99.0862
Btaf1	2_E1C8	0.21558	-0.104706		6.96889e-14	38.0184	64.0992
Kif11	2_E1C8	0.499559	-0.211433		1.60159e-14	59.447	75.9791
Noc3l	2_E1C8	0.249457	-0.136439		7.14141e-19	41.4747	71.4099
Hells	2_E1C8	1.11418	-0.424447		3.96939e-57	91.7051	98.9556
Tm9sf3	2_E1C8	0.744349	-0.211287		1.61276e-19	81.9124	96.9974
Arhgap19	2_E1C8	0.153173	-0.113669		8.06477e-20	26.7281	53.2637
Slf2	2_E1C8	0.33302	-0.146532		2.76459e-17	51.7281	80.5483
Npm3	2_E1C8	0.711477	-0.133655		1.70688e-08	81.5668	95.0392
Oga	2_E1C8	0.510929	-0.13643		2.12509e-10	68.2028	88.9034
Ldb1	2_E1C8	0.586179	-0.101048		1.88917e-05	75.1152	89.6867
Nolc1	2_E1C8	1.23273	-0.278042		2.59732e-35	94.47	99.2167
Pdcd11	2_E1C8	0.375661	-0.298564		2.74259e-50	57.8341	89.6867
Slk	2_E1C8	0.396509	-0.202738		2.82706e-24	59.2166	85.1175
Smc3	2_E1C8	1.5836	-0.157303		8.22852e-16	99.1935	99.7389
Shoc2	2_E1C8	0.387298	-0.103238		6.75995e-08	57.3733	81.9843
Tcf7l2	2_E1C8	0.363096	-0.117493		1.69906e-08	50.9217	72.846
Pdzd8	2_E1C8	0.31023	-0.131019		2.24038e-14	49.8848	76.893
Fam204a	2_E1C8	0.722235	-0.113309		6.54174e-06	80.9908	94.2559
Eif3a	2_E1C8	2.13516	-0.20686		5.10876e-34	99.8848	100

## Sheet: E1C8_up_P3
Wilcoxon rank sum test for differentially expressed genes in cluster P3 between wildtype and E1C8. Upregulated genes shown
Gene	genotype	avgExpr	logFC	Fold Change	padj	% cells exp. Mut	% cells exp. Wt
Ccdc115	2_E1C8	0.38924	0.104763	1.07532	1.69339280570641e-07	60.5574	61.5481
Nck2	2_E1C8	0.275647	0.11049	1.0796	2.73708484047153e-09	47.7196	44.0699
Col3a1	2_E1C8	1.09322	0.150743	1.11014	2.36332288539105e-11	89.6115	92.5094
Clk1	2_E1C8	0.789203	0.119097	1.08605	5.0377428930431e-10	84.9662	87.6404
Eef1b2	2_E1C8	3.39296	0.115135	1.08308	1.66128061865442e-39	100	100
Itm2c	2_E1C8	0.704558	0.160423	1.11761	2.89388878944456e-18	81.4189	83.8951
Ptma	2_E1C8	4.91898	0.114655	1.08272	5.63263569733656e-61	100	100
Prrx1	2_E1C8	2.46498	0.136222	1.09902	3.29597137441647e-09	99.8311	100
Usf1	2_E1C8	0.605624	0.142237	1.10361	5.57089458218831e-16	77.5338	77.7778
Fh1	2_E1C8	0.846144	0.155564	1.11386	2.07323780797291e-20	88.9358	90.387
H3f3a	2_E1C8	3.79485	0.14525	1.10592	4.71704187030234e-53	100	100
Pycr2	2_E1C8	0.550502	0.128833	1.09341	5.48357874321887e-13	73.4797	77.4032
Srp9	2_E1C8	1.24811	0.124164	1.08988	1.79761054778079e-14	97.1284	98.2522
Tgfb2	2_E1C8	0.482757	0.107108	1.07707	0.000134205	61.8243	65.0437
Atp5c1	2_E1C8	2.06186	0.219478	1.16431	2.49041220952961e-57	99.8311	99.7503
Dph7	2_E1C8	0.166667	0.0956311	1.06853	1.87156366446846e-07	29.9831	23.0961
Tubb4b	2_E1C8	1.68216	0.120669	1.08724	3.81329794688623e-06	97.5507	97.8777
Phpt1	2_E1C8	0.650229	0.287317	1.22037	6.02484080997466e-56	79.7297	72.6592
Ier5l	2_E1C8	0.694559	0.179041	1.13213	3.24512669423132e-19	79.5608	78.5268
Ntmt1	2_E1C8	0.568543	0.109466	1.07883	2.2093605368145e-10	75.1689	77.2784
Swi5	2_E1C8	1.93081	0.233989	1.17608	5.01803201614902e-65	99.6622	100
Cdk9	2_E1C8	0.677892	0.208264	1.1553	1.18953248232973e-31	80.9966	78.1523
Psmb7	2_E1C8	1.53232	0.172465	1.12698	2.21380088226065e-30	98.8176	99.2509
Ssb	2_E1C8	2.20889	0.185778	1.13743	8.37995283538189e-47	100	99.8752
Hat1	2_E1C8	1.05295	0.107061	1.07703	1.496186745974e-09	94.5101	96.2547
Tmx2	2_E1C8	0.407994	0.144956	1.1057	1.00058039139687e-15	62.2466	60.0499
Med19	2_E1C8	0.771205	0.12443	1.09008	6.98130038022433e-15	86.1486	89.1386
Mtch2	2_E1C8	0.822218	0.0988735	1.07094	7.54868615339926e-11	87.2466	92.3845
Ndufs3	2_E1C8	1.06364	0.177031	1.13055	3.75168122442172e-26	92.652	95.6305
Eif3m	2_E1C8	1.64855	0.188148	1.1393	4.78747673107708e-36	99.5777	99.5006
Rcn1	2_E1C8	0.719637	0.125241	1.09069	6.19781271248418e-12	83.3615	85.8926
Mpped2	2_E1C8	0.949786	0.164862	1.12106	3.46038810469338e-16	89.4426	90.1373
Ccdc34	2_E1C8	1.76666	0.121317	1.08773	1.67286212837061e-15	99.2399	99.8752
Meis2	2_E1C8	0.422922	0.166875	1.12262	4.28416778641751e-12	53.4628	44.4444
Pcna	2_E1C8	1.615	0.113678	1.08198	6.28101723855863e-08	97.973	99.0012
Macrod2	2_E1C8	0.218856	0.110425	1.07955	3.55328474432726e-10	39.0203	30.8365
Nxt1	2_E1C8	0.790829	0.129672	1.09404	6.38737026764414e-14	85.5574	89.638
Pdrg1	2_E1C8	0.430001	0.110897	1.0799	3.07881903794858e-09	63.1757	66.5418
Map1lc3a	2_E1C8	0.831832	0.12794	1.09273	1.85890573594766e-12	88.8514	90.2622
Ergic3	2_E1C8	0.72948	0.097645	1.07003	1.98488604561972e-08	84.7973	88.3895
Snhg17	2_E1C8	0.448521	0.204415	1.15222	5.32842146981284e-28	64.6959	56.3046
Zfas1	2_E1C8	1.30503	0.395013	1.31495	3.12938687582035e-64	95.4392	92.7591
Rnf114	2_E1C8	0.377512	0.105631	1.07596	4.79913048970405e-08	59.0372	61.5481
Snai1	2_E1C8	0.428975	0.130549	1.09471	4.79499552662201e-09	59.9662	57.5531
Gnas	2_E1C8	3.05088	0.187125	1.13849	1.88076627508237e-53	100	100
Psma7	2_E1C8	2.37401	0.214732	1.16049	7.33120236524669e-48	100	100
Ndufb5	2_E1C8	1.69847	0.122525	1.08864	4.38997951834161e-19	99.6622	99.8752
Ccnl1	2_E1C8	0.934684	0.132314	1.09605	2.12298748380031e-14	88.7669	93.7578
Shox2	2_E1C8	1.11001	0.163783	1.12022	4.10598815172888e-08	88.6824	89.5131
Crabp2	2_E1C8	2.39139	0.293438	1.22556	2.48414744388768e-53	99.9155	100
Naxe	2_E1C8	0.585472	0.137973	1.10036	3.43048459732446e-16	76.0135	79.4007
Fdps	2_E1C8	1.29678	0.205831	1.15335	1.16101522765886e-23	96.1149	96.8789
Mtx1	2_E1C8	0.570193	0.116674	1.08423	1.4922097682946e-11	75.0845	77.6529
Mrpl9	2_E1C8	0.556347	0.105931	1.07619	4.35849783800064e-09	74.7466	77.2784
Psmb4	2_E1C8	1.69442	0.167044	1.12276	5.83861572635295e-28	99.4932	99.5006
Txnip	2_E1C8	0.180287	0.112869	1.08138	3.27972673215293e-14	32.0946	18.8514
Psma5	2_E1C8	1.75791	0.195159	1.14485	2.06573303047601e-37	99.4932	99.5006
Lmo4	2_E1C8	1.33948	0.114575	1.08266	2.10500111748008e-09	95.8615	97.8777
Ccn1	2_E1C8	0.492651	0.134104	1.09741	8.93506000640123e-05	58.8682	61.9226
Rabggtb	2_E1C8	0.729379	0.252893	1.19159	7.82058190042235e-39	82.5169	78.2772
Srsf11	2_E1C8	1.84568	0.154966	1.1134	4.3404225048823e-27	99.5777	99.8752
Pnrc1	2_E1C8	1.16401	0.173493	1.12779	2.31221239871881e-19	94.1723	95.6305
Ndufb6	2_E1C8	1.13214	0.102872	1.07391	4.65251236001331e-13	93.2432	98.1273
Mrpl50	2_E1C8	0.746242	0.103605	1.07446	4.21285088109776e-10	85.3041	90.6367
Txn1	2_E1C8	2.36906	0.166319	1.12219	1.07814540839352e-36	100	99.8752
Psip1	2_E1C8	2.24058	0.204685	1.15243	6.05640215984173e-48	100	99.8752
Jun	2_E1C8	0.756311	0.159969	1.11726	3.75243347632547e-07	72.5507	72.5343
Tmem59	2_E1C8	1.08332	0.224515	1.16838	4.81796947253886e-36	96.1993	95.6305
Magoh	2_E1C8	1.69169	0.128789	1.09338	1.60003179704911e-18	99.7466	99.7503
Akr1a1	2_E1C8	1.64216	0.215907	1.16143	3.2697612118871e-46	99.3243	99.5006
Prdx1	2_E1C8	2.5492	0.173164	1.12753	5.0056783179074e-39	100	100
Ppih	2_E1C8	1.00968	0.099724	1.07157	2.99479564783597e-10	92.1453	95.3808
Psmb2	2_E1C8	1.7639	0.232551	1.17491	4.58608720394378e-50	99.4932	99.6255
Eif3i	2_E1C8	1.81576	0.189284	1.1402	1.91008310356504e-40	99.4932	99.7503
Snhg12	2_E1C8	0.906822	0.339473	1.26529	2.72386997716515e-51	84.8818	82.8964
Rpa2	2_E1C8	0.819817	0.215629	1.16121	2.59862771438319e-29	85.7264	86.6417
Tmem222	2_E1C8	0.462237	0.152936	1.11183	4.27494346707542e-18	66.5541	64.794
Tmem50a	2_E1C8	0.900817	0.108385	1.07802	4.72578542816951e-11	90.5405	93.8826
Rsrp1	2_E1C8	1.2417	0.319221	1.24766	6.35988354841292e-60	96.6216	95.0062
Hmgcl	2_E1C8	0.337544	0.106288	1.07645	5.0140476078501e-08	55.3209	56.0549
Id3	2_E1C8	2.01889	0.263582	1.20046	1.94006200256645e-19	98.7331	97.5031
Ddost	2_E1C8	1.10784	0.135441	1.09843	2.237798175212e-15	95.4392	95.6305
Sdhb	2_E1C8	1.1372	0.121908	1.08817	8.23961341200469e-14	95.8615	96.5044
Tyms	2_E1C8	1.27568	0.172522	1.12703	7.12699517445775e-21	96.4527	96.7541
Msx1	2_E1C8	2.12331	0.134753	1.0979	4.32318840684652e-06	98.2264	98.2522
Tmem128	2_E1C8	0.566036	0.106868	1.07689	1.75051482521642e-09	75.5912	78.5268
Rasl11b	2_E1C8	0.418094	0.1025	1.07363	3.07522371487956e-07	62.4155	61.6729
BC005561	2_E1C8	0.990526	0.117397	1.08478	3.49727333551935e-11	90.8784	93.3833
Ung	2_E1C8	0.471442	0.105813	1.0761	0.0056509	55.9966	59.3009
Acads	2_E1C8	0.660332	0.10897	1.07846	1.80801975591943e-10	79.8986	84.3945
Dynll1	2_E1C8	2.89448	0.188659	1.1397	1.14849321276663e-47	100	100
Cox6a1	2_E1C8	1.61886	0.20165	1.15001	8.68939985416065e-41	98.7331	99.5006
Pebp1	2_E1C8	2.56141	0.17167	1.12636	1.05313135630943e-49	100	100
Arpc3	2_E1C8	1.11676	0.116739	1.08428	7.5839686872274e-12	95.1858	96.3795
Ubc	2_E1C8	1.80955	0.171706	1.12639	5.42757007730947e-20	99.2399	99.2509
Ran	2_E1C8	3.25099	0.159339	1.11677	2.21516622999719e-52	100	100
Rfc2	2_E1C8	1.02872	0.11192	1.08067	2.66588648985193e-12	93.6655	95.2559
Mdh2	2_E1C8	1.60632	0.252841	1.19155	9.13676073447986e-52	98.7331	99.3758
Gnb2	2_E1C8	1.52203	0.155538	1.11384	2.24364658643042e-22	99.3243	98.6267
Kdelr2	2_E1C8	1.08137	0.180867	1.13356	5.54161843604174e-27	94.0878	96.3795
Arpc1a	2_E1C8	1.092	0.109227	1.07865	1.08787516714004e-12	95.0169	98.5019
Rpa3	2_E1C8	1.02787	0.17227	1.12683	8.7540962668067e-24	93.9189	95.3808
Arf5	2_E1C8	1.63951	0.184681	1.13657	2.00251095546331e-31	99.1554	99.6255
Hilpda	2_E1C8	0.328632	0.0991213	1.07112	8.06212720991736e-07	54.3074	53.4332
Akr1b3	2_E1C8	0.8956	0.0983924	1.07058	6.12575486714263e-10	87.8378	93.5081
Ptn	2_E1C8	1.92481	0.375854	1.29761	4.26867125671375e-42	98.9865	98.1273
Tra2a	2_E1C8	1.50256	0.103942	1.07471	4.92581739677002e-14	97.7196	99.5006
Hoxa9	2_E1C8	1.45388	0.155323	1.11367	5.25380833213732e-16	97.4662	99.0012
Rnf181	2_E1C8	0.317202	0.107454	1.07733	1.67360326159879e-08	52.9561	51.9351
Cnbp	2_E1C8	2.16293	0.233091	1.17535	1.54720513122838e-54	100	99.8752
H1fx	2_E1C8	1.94105	0.229308	1.17227	8.13111599261402e-35	99.4088	99.7503
Arpc4	2_E1C8	0.82479	0.123751	1.08956	2.68240833048901e-14	87.5	91.3858
Brk1	2_E1C8	1.27374	0.112799	1.08132	1.4004339544425e-13	97.8041	98.8764
Vgll4	2_E1C8	0.834908	0.174038	1.12821	3.40588365949162e-23	87.2466	88.8889
Grcc10	2_E1C8	1.99017	0.430945	1.34812	1.73229181804245e-111	99.7466	99.7503
Tpi1	2_E1C8	2.00931	0.247864	1.18745	1.52543899545281e-39	99.4932	99.3758
Gapdh	2_E1C8	3.5856	0.292378	1.22466	3.60235428501236e-122	100	100
Strap	2_E1C8	1.3789	0.115443	1.08331	2.9586470339982e-15	97.6351	99.5006
Mgst1	2_E1C8	0.603301	0.13373	1.09713	9.01764048824947e-10	73.6486	75.9051
Mrps35	2_E1C8	0.652287	0.10912	1.07857	1.431619690674e-10	79.9831	83.7703
Tsen34	2_E1C8	1.28965	0.274734	1.20977	3.53346493992753e-55	96.7061	97.2534
Selenow	2_E1C8	2.00991	0.161797	1.11868	1.31922107620523e-29	99.8311	100
Sae1	2_E1C8	1.32315	0.147635	1.10775	7.53339885416048e-21	97.2973	97.7528
Ap2s1	2_E1C8	1.20353	0.124641	1.09024	6.55070443601629e-19	96.1149	98.7516
Ethe1	2_E1C8	0.411292	0.108589	1.07817	2.31916955721982e-09	63.0912	65.5431
Pafah1b3	2_E1C8	1.30447	0.14694	1.10722	8.31975395425827e-18	97.8041	98.5019
Fbl	2_E1C8	1.56793	0.136569	1.09929	1.45456193916432e-22	98.902	99.5006
Hnrnpl	2_E1C8	1.48862	0.139069	1.10119	9.45856545135135e-20	98.3953	98.8764
Eif3k	2_E1C8	2.0646	0.195646	1.14524	6.45431874736974e-42	99.7466	99.8752
Psmd8	2_E1C8	1.50034	0.0963114	1.06904	3.7811069335764e-10	98.902	99.5006
Gpi1	2_E1C8	1.25026	0.178848	1.13198	1.08821735668937e-23	96.0304	97.0037
Ptov1	2_E1C8	1.71145	0.128084	1.09284	1.23080565474512e-17	99.4088	99.7503
Prmt1	2_E1C8	2.25325	0.120684	1.08725	5.33376069984548e-18	100	99.8752
Kdelr1	2_E1C8	0.905752	0.108378	1.07802	2.24568946765495e-11	90.7939	95.0062
Tsg101	2_E1C8	1.10471	0.14719	1.10741	6.87119080260604e-19	95.2703	95.8801
Ndn	2_E1C8	0.702066	0.0980769	1.07035	3.78250814245004e-08	82.348	87.2659
Ndufc2	2_E1C8	1.76131	0.180449	1.13324	1.73909488923366e-34	99.4932	99.8752
Mogat2	2_E1C8	0.637843	0.153876	1.11255	3.4919246279561e-16	79.3074	78.402
Serpinh1	2_E1C8	1.8761	0.202696	1.15085	1.95141810622761e-40	99.5777	99.8752
Spcs2	2_E1C8	1.60697	0.112457	1.08107	3.00400810233203e-14	99.3243	99.6255
Ucp2	2_E1C8	0.389254	0.111156	1.08009	2.70121795965294e-07	57.2635	57.9276
Mrpl17	2_E1C8	1.13965	0.215411	1.16103	1.9021203061352e-37	95.2703	95.5056
Psma1	2_E1C8	1.3933	0.132311	1.09605	2.702140759424e-18	97.7196	99.0012
Uqcrc2	2_E1C8	1.12508	0.132693	1.09634	2.75036280886495e-16	95.1858	96.8789
Mettl9	2_E1C8	1.5266	0.097649	1.07003	4.43306771946766e-12	99.1554	99.5006
Aldoa	2_E1C8	2.17005	0.120299	1.08696	1.87098252378756e-12	99.6622	99.8752
Oat	2_E1C8	0.665632	0.0955256	1.06845	2.85272965945748e-07	80.8277	84.5194
Glrx3	2_E1C8	1.61753	0.113242	1.08166	8.56120937070017e-15	99.3243	99.6255
Echs1	2_E1C8	0.981915	0.143198	1.10435	3.739302955243e-16	92.3986	93.633
Ifitm2	2_E1C8	2.2289	0.280742	1.21482	1.41880058207e-71	99.9155	100
Taldo1	2_E1C8	1.12967	0.115662	1.08347	1.30256117853856e-12	95.2703	97.1286
Gatd1	2_E1C8	0.42253	0.109447	1.07881	3.78262868440675e-09	63.5135	66.0424
Cd81	2_E1C8	1.35524	0.147755	1.10784	1.1280587578306e-19	97.6351	99.0012
Kcnq1ot1	2_E1C8	1.73722	0.110053	1.07927	0.00141939	97.7196	97.0037
Ctxn1	2_E1C8	1.08713	0.152645	1.11161	4.76517551596943e-17	95.5236	95.6305
Elavl1	2_E1C8	1.29117	0.129495	1.09391	2.59127518519749e-15	97.6351	98.2522
Ankrd10	2_E1C8	0.891365	0.148013	1.10804	6.49824321780043e-16	89.2736	89.7628
Eif4ebp1	2_E1C8	0.944303	0.143023	1.10422	3.8410885096593e-15	91.1318	92.8839
Slc25a4	2_E1C8	2.31592	0.143167	1.10433	1.63193389732846e-28	100	100
Cope	2_E1C8	0.902442	0.232631	1.17498	2.42898891807019e-38	89.8649	89.8876
Crlf1	2_E1C8	0.925099	0.133914	1.09727	1.6033862150814e-10	88.8514	90.6367
Smim7	2_E1C8	0.69497	0.226187	1.16974	4.40353459602777e-38	81.5034	79.2759
Mcm5	2_E1C8	1.06051	0.0977021	1.07007	2.48086621309934e-06	92.5676	95.1311
Tecr	2_E1C8	1.46546	0.118921	1.08592	2.66846888811944e-14	97.973	98.8764
Asf1b	2_E1C8	0.481536	0.103137	1.07411	5.6024232769084e-08	67.5676	71.4107
Ier2	2_E1C8	1.20183	0.324757	1.25245	6.10463140962894e-49	94.3412	93.2584
Rnaseh2a	2_E1C8	0.673593	0.105046	1.07553	6.89475789906636e-11	81.6723	86.7665
Prdx2	2_E1C8	3.05323	0.20561	1.15317	1.95481781993891e-61	100	100
Orc6	2_E1C8	1.10992	0.109086	1.07854	1.97749088401371e-08	95.6081	96.3795
Psmd7	2_E1C8	1.71304	0.170996	1.12584	1.36974984993929e-29	99.4932	99.6255
Cox4i1	2_E1C8	2.73914	0.211369	1.15779	2.21237003049871e-74	100	100
Cep57	2_E1C8	0.70003	0.116667	1.08423	1.06774399848864e-11	81.9257	85.6429
Tmed1	2_E1C8	0.589045	0.102047	1.0733	2.47641736834977e-09	76.6892	82.2722
Jam3	2_E1C8	0.559082	0.144811	1.10559	1.11365798961495e-16	74.8311	76.03
Dcps	2_E1C8	0.589329	0.0956334	1.06853	2.10148880766835e-08	76.4358	80.8989
Hspa8	2_E1C8	3.39824	0.10185	1.07315	7.47480949572497e-16	100	100
H2afx	2_E1C8	1.96053	0.1115	1.08035	1.16291587946889e-07	98.5642	99.5006
Sdhd	2_E1C8	0.979179	0.19743	1.14665	8.38275575855423e-34	91.3851	93.3833
Crabp1	2_E1C8	2.47723	0.129896	1.09421	3.71609160783676e-16	99.9155	100
Cox5a	2_E1C8	2.16855	0.13107	1.09511	2.83176833674249e-21	99.8311	100
Pkm	2_E1C8	2.98477	0.283604	1.21723	1.30213409297392e-79	100	100
Ccnb2	2_E1C8	0.885026	0.0991269	1.07113	4.69451696621364e-06	85.7264	89.1386
Rsl24d1	2_E1C8	0.98888	0.108534	1.07813	4.84796746066729e-12	93.1588	95.3808
Gsta4	2_E1C8	0.695128	0.11873	1.08578	2.79296929513643e-09	81.5034	83.2709
Eef1a1	2_E1C8	4.51789	0.166584	1.1224	7.22308058810322e-83	100	100
Snhg5	2_E1C8	0.895236	0.488269	1.40276	4.67425623846477e-99	85.6419	71.161
Rassf1	2_E1C8	0.454375	0.126685	1.09178	5.36839214052028e-11	66.0473	67.2909
Inka1	2_E1C8	0.886329	0.162019	1.11885	2.35380410679583e-18	88.3446	89.5131
Rhoa	2_E1C8	1.71347	0.16742	1.12305	7.73349201719217e-33	99.2399	99.8752
Uqcrc1	2_E1C8	1.16948	0.190339	1.14103	2.07471993111334e-30	95.5236	96.005
Pth1r	2_E1C8	0.434494	0.0999771	1.07176	7.48405293864934e-06	61.3176	64.6692
Acaa1a	2_E1C8	0.376782	0.217754	1.16292	3.79957437371713e-36	59.1216	43.6954
Fbxo5	2_E1C8	1.02986	0.14609	1.10657	1.41101626137357e-10	86.4865	88.2647
Nup43	2_E1C8	0.653852	0.102112	1.07334	1.044122997798e-09	80.7432	84.3945
Asf1a	2_E1C8	1.0853	0.124405	1.09006	3.23874026081225e-13	94.7635	96.2547
Ddit4	2_E1C8	0.335436	0.187507	1.13879	1.08448838140739e-22	50.7601	36.2047
Hnrnph3	2_E1C8	1.16455	0.138496	1.10076	4.43913539347492e-17	95.6926	96.005
Ddt	2_E1C8	1.10575	0.14614	1.1066	1.62492326956214e-17	94.6791	96.1298
Mif	2_E1C8	3.45655	0.117985	1.08522	8.71712559824679e-19	100	100
Ptbp1	2_E1C8	1.37613	0.118412	1.08554	1.36724265008306e-14	97.8885	99.1261
R3hdm4	2_E1C8	0.58772	0.0955233	1.06845	2.18210735042919e-08	76.1824	81.5231
Atp5d	2_E1C8	2.00194	0.206877	1.15419	1.15623746613035e-44	99.9155	99.7503
Cirbp	2_E1C8	0.699296	0.212207	1.15846	8.53332953256665e-33	83.0236	80.8989
Plekhj1	2_E1C8	0.979816	0.139441	1.10148	7.8460687859645e-16	92.7365	94.1323
Sgta	2_E1C8	0.852308	0.101898	1.07318	5.40737641897413e-12	88.4291	93.5081
Eef2	2_E1C8	2.57287	0.125144	1.09062	6.1825556241842e-28	100	100
Nfyb	2_E1C8	0.938967	0.150647	1.11007	1.0429157666268e-18	91.2162	93.3833
Slc25a3	2_E1C8	2.22576	0.219832	1.1646	2.76369538675115e-62	100	100
Btg1	2_E1C8	0.787615	0.101543	1.07292	9.49437542556361e-09	84.4595	90.6367
Dusp6	2_E1C8	0.942507	0.104128	1.07484	7.8975617275168e-08	88.4291	92.1348
Csrp2	2_E1C8	1.55859	0.101513	1.0729	4.02625104542887e-09	99.1554	99.2509
Cdk4	2_E1C8	2.57785	0.198388	1.14742	6.54879479542693e-64	100	100
Dctn2	2_E1C8	0.926062	0.117908	1.08516	5.46196808617235e-13	90.5405	94.6317
Naca	2_E1C8	3.29418	0.109835	1.0791	1.51776418459503e-26	100	100
Atp5b	2_E1C8	2.50435	0.238344	1.17964	2.28994127300575e-77	100	100
Sarnp	2_E1C8	1.60723	0.126571	1.0917	4.48048830297537e-17	99.4088	99.7503
Cd63	2_E1C8	1.59845	0.140574	1.10234	3.07048173757536e-16	99.0709	99.2509
Tmed4	2_E1C8	0.417491	0.106083	1.0763	1.31911850761503e-08	63.3446	65.2934
Ppia	2_E1C8	4.18882	0.215016	1.16072	4.58936376454758e-122	100	100
H2afv	2_E1C8	2.53085	0.197336	1.14658	1.2395277704013e-39	100	100
Snhg15	2_E1C8	0.411311	0.228932	1.17197	2.99615592312008e-31	58.4459	45.0687
Mdh1	2_E1C8	1.35497	0.162603	1.1193	2.83375245765595e-22	97.6351	98.5019
Cct4	2_E1C8	1.75294	0.10945	1.07882	4.47896431804836e-15	99.6622	99.7503
Pttg1	2_E1C8	1.087	0.166271	1.12215	1.35433823391293e-14	90.9628	92.8839
Rack1	2_E1C8	3.56022	0.232671	1.17501	7.43344839299879e-131	100	100
Pdlim4	2_E1C8	0.834071	0.0998263	1.07164	2.80837105143843e-09	87.5	93.2584
Arf1	2_E1C8	1.60728	0.122761	1.08882	4.89485508936941e-21	98.902	99.7503
Cops3	2_E1C8	1.03678	0.108086	1.0778	4.93134295210303e-12	93.75	96.5044
Tmem11	2_E1C8	0.656296	0.105625	1.07596	5.95094072751944e-09	79.8986	85.0187
Trappc1	2_E1C8	0.810722	0.104705	1.07527	2.58208955807635e-10	87.5845	92.6342
Eif4a1	2_E1C8	2.75835	0.145546	1.10615	3.48968447418926e-33	100	100
Eif5a	2_E1C8	3.36141	0.127486	1.09239	1.05688775240807e-30	100	100
Psmb6	2_E1C8	2.0182	0.182084	1.13452	2.50789920009536e-37	99.7466	100
Eno3	2_E1C8	0.363379	0.0972707	1.06975	1.39943848011181e-05	55.9122	57.1785
Med31	2_E1C8	0.696087	0.101285	1.07273	1.06415835476201e-10	82.6858	87.0162
Wsb1	2_E1C8	0.750651	0.162557	1.11927	3.17376361223077e-19	85.6419	85.3933
Ptrh2	2_E1C8	0.783025	0.203336	1.15136	6.82005611518947e-32	86.7399	86.392
Supt4a	2_E1C8	1.16187	0.106468	1.07659	6.83931924431594e-12	96.4527	97.3783
Psmb3	2_E1C8	1.81703	0.226659	1.17012	1.7076664857457e-46	99.5777	99.8752
Igfbp4	2_E1C8	1.41839	0.243928	1.18421	1.62778301129578e-34	97.8041	98.2522
Nt5c3b	2_E1C8	0.647618	0.101128	1.07261	6.114393517233e-09	80.9122	83.8951
Fzd2	2_E1C8	1.20607	0.118346	1.08549	2.24942668411523e-11	94.9324	97.5031
Ubald2	2_E1C8	1.13748	0.103317	1.07424	7.59096001365725e-11	92.3986	96.3795
Snhg16	2_E1C8	0.361371	0.198893	1.14782	2.79946812253174e-29	56.4189	43.0712
Tk1	2_E1C8	0.663218	0.124122	1.08984	4.72390637782305e-11	78.2095	81.5231
Actg1	2_E1C8	3.62445	0.161091	1.11813	1.03821434528671e-39	100	100
Mcrip1	2_E1C8	1.02679	0.250734	1.18981	1.18951245283867e-42	93.4122	93.0087
Slc16a3	2_E1C8	0.608578	0.180023	1.1329	6.76539300144915e-18	73.5642	73.5331
Laptm4a	2_E1C8	1.3597	0.0980774	1.07035	4.707628192398e-11	98.5642	99.2509
Rrm2	2_E1C8	1.72087	0.192334	1.14261	7.241802271042e-20	98.5642	98.7516
Id2	2_E1C8	1.6553	0.195585	1.14519	3.77209324632568e-14	98.0574	97.1286
Twist1	2_E1C8	2.27352	0.136526	1.09925	2.96024561888815e-13	99.9155	99.8752
Ifrd1	2_E1C8	0.70679	0.241154	1.18194	2.53161580154349e-35	81.1655	79.0262
Psma6	2_E1C8	1.52892	0.205697	1.15324	6.26145583812681e-41	98.9865	99.3758
Psma3	2_E1C8	1.96197	0.114456	1.08257	3.06744847359971e-17	100	99.8752
Wdr89	2_E1C8	0.621411	0.154465	1.11301	7.46531286112906e-18	77.3649	81.1486
Eif2b2	2_E1C8	0.51202	0.105323	1.07574	1.07393476945497e-09	71.4527	74.6567
Hsp90aa1	2_E1C8	3.25263	0.106245	1.07642	4.23100578162931e-18	100	100
Eif5	2_E1C8	2.12171	0.320434	1.24871	5.85979442166664e-83	99.9155	99.8752
Psma2	2_E1C8	1.76982	0.151503	1.11073	1.53322125370345e-22	99.7466	99.3758
Tdp2	2_E1C8	0.703865	0.109907	1.07916	1.06442249384614e-09	82.0101	85.7678
Sox4	2_E1C8	1.36929	0.142899	1.10412	7.92118018055098e-13	96.1993	97.628
Uqcrfs1	2_E1C8	1.25617	0.154589	1.1131	4.92122908276052e-22	96.9595	98.1273
Snrnp48	2_E1C8	0.782189	0.103203	1.07416	3.91114350565681e-09	86.6554	90.7615
Msx2	2_E1C8	1.01952	0.358495	1.28209	8.38612545366994e-33	82.0101	74.0325
Tmed9	2_E1C8	1.22623	0.118637	1.08571	1.62837499154832e-13	95.9459	97.5031
Hnrnpa0	2_E1C8	2.2888	0.335857	1.26213	1.01277593530832e-101	100	99.8752
Btf3	2_E1C8	2.91274	0.170223	1.12523	3.42556145830045e-56	100	100
Ndufs4	2_E1C8	1.15066	0.127481	1.09238	2.93979593451807e-13	95.6926	97.0037
Tmem267	2_E1C8	0.193074	0.120663	1.08723	5.22338168783964e-17	36.402	22.3471
Pdhb	2_E1C8	0.722949	0.143025	1.10422	3.35494063915596e-19	83.6993	87.5156
Rtraf	2_E1C8	1.85463	0.123704	1.08953	3.3438171987987e-18	99.6622	99.8752
Arf4	2_E1C8	1.50713	0.192816	1.14299	2.14359378862005e-34	98.4797	99.5006
Tkt	2_E1C8	1.5943	0.253714	1.19227	2.3456303061861e-51	98.9865	99.2509
Spcs1	2_E1C8	1.13851	0.0979742	1.07027	9.04312490408011e-11	95.3547	98.0025
Cnih1	2_E1C8	1.0058	0.149287	1.10902	7.03045140764113e-20	93.5811	95.1311
Psmb5	2_E1C8	1.91115	0.136874	1.09952	2.75895302998357e-22	99.8311	99.7503
Pabpn1	2_E1C8	2.06992	0.105809	1.0761	9.47528587735362e-17	99.9155	99.8752
Rcbtb2	2_E1C8	0.93413	0.12255	1.08866	1.33299907899495e-13	91.1318	94.2572
Itm2b	2_E1C8	0.977737	0.140266	1.10211	1.85079711934714e-13	90.8784	94.6317
Esd	2_E1C8	1.46479	0.134453	1.09768	4.26410442698529e-17	98.7331	99.0012
Tpt1	2_E1C8	4.25465	0.123761	1.08957	8.37751950752812e-54	100	100
Tsc22d1	2_E1C8	1.61093	0.23271	1.17504	2.87162064806462e-38	99.3243	98.7516
Sugt1	2_E1C8	1.14652	0.142494	1.10381	1.45211469735883e-17	96.2838	97.1286
Cldn10	2_E1C8	0.273639	0.102558	1.07368	1.97097924916454e-05	43.6655	40.5743
Skp2	2_E1C8	0.803069	0.108153	1.07785	4.71009015928333e-09	86.1486	90.6367
Sub1	2_E1C8	2.90871	0.186198	1.13776	6.66742488620655e-50	100	100
Eif3e	2_E1C8	1.9919	0.203351	1.15137	1.05032042164568e-41	99.6622	99.6255
Eif3h	2_E1C8	2.1404	0.255532	1.19378	1.28944464521214e-75	99.7466	100
Mrpl13	2_E1C8	1.17198	0.110193	1.07937	5.75474877740455e-12	95.6926	97.628
Pycrl	2_E1C8	0.514136	0.133893	1.09725	2.58357656795505e-13	71.1149	72.2846
Cyc1	2_E1C8	1.23934	0.114969	1.08295	8.29409197981767e-14	96.0304	98.377
Vps28	2_E1C8	0.567991	0.119996	1.08673	5.57550777535722e-11	75.0845	77.1536
Txn2	2_E1C8	1.05277	0.117441	1.08481	3.77243750615424e-14	93.6655	96.8789
Ift27	2_E1C8	0.579109	0.122113	1.08833	1.96246397576702e-12	76.2669	79.5256
Pdxp	2_E1C8	0.528122	0.102569	1.07368	8.69969056853514e-08	73.0574	73.4082
Lgals1	2_E1C8	1.99688	0.289249	1.222	4.3547135189546e-45	99.6622	99.6255
H1f0	2_E1C8	1.299	0.117446	1.08481	8.04463748680972e-06	93.0743	95.7553
Atf4	2_E1C8	1.05001	0.151448	1.11068	3.48317932684375e-18	93.0743	94.1323
Slc25a17	2_E1C8	0.509711	0.119145	1.08609	1.25582220886882e-12	70.6926	72.9089
Snu13	2_E1C8	1.98459	0.105447	1.07583	9.2393272190789e-15	99.8311	100
Fbln1	2_E1C8	1.30748	0.123229	1.08917	1.36659956243681e-14	97.4662	98.2522
Brd1	2_E1C8	0.621526	0.100468	1.07212	5.51400350800952e-07	75.2534	80.2747
Tuba1b	2_E1C8	2.8143	0.267137	1.20342	1.87289756172066e-92	100	99.8752
Tuba1a	2_E1C8	2.28152	0.426795	1.34424	3.87328915308959e-122	99.8311	99.8752
Atp5g2	2_E1C8	2.72434	0.157369	1.11525	1.42959648704422e-45	100	100
Hnrnpa1	2_E1C8	3.2204	0.215359	1.16099	2.08620373270524e-103	100	100
Nmral1	2_E1C8	1.02253	0.22659	1.17007	4.82908811812479e-35	91.0473	93.2584
Fopnl	2_E1C8	0.554226	0.148164	1.10816	9.27370003266841e-17	74.1554	74.5318
Ranbp1	2_E1C8	2.9316	0.138278	1.10059	2.52773765819811e-29	100	100
Tra2b	2_E1C8	1.67352	0.126726	1.09181	4.4206576888859e-19	99.2399	99.6255
Eif4a2	2_E1C8	1.10767	0.185502	1.13721	1.16898632674561e-24	94.2568	94.7566
Fam162a	2_E1C8	1.37802	0.118728	1.08578	5.98338625342708e-10	97.5507	98.6267
Ccdc58	2_E1C8	0.827763	0.0988226	1.0709	1.19309424481588e-09	88.0912	92.6342
Tfg	2_E1C8	0.731332	0.132359	1.09608	5.69232103671766e-15	84.0372	86.7665
Mrpl39	2_E1C8	0.5468	0.100833	1.07239	1.99261011459834e-08	73.5642	75.7803
Atp5o	2_E1C8	2.06936	0.171689	1.12638	2.6726650391104e-36	99.9155	100
Cbr1	2_E1C8	0.648918	0.0985973	1.07073	1.27221389757494e-09	81.0811	85.2684
Chaf1b	2_E1C8	0.601568	0.104127	1.07484	9.57809632179971e-07	74.2399	78.9014
Pigp	2_E1C8	0.610073	0.115025	1.08299	3.25409033906459e-11	77.9561	81.3983
Rnaset2a	2_E1C8	0.559409	0.162318	1.11908	8.40293131863108e-17	73.5642	72.6592
Acat2	2_E1C8	1.24251	0.139123	1.10124	4.5836216823649e-18	95.777	97.7528
Psmb1	2_E1C8	2.0612	0.138675	1.10089	2.6638638057602e-26	99.9155	100
Flywch1	2_E1C8	0.616616	0.109595	1.07893	2.56573065418295e-09	75.9291	80.3995
Tsr3	2_E1C8	0.485693	0.118223	1.0854	2.01609856655333e-10	68.6655	70.9114
Dusp1	2_E1C8	0.322142	0.123219	1.08916	1.88760233266545e-09	50.9291	47.0662
Cuta	2_E1C8	1.16724	0.165396	1.12147	1.09540326355361e-21	96.5372	97.2534
Snrpc	2_E1C8	1.54742	0.166802	1.12257	4.67753194327079e-29	98.902	99.8752
Srsf3	2_E1C8	2.88521	0.108453	1.07807	5.29265668467081e-19	100	100
Ppil1	2_E1C8	0.883333	0.163899	1.12031	6.66742745883117e-22	89.1047	92.3845
U2af1	2_E1C8	1.99363	0.20309	1.15116	3.29802421328395e-45	99.7466	99.7503
Clic1	2_E1C8	1.13127	0.0987128	1.07082	3.88871622809262e-09	94.9324	97.1286
Ddah2	2_E1C8	1.70177	0.14878	1.10863	1.51320687670796e-18	99.3243	99.8752
Csnk2b	2_E1C8	1.16521	0.115733	1.08353	2.33558406786741e-12	95.6926	97.3783
Ddx39b	2_E1C8	2.05575	0.150163	1.10969	4.1293882006217e-29	99.8311	100
Tubb5	2_E1C8	3.51351	0.206983	1.15427	2.91020533188128e-66	100	100
BC023719	2_E1C8	0.26469	0.171608	1.12631	9.64866195608577e-32	45.6081	22.8464
Znrd1	2_E1C8	0.939483	0.101051	1.07255	7.85509762197304e-11	91.1318	95.2559
Hsp90ab1	2_E1C8	4.35281	0.131001	1.09505	3.27067463294218e-60	100	100
Polr1c	2_E1C8	0.777222	0.138584	1.10082	1.41251350227541e-17	85.8108	88.3895
Plin3	2_E1C8	0.577656	0.113381	1.08176	4.97990580017351e-10	75.4223	78.1523
Ndufv2	2_E1C8	1.24543	0.123248	1.08918	8.75285851113036e-17	96.7061	98.6267
Tgif1	2_E1C8	0.604951	0.116432	1.08405	2.39595918897996e-11	77.4493	80.1498
Myl12b	2_E1C8	0.892423	0.108187	1.07787	2.4862333330252e-11	90.0338	93.7578
Myl12a	2_E1C8	1.47765	0.166247	1.12214	4.75906813153253e-26	98.902	98.8764
Srsf7	2_E1C8	2.39274	0.127969	1.09275	3.51260625676628e-27	100	100
Pkdcc	2_E1C8	0.555702	0.279387	1.21368	1.78670384372821e-22	58.277	44.1948
Cox7a2l	2_E1C8	1.47054	0.109391	1.07877	5.49478961928163e-11	98.8176	99.1261
Bambi	2_E1C8	0.895993	0.112719	1.08126	2.32816748139381e-06	86.0642	88.764
Colec12	2_E1C8	0.587684	0.310142	1.23983	1.74251382689379e-51	73.9865	59.176
Cdo1	2_E1C8	0.66231	0.208101	1.15517	2.11713154326627e-18	75	70.5368
Ndufv1	2_E1C8	0.901453	0.122637	1.08872	1.88953327964948e-13	90.2872	93.5081
Cfl1	2_E1C8	3.00508	0.143512	1.10459	1.26538816581638e-44	100	100
Fam89b	2_E1C8	0.880566	0.100076	1.07183	2.12374893893593e-09	88.8514	93.0087
Mrpl49	2_E1C8	0.754572	0.0968729	1.06945	1.74256396771217e-08	85.8953	89.7628
Trmt112	2_E1C8	1.42246	0.170392	1.12536	7.76786884015717e-26	97.8885	98.6267
Snhg1	2_E1C8	2.08839	0.601183	1.51696	4.59393215918674e-159	99.8311	99.2509
Fen1	2_E1C8	0.812277	0.12881	1.09339	1.55086391625155e-12	86.6554	89.5131
Prpf19	2_E1C8	1.10223	0.103847	1.07464	1.19647529191272e-10	93.8345	96.2547
Xpnpep1	2_E1C8	0.457583	0.096369	1.06908	4.63958286040973e-07	66.4696	67.5406
Smndc1	2_E1C8	0.880613	0.102814	1.07387	7.41816114853895e-10	90.625	93.1336
Nutf2-ps1	2_E1C8	0.283439	0.12615	1.09138	1.78381124591107e-11	48.3953	43.8202

## Sheet: E1C8_down_P3
Wilcoxon rank sum test for differentially expressed genes in cluster P3 between wildtype and E1C8. Downregulated genes shown
Gene	genotype	avgExpr	logFC	Fold Change	padj	% cells exp. Mut	% cells exp. Wt
Tcea1	2_E1C8	0.993632	-0.270118	-1.20591	4.75180097184985e-44	93.3277	98.6267
Phf3	2_E1C8	0.767247	-0.153846	-1.11253	2.47816971278772e-13	84.0372	96.005
Zfp451	2_E1C8	0.57062	-0.113929	-1.08217	4.80253562883246e-08	75.2534	88.764
Dst	2_E1C8	0.19336	-0.185586	-1.13728	2.7327025898099e-37	35.0507	67.5406
Cox5b	2_E1C8	1.69176	-0.185413	-1.13714	1.17253006689606e-24	99.1554	99.8752
Tmem131	2_E1C8	0.200354	-0.120937	-1.08744	8.04054061328146e-25	37.5	67.6654
Eif5b	2_E1C8	1.61461	-0.212931	-1.15904	8.36031882778351e-32	98.9865	99.7503
Map4k4	2_E1C8	1.12832	-0.204532	-1.15231	9.1733543848839e-22	93.3277	98.7516
Tpp2	2_E1C8	0.539262	-0.148087	-1.1081	2.33065923391874e-14	72.4662	88.015
Slc39a10	2_E1C8	0.696249	-0.25587	-1.19406	7.37917817755275e-35	80.7432	95.0062
Myo1b	2_E1C8	0.652984	-0.158858	-1.1164	2.78144914888314e-14	78.3784	92.7591
Gls	2_E1C8	0.500518	-0.117258	-1.08467	3.30460649613995e-08	68.6655	85.8926
Asnsd1	2_E1C8	0.578408	-0.104325	-1.07499	1.50001403191385e-07	75.8446	90.5119
Gtf3c3	2_E1C8	0.258976	-0.125908	-1.09119	5.39298873087435e-18	46.1993	72.5343
Hspd1	2_E1C8	2.55439	-0.115566	-1.0834	1.13046441560184e-14	100	100
Orc2	2_E1C8	0.518293	-0.119141	-1.08609	5.72337734704675e-10	71.5372	87.5156
Bmpr2	2_E1C8	0.395313	-0.102686	-1.07377	5.44215010853873e-10	60.1351	80.8989
Nrp2	2_E1C8	0.735806	-0.17033	-1.12532	5.35384648818217e-06	63.1757	71.6604
Creb1	2_E1C8	0.499108	-0.143845	-1.10485	8.12943474666054e-14	69.5101	88.015
Fn1	2_E1C8	0.711924	-0.114918	-1.08291	4.93007930907133e-07	81.5878	93.2584
Aamp	2_E1C8	0.902159	-0.139335	-1.1014	1.13873315384465e-11	89.6959	97.1286
Ctdsp1	2_E1C8	0.217939	-0.116401	-1.08403	9.78942140611041e-21	40.5405	68.6642
Ttll4	2_E1C8	0.296386	-0.102364	-1.07353	4.9662737071527e-12	50.1689	73.7828
Epha4	2_E1C8	0.794092	-0.268459	-1.20452	6.1535613745389e-18	76.6047	91.0112
Cul3	2_E1C8	0.60062	-0.151863	-1.111	6.74644193735736e-13	75.1689	91.7603
Trip12	2_E1C8	0.523248	-0.268525	-1.20458	6.90403063829653e-40	70.3547	92.2597
Psmd1	2_E1C8	1.0953	-0.169839	-1.12493	1.20770358870621e-16	93.3277	98.7516
Ncl	2_E1C8	2.89975	-0.264412	-1.20115	1.13437269603797e-54	100	100
Ppp1r7	2_E1C8	0.646093	-0.097454	-1.06988	1.7431451789243e-06	79.1385	91.1361
Hdlbp	2_E1C8	0.974256	-0.287718	-1.22071	1.49331763044782e-48	92.2297	98.377
Sept2	2_E1C8	0.0585931	-0.117383	-1.08477	5.89360601191107e-48	12.7534	44.1948
Ppip5k2	2_E1C8	0.372351	-0.125406	-1.09081	2.07738445060095e-13	59.2905	81.2734
Vps4b	2_E1C8	0.533554	-0.124934	-1.09046	4.73144642929433e-11	72.7196	89.2634
Clasp1	2_E1C8	0.511977	-0.144162	-1.10509	1.50928567339016e-12	68.4122	86.7665
Ddx18	2_E1C8	0.948167	-0.261743	-1.19893	3.29608879117151e-37	90.2872	97.8777
Dars	2_E1C8	0.541459	-0.155383	-1.11372	1.35750321328414e-16	72.2128	88.5144
Srgap2	2_E1C8	0.281045	-0.105131	-1.07559	1.8011030781337e-12	48.2264	71.9101
Nucks1	2_E1C8	2.20245	-0.140947	-1.10263	5.77152013142603e-19	99.8311	100
Kdm5b	2_E1C8	1.10115	-0.118966	-1.08596	4.07334961230355e-08	93.4122	97.1286
Ipo9	2_E1C8	0.430726	-0.134255	-1.09753	3.6068427989641e-14	63.5135	85.1436
Nek7	2_E1C8	0.486506	-0.145117	-1.10582	5.65165149780023e-13	66.0473	85.1436
Aspm	2_E1C8	0.477248	-0.190052	-1.1408	1.49234276279158e-14	58.7838	76.5293
Cdc73	2_E1C8	0.405621	-0.0971089	-1.06963	4.57381079371419e-08	62.5845	80.1498
Tpr	2_E1C8	1.8277	-0.170212	-1.12522	5.81975516540123e-25	99.3243	99.8752
Hmcn1	2_E1C8	0.275244	-0.197203	-1.14647	2.28166533369693e-30	43.8345	72.4095
Rgl1	2_E1C8	0.336612	-0.136002	-1.09886	4.03522357884163e-16	55.8277	77.6529
Smg7	2_E1C8	0.270783	-0.104549	-1.07516	1.17729431479349e-13	46.7061	69.9126
Dhx9	2_E1C8	1.17168	-0.359415	-1.28291	1.17521337265779e-72	95.0169	98.8764
Soat1	2_E1C8	0.31394	-0.11655	-1.08414	1.6092284739874e-13	51.9426	74.407
Ralgps2	2_E1C8	0.750764	-0.100682	-1.07228	7.20844390575216e-06	83.5304	94.7566
Cop1	2_E1C8	0.519278	-0.110171	-1.07936	8.47339477285633e-09	71.7061	85.7678
Cacybp	2_E1C8	1.79529	-0.0984553	-1.07063	4.37402576240772e-07	99.3243	99.8752
Rc3h1	2_E1C8	0.321474	-0.130257	-1.09449	2.87008914125904e-16	52.2804	74.6567
Prrc2c	2_E1C8	1.88124	-0.246451	-1.18629	3.60311057292492e-46	99.7466	99.8752
Pou2f1	2_E1C8	0.325922	-0.134897	-1.09801	5.23571512908387e-16	52.8716	76.5293
Uck2	2_E1C8	0.61049	-0.154606	-1.11312	8.3979130108774e-14	75.6757	91.2609
Nuf2	2_E1C8	0.352381	-0.1121	-1.0808	2.57351141043595e-11	53.8007	76.779
Ddr2	2_E1C8	0.415952	-0.101865	-1.07316	1.67164522751404e-08	63.0068	79.1511
Vangl2	2_E1C8	0.3999	-0.100662	-1.07227	1.01682201293953e-08	61.8243	80.5243
Copa	2_E1C8	0.467315	-0.143582	-1.10464	2.21492654345023e-15	67.7365	87.1411
Hnrnpu	2_E1C8	2.49643	-0.228824	-1.17188	3.32156292023918e-48	100	100
Kif26b	2_E1C8	0.374682	-0.105787	-1.07608	2.36987633756957e-09	55.6588	75.4057
Ahctf1	2_E1C8	0.441283	-0.194087	-1.144	2.09325235211006e-24	64.2736	86.0175
Parp1	2_E1C8	1.20786	-0.235767	-1.17753	3.44217673525554e-34	95.3547	99.1261
Nvl	2_E1C8	0.456246	-0.125334	-1.09076	1.03800484540527e-11	66.5541	86.0175
Lbr	2_E1C8	0.544364	-0.2051	-1.15277	1.06948151842891e-24	72.5507	92.1348
Enah	2_E1C8	0.996906	-0.155088	-1.11349	6.61822949332695e-14	92.3142	97.628
Trp53bp2	2_E1C8	0.327441	-0.138755	-1.10095	1.94863729939833e-19	52.2804	78.9014
Aida	2_E1C8	0.389182	-0.100555	-1.07219	3.37789194955799e-09	61.2331	80.3995
Mia3	2_E1C8	0.409749	-0.131978	-1.09579	1.43218870289473e-13	60.9797	82.2722
Iars2	2_E1C8	0.223408	-0.114522	-1.08262	7.23866829828332e-18	40.8784	65.9176
Eprs	2_E1C8	1.31697	-0.225646	-1.1693	1.67230924806712e-36	97.4662	99.3758
Cenpf	2_E1C8	1.36236	-0.21061	-1.15718	4.31668763010592e-08	89.1047	95.1311
Frmd4a	2_E1C8	0.687807	-0.168239	-1.12369	1.74809384913681e-16	81.7568	92.6342
Upf2	2_E1C8	0.457657	-0.122527	-1.08864	2.62706133199738e-10	65.2872	85.0187
Yme1l1	2_E1C8	0.648925	-0.139752	-1.10172	2.26996560248092e-12	79.1385	92.2597
Edf1	2_E1C8	1.3551	-0.102127	-1.07335	2.16347914654342e-07	97.8885	99.7503
Camsap1	2_E1C8	0.401404	-0.104751	-1.07531	4.73998761698569e-09	61.5709	80.025
Sec16a	2_E1C8	0.176964	-0.104522	-1.07514	1.89149725741137e-19	34.4595	60.2996
Surf6	2_E1C8	0.222362	-0.124985	-1.0905	2.18323555365585e-20	40.2872	67.0412
Surf4	2_E1C8	0.522324	-0.105302	-1.07572	1.09677260066892e-07	70.777	87.2659
Gtf3c4	2_E1C8	0.252629	-0.117609	-1.08494	5.33986606576788e-17	44.4257	69.7878
Setx	2_E1C8	0.316355	-0.166395	-1.12225	1.16049442199894e-22	51.2669	76.4045
Odf2	2_E1C8	0.358042	-0.110916	-1.07991	9.38589963563754e-11	55.152	73.9076
Sptan1	2_E1C8	0.34268	-0.195091	-1.1448	2.64018616019761e-28	54.0541	81.0237
Set	2_E1C8	3.1764	-0.193385	-1.14344	7.14142410123696e-76	100	100
Nup188	2_E1C8	0.314903	-0.153451	-1.11223	3.68911497903087e-22	52.6182	78.7765
Fubp3	2_E1C8	0.361132	-0.109847	-1.07911	1.20628378779359e-11	56.6723	78.9014
Nup214	2_E1C8	0.373586	-0.11326	-1.08167	2.14446744622585e-12	58.7838	80.6492
Prrc2b	2_E1C8	0.620387	-0.181353	-1.13395	6.70828111371546e-18	76.9426	92.5094
Mapkap1	2_E1C8	0.417247	-0.112048	-1.08076	5.2008324849945e-10	63.0912	83.3958
Gapvd1	2_E1C8	0.552033	-0.116371	-1.084	1.27020215390315e-08	72.6351	89.0137
Strbp	2_E1C8	0.689823	-0.230885	-1.17355	2.1727516868175e-30	81.0811	95.1311
Fmnl2	2_E1C8	0.335902	-0.143645	-1.10469	2.46455664077311e-18	53.5473	78.1523
Tanc1	2_E1C8	0.553935	-0.142039	-1.10346	1.41999381799422e-12	72.5507	87.7653
Rbms1	2_E1C8	0.736037	-0.103201	-1.07415	1.88569182217913e-05	83.1081	93.2584
Spc25	2_E1C8	0.588265	-0.188314	-1.13943	1.79575871851733e-15	70.0169	86.0175
Dync1i2	2_E1C8	1.10077	-0.231997	-1.17446	2.90113530506836e-34	95.0169	98.8764
Cdca7	2_E1C8	1.03772	-0.122409	-1.08855	3.29056354223829e-07	91.6385	97.2534
Sp3	2_E1C8	0.636751	-0.122503	-1.08862	2.92097543551174e-09	78.0405	91.5106
Hoxd11	2_E1C8	0.696647	-0.127415	-1.09233	1.68411818752098e-05	65.1182	77.6529
Hnrnpa3	2_E1C8	2.34162	-0.340406	-1.26611	1.55461921766267e-79	100	100
Agps	2_E1C8	0.271633	-0.155909	-1.11412	1.17966211064249e-24	46.5372	74.407
Rbm45	2_E1C8	0.128397	-0.106896	-1.07691	1.26197660247537e-28	25.9291	55.5556
Dnajc10	2_E1C8	0.573484	-0.169461	-1.12464	7.13148864113135e-18	75.8446	91.6355
Zc3h15	2_E1C8	1.59904	-0.141571	-1.10311	1.47831621358366e-15	98.7331	99.3758
Itgav	2_E1C8	0.222747	-0.121965	-1.08822	9.48714172145473e-22	38.6824	67.4157
Ctnnd1	2_E1C8	0.320812	-0.115199	-1.08312	4.80190601031281e-13	52.1959	75.7803
Nup160	2_E1C8	0.215841	-0.144442	-1.1053	4.03042556867938e-27	40.0338	70.2871
Celf1	2_E1C8	0.93337	-0.248789	-1.18821	2.61064662892477e-35	91.2162	98.0025
Ckap5	2_E1C8	0.808088	-0.283794	-1.21739	1.45606945614493e-35	83.0236	95.5056
Api5	2_E1C8	0.738255	-0.238685	-1.17992	3.37383004607522e-32	84.1216	96.8789
Caprin1	2_E1C8	1.56562	-0.472979	-1.38797	2.59557624311296e-123	98.9865	100
Qser1	2_E1C8	0.440777	-0.159332	-1.11677	9.64456500625121e-17	63.1757	85.3933
Arhgap11a	2_E1C8	0.34404	-0.143224	-1.10437	6.85337045933692e-16	52.1959	73.6579
Aqr	2_E1C8	0.406454	-0.251113	-1.19012	5.1662026759805e-43	62.5	87.6404
Dph6	2_E1C8	0.168477	-0.183032	-1.13527	1.22860932221295e-44	32.4324	68.04
Fam98b	2_E1C8	0.514266	-0.236188	-1.17788	1.16159569837698e-34	70.0169	91.1361
Bub1b	2_E1C8	0.518567	-0.172358	-1.1269	8.23239946408626e-16	67.2297	83.7703
Knl1	2_E1C8	0.44547	-0.178665	-1.13184	2.88995160112538e-18	59.6284	79.1511
Nusap1	2_E1C8	0.502716	-0.247775	-1.18737	4.30921016234719e-20	56.7568	76.6542
Rtf1	2_E1C8	1.35972	-0.150556	-1.11	9.78491930174411e-15	97.8885	99.5006
Mga	2_E1C8	0.537041	-0.168036	-1.12353	3.67624436279931e-17	71.7905	88.3895
Zfp106	2_E1C8	0.941322	-0.25458	-1.19299	7.20213186923202e-34	89.2736	98.377
Trp53bp1	2_E1C8	0.442814	-0.227669	-1.17094	1.96873400483443e-34	65.1182	88.3895
Eif3j1	2_E1C8	0.767687	-0.367056	-1.28972	1.4832694601055e-62	84.7128	97.0037
Myef2	2_E1C8	0.677048	-0.228107	-1.1713	1.93118393296688e-28	80.0676	95.1311
Cops2	2_E1C8	0.783862	-0.106644	-1.07672	4.97776639678666e-08	86.9088	94.382
Ncaph	2_E1C8	0.40295	-0.138139	-1.10048	2.73325921967937e-15	59.4595	81.3983
Snrnp200	2_E1C8	0.67253	-0.231258	-1.17386	1.37151618016331e-28	80.9966	93.2584
Mrps5	2_E1C8	0.7912	-0.195061	-1.14477	2.22584451632543e-22	85.473	96.8789
Anapc1	2_E1C8	0.426565	-0.201899	-1.15021	1.10644528971224e-27	63.3446	85.8926
Rrbp1	2_E1C8	0.946525	-0.341385	-1.26697	1.20014456048306e-58	90.3716	97.7528
Kat14	2_E1C8	0.200458	-0.0982087	-1.07044	9.52535843998435e-17	37.5	62.5468
Crnkl1	2_E1C8	0.375219	-0.224303	-1.16821	3.27676848429692e-37	58.6993	87.1411
Csnk2a1	2_E1C8	1.42898	-0.361354	-1.28463	9.6701973186272e-87	97.1284	99.8752
Tpx2	2_E1C8	0.987627	-0.297091	-1.22866	1.82141026270284e-23	83.277	92.6342
Tm9sf4	2_E1C8	0.425302	-0.123758	-1.08957	6.18870408350151e-12	63.4291	85.0187
Asxl1	2_E1C8	0.514183	-0.124759	-1.09033	3.1348955896621e-10	69.848	85.8926
Mapre1	2_E1C8	1.16186	-0.120894	-1.08741	4.06103176386321e-09	96.0304	99.2509
Chmp4b	2_E1C8	0.808047	-0.193147	-1.14325	2.56435133030448e-20	86.2331	96.5044
Itch	2_E1C8	0.492774	-0.0958575	-1.0687	1.03286299957084e-06	68.3277	85.2684
Rbm39	2_E1C8	2.30961	-0.100982	-1.0725	1.27376334053072e-11	100	100
Top1	2_E1C8	2.32396	-0.113887	-1.08214	5.52977081457913e-14	100	100
Ywhab	2_E1C8	1.73005	-0.118186	-1.08537	4.54450722919376e-15	99.4932	99.7503
Zmynd8	2_E1C8	0.511436	-0.132429	-1.09614	1.25262187222084e-11	70.1014	87.3908
Sulf2	2_E1C8	0.799456	-0.175017	-1.12898	1.7046678626704e-18	86.2331	95.8801
Cse1l	2_E1C8	0.580258	-0.212785	-1.15892	4.04494861159964e-30	76.0135	90.7615
Stau1	2_E1C8	0.369445	-0.126941	-1.09198	1.28096139154525e-14	58.1926	81.6479
Ddx27	2_E1C8	0.682543	-0.134464	-1.09768	8.68352944798307e-12	81.9257	92.3845
Adnp	2_E1C8	0.8776	-0.181713	-1.13423	2.68506181776201e-17	88.5135	97.3783
Sall4	2_E1C8	0.285836	-0.110943	-1.07993	1.19638261448348e-13	47.5507	70.6617
Stx16	2_E1C8	0.413462	-0.126895	-1.09194	5.97394625844896e-13	62.6689	82.2722
Dido1	2_E1C8	0.406132	-0.140062	-1.10195	1.88939658453751e-14	61.0642	83.1461
Prpf6	2_E1C8	0.535315	-0.165217	-1.12133	5.62361737786415e-18	72.3818	89.3883
Fabp5	2_E1C8	2.00297	-0.369859	-1.29223	1.50074176598372e-74	99.4088	99.8752
E2f5	2_E1C8	0.499516	-0.194438	-1.14428	6.15052998577096e-25	70.0169	90.1373
Tbl1xr1	2_E1C8	0.41806	-0.108195	-1.07788	6.60014988835965e-10	61.1486	81.0237
Ect2	2_E1C8	0.364755	-0.198827	-1.14776	1.39921113401287e-24	54.3074	77.7778
Mecom	2_E1C8	1.58852	-0.233427	-1.17562	8.39095117922037e-28	98.4797	99.7503
Sec62	2_E1C8	1.07212	-0.15144	-1.11068	1.38230258799169e-11	93.3277	98.5019
Fxr1	2_E1C8	0.990169	-0.159663	-1.11703	1.34137807056465e-14	92.0608	98.6267
Spata5	2_E1C8	0.256751	-0.096463	-1.06915	6.77409625928008e-13	45.8615	69.9126
Ndufc1	2_E1C8	1.45579	-0.217638	-1.16283	2.9303001498727e-29	98.4797	99.8752
Supt20	2_E1C8	0.355083	-0.113351	-1.08174	1.30115968090717e-12	55.5743	80.025
Nbea	2_E1C8	0.420638	-0.143014	-1.10421	3.24640280874007e-15	61.5709	82.7715
Dhx36	2_E1C8	1.14021	-0.130493	-1.09467	1.98947602641565e-12	96.0304	98.8764
Smc4	2_E1C8	1.33127	-0.125031	-1.09053	1.70569400020428e-06	94.4257	97.5031
Kpna4	2_E1C8	0.505716	-0.2378	-1.17919	1.01171482038929e-34	70.0169	90.6367
Pdcd10	2_E1C8	0.716118	-0.109458	-1.07882	6.79183244812768e-09	84.6284	94.2572
Tmem131l	2_E1C8	0.351127	-0.10483	-1.07537	2.49602826570312e-11	55.8277	78.1523
Hdgf	2_E1C8	1.84023	-0.174288	-1.12841	7.93751237080237e-32	99.8311	100
Nes	2_E1C8	0.352276	-0.129294	-1.09376	8.48731942667136e-15	55.0676	76.5293
Smg5	2_E1C8	0.238891	-0.1033	-1.07423	3.3352999436449e-16	42.7365	68.5393
Gon4l	2_E1C8	0.675757	-0.100993	-1.07251	5.57169660314441e-07	80.7432	92.5094
Dpm3	2_E1C8	0.617711	-0.227091	-1.17047	8.08407503109966e-29	76.4358	95.3808
Ubap2l	2_E1C8	1.31524	-0.325539	-1.25313	2.39982927980016e-75	97.8885	100
S100a11	2_E1C8	0.479987	-0.127793	-1.09262	2.65677802895229e-10	65.7095	85.8926
Cdc42se1	2_E1C8	0.284209	-0.110946	-1.07994	8.48127581558444e-14	50.1689	73.4082
Mrps21	2_E1C8	1.08292	-0.145418	-1.10605	1.33673417095318e-11	93.9189	98.6267
Anp32e	2_E1C8	1.69071	-0.110738	-1.07978	6.85123641901702e-10	99.1554	99.8752
Hist2h2ac	2_E1C8	0.248227	-0.33467	-1.26109	4.33886538425302e-46	38.9358	68.4145
Hist2h2aa1	2_E1C8	0.0792636	-0.158026	-1.11576	6.55427152060016e-44	16.8919	46.6916
Atp1a1	2_E1C8	0.544944	-0.207826	-1.15495	3.00263696486455e-28	74.1554	90.6367
Csde1	2_E1C8	1.48967	-0.140318	-1.10215	5.70652186100479e-12	98.4797	99.8752
Trim33	2_E1C8	0.529736	-0.12359	-1.08944	3.15233332602847e-10	72.0439	86.0175
Capza1	2_E1C8	0.566053	-0.184167	-1.13616	5.72917945153693e-21	73.902	91.0112
Cttnbp2nl	2_E1C8	0.365901	-0.128787	-1.09337	1.94655607412753e-15	58.5304	80.6492
Ahcyl1	2_E1C8	0.560102	-0.143057	-1.10424	1.66400071367444e-12	73.4797	90.8864
Gnai3	2_E1C8	0.898919	-0.111668	-1.08048	8.51034259617665e-07	90.0338	96.6292
Sars	2_E1C8	0.743039	-0.117126	-1.08457	1.24115157071632e-07	83.4459	95.2559
Sass6	2_E1C8	0.410223	-0.128682	-1.09329	6.40139052748871e-13	62.2466	84.3945
Ptbp2	2_E1C8	0.803375	-0.128541	-1.09319	2.14202014655813e-09	86.3176	94.2572
Fnbp1l	2_E1C8	1.04402	-0.166963	-1.12269	4.78564208620944e-17	93.75	97.8777
Snhg8	2_E1C8	0.841002	-0.162401	-1.11915	9.18944711389498e-15	87.7534	96.8789
Larp7	2_E1C8	0.749242	-0.134516	-1.09772	7.9941727980197e-11	84.7128	95.1311
Col25a1	2_E1C8	0.379578	-0.172174	-1.12675	9.25123927111593e-18	51.9426	73.6579
Aimp1	2_E1C8	1.23537	-0.17478	-1.12879	6.66343414669701e-22	97.0439	98.8764
Cenpe	2_E1C8	0.967203	-0.19564	-1.14523	6.85630170030974e-10	81.4189	90.5119
Trmt10a	2_E1C8	0.227369	-0.107438	-1.07731	1.40842300070031e-16	40.9628	66.5418
Rap1gds1	2_E1C8	0.219002	-0.0992783	-1.07124	1.34328143108287e-15	40.0338	64.794
Pkn2	2_E1C8	1.00801	-0.129747	-1.0941	5.53905377842771e-10	93.0743	97.3783
Sh3glb1	2_E1C8	1.05367	-0.103473	-1.07436	1.85665360463152e-07	94.2568	98.1273
Gng5	2_E1C8	2.79139	-0.117623	-1.08495	2.40366019834574e-24	100	100
Prkacb	2_E1C8	0.410616	-0.0979684	-1.07027	2.00805834861478e-08	62.7534	81.6479
Zzz3	2_E1C8	0.479263	-0.155885	-1.11411	2.768550434761e-16	69.1723	86.6417
Zranb2	2_E1C8	1.1761	-0.232918	-1.17521	9.87988939900742e-33	94.5946	99.0012
Rab2a	2_E1C8	1.21762	-0.10264	-1.07374	4.36728646162064e-07	96.1993	99.2509
Chd7	2_E1C8	0.955971	-0.186721	-1.13817	7.48106111322151e-19	90.9628	97.628
Virma	2_E1C8	0.375636	-0.185942	-1.13756	3.19333357629448e-27	58.3615	84.3945
Mdn1	2_E1C8	0.325206	-0.234717	-1.17668	2.47282552549424e-38	53.0405	81.3983
Bag1	2_E1C8	1.23467	-0.115008	-1.08298	2.94025415716379e-07	96.4527	99.5006
Nfx1	2_E1C8	0.465027	-0.150827	-1.11021	3.4950800916737e-16	66.1318	86.392
Nol6	2_E1C8	0.135614	-0.100194	-1.07192	8.19479792691315e-24	27.8716	55.0562
Ubap2	2_E1C8	0.727282	-0.204679	-1.15243	1.36691141352315e-23	82.8547	94.2572
Vcp	2_E1C8	1.59281	-0.190527	-1.14118	4.35826439338112e-28	98.9865	99.7503
Tln1	2_E1C8	0.59891	-0.192133	-1.14245	3.81462224290546e-25	77.1959	91.7603
Ncbp1	2_E1C8	0.555237	-0.169185	-1.12442	2.05186347549671e-18	72.8885	90.387
Tex10	2_E1C8	0.452319	-0.108234	-1.07791	3.70961449244176e-09	64.8649	84.5194
Zfp462	2_E1C8	0.637224	-0.143001	-1.1042	2.14877398126377e-11	77.2804	90.5119
Ecpas	2_E1C8	0.457837	-0.111248	-1.08016	4.42871088238076e-09	66.6385	83.6454
Ptbp3	2_E1C8	0.551024	-0.144336	-1.10522	6.22295980970305e-12	71.5372	89.0137
Cdk5rap2	2_E1C8	0.435751	-0.20979	-1.15652	1.88207134876178e-29	63.4291	87.6404
Ptprd	2_E1C8	0.46598	-0.115676	-1.08348	2.97246545618386e-09	62.5845	81.8976
Mpdz	2_E1C8	0.329316	-0.104423	-1.07506	2.90955536006241e-11	52.4493	74.1573
Mllt3	2_E1C8	0.647822	-0.1001	-1.07185	5.87283981780703e-06	77.2804	89.5131
Plaa	2_E1C8	0.429955	-0.104375	-1.07503	1.00393432118241e-07	64.1892	82.2722
Kank4	2_E1C8	0.124408	-0.100795	-1.07236	7.65704769683812e-26	25.1689	52.9338
Dock7	2_E1C8	0.556899	-0.201853	-1.15017	4.7591320122298e-25	73.3108	90.6367
Jak1	2_E1C8	0.404887	-0.145499	-1.10611	9.99477963262003e-17	61.2331	86.0175
Mier1	2_E1C8	0.824587	-0.149472	-1.10916	1.59816978572543e-13	87.9223	96.2547
Usp24	2_E1C8	0.185215	-0.110118	-1.07932	3.80022192472761e-20	34.375	60.6742
Dhcr24	2_E1C8	0.289534	-0.111199	-1.08013	1.52032949830078e-13	48.6486	73.1586
Ttc4	2_E1C8	0.460991	-0.111195	-1.08012	4.74711088535822e-10	67.9054	86.8914
Tut4	2_E1C8	1.2692	-0.12052	-1.08713	5.35880868704235e-10	97.1284	99.2509
Nrd1	2_E1C8	0.704485	-0.159328	-1.11677	2.44313555011734e-15	82.8547	93.5081
Mast2	2_E1C8	0.203106	-0.10049	-1.07214	7.48422116697303e-16	38.598	62.9213
Kdm4a	2_E1C8	0.216535	-0.129876	-1.0942	1.7451244497099e-22	39.6959	67.5406
Ptprf	2_E1C8	0.481274	-0.128153	-1.09289	3.3489011829249e-12	67.3142	83.7703
Pabpc4	2_E1C8	0.550725	-0.130002	-1.0943	9.63711473487653e-11	73.1419	90.1373
Macf1	2_E1C8	0.976235	-0.208393	-1.1554	1.9545533769284e-20	91.1318	97.0037
Ndufs5	2_E1C8	1.47625	-0.112718	-1.08126	3.473283364366e-09	98.4797	99.5006
Thrap3	2_E1C8	1.3164	-0.298655	-1.23	3.02504350451575e-49	97.1284	99.1261
Map7d1	2_E1C8	0.465275	-0.116122	-1.08382	3.86755396510146e-10	66.723	84.8939
Zmym4	2_E1C8	0.579988	-0.13417	-1.09746	2.67769969250032e-11	75.3378	90.8864
Sfpq	2_E1C8	2.17728	-0.103903	-1.07468	1.42349719820669e-09	99.8311	100
Txlna	2_E1C8	0.62512	-0.127266	-1.09222	7.90469536590136e-11	77.7872	91.6355
Epb41	2_E1C8	0.65568	-0.138794	-1.10098	1.59025342316809e-11	79.7297	91.2609
Snhg3	2_E1C8	0.550007	-0.181384	-1.13397	6.16432238701479e-17	71.9595	89.5131
Phactr4	2_E1C8	0.343226	-0.184985	-1.13681	7.05430444317848e-28	55.6588	81.3983
Dnajc8	2_E1C8	1.3798	-0.216192	-1.16166	2.47358548568106e-36	98.0574	99.5006
Nudc	2_E1C8	1.45381	-0.288869	-1.22168	1.04312641745633e-60	98.3953	99.5006
Arid1a	2_E1C8	0.946012	-0.181182	-1.13381	6.87176089179803e-17	89.527	96.5044
Hmgn2	2_E1C8	1.66405	-0.391013	-1.31131	4.46836028056805e-124	98.902	100
Stmn1	2_E1C8	2.2961	-0.110536	-1.07963	1.84480898774041e-13	99.9155	100
Eloa	2_E1C8	0.288589	-0.124835	-1.09038	9.59039237100443e-17	49.4932	74.6567
Eif4g3	2_E1C8	0.788856	-0.134723	-1.09788	1.85331515133775e-10	85.2196	93.633
Hp1bp3	2_E1C8	0.948199	-0.138212	-1.10054	5.36659249753601e-10	91.1318	97.628
Ubr4	2_E1C8	0.37274	-0.149172	-1.10893	3.0066034663041e-18	58.0236	80.5243
Prdm2	2_E1C8	0.321626	-0.108523	-1.07812	1.53693553310701e-12	52.5338	76.5293
Mtor	2_E1C8	0.153274	-0.104689	-1.07526	5.94335380151445e-22	30.8277	57.1785
Exosc10	2_E1C8	0.32124	-0.110442	-1.07956	1.39704166709105e-12	54.7297	76.5293
Tardbp	2_E1C8	1.30462	-0.225797	-1.16942	1.49166822101209e-34	97.8885	99.2509
Kif1b	2_E1C8	0.554877	-0.22135	-1.16582	6.85125160587542e-27	71.1993	92.01
Ube4b	2_E1C8	0.488287	-0.196991	-1.1463	2.5303764240642e-25	68.2432	89.3883
Clstn1	2_E1C8	0.240606	-0.0987679	-1.07086	2.22862872731552e-14	44.0034	68.6642
Eno1	2_E1C8	1.81979	-0.421057	-1.33891	8.40360624020942e-101	99.2399	100
Rere	2_E1C8	0.558162	-0.135502	-1.09847	3.58081826663921e-12	73.7331	88.5144
Lrrc47	2_E1C8	0.305194	-0.115003	-1.08298	5.28969997396654e-14	51.098	74.9064
Prdm16	2_E1C8	0.324627	-0.104941	-1.07545	1.61925943708568e-09	49.5777	67.5406
Ski	2_E1C8	0.262389	-0.106407	-1.07654	3.6039673308293e-14	46.7905	70.6617
Cdk11b	2_E1C8	0.790105	-0.210695	-1.15725	1.25945704960159e-24	84.6284	96.005
Noc2l	2_E1C8	0.501922	-0.179095	-1.13217	4.58385617689808e-21	69.4257	90.8864
Fam133b	2_E1C8	0.865101	-0.109374	-1.07876	6.70668548239882e-07	88.2601	96.3795
Dbf4	2_E1C8	0.80104	-0.0974114	-1.06985	0.000169577	82.7703	92.7591
Ptpn12	2_E1C8	0.310429	-0.121727	-1.08804	4.78992497251005e-16	50.7601	77.4032
Rbm33	2_E1C8	0.3297	-0.174999	-1.12896	3.75168122442172e-26	53.9696	82.1473
Dnajb6	2_E1C8	1.15425	-0.171238	-1.12602	1.4571358575162e-19	96.7061	99.0012
Hadha	2_E1C8	0.645338	-0.101564	-1.07294	1.9538534918121e-06	79.4764	92.5094
Cad	2_E1C8	0.315283	-0.17348	-1.12778	1.50835795879648e-27	51.4358	79.6504
Gtf3c2	2_E1C8	0.549755	-0.114782	-1.08281	7.46319707123208e-09	73.4797	88.8889
Ppm1g	2_E1C8	0.939371	-0.171336	-1.1261	8.93446924603052e-18	91.0473	98.0025
Mrpl33	2_E1C8	1.16251	-0.156542	-1.11461	3.79106923816219e-14	95.2703	99.0012
Tacc3	2_E1C8	0.666469	-0.188036	-1.13921	3.22408223268936e-16	76.098	91.6355
Nsd2	2_E1C8	0.852603	-0.18657	-1.13805	1.01939207773459e-16	86.4865	96.2547
Add1	2_E1C8	0.45051	-0.177239	-1.13072	3.60340886006373e-21	66.723	86.7665
Zfp518b	2_E1C8	0.307051	-0.113694	-1.082	1.25281233700709e-13	51.8581	73.6579
Ncapg	2_E1C8	0.451974	-0.113649	-1.08196	8.87823485383354e-10	61.9932	81.3983
Adgra3	2_E1C8	0.46919	-0.107944	-1.07769	1.83600598108649e-09	68.1588	86.0175
Dhx15	2_E1C8	1.10854	-0.28853	-1.2214	2.19345752762174e-49	94.3412	99.7503
Rbpj	2_E1C8	0.543867	-0.231522	-1.17407	2.47404916768718e-32	73.3953	93.1336
Tbc1d1	2_E1C8	0.170667	-0.147154	-1.10738	5.15078834323917e-33	32.8547	64.4195
Rfc1	2_E1C8	1.12966	-0.175851	-1.12963	1.95528120325526e-16	94.5101	99.0012
Pds5a	2_E1C8	0.782714	-0.116012	-1.08374	4.05228708336704e-07	84.7973	95.5056
N4bp2	2_E1C8	0.567224	-0.213476	-1.15948	9.86813775100941e-27	73.8176	91.2609
Usp46	2_E1C8	0.419592	-0.164718	-1.12095	3.56233322847141e-21	63.6824	84.8939
Fip1l1	2_E1C8	0.921871	-0.147075	-1.10732	1.94013420455686e-14	91.5541	97.2534
Polr2b	2_E1C8	0.633922	-0.186108	-1.13769	1.99780027249382e-20	78.2939	93.0087
Uba6	2_E1C8	0.311845	-0.147256	-1.10746	9.55641930505416e-21	51.8581	78.6517
Grsf1	2_E1C8	0.502458	-0.112774	-1.08131	2.11708457661128e-09	69.5101	87.2659
Ankrd17	2_E1C8	0.758329	-0.187543	-1.13882	1.58326699342606e-19	84.7973	94.7566
Uso1	2_E1C8	0.242408	-0.0985036	-1.07066	2.78144914888314e-14	42.3142	68.04
Sept11	2_E1C8	1.32211	-0.352274	-1.27657	3.66899617747732e-79	97.4662	100
Sec31a	2_E1C8	0.363346	-0.187005	-1.1384	3.61142710281217e-27	57.2635	83.0212
Golga3	2_E1C8	0.190157	-0.117035	-1.0845	4.18380739083383e-20	35.2196	62.1723
Ep400	2_E1C8	0.593193	-0.112639	-1.0812	3.45777452815864e-08	75.0845	88.1398
Ttc28	2_E1C8	0.501071	-0.0998607	-1.07167	4.05517262684355e-07	70.1858	83.1461
Coro1c	2_E1C8	0.278794	-0.130296	-1.09452	2.0399904397611e-19	48.4797	74.2821
Mlec	2_E1C8	0.788268	-0.163868	-1.12029	4.36294408387383e-16	85.3885	95.0062
Msi1	2_E1C8	0.320959	-0.118043	-1.08526	6.9210339807766e-15	51.9426	77.1536
Gcn1	2_E1C8	0.422636	-0.13531	-1.09833	5.28047393789669e-14	63.0912	84.3945
Rbm19	2_E1C8	0.155639	-0.128283	-1.09299	1.48056130297295e-30	30.152	61.4232
Ddx54	2_E1C8	0.474197	-0.131595	-1.0955	1.9789354959468e-13	68.75	85.7678
Ptpn11	2_E1C8	0.507458	-0.169044	-1.12431	1.51468608512925e-19	71.3682	90.1373
Erp29	2_E1C8	0.856504	-0.10866	-1.07823	1.36846507255133e-06	89.527	97.3783
Atxn2	2_E1C8	0.516438	-0.148698	-1.10857	4.88192241976967e-15	69.848	88.2647
Atp2a2	2_E1C8	0.745911	-0.26807	-1.2042	5.96715105675164e-37	83.5304	95.3808
Kdm2b	2_E1C8	0.724402	-0.131039	-1.09508	2.01809880061174e-07	81.25	92.01
Bcl7a	2_E1C8	0.667547	-0.116626	-1.0842	3.00365902284216e-08	80.152	93.3833
Clip1	2_E1C8	0.41418	-0.100234	-1.07195	2.40868110709949e-08	60.5574	79.2759
Zcchc8	2_E1C8	0.480151	-0.146793	-1.10711	1.02993873247864e-14	67.9899	87.5156
Denr	2_E1C8	1.33699	-0.213987	-1.15989	2.66413893418709e-35	97.8885	99.3758
Kmt5a	2_E1C8	1.03955	-0.129674	-1.09405	6.09864125145666e-10	92.8209	97.8777
Zfp664	2_E1C8	0.869288	-0.15132	-1.11059	5.86138043951316e-13	88.4291	96.5044
Auts2	2_E1C8	1.16018	-0.1398	-1.10175	5.25688790836585e-09	93.4966	97.7528
Gtf2i	2_E1C8	0.943831	-0.199276	-1.14812	8.61224789555216e-23	91.3007	96.7541
Baz1b	2_E1C8	1.22457	-0.207722	-1.15486	3.68788962471453e-23	95.6926	98.7516
Pom121	2_E1C8	0.570166	-0.163428	-1.11994	2.00225500658708e-16	74.4932	90.5119
Ywhag	2_E1C8	0.654644	-0.173488	-1.12778	2.05937719737941e-17	79.7297	93.1336
Srrt	2_E1C8	0.890227	-0.171638	-1.12634	2.05937719737941e-17	89.1892	97.2534
Tsc22d4	2_E1C8	0.432887	-0.194463	-1.1443	1.98292052203908e-24	63.7669	86.5169
Ints1	2_E1C8	0.185932	-0.124885	-1.09042	2.60826230027971e-26	35.6419	66.2921
Eif3b	2_E1C8	1.03706	-0.176257	-1.12995	3.42986100520664e-20	93.4966	97.628
Tnrc18	2_E1C8	0.597097	-0.127138	-1.09213	1.60272340516017e-08	75	88.6392
Fscn1	2_E1C8	1.45453	-0.115862	-1.08362	1.11642269268774e-08	97.8885	99.8752
Trrap	2_E1C8	0.427563	-0.186782	-1.13822	1.56354296264562e-24	63.3446	86.8914
Pdap1	2_E1C8	2.18403	-0.298509	-1.22987	1.48548567387564e-88	99.9155	100
Hsph1	2_E1C8	0.854149	-0.242709	-1.18321	3.07091672884427e-28	86.6554	96.6292
Pds5b	2_E1C8	0.602329	-0.161951	-1.1188	2.18106176709604e-15	76.3514	91.0112
Rfc3	2_E1C8	0.906409	-0.145306	-1.10597	3.27847332902167e-11	89.1047	97.0037
Peg10	2_E1C8	0.89304	-0.250439	-1.18957	6.16765735686596e-25	87.3311	97.7528
Slc25a13	2_E1C8	0.571467	-0.101606	-1.07297	8.7779984683393e-07	75.0845	89.5131
Cttnbp2	2_E1C8	0.181366	-0.166531	-1.12236	1.86383555171617e-31	31.5034	61.4232
Snd1	2_E1C8	0.396232	-0.107586	-1.07742	7.06935942214379e-11	61.4865	80.5243
Rbm28	2_E1C8	0.667657	-0.26363	-1.2005	9.07867709912347e-40	79.8986	94.8814
Nup205	2_E1C8	0.260633	-0.16205	-1.11888	1.15369035113306e-26	45.1858	73.2834
Kdm7a	2_E1C8	0.454347	-0.0991688	-1.07116	1.00226214384856e-07	64.0203	82.0225
Ndufb2	2_E1C8	1.09528	-0.148535	-1.10844	4.31530711476702e-15	94.5946	98.1273
Zyx	2_E1C8	0.47943	-0.109175	-1.07861	2.24203867732099e-09	68.75	85.0187
Cul1	2_E1C8	0.999214	-0.135037	-1.09812	4.109486680909e-10	91.8074	97.1286
Mpp6	2_E1C8	1.04702	-0.10568	-1.076	9.43560081858292e-06	92.3986	97.628
Gsdme	2_E1C8	0.295768	-0.110339	-1.07948	8.23961341200469e-14	50.3378	75.1561
Hoxa11os	2_E1C8	0.8167	-0.112492	-1.08109	7.19418627362326e-05	77.8716	87.7653
Tril	2_E1C8	0.739705	-0.142317	-1.10368	2.48868045253138e-09	81.4189	92.8839
Smarcad1	2_E1C8	0.729614	-0.141622	-1.10314	5.97394625844896e-13	84.2905	94.7566
Serbp1	2_E1C8	2.89306	-0.154252	-1.11284	8.056933752142e-48	100	100
Kdm3a	2_E1C8	0.297755	-0.114987	-1.08297	1.85581820040097e-14	48.5642	72.1598
Mrpl35	2_E1C8	0.715113	-0.0967704	-1.06938	2.13603054429792e-05	82.6014	95.1311
Immt	2_E1C8	1.13836	-0.100232	-1.07195	2.24330853871296e-06	95.1014	98.1273
Tcf7l1	2_E1C8	0.50181	-0.191119	-1.14165	3.21949915464316e-23	69.5946	88.3895
Mrpl19	2_E1C8	0.470989	-0.150609	-1.11004	5.28722190738762e-16	67.9054	87.7653
Hk2	2_E1C8	0.243641	-0.206248	-1.15368	1.40172559872519e-36	42.4831	72.784
Dctn1	2_E1C8	0.369804	-0.132903	-1.0965	1.04707413012816e-14	57.8547	80.6492
Mob1a	2_E1C8	0.296918	-0.102345	-1.07352	4.15239443212951e-12	50.2534	73.0337
Tet3	2_E1C8	0.444826	-0.110292	-1.07945	7.7130194177868e-09	65.7095	82.2722
Paip2b	2_E1C8	0.195333	-0.104065	-1.0748	1.4015037375859e-19	35.8108	64.1698
Zfp638	2_E1C8	0.935942	-0.204454	-1.15225	2.14719006598124e-22	89.4426	96.2547
Cyp26b1	2_E1C8	0.698056	-0.264623	-1.20132	9.72661262967907e-23	74.4932	92.1348
Dusp11	2_E1C8	0.610658	-0.10882	-1.07835	2.54943611674066e-07	75.5912	91.2609
Snrpg	2_E1C8	2.79138	-0.270413	-1.20615	9.59488315753343e-90	100	100
Snrnp27	2_E1C8	0.898095	-0.202367	-1.15058	3.00768852684259e-22	89.3581	97.5031
Gfpt1	2_E1C8	0.222632	-0.148582	-1.10848	9.73107700469821e-27	41.1318	70.5368
Rpn1	2_E1C8	0.672541	-0.272637	-1.20801	4.69574000976817e-44	81.1655	95.7553
Ruvbl1	2_E1C8	1.0435	-0.104746	-1.07531	1.10556366125674e-05	92.5676	98.377
Sec61a1	2_E1C8	0.449527	-0.107862	-1.07763	1.85672596847839e-09	66.6385	84.769
Mcm2	2_E1C8	0.678814	-0.118311	-1.08546	2.68446389379904e-08	81.1655	92.01
Lsm3	2_E1C8	1.26674	-0.220233	-1.16492	4.02178731308438e-29	95.8615	99.7503
Suclg2	2_E1C8	0.425756	-0.134692	-1.09786	3.32949357402272e-13	63.2601	85.8926
Tmf1	2_E1C8	0.355106	-0.117326	-1.08472	2.67186563144094e-13	55.9122	78.0275
Rybp	2_E1C8	0.237722	-0.153673	-1.1124	1.58975235533637e-27	41.3851	72.1598
Trnt1	2_E1C8	0.411161	-0.124293	-1.08997	9.32930138761479e-13	62.6689	83.8951
Washc2	2_E1C8	0.372819	-0.137139	-1.09972	5.96087511825967e-16	57.6014	80.6492
Bms1	2_E1C8	0.613435	-0.217794	-1.16295	1.86107766374573e-26	76.6892	91.7603
Erc1	2_E1C8	0.360794	-0.113043	-1.08151	1.09755237732927e-11	56.5878	77.2784
Wnk1	2_E1C8	0.829796	-0.158812	-1.11637	9.5424265950194e-13	85.8108	95.3808
Cecr2	2_E1C8	0.457302	-0.183718	-1.13581	1.19490687969888e-23	65.0338	87.2659
Atp6v1e1	2_E1C8	0.658159	-0.119092	-1.08605	1.10018591165925e-08	79.5608	91.5106
Cdca3	2_E1C8	0.797098	-0.120968	-1.08746	1.27647726324385e-06	82.2635	93.1336
Ptms	2_E1C8	1.59024	-0.229263	-1.17224	2.00251095546331e-31	98.902	99.7503
Chd4	2_E1C8	1.75519	-0.459317	-1.37489	2.07155505872099e-114	98.902	100
Ncapd2	2_E1C8	0.416267	-0.140768	-1.10249	9.0786053790556e-15	63.3446	84.5194
Foxm1	2_E1C8	0.185994	-0.103773	-1.07458	2.51771561627282e-19	35.3041	61.4232
Ybx3	2_E1C8	1.09356	-0.115334	-1.08323	3.65821122618052e-07	92.652	97.5031
Wbp11	2_E1C8	0.992082	-0.385423	-1.30624	8.08531287142821e-84	91.3851	98.7516
C2cd5	2_E1C8	0.358766	-0.126481	-1.09163	9.91620198861086e-13	54.3919	75.6554
Etnk1	2_E1C8	0.577854	-0.111005	-1.07998	9.8418741557621e-08	73.2264	88.015
Fgfr1op2	2_E1C8	0.545077	-0.113219	-1.08164	4.95638111190573e-09	73.3953	88.1398
Ppfibp1	2_E1C8	0.200068	-0.0965985	-1.06925	3.55677400211237e-17	36.402	62.1723
Sinhcaf	2_E1C8	1.19943	-0.178102	-1.13139	6.88544142999195e-19	95.3547	99.1261
Cnot3	2_E1C8	0.756047	-0.195266	-1.14494	9.215640539394e-23	84.4595	95.5056
U2af2	2_E1C8	1.0559	-0.199765	-1.14851	6.27119084117618e-24	92.652	98.6267
Peg3	2_E1C8	2.58556	-0.174264	-1.12839	9.10913901778674e-20	100	99.8752
Usp29	2_E1C8	0.406073	-0.0999848	-1.07176	4.05944638118995e-08	60.3041	80.3995
Arhgap35	2_E1C8	0.378221	-0.109308	-1.07871	6.85729754482896e-10	60.8108	79.1511
Irf2bp1	2_E1C8	0.433214	-0.125955	-1.09123	2.02748974273641e-13	64.1892	83.8951
Sympk	2_E1C8	0.400882	-0.10817	-1.07786	1.74514463789961e-09	61.4865	82.7715
Hnrnpul1	2_E1C8	0.676669	-0.128929	-1.09348	1.76188070704458e-10	80.9122	94.2572
Supt5	2_E1C8	0.5475	-0.229686	-1.17258	9.9003340929777e-33	72.2128	92.3845
Paf1	2_E1C8	0.311114	-0.0993329	-1.07128	3.54545379240292e-11	52.027	73.0337
Samd4b	2_E1C8	0.436246	-0.111112	-1.08006	4.9911113051416e-09	64.527	83.0212
Actn4	2_E1C8	0.63117	-0.193089	-1.14321	4.33211591057139e-21	77.8716	94.6317
Zfp568	2_E1C8	0.239896	-0.178857	-1.13199	6.69055040245518e-34	42.3986	73.7828
Pdcd5	2_E1C8	1.61425	-0.13463	-1.09781	1.86429449417129e-14	99.0709	100
Scaf1	2_E1C8	0.266592	-0.140249	-1.10209	8.06368751637412e-22	46.6216	73.7828
Prr12	2_E1C8	0.34383	-0.141	-1.10267	2.51109793033899e-17	55.8277	79.1511
Cyfip1	2_E1C8	0.606416	-0.134551	-1.09775	3.03430622175954e-12	77.6182	89.7628
Herc2	2_E1C8	0.272765	-0.129746	-1.0941	2.72557111390932e-18	46.7905	71.9101
Ube3a	2_E1C8	1.08333	-0.125707	-1.09104	2.97720019265335e-07	92.7365	98.6267
Tjp1	2_E1C8	0.294444	-0.193618	-1.14363	4.82095622446345e-32	49.2399	78.402
Igf1r	2_E1C8	0.814153	-0.125723	-1.09105	2.32791208637157e-07	84.1216	94.2572
Akap13	2_E1C8	0.293564	-0.112553	-1.08114	2.49803992979867e-14	48.7331	72.1598
Prc1	2_E1C8	0.683215	-0.236596	-1.17821	1.39191317103068e-13	64.6115	80.5243
Thap12	2_E1C8	0.579682	-0.104841	-1.07538	6.53859220812761e-07	74.4932	89.7628
Ppme1	2_E1C8	0.407607	-0.135607	-1.09856	1.81399742102631e-14	61.2331	82.5218
Numa1	2_E1C8	0.6014	-0.177128	-1.13063	2.80175441446591e-17	74.9155	91.6355
Nup98	2_E1C8	0.417258	-0.121255	-1.08768	2.55832438360929e-11	62.5	82.2722
Rrm1	2_E1C8	1.1239	-0.129517	-1.09393	4.53266117113273e-10	94.4257	98.6267
Timm10b	2_E1C8	0.899822	-0.196512	-1.14592	3.00868105015596e-20	89.0203	98.377
Rrp8	2_E1C8	0.353843	-0.227997	-1.17121	8.36955333625912e-39	55.2365	86.6417
Dchs1	2_E1C8	0.269628	-0.136166	-1.09898	3.88436381581507e-20	46.3682	73.1586
Lmo1	2_E1C8	0.827226	-0.11496	-1.08295	0.00014881	78.5473	86.392
Ipo7	2_E1C8	0.584451	-0.192124	-1.14244	1.99071379677253e-21	74.4932	91.7603
Sbf2	2_E1C8	0.182105	-0.147651	-1.10776	4.45935767510758e-32	33.9527	64.9189
Ctr9	2_E1C8	0.553166	-0.136188	-1.099	4.62944591972636e-12	73.3108	89.1386
Eif4g2	2_E1C8	2.10047	-0.333352	-1.25994	9.96297583326885e-95	100	100
Usp47	2_E1C8	0.614488	-0.170519	-1.12546	3.68659347676213e-17	75.6757	91.2609
Tead1	2_E1C8	0.510014	-0.115357	-1.08324	3.68158238612036e-10	69.4257	86.1423
Pik3c2a	2_E1C8	0.30913	-0.12227	-1.08845	9.44856855506434e-15	51.1824	74.5318
Smg1	2_E1C8	0.412004	-0.105044	-1.07553	5.19791583056227e-09	62.2466	80.3995
Ccp110	2_E1C8	0.329729	-0.108375	-1.07801	3.79818120174362e-11	53.2095	76.4045
Knop1	2_E1C8	1.1168	-0.258815	-1.1965	7.97224978530315e-37	93.5811	99.0012
Ubfd1	2_E1C8	0.596135	-0.136805	-1.09947	1.09276865681614e-11	77.1115	92.6342
Plk1	2_E1C8	0.660254	-0.119488	-1.08635	5.2784781462212e-06	68.5811	82.397
Rbbp6	2_E1C8	1.03133	-0.0977324	-1.07009	2.39545387777504e-05	92.2297	97.5031
Tnrc6a	2_E1C8	0.908136	-0.172181	-1.12676	1.52947788847807e-17	89.1047	96.8789
Gtf3c1	2_E1C8	0.413955	-0.13413	-1.09743	1.88939658453751e-14	60.9797	82.7715
Xpo6	2_E1C8	0.2549	-0.127198	-1.09217	7.48106111322151e-19	45.0169	71.7853
Atxn2l	2_E1C8	0.543089	-0.130663	-1.0948	4.13820692067486e-12	72.1284	88.6392
Eif3c	2_E1C8	1.76135	-0.218146	-1.16324	6.03458937179421e-43	99.3243	99.8752
Bola2	2_E1C8	1.02292	-0.540741	-1.45472	8.61634331741486e-135	91.1318	99.2509
Hirip3	2_E1C8	0.75651	-0.101813	-1.07312	1.5835382247791e-05	82.5169	90.8864
Zfp771	2_E1C8	0.627167	-0.099073	-1.07109	6.20313881183962e-07	78.3784	90.7615
Srcap	2_E1C8	0.382627	-0.157435	-1.1153	5.0321068589679e-18	59.2061	81.1486
Fbxl19	2_E1C8	0.288891	-0.13219	-1.09596	5.51633107093235e-19	49.2399	75.5306
Bckdk	2_E1C8	0.359836	-0.0986109	-1.07074	1.04858897264305e-09	56.4189	79.0262
Dock1	2_E1C8	0.347557	-0.141091	-1.10274	4.33507606455638e-17	55.4899	78.7765
Mki67	2_E1C8	0.96408	-0.302024	-1.23287	1.36248805679842e-23	83.4459	93.2584
Ppp2r2d	2_E1C8	0.624453	-0.151125	-1.11043	1.70945103482399e-13	77.4493	91.5106
Polr2l	2_E1C8	0.162015	-0.248685	-1.18812	1.76469285803138e-71	31.9257	74.9064
Ap2a2	2_E1C8	0.431363	-0.20072	-1.14927	7.19249572472867e-29	64.6115	89.8876
H19	2_E1C8	1.83744	-0.244624	-1.18478	3.60678209739253e-33	99.4932	100
Cttn	2_E1C8	0.556048	-0.0999683	-1.07175	5.32345385690801e-07	74.3243	88.015
Ppfia1	2_E1C8	0.428488	-0.12314	-1.0891	1.39793864846945e-11	63.9358	82.2722
Pet100	2_E1C8	0.375929	-0.278617	-1.21303	1.97922518692794e-52	58.1926	89.3883
Timm44	2_E1C8	0.50405	-0.0966274	-1.06927	9.63027430038916e-07	69.3412	87.7653
Col4a1	2_E1C8	0.825485	-0.189912	-1.14069	2.74653119390893e-18	85.2196	95.2559
Col4a2	2_E1C8	0.338863	-0.172667	-1.12714	2.31936723986456e-24	54.7297	80.1498
Arhgef7	2_E1C8	0.24613	-0.126201	-1.09142	3.62486413367829e-20	44.848	72.784
Ckap2	2_E1C8	0.242843	-0.110199	-1.07938	2.72243998969786e-15	41.1318	65.0437
Kat6a	2_E1C8	0.411748	-0.149128	-1.1089	1.34628249028631e-15	61.2331	80.6492
Fgfr1	2_E1C8	0.750918	-0.17223	-1.1268	1.37727798026474e-15	83.3615	95.0062
Tnks	2_E1C8	0.347735	-0.168751	-1.12408	2.07122509848063e-23	55.8277	80.3995
Dlc1	2_E1C8	0.560092	-0.125452	-1.09085	2.16853809087474e-09	72.1284	88.5144
Pcm1	2_E1C8	1.11042	-0.249321	-1.18865	2.23243575540154e-34	94.848	98.377
Wwc2	2_E1C8	0.485504	-0.10777	-1.07756	5.20902666109553e-08	66.5541	84.2697
Tenm3	2_E1C8	0.470287	-0.113693	-1.08199	4.8030440277071e-09	66.2162	83.3958
Spcs3	2_E1C8	0.310084	-0.111905	-1.08065	1.84130713392298e-12	53.0405	75.2809
Gatad2a	2_E1C8	0.677667	-0.22778	-1.17103	9.64948436989836e-32	81.5034	95.1311
Rex1bd	2_E1C8	0.815159	-0.205957	-1.15345	9.28471529081513e-24	86.4865	97.0037
Jund	2_E1C8	1.56888	-0.148179	-1.10817	3.01495656665425e-11	98.1419	99.5006
Map1s	2_E1C8	0.259378	-0.12872	-1.09332	2.3984464106665e-19	45.2703	73.2834
Mrpl34	2_E1C8	1.47727	-0.186037	-1.13763	8.33556481372998e-27	98.8176	99.7503
Fam32a	2_E1C8	0.572625	-0.17486	-1.12886	4.16550721344694e-18	73.5642	92.8839
Arhgap10	2_E1C8	0.519837	-0.169352	-1.12455	1.11016681054133e-16	68.6655	88.6392
Abce1	2_E1C8	0.73047	-0.298635	-1.22998	1.66193725666091e-49	83.3615	96.5044
Smarca5	2_E1C8	1.80149	-0.256464	-1.19455	7.75461254267124e-56	99.3243	99.7503
Samd1	2_E1C8	0.199167	-0.143951	-1.10493	1.51243985477234e-27	37.2466	67.2909
Nacc1	2_E1C8	0.305807	-0.106935	-1.07694	5.61460248042563e-12	51.7736	74.2821
Vps35	2_E1C8	0.689717	-0.135143	-1.0982	1.80231829034878e-10	81.5878	94.7566
Brd7	2_E1C8	1.00885	-0.221687	-1.1661	8.58195440664392e-32	92.3986	97.628
Sall1	2_E1C8	0.184909	-0.113283	-1.08169	7.27564475005259e-15	30.7432	50.437
Cnot1	2_E1C8	0.626726	-0.21418	-1.16004	2.5480337606652e-26	78.2095	94.0075
Got2	2_E1C8	0.841451	-0.118862	-1.08588	4.15764207375381e-08	87.5845	96.005
Cdh11	2_E1C8	1.56003	-0.229596	-1.17251	3.85276556472661e-26	98.3108	99.2509
E2f4	2_E1C8	0.416379	-0.136705	-1.09939	3.40625713085145e-14	63.3446	84.02
Dhx38	2_E1C8	0.343978	-0.163153	-1.11973	8.2967576438942e-23	55.3209	81.7728
Ap1g1	2_E1C8	0.308549	-0.1548	-1.11327	5.2144509936342e-22	51.5203	76.6542
Sf3b3	2_E1C8	0.967902	-0.213755	-1.1597	2.22589208124303e-27	91.9764	99.0012
Aars	2_E1C8	0.311988	-0.13041	-1.0946	2.79175856858253e-17	51.9426	76.03
Glg1	2_E1C8	0.626477	-0.10201	-1.07327	5.16579954410323e-06	76.6047	91.2609
Rfwd3	2_E1C8	0.337783	-0.113165	-1.0816	3.64184193218017e-13	53.9696	79.7753
Cfdp1	2_E1C8	1.3491	-0.110821	-1.07984	1.47157871460906e-09	98.1419	99.8752
Kars	2_E1C8	0.598296	-0.144566	-1.1054	1.94070703767278e-13	76.4358	92.3845
Usp10	2_E1C8	0.569106	-0.222899	-1.16708	6.14170330894617e-29	72.6351	91.3858
Zc3h18	2_E1C8	0.649607	-0.287995	-1.22094	9.59013982441262e-45	78.4628	94.382
Ankrd11	2_E1C8	1.63783	-0.103128	-1.0741	1.8116131730323e-08	98.8176	99.2509
Tcf25	2_E1C8	0.791717	-0.122615	-1.08871	5.65589362851691e-10	86.6554	94.0075
Pard3	2_E1C8	0.589213	-0.219518	-1.16434	7.76786884015717e-26	74.0709	90.6367
Itgb1	2_E1C8	1.13094	-0.233982	-1.17608	3.07091672884427e-28	94.4257	99.0012
Cwf19l2	2_E1C8	0.461106	-0.136259	-1.09905	2.73290668299841e-13	67.1453	84.3945
Dcun1d5	2_E1C8	1.02916	-0.124159	-1.08987	4.46137577924044e-08	92.3142	98.8764
Amotl1	2_E1C8	0.666052	-0.142306	-1.10367	5.11957121480327e-12	80.152	91.7603
Cep295	2_E1C8	0.421183	-0.113171	-1.0816	1.06577605457163e-09	62.4155	81.6479
Chordc1	2_E1C8	0.832767	-0.131731	-1.09561	3.84728677517101e-10	87.9223	96.005
Ubl5	2_E1C8	1.64724	-0.143471	-1.10456	1.37775917915617e-15	98.8176	99.8752
Dnmt1	2_E1C8	1.0149	-0.317808	-1.24643	4.71704187030234e-53	91.3851	97.5031
Ilf3	2_E1C8	0.940024	-0.0981533	-1.0704	1.47642863759688e-05	90.2872	97.2534
Dnm2	2_E1C8	0.218251	-0.121948	-1.0882	3.56233322847141e-21	40.2872	69.0387
Carm1	2_E1C8	0.482686	-0.170564	-1.1255	1.79522434627446e-19	67.3142	88.2647
Smarca4	2_E1C8	1.21373	-0.210204	-1.15685	7.97011847513208e-25	95.6926	99.1261
Anln	2_E1C8	0.283426	-0.149249	-1.10899	8.67921451327333e-19	46.1149	69.4132
Tbrg1	2_E1C8	0.819204	-0.149544	-1.10922	8.12675821882807e-13	87.1622	97.2534
Clmp	2_E1C8	0.659388	-0.0978772	-1.0702	3.21071843879174e-05	78.3784	91.6355
Arhgef12	2_E1C8	0.449743	-0.108806	-1.07834	6.46253748464005e-09	65.3716	81.6479
Cbl	2_E1C8	0.414155	-0.12992	-1.09423	9.34405629248817e-13	61.6554	80.3995
Hmbs	2_E1C8	0.474359	-0.118722	-1.08577	1.48071449578487e-10	67.5676	87.6404
Arcn1	2_E1C8	0.551702	-0.206429	-1.15383	9.85684074008533e-27	72.8885	92.3845
Cep164	2_E1C8	0.541016	-0.172293	-1.12685	2.66845479451449e-18	71.7905	90.387
Rnf214	2_E1C8	0.344538	-0.105049	-1.07553	3.84756526415513e-11	54.8986	78.402
Pafah1b2	2_E1C8	0.979359	-0.114236	-1.0824	4.14931432397521e-08	92.652	98.1273
Sik3	2_E1C8	0.248782	-0.0979614	-1.07026	3.19198154534534e-14	43.1588	69.1635
Rexo2	2_E1C8	0.683754	-0.151176	-1.11047	8.46925658949875e-13	79.8986	93.8826
Atm	2_E1C8	0.192553	-0.107376	-1.07727	1.37156856195132e-20	35.6419	64.0449
Ireb2	2_E1C8	0.465664	-0.136513	-1.09924	1.14912627731868e-13	66.3007	87.2659
Hmg20a	2_E1C8	0.325469	-0.124242	-1.08993	1.03985750785727e-15	53.7162	77.0287
Ptpn9	2_E1C8	0.359098	-0.181917	-1.13439	3.75168122442172e-26	56.3345	83.3958
Sin3a	2_E1C8	0.426722	-0.127377	-1.09231	1.99102082675833e-12	63.8514	83.0212
Arid3b	2_E1C8	0.250561	-0.118737	-1.08578	4.09809210152205e-18	43.8345	70.412
Fem1b	2_E1C8	0.393073	-0.101146	-1.07263	4.02845139722704e-09	61.2331	81.0237
Zfp609	2_E1C8	0.352502	-0.0956247	-1.06853	6.934215562311e-09	55.9122	77.7778
Herc1	2_E1C8	0.452621	-0.0964554	-1.06914	9.82209532150064e-08	64.3581	82.8964
Rnf111	2_E1C8	0.446888	-0.100292	-1.07199	4.73727245759474e-09	64.6959	84.1448
Nedd4	2_E1C8	2.35272	-0.28089	-1.21494	4.88002788432019e-83	100	100
Arpp19	2_E1C8	1.273	-0.212587	-1.15876	2.2480046165436e-30	96.6216	99.1261
Myo5a	2_E1C8	0.218687	-0.129871	-1.0942	3.83248465933594e-22	39.1892	66.417
Mapk6	2_E1C8	0.523396	-0.119076	-1.08604	1.68440822976802e-08	70.0169	85.2684
Cox7a2	2_E1C8	2.17411	-0.112073	-1.08078	1.50789967233463e-13	100	99.8752
Syncrip	2_E1C8	1.36875	-0.13059	-1.09474	5.73254940077831e-10	96.7061	99.1261
Morf4l1	2_E1C8	1.93825	-0.218181	-1.16327	5.77055819901761e-53	100	100
Atp1b3	2_E1C8	0.667294	-0.128691	-1.0933	8.69599052883275e-10	80.4054	93.7578
Copb2	2_E1C8	0.851244	-0.098695	-1.0708	1.92591175348559e-06	89.1892	95.1311
Stag1	2_E1C8	0.780401	-0.269011	-1.20498	5.1472386138102e-39	84.0372	96.005
Anapc13	2_E1C8	0.827284	-0.221756	-1.16615	3.8366253961866e-26	87.1622	97.8777
Topbp1	2_E1C8	0.819458	-0.138355	-1.10065	6.51461915825479e-11	86.6554	95.6305
Cdv3	2_E1C8	1.70107	-0.371918	-1.29407	2.02481369468829e-85	99.3243	99.7503
Dnajc13	2_E1C8	0.232699	-0.135981	-1.09884	1.21501916715111e-23	41.5541	70.2871
Atp2c1	2_E1C8	0.299325	-0.10281	-1.07386	8.21820151954831e-12	50.5912	74.6567
Rad54l2	2_E1C8	0.372957	-0.127097	-1.09209	3.46017843557862e-14	56.9257	79.7753
Dcaf1	2_E1C8	0.332642	-0.205309	-1.15293	8.9988333773681e-35	53.5473	84.769
Usp19	2_E1C8	0.359596	-0.182817	-1.1351	1.75588140325544e-26	57.0946	83.0212
Wdr6	2_E1C8	0.569191	-0.100134	-1.07187	5.77082845272707e-07	75	88.2647
Cdc25a	2_E1C8	0.736265	-0.0960357	-1.06883	2.77461120181483e-05	83.3615	93.633
Map4	2_E1C8	0.204793	-0.106125	-1.07633	2.21128791865956e-18	37.3311	63.5456
Dhx30	2_E1C8	0.458031	-0.1372	-1.09977	3.2738906651086e-14	67.4831	86.5169
Smarcc1	2_E1C8	1.79614	-0.336466	-1.26266	1.50853234639635e-86	99.8311	100
Setd2	2_E1C8	0.604633	-0.145963	-1.10647	3.37141707321568e-12	75.5068	88.3895
Trim71	2_E1C8	0.409958	-0.100805	-1.07237	5.4464626654229e-09	61.5709	78.7765
Dync1li1	2_E1C8	0.441969	-0.106902	-1.07691	2.33748947264456e-09	65.2027	83.6454
Zfp445	2_E1C8	0.480858	-0.102745	-1.07381	2.94755100423194e-07	67.2297	86.1423
Kif15	2_E1C8	0.72647	-0.186235	-1.13779	3.46293789086018e-18	80.4054	92.5094
Lars2	2_E1C8	0.427313	-0.233425	-1.17562	1.5630062296979e-22	63.0912	83.7703
Sacm1l	2_E1C8	0.20742	-0.100788	-1.07236	4.10495309165607e-18	38.5135	65.4182
Tab2	2_E1C8	0.651213	-0.117322	-1.08472	8.41245091264475e-08	78.2095	91.0112
Sash1	2_E1C8	0.366225	-0.160669	-1.11781	9.59170633158681e-20	55.6588	80.1498
Utrn	2_E1C8	0.261719	-0.113134	-1.08158	2.89136197815675e-15	44.5946	69.7878
Bclaf1	2_E1C8	1.54791	-0.144743	-1.10553	1.65090441335195e-14	98.6486	99.7503
Epb41l2	2_E1C8	0.511272	-0.251904	-1.19078	2.07517152180242e-36	70.0169	91.8851
Cenpw	2_E1C8	0.962418	-0.167233	-1.1229	8.6312401640578e-15	90.7095	97.2534
Rwdd1	2_E1C8	1.41973	-0.102589	-1.0737	5.82440068876638e-07	97.5507	98.8764
Gtf3c6	2_E1C8	0.990326	-0.171939	-1.12657	7.92904497054679e-17	92.3986	98.7516
Sec63	2_E1C8	0.636523	-0.154147	-1.11276	6.11917883633414e-14	77.2804	92.6342
Lin28b	2_E1C8	0.339405	-0.0975097	-1.06993	7.15300830960525e-10	54.3074	75.2809
Ascc3	2_E1C8	0.285421	-0.0968423	-1.06943	1.56268963508248e-11	48.1419	72.5343
Gja1	2_E1C8	0.773656	-0.222752	-1.16696	2.66219987407032e-25	84.1216	96.5044
Gcc2	2_E1C8	0.556679	-0.189737	-1.14056	4.78770208534798e-20	71.9595	90.1373
Ranbp2	2_E1C8	0.570854	-0.259218	-1.19683	2.13432668155747e-34	74.3243	90.387
Unc5b	2_E1C8	0.353852	-0.111021	-1.07999	3.84960384636819e-11	53.8851	75.0312
Eif4ebp2	2_E1C8	0.711743	-0.14557	-1.10617	9.68312676320439e-13	82.348	93.5081
Ddx21	2_E1C8	0.742372	-0.404478	-1.32361	7.03653957795146e-73	82.0946	95.6305
Specc1l	2_E1C8	0.244826	-0.12491	-1.09044	3.87181829903048e-19	43.4966	70.1623
Pcnt	2_E1C8	0.37836	-0.129347	-1.0938	1.98605033918706e-13	57.6014	78.1523
Mcm3ap	2_E1C8	0.245299	-0.117699	-1.085	8.34970904712999e-18	42.7365	69.5381
Midn	2_E1C8	0.7653	-0.1721	-1.1267	2.75738198006185e-15	83.8682	95.7553
Pwwp3a	2_E1C8	0.557175	-0.109667	-1.07898	5.20446597838325e-08	74.4932	89.638
Csnk1g2	2_E1C8	0.995055	-0.103857	-1.07464	3.50417489197325e-06	92.7365	98.8764
Map2k2	2_E1C8	1.22856	-0.101578	-1.07295	8.61048512951042e-07	96.1993	98.6267
Hmg20b	2_E1C8	0.784134	-0.121001	-1.08749	4.83020916731991e-08	85.2196	95.7553
Tdg	2_E1C8	0.678999	-0.156154	-1.11431	1.06145758784353e-15	81.4189	93.3833
Txnrd1	2_E1C8	0.992647	-0.411913	-1.33045	1.33140320921745e-84	92.1453	99.0012
D10Wsu102e	2_E1C8	0.692337	-0.117401	-1.08478	4.13197863990495e-07	78.7162	92.5094
Utp20	2_E1C8	0.239343	-0.187639	-1.1389	2.39839936730329e-36	41.9764	74.7815
Tmpo	2_E1C8	1.6756	-0.106145	-1.07635	1.9962550556479e-09	99.0709	99.8752
Snrpf	2_E1C8	2.26158	-0.104122	-1.07484	1.78223238038179e-14	100	100
Metap2	2_E1C8	1.44956	-0.38442	-1.30533	2.30270503896599e-104	98.3108	99.6255
Nudt4	2_E1C8	0.716074	-0.155716	-1.11397	1.97413191047318e-13	81.6723	93.5081
Ppp1r12a	2_E1C8	0.679176	-0.107197	-1.07713	1.03918731195924e-07	81.8412	91.0112
Cand1	2_E1C8	0.554438	-0.206636	-1.15399	1.55055846537422e-25	73.1419	91.0112
Llph	2_E1C8	1.12339	-0.13415	-1.09745	9.94459310272414e-11	94.7635	98.7516
Rassf3	2_E1C8	0.317833	-0.0989109	-1.07096	1.13285505220472e-10	50.5912	74.2821
Xpot	2_E1C8	0.309115	-0.0969193	-1.06949	3.87827251203554e-11	51.1824	74.0325
Usp15	2_E1C8	0.637425	-0.15122	-1.11051	1.7572439979271e-13	78.8007	92.5094
Ctdsp2	2_E1C8	0.414055	-0.126344	-1.09152	7.09379076613194e-13	62.3311	84.8939
Lrp1	2_E1C8	0.336687	-0.113426	-1.08179	2.51687264634853e-13	53.5473	78.0275
Ptges3	2_E1C8	2.0456	-0.198598	-1.14758	1.4400395989619e-40	99.8311	100
Baz2a	2_E1C8	0.289582	-0.145019	-1.10575	2.62362491882381e-20	48.3953	75.1561
Smarcc2	2_E1C8	0.392341	-0.100086	-1.07184	9.10716968892666e-10	59.7973	80.774
Morc2a	2_E1C8	0.243558	-0.0960949	-1.06888	3.6128959208517e-14	43.1588	68.6642
Pes1	2_E1C8	0.438307	-0.114453	-1.08256	2.63046351530423e-10	64.3581	83.3958
Sf3a1	2_E1C8	0.701251	-0.222448	-1.16671	1.79622822092624e-30	82.0101	95.2559
Uqcr10	2_E1C8	1.60125	-0.263866	-1.20069	5.58139318016895e-50	98.4797	99.8752
Nudcd3	2_E1C8	0.583573	-0.342397	-1.26786	7.08254852184966e-69	75.6757	95.5056
Grb10	2_E1C8	1.35889	-0.24927	-1.18861	5.65949769892845e-39	97.8885	99.6255
Pno1	2_E1C8	0.513008	-0.1007	-1.07229	5.8474715766762e-07	70.1858	87.3908
Actr2	2_E1C8	0.582139	-0.0994616	-1.07137	1.58697047174974e-06	77.1115	90.2622
Rab1a	2_E1C8	0.637497	-0.108831	-1.07835	1.62787997356684e-06	78.0405	92.5094
Xpo1	2_E1C8	0.807778	-0.283264	-1.21695	8.60157720659882e-40	85.3885	97.0037
Usp34	2_E1C8	0.944587	-0.145851	-1.10638	2.48911758549702e-12	90.8784	96.6292
Sptbn1	2_E1C8	0.652803	-0.229509	-1.17244	2.53609661983422e-26	77.1959	93.2584
Psme4	2_E1C8	0.601475	-0.16263	-1.11933	3.38690780627736e-15	75.8446	91.6355
Fbxw11	2_E1C8	0.276385	-0.0991323	-1.07113	5.85666157284925e-12	47.4662	72.5343
Spdl1	2_E1C8	0.390865	-0.111635	-1.08045	7.00899512568945e-11	57.0946	76.9039
Slit3	2_E1C8	0.260394	-0.181264	-1.13388	9.70883744589626e-29	43.75	71.6604
Hmmr	2_E1C8	0.632323	-0.110167	-1.07935	1.32231395585914e-05	65.7939	79.1511
Clint1	2_E1C8	0.796296	-0.283949	-1.21752	9.8542399162337e-51	86.5709	97.3783
Cnot6	2_E1C8	0.826984	-0.125969	-1.09124	5.19854198666777e-10	86.6554	94.382
Canx	2_E1C8	1.33512	-0.127228	-1.09219	1.22213765741402e-09	97.7196	99.1261
Hnrnpab	2_E1C8	2.52765	-0.210718	-1.15726	1.29390887427468e-63	100	100
Skp1a	2_E1C8	1.44305	-0.267147	-1.20343	1.16088593463714e-53	98.3108	99.7503
Tcf7	2_E1C8	0.256857	-0.0996356	-1.0715	1.48278332875492e-13	44.5101	69.0387
Hspa4	2_E1C8	1.41846	-0.305808	-1.23611	4.68071529848505e-62	97.8041	99.2509
Aff4	2_E1C8	0.508748	-0.127774	-1.09261	1.78083180249519e-11	70.2703	86.392
Uqcrq	2_E1C8	1.5848	-0.161985	-1.11883	1.20668564916759e-18	98.3953	99.8752
Larp1	2_E1C8	0.610402	-0.140809	-1.10252	6.77428428793989e-12	76.9426	91.7603
Mprip	2_E1C8	0.653912	-0.11458	-1.08266	1.13821368337613e-07	79.0541	93.8826
Usp22	2_E1C8	0.457582	-0.126315	-1.0915	1.20628378779359e-11	66.1318	85.5181
Ubb	2_E1C8	2.73738	-0.330217	-1.2572	2.78775475352384e-80	100	100
Map2k4	2_E1C8	0.337161	-0.121875	-1.08815	1.34552329675587e-14	53.9696	78.7765
Myh10	2_E1C8	1.0191	-0.27689	-1.21158	5.80066887629188e-32	90.7939	98.1273
Pelp1	2_E1C8	0.446418	-0.102428	-1.07358	8.42861174234931e-08	64.2736	84.02
Mybbp1a	2_E1C8	0.798517	-0.432432	-1.34951	2.08898466651233e-95	84.9662	97.8777
Pafah1b1	2_E1C8	1.15191	-0.325205	-1.25284	2.21039397460848e-65	94.848	99.2509
Smg6	2_E1C8	0.479601	-0.124721	-1.0903	1.31537390772785e-11	67.652	87.0162
Prpf8	2_E1C8	0.663341	-0.404132	-1.32329	8.77536397454142e-87	79.6453	96.7541
Ywhae	2_E1C8	2.64347	-0.17962	-1.13259	2.20581877325801e-70	100	100
Supt6	2_E1C8	0.561189	-0.223707	-1.16773	1.26214509503353e-29	72.6351	92.3845
Nf1	2_E1C8	0.235053	-0.0992784	-1.07124	3.51416234467455e-15	42.3142	67.9151
Utp6	2_E1C8	0.368118	-0.149322	-1.10905	6.97482814852142e-19	57.4324	82.8964
Suz12	2_E1C8	0.776583	-0.125245	-1.09069	5.5421844480201e-10	85.7264	93.633
Lig3	2_E1C8	0.314138	-0.117351	-1.08474	2.66998834539977e-14	52.027	77.1536
Ap2b1	2_E1C8	0.407383	-0.178873	-1.132	1.4591033399358e-23	62.5845	87.2659
Cltc	2_E1C8	0.604983	-0.33244	-1.25914	1.85423397064612e-61	76.2669	94.5069
Dhx40	2_E1C8	0.370521	-0.107987	-1.07772	2.69353537229456e-10	57.348	79.1511
Trim37	2_E1C8	0.357426	-0.122888	-1.08891	1.96427370305552e-14	55.9122	80.774
Srsf1	2_E1C8	1.36992	-0.164757	-1.12098	1.15944206685807e-18	97.8885	100
Msi2	2_E1C8	0.650148	-0.267514	-1.20373	2.32182593030276e-28	75.5068	92.3845
Utp18	2_E1C8	0.616331	-0.136945	-1.09957	5.95029826858661e-12	77.6182	91.8851
Lrrc59	2_E1C8	0.85827	-0.115061	-1.08302	2.41245653096129e-07	88.2601	96.2547
Ppp1r9b	2_E1C8	0.140546	-0.0966607	-1.0693	1.2200217424584e-22	27.8716	55.4307
Kat7	2_E1C8	0.339791	-0.109492	-1.07885	6.12446257529357e-12	55.4899	77.9026
Phb	2_E1C8	0.617325	-0.150347	-1.10984	4.09693640116327e-13	77.4493	92.8839
Zfp652	2_E1C8	0.362833	-0.100415	-1.07208	1.7399714440921e-09	57.1791	78.7765
Igf2bp1	2_E1C8	1.47529	-0.222093	-1.16642	9.28850813401654e-35	98.3953	99.5006
Cbx1	2_E1C8	2.12114	-0.105131	-1.07559	8.90503525270226e-16	100	100
Nfe2l1	2_E1C8	0.331016	-0.259732	-1.19726	6.27892220790426e-52	53.8851	85.1436
Kpnb1	2_E1C8	1.08108	-0.268728	-1.20474	7.45665481761238e-43	94.0034	99.2509
Med1	2_E1C8	0.515605	-0.122345	-1.0885	2.01202708193365e-09	70.6081	88.5144
Cdk12	2_E1C8	0.775323	-0.104135	-1.07485	5.18985304285024e-06	84.4595	93.8826
Casc3	2_E1C8	0.37937	-0.236008	-1.17773	4.77814784395083e-40	58.8682	88.015
Top2a	2_E1C8	1.85983	-0.210055	-1.15673	1.03951594848846e-10	95.9459	97.3783
Smarce1	2_E1C8	1.59127	-0.113125	-1.08157	7.06166068965052e-11	98.902	99.7503
Eif1	2_E1C8	2.84292	-0.0985349	-1.07069	1.04828669115615e-18	100	100
Acly	2_E1C8	0.549714	-0.143908	-1.10489	9.78158444840653e-15	73.9865	90.0125
Rab5c	2_E1C8	0.519964	-0.123779	-1.08958	1.05008172281546e-10	71.3682	89.0137
Psme3	2_E1C8	0.403543	-0.11163	-1.08045	7.93177535754755e-11	62.8378	82.7715
Dhx8	2_E1C8	0.382237	-0.224712	-1.16854	2.34525466918331e-36	58.4459	87.3908
Ubtf	2_E1C8	1.03039	-0.171641	-1.12634	7.47480949572497e-16	92.5676	98.2522
Gpatch8	2_E1C8	0.808119	-0.140271	-1.10211	9.36598219048581e-11	85.7264	95.3808
Eftud2	2_E1C8	0.705622	-0.109987	-1.07922	1.04878369700195e-07	82.348	93.8826
Nmt1	2_E1C8	0.633675	-0.164065	-1.12044	2.4089222933097e-15	77.027	93.3833
Nsf	2_E1C8	0.23513	-0.0990977	-1.0711	1.44660170628634e-14	43.0743	67.166
Kansl1	2_E1C8	0.598994	-0.126941	-1.09198	4.00738172163373e-10	77.027	91.1361
Cdc27	2_E1C8	0.373489	-0.143927	-1.10491	3.9856836344915e-17	58.3615	81.0237
Tlk2	2_E1C8	0.55266	-0.0967877	-1.06939	1.08801100791771e-05	72.4662	88.1398
Ddx42	2_E1C8	0.845121	-0.216371	-1.16181	7.48012357103941e-28	88.0068	96.8789
Ftsj3	2_E1C8	0.532863	-0.119288	-1.0862	8.29458842621792e-09	72.5507	88.6392
Kpna2	2_E1C8	0.209041	-0.233609	-1.17577	4.78702404212029e-40	35.5574	65.9176
Bptf	2_E1C8	1.13512	-0.128726	-1.09333	1.04254679386735e-08	93.4122	98.377
Nol11	2_E1C8	0.689444	-0.110747	-1.07979	3.07792577110897e-07	81.25	93.1336
Gna13	2_E1C8	0.362201	-0.0961036	-1.06888	2.90274669118737e-09	56.8412	78.7765
Wipi1	2_E1C8	0.352474	-0.231277	-1.17387	3.68795066545969e-33	54.8986	80.8989
Prkar1a	2_E1C8	1.06569	-0.104637	-1.07522	8.73091571597151e-07	93.9189	97.5031
Srp68	2_E1C8	0.440495	-0.107959	-1.0777	1.30148437103539e-08	65.9628	82.8964
Sept9	2_E1C8	0.650508	-0.212364	-1.15859	3.86316082829992e-29	79.7297	94.5069
Tbc1d16	2_E1C8	0.372809	-0.099727	-1.07157	8.00384916430479e-10	57.6014	79.0262
Rptor	2_E1C8	0.154423	-0.0991562	-1.07115	4.7207183770868e-20	31.9257	56.5543
Ndufaf8	2_E1C8	0.511108	-0.116302	-1.08395	2.64037183137922e-10	70.1858	88.5144
Fasn	2_E1C8	0.396412	-0.167576	-1.12317	2.97399289985583e-20	60.3885	83.3958
Wdr45b	2_E1C8	0.502796	-0.162383	-1.11913	5.33502417118829e-16	69.4257	88.8889
Rab10	2_E1C8	0.811029	-0.116576	-1.08416	9.69848067946938e-07	86.1486	96.8789
Dnmt3a	2_E1C8	0.745199	-0.199375	-1.1482	1.04807618959105e-21	83.6993	96.1298
Atad2b	2_E1C8	0.563974	-0.153952	-1.11261	1.01850272705412e-15	74.3243	91.3858
Pum2	2_E1C8	0.738943	-0.21282	-1.15895	3.3393018348792e-24	82.8547	95.7553
Ddx1	2_E1C8	0.976851	-0.197802	-1.14695	3.9266523748322e-25	91.8919	98.0025
Pxdn	2_E1C8	0.370928	-0.164262	-1.12059	4.58385617689808e-21	57.2635	83.1461
Lamb1	2_E1C8	0.228517	-0.0982881	-1.0705	1.14734789973907e-15	39.4426	64.6692
Hectd1	2_E1C8	0.72429	-0.160155	-1.11741	1.25834607605482e-13	81.4189	95.2559
Eapp	2_E1C8	0.550079	-0.0990869	-1.0711	1.03811024950797e-06	73.3108	89.3883
Snx6	2_E1C8	1.03862	-0.11318	-1.08161	1.61365505300556e-07	92.8209	97.8777
Frmd6	2_E1C8	0.363756	-0.0993444	-1.07129	4.29911681419205e-09	56.5878	77.5281
Daam1	2_E1C8	0.160166	-0.0993358	-1.07128	8.52254493805878e-22	30.0676	56.9288
Hif1a	2_E1C8	0.577223	-0.316047	-1.24492	1.22777125617635e-57	74.8311	95.2559
Syne2	2_E1C8	0.767444	-0.205896	-1.1534	3.10261653777553e-21	84.6284	94.2572
Zfp36l1	2_E1C8	0.978509	-0.145718	-1.10628	3.39256226995612e-09	89.3581	97.2534
Actn1	2_E1C8	0.876431	-0.169164	-1.12441	8.72849104824888e-15	87.5845	96.6292
Erh	2_E1C8	1.11327	-0.536456	-1.45041	8.97697060796752e-155	94.4257	100
Ylpm1	2_E1C8	0.640021	-0.153333	-1.11214	7.63576701509396e-13	76.8581	92.01
Fos	2_E1C8	0.597611	-0.115473	-1.08333	1.30162481679819e-07	59.7973	78.9014
Ahsa1	2_E1C8	0.693632	-0.15569	-1.11395	1.68846755664655e-14	81.3345	95.1311
Zc3h14	2_E1C8	0.711314	-0.0988072	-1.07089	8.27562528744544e-07	82.9392	93.1336
Psmc1	2_E1C8	0.865275	-0.160445	-1.11763	5.14295000358168e-15	88.7669	97.2534
Ppp4r3a	2_E1C8	0.66308	-0.175593	-1.12943	7.27793340170286e-19	80.7432	93.3833
Ubr7	2_E1C8	0.393541	-0.143772	-1.10479	5.1476731552643e-16	60.3041	83.5206
Btbd7	2_E1C8	0.580963	-0.104887	-1.07541	7.6614991509727e-07	74.1554	89.5131
Ddx24	2_E1C8	1.08868	-0.118829	-1.08585	3.27397746308372e-09	95.1858	98.7516
Dicer1	2_E1C8	0.929302	-0.112652	-1.08121	5.06649537247803e-07	90.2027	97.0037
Papola	2_E1C8	1.18357	-0.132738	-1.09637	4.28416778641751e-12	96.3682	99.2509
Yy1	2_E1C8	0.957966	-0.0968514	-1.06944	2.08078227942491e-06	91.6385	96.7541
Dync1h1	2_E1C8	0.56553	-0.338829	-1.26473	2.12753366152647e-56	72.8885	94.6317
Mark3	2_E1C8	0.616107	-0.142352	-1.1037	4.7778303650239e-12	77.3649	92.01
Atp5mpl	2_E1C8	1.56867	-0.207614	-1.15478	5.46302296405786e-27	98.1419	99.8752
Mta1	2_E1C8	0.577067	-0.139194	-1.10129	1.65858449437304e-12	75.5912	89.2634
Ncapg2	2_E1C8	0.359399	-0.123194	-1.08914	3.63932907107747e-12	55.9966	76.6542
Tasor2	2_E1C8	0.394109	-0.113376	-1.08176	2.18929876143547e-10	60.8108	80.1498
Net1	2_E1C8	0.384605	-0.126619	-1.09173	4.38392825157361e-13	59.7973	81.3983
Pitrm1	2_E1C8	0.33098	-0.110596	-1.07967	3.19547611735904e-12	54.5608	76.03
Larp4b	2_E1C8	0.59115	-0.107671	-1.07749	2.80354164655332e-07	75.5068	89.8876
Heatr1	2_E1C8	0.169069	-0.154449	-1.113	4.27186525841722e-35	33.1081	65.1685
Gli3	2_E1C8	1.09317	-0.278918	-1.21328	1.10231809086856e-33	92.7365	98.7516
Cdk13	2_E1C8	0.442168	-0.12209	-1.08831	2.49378819932973e-11	64.527	84.2697
Hist1h1b	2_E1C8	1.65427	-0.4528	-1.36869	4.89499635194758e-16	87.1622	95.2559
Hist1h2bj	2_E1C8	0.153562	-0.11753	-1.08488	5.51112508162576e-22	28.8007	54.0574
Hist1h4h	2_E1C8	0.086309	-0.452921	-1.36881	8.50288050270378e-127	18.0743	69.4132
Hist1h3f	2_E1C8	0.0791405	-0.1004	-1.07207	1.00709786015463e-26	16.3007	39.5755
Hist1h1d	2_E1C8	0.350383	-0.111707	-1.08051	4.05415063740396e-07	49.3243	62.7965
Hist1h3e	2_E1C8	0.271606	-0.151897	-1.11103	3.43332707027821e-18	42.8209	65.9176
Hist1h2ae	2_E1C8	1.00721	-0.460931	-1.37643	1.85194013346546e-27	76.4358	89.5131
Hist1h4d	2_E1C8	0.383883	-0.405707	-1.32474	7.12464292055375e-54	53.6318	80.1498
Hist1h1e	2_E1C8	0.798953	-0.532615	-1.44655	7.32558496963796e-43	74.0709	88.5144
Hist1h1c	2_E1C8	0.27345	-0.197258	-1.14652	2.84392040011362e-20	44.5946	64.0449
Hist1h3b	2_E1C8	0.0461739	-0.126908	-1.09195	1.81369781412045e-46	10.1351	38.3271
Hist1h4a	2_E1C8	0.0284962	-0.114557	-1.08264	1.43982166572915e-56	6.58784	35.9551
Hist1h1a	2_E1C8	0.557212	-0.101756	-1.07308	0.00118823	61.8243	71.5356
E2f3	2_E1C8	0.603508	-0.238377	-1.17967	9.05146092367065e-30	74.6622	93.3833
Psmg4	2_E1C8	0.7598	-0.103586	-1.07444	4.35312771771746e-07	84.1216	94.8814
Prpf4b	2_E1C8	1.19306	-0.304426	-1.23493	2.32962863203157e-56	95.777	99.0012
Jarid2	2_E1C8	0.652405	-0.118341	-1.08549	3.82400103287192e-08	78.6318	88.6392
Nup153	2_E1C8	0.446117	-0.118502	-1.08561	1.21723058511766e-10	65.9628	82.8964
Dek	2_E1C8	2.12342	-0.149368	-1.10908	1.09558526100918e-22	99.6622	99.7503
Fam120a	2_E1C8	0.307053	-0.114228	-1.0824	5.44231648839011e-13	50.9291	75.2809
Nol8	2_E1C8	0.377005	-0.11613	-1.08382	2.1523430052469e-11	57.1791	78.0275
Iars	2_E1C8	0.339748	-0.218325	-1.16338	5.7788406132661e-37	54.0541	82.7715
Nsd1	2_E1C8	1.03948	-0.177945	-1.13127	9.08798573667447e-17	93.0743	98.0025
Dbn1	2_E1C8	0.994354	-0.14456	-1.10539	1.39536308633758e-11	91.723	97.1286
Ddx41	2_E1C8	0.483178	-0.143931	-1.10491	1.36341535778036e-14	68.9189	88.3895
Smad5	2_E1C8	0.490404	-0.121151	-1.0876	3.86380022326397e-11	69.2568	85.8926
Golm1	2_E1C8	0.371666	-0.122175	-1.08837	4.00988721608496e-13	58.277	81.0237
Ice1	2_E1C8	0.406537	-0.104355	-1.07501	2.58701520673467e-09	62.0777	82.397
Ndufs6	2_E1C8	1.37256	-0.149807	-1.10942	2.50585022572234e-13	97.0439	99.5006
Brd9	2_E1C8	0.423078	-0.17384	-1.12806	1.95618176577441e-22	63.5135	86.5169
Rasa1	2_E1C8	0.51618	-0.115598	-1.08342	1.22733693160532e-08	70.4392	87.1411
Vcan	2_E1C8	0.776776	-0.113199	-1.08162	4.95566028494263e-05	80.2365	92.01
Tmem167	2_E1C8	1.34231	-0.101084	-1.07258	4.40248456835112e-06	97.2973	99.3758
Zcchc9	2_E1C8	0.363927	-0.187694	-1.13894	9.93057817283252e-27	56.4189	82.2722
Tnpo1	2_E1C8	0.709663	-0.123386	-1.08929	1.24284619040868e-09	82.7703	93.2584
Map1b	2_E1C8	0.692388	-0.416235	-1.33444	4.35627386790545e-52	72.4662	93.3833
Nln	2_E1C8	0.232535	-0.114595	-1.08267	8.22126964193284e-18	42.652	68.4145
Ppwd1	2_E1C8	0.353055	-0.174364	-1.12847	3.84404099216476e-25	56.6723	83.2709
Ipo11	2_E1C8	0.250361	-0.164774	-1.12099	1.99492658145493e-28	44.2568	73.1586
Kif2a	2_E1C8	0.884376	-0.102793	-1.07385	3.15642640052887e-06	88.8514	96.7541
Smim15	2_E1C8	0.454105	-0.105433	-1.07582	1.72078169648343e-08	66.0473	85.8926
Mtrex	2_E1C8	0.53418	-0.156477	-1.11456	1.25761277724553e-16	71.875	90.0125
Dhx29	2_E1C8	0.356313	-0.162367	-1.11912	1.36833511264419e-21	56.8412	82.0225
Emb	2_E1C8	0.767664	-0.116782	-1.08431	6.60296699175542e-07	83.0236	93.8826
Fgf10	2_E1C8	0.20211	-0.101645	-1.073	6.0179341514398e-17	35.7264	60.4245
Top2b	2_E1C8	1.26677	-0.26957	-1.20545	1.01708932496761e-40	96.1993	99.2509
Vcl	2_E1C8	0.30479	-0.178176	-1.13145	1.09232054063037e-29	50.5068	80.3995
Dlg5	2_E1C8	0.317177	-0.106166	-1.07636	2.52684458697301e-12	51.2669	75.1561
Zmiz1	2_E1C8	0.622142	-0.128635	-1.09326	3.82556613213965e-10	76.8581	92.01
Dennd6a	2_E1C8	0.248841	-0.146175	-1.10663	1.00640681344035e-24	43.9189	73.0337
Il17rd	2_E1C8	0.859768	-0.172546	-1.12705	4.41473732037442e-15	88.0912	96.3795
Wnt5a	2_E1C8	0.825318	-0.188736	-1.13976	2.02199034622214e-16	84.9662	95.0062
Gnl3	2_E1C8	1.02282	-0.196492	-1.14591	6.61807568659304e-17	90.5405	98.0025
Pbrm1	2_E1C8	1.48309	-0.0964593	-1.06915	9.44051668723494e-06	97.6351	98.6267
Smim4	2_E1C8	0.317487	-0.0988085	-1.07089	3.1181610283336e-11	52.4493	75.6554
Nisch	2_E1C8	1.23614	-0.222554	-1.1668	2.63708479153081e-32	96.875	99.6255
Dph3	2_E1C8	0.738768	-0.0980978	-1.07036	5.43254637829146e-06	84.4595	94.382
Parg	2_E1C8	0.332884	-0.108227	-1.0779	8.55461637726208e-12	54.4764	75.9051
Bmpr1a	2_E1C8	0.582716	-0.106342	-1.0765	1.12064062835228e-06	74.0709	90.1373
Wapl	2_E1C8	0.848347	-0.0989919	-1.07102	0.000108202	86.9088	95.8801
Dlgap5	2_E1C8	0.455625	-0.157553	-1.11539	9.62109471337167e-15	63.4291	82.7715
Ktn1	2_E1C8	0.92713	-0.289814	-1.22248	3.12588327667079e-42	89.1047	97.628
Exoc5	2_E1C8	0.491859	-0.101959	-1.07323	7.89809874796321e-08	69.1723	85.0187
Arhgef40	2_E1C8	0.592342	-0.194537	-1.14436	5.76626978316919e-22	75.5068	92.01
Supt16	2_E1C8	1.70093	-0.26123	-1.1985	7.47374111709073e-55	99.2399	99.8752
Chd8	2_E1C8	0.613182	-0.17357	-1.12785	2.21128791865956e-18	77.6182	90.1373
Mrpl52	2_E1C8	1.17471	-0.305114	-1.23552	1.57558218748406e-55	95.0169	99.5006
Acin1	2_E1C8	1.45445	-0.196914	-1.14624	5.13476310614405e-29	97.7196	99.6255
Nynrin	2_E1C8	0.408864	-0.172282	-1.12684	7.2297422029637e-23	61.2331	85.8926
Zmym2	2_E1C8	0.458506	-0.103535	-1.0744	9.28954590199139e-08	65.4561	85.7678
Xpo4	2_E1C8	0.360621	-0.126984	-1.09201	2.04197066578569e-13	56.4189	78.1523
Sap18	2_E1C8	0.771439	-0.151466	-1.1107	3.07852401250491e-13	85.473	96.005
Mrpl57	2_E1C8	0.817705	-0.0955659	-1.06848	4.78362820452143e-05	86.9088	95.3808
Kpna3	2_E1C8	0.443532	-0.172856	-1.12729	1.33318392096097e-21	65.8784	87.5156
Fzd3	2_E1C8	0.553317	-0.139021	-1.10116	5.29189215543941e-12	73.3108	88.8889
Trim35	2_E1C8	0.640451	-0.137728	-1.10017	9.19508607897103e-13	78.8007	91.2609
Polr3d	2_E1C8	0.549874	-0.107091	-1.07705	9.10443594443365e-08	72.8885	87.3908
Xpo7	2_E1C8	0.459602	-0.118621	-1.0857	1.03135052391416e-10	66.0473	86.1423
Akap11	2_E1C8	0.401404	-0.142402	-1.10374	6.88867614771082e-16	60.1351	82.0225
Diaph3	2_E1C8	0.197853	-0.112043	-1.08076	6.51166173394637e-19	35.7264	60.799
Dis3	2_E1C8	0.570527	-0.110485	-1.07959	1.79712420816275e-08	74.7466	87.8901
Ipo5	2_E1C8	0.736074	-0.233012	-1.17529	1.19488883665889e-31	84.0372	96.005
Farp1	2_E1C8	0.405092	-0.168622	-1.12398	5.24418389935434e-21	61.3176	84.6442
Stk24	2_E1C8	0.343688	-0.163141	-1.11972	2.6193009268283e-22	55.6588	82.0225
Zic5	2_E1C8	0.524995	-0.119533	-1.08638	2.56308509299664e-08	67.0608	83.7703
Zic2	2_E1C8	0.428795	-0.151903	-1.11103	1.31310890684261e-15	61.4865	83.0212
Wdr70	2_E1C8	0.420057	-0.117119	-1.08457	2.59721452853748e-11	63.6824	83.0212
Nup155	2_E1C8	0.307735	-0.0976953	-1.07006	1.96008133905547e-10	52.027	72.5343
Nipbl	2_E1C8	1.03073	-0.1224	-1.08854	1.44129969241941e-08	91.6385	96.2547
Rai14	2_E1C8	0.499744	-0.134125	-1.09743	1.04259372933938e-11	67.5676	87.6404
Tars	2_E1C8	0.487275	-0.20235	-1.15057	4.90837165317765e-27	68.4966	90.5119
Drosha	2_E1C8	0.421268	-0.224769	-1.16859	1.39965451384391e-37	63.1757	89.638
Myo10	2_E1C8	0.531933	-0.170342	-1.12533	4.88685880769526e-17	70.5236	87.7653
Trio	2_E1C8	0.408513	-0.0994583	-1.07137	8.901566551616e-09	59.7128	79.1511
March6	2_E1C8	0.271221	-0.102426	-1.07358	2.21403997895663e-14	45.1014	73.0337
Polr2k	2_E1C8	1.10195	-0.135386	-1.09839	1.62884872292167e-09	94.4257	99.2509
Ywhaz	2_E1C8	1.79296	-0.251821	-1.19071	1.30396162048166e-55	99.9155	99.7503
Ubr5	2_E1C8	0.487311	-0.169669	-1.1248	6.74711833325849e-18	67.9054	87.2659
Trps1	2_E1C8	1.00059	-0.109201	-1.07863	2.36538298532349e-05	91.1318	96.8789
Rad21	2_E1C8	0.852204	-0.26043	-1.19784	4.57490162872312e-37	87.0777	97.2534
Ext1	2_E1C8	0.467071	-0.101898	-1.07318	3.26136073904746e-07	66.8074	84.5194
Atad2	2_E1C8	0.936993	-0.232591	-1.17494	2.11411602372134e-20	86.9932	95.8801
Fam91a1	2_E1C8	0.244992	-0.0964467	-1.06914	4.85878604513817e-13	44.5101	66.6667
Ago2	2_E1C8	0.880634	-0.158351	-1.11601	7.15216613934743e-12	88.2601	96.3795
Ptk2	2_E1C8	0.401004	-0.127978	-1.09276	1.25791322323754e-12	61.0642	81.2734
Cpsf1	2_E1C8	0.231101	-0.104955	-1.07546	4.93891539843536e-16	42.2297	67.5406
Myh9	2_E1C8	0.260487	-0.215364	-1.161	1.569122341757e-39	44.6791	75.4057
Ddx17	2_E1C8	0.951385	-0.377831	-1.29939	1.2399201403296e-70	90.4561	99.0012
St13	2_E1C8	1.61968	-0.362792	-1.28591	1.45968826169948e-101	98.7331	100
Rangap1	2_E1C8	0.792424	-0.10753	-1.07738	4.01680087545873e-06	84.7128	93.1336
Zc3h7b	2_E1C8	0.298292	-0.106471	-1.07659	2.15549725163661e-12	50.5912	73.1586
Tcf20	2_E1C8	0.385066	-0.138921	-1.10108	1.03492708124897e-15	59.2905	79.4007
Nup50	2_E1C8	0.579529	-0.116795	-1.08432	4.46849330670528e-08	73.7331	88.5144
Plxnb2	2_E1C8	0.297876	-0.0964524	-1.06914	1.49719640103566e-10	50.6757	72.5343
Alg10b	2_E1C8	0.288007	-0.0997914	-1.07162	2.99439298758859e-12	49.2399	72.9089
Arid2	2_E1C8	0.591172	-0.118617	-1.08569	1.96329718460836e-08	74.7466	89.8876
Scaf11	2_E1C8	1.40866	-0.275515	-1.21043	7.26390631823547e-46	97.2973	99.3758
Senp1	2_E1C8	0.489399	-0.102053	-1.0733	9.36269125319972e-08	70.1014	85.6429
Ddx23	2_E1C8	0.432532	-0.208752	-1.15569	4.04494861159964e-30	64.527	85.8926
Spats2	2_E1C8	0.698713	-0.136218	-1.09902	1.94937457578803e-10	81.6723	94.2572
Smarcd1	2_E1C8	0.778459	-0.356395	-1.28022	2.12342096369797e-72	85.1351	97.0037
Lima1	2_E1C8	0.776693	-0.178881	-1.13201	4.56640681961062e-17	84.0372	95.2559
Larp4	2_E1C8	0.601071	-0.151817	-1.11097	3.77243750615424e-14	76.6047	91.0112
Dip2b	2_E1C8	0.250648	-0.121185	-1.08763	5.83610101248241e-19	44.6791	71.6604
Pcbp2	2_E1C8	1.68022	-0.238522	-1.17978	4.72230969594749e-45	99.3243	100
Cbx5	2_E1C8	1.8014	-0.233088	-1.17535	2.43110112119505e-45	99.1554	100
Crebbp	2_E1C8	0.720788	-0.166265	-1.12215	1.27388809998246e-14	82.2635	95.0062
Glyr1	2_E1C8	0.684852	-0.209668	-1.15642	1.53726775752305e-27	82.0101	95.0062
Usp7	2_E1C8	0.490146	-0.138717	-1.10093	7.03748881302645e-14	68.6655	87.3908
Rsl1d1	2_E1C8	1.57481	-0.113257	-1.08167	7.41816114853895e-10	98.902	99.6255
Gspt1	2_E1C8	1.57344	-0.198244	-1.1473	2.88261636143537e-29	99.2399	99.6255
Rrn3	2_E1C8	0.298249	-0.096953	-1.06951	5.80358743417306e-11	50.7601	73.4082
Mcm4	2_E1C8	0.868966	-0.164176	-1.12053	3.69782628128104e-11	85.7264	94.2572
Dnm1l	2_E1C8	0.401647	-0.196408	-1.14584	2.04343263532587e-27	60.1351	85.0187
Dgcr8	2_E1C8	0.270006	-0.108025	-1.07775	1.18968467238165e-13	45.0169	68.9139
Hira	2_E1C8	0.29115	-0.107803	-1.07759	7.98180886210903e-14	50	75.0312
Yeats2	2_E1C8	0.486376	-0.107797	-1.07758	1.35039510314769e-08	68.5811	85.3933
Eif2b5	2_E1C8	0.575557	-0.119964	-1.08671	1.29980496348271e-10	76.3514	88.764
Eif4g1	2_E1C8	1.25059	-0.399802	-1.31933	1.25394774079593e-79	95.9459	99.7503
Senp2	2_E1C8	0.510145	-0.158683	-1.11627	1.27651723573552e-15	69.1723	88.015
Igf2bp2	2_E1C8	1.0094	-0.178266	-1.13152	5.4966552477389e-20	92.9899	98.377
Etv5	2_E1C8	0.342562	-0.128713	-1.09332	2.04608747080467e-14	56.25	77.2784
Ccdc50	2_E1C8	0.801642	-0.195376	-1.14502	4.41405742022142e-21	86.8243	97.0037
Opa1	2_E1C8	0.307366	-0.164095	-1.12046	4.09658625020397e-25	51.4358	79.5256
Acap2	2_E1C8	0.21789	-0.110719	-1.07977	2.59983051103262e-18	38.8514	65.5431
Ppp1r2	2_E1C8	0.871182	-0.0971945	-1.06969	9.31278998042169e-06	89.7804	96.3795
Senp5	2_E1C8	0.310398	-0.0967194	-1.06934	3.17591182584426e-10	52.6182	73.2834
Pak2	2_E1C8	0.916387	-0.198307	-1.14735	2.41158354398502e-22	89.8649	97.5031
Ubxn7	2_E1C8	0.306919	-0.145575	-1.10617	3.29093773796038e-19	51.4358	77.0287
Kpna1	2_E1C8	0.282706	-0.205157	-1.15281	7.07998802194764e-37	48.3953	79.5256
Golgb1	2_E1C8	0.692216	-0.138724	-1.10093	5.65714097867768e-10	78.9696	93.0087
Cox17	2_E1C8	0.628736	-0.273102	-1.2084	1.36448419339635e-39	77.4493	96.6292
Naa50	2_E1C8	0.967368	-0.1181	-1.0853	1.23747058235832e-08	91.6385	96.8789
Phldb2	2_E1C8	0.361653	-0.101586	-1.07295	9.62994635744595e-10	55.9966	78.0275
Dzip3	2_E1C8	0.491603	-0.115532	-1.08337	3.38310483690015e-09	67.3142	86.1423
Cip2a	2_E1C8	0.301584	-0.0957781	-1.06864	3.60603804182164e-11	48.902	69.9126
Tomm70a	2_E1C8	0.718289	-0.22531	-1.16903	2.17862326465785e-28	83.1081	95.6305
Cggbp1	2_E1C8	0.800729	-0.154105	-1.11273	1.76432825928881e-13	85.8108	95.3808
Ltn1	2_E1C8	0.22575	-0.135786	-1.09869	6.55286958077742e-25	41.0473	70.1623
Tiam1	2_E1C8	0.207349	-0.0978744	-1.0702	5.83701935388649e-17	37.3311	63.7953
Scaf4	2_E1C8	0.301325	-0.161727	-1.11863	1.72960355139606e-25	51.098	79.1511
Hunk	2_E1C8	0.29633	-0.132164	-1.09594	2.95684215005883e-18	48.902	74.407
Son	2_E1C8	1.62011	-0.268275	-1.20437	2.23583377092913e-50	98.5642	100
Itsn1	2_E1C8	0.290274	-0.116883	-1.08439	1.68814260402774e-16	49.0709	76.1548
Ets2	2_E1C8	0.495309	-0.10725	-1.07717	6.29576660221742e-08	66.9764	84.2697
Gtf2h5	2_E1C8	1.28184	-0.104343	-1.075	2.97119929873607e-07	97.0439	99.2509
Map3k4	2_E1C8	0.436845	-0.166006	-1.12195	6.02109242255047e-19	64.7804	84.8939
Igf2r	2_E1C8	0.356856	-0.109068	-1.07853	2.8806351463366e-10	56.0811	77.6529
Chd1	2_E1C8	0.939927	-0.205272	-1.1529	1.26497028177286e-23	91.0473	97.2534
Lix1	2_E1C8	2.06868	-0.0983842	-1.07057	6.43370334511086e-09	99.9155	100
Elob	2_E1C8	2.32486	-0.145096	-1.1058	6.93511812206474e-25	99.9155	100
Snhg9	2_E1C8	0.126686	-0.100353	-1.07204	8.9418722618482e-26	24.4932	52.5593
Mrpl28	2_E1C8	1.09353	-0.105205	-1.07565	2.73358782908544e-06	94.848	98.7516
Hmga1	2_E1C8	0.203853	-0.373725	-1.29569	1.35649190828989e-107	37.6689	84.6442
Ilrun	2_E1C8	0.242555	-0.0957204	-1.0686	1.11026192952764e-13	44.1723	68.5393
Fkbp5	2_E1C8	0.323112	-0.10503	-1.07552	1.05242131372588e-11	53.0405	75.6554
Ndufv3	2_E1C8	0.888355	-0.100424	-1.07209	0.000236974	88.0912	97.7528
Brd4	2_E1C8	0.846394	-0.170132	-1.12516	2.3655729636413e-19	88.4291	95.7553
Zfp871	2_E1C8	0.438007	-0.12836	-1.09305	1.29426863778467e-12	64.1047	83.1461
Hnrnpm	2_E1C8	1.94103	-0.103189	-1.07415	3.77715477052394e-11	99.7466	99.8752
Ehmt2	2_E1C8	0.546437	-0.171647	-1.12634	4.89993193550317e-19	73.1419	91.0112
Vars	2_E1C8	0.478595	-0.154986	-1.11341	7.17007713104102e-17	68.3277	89.1386
Bag6	2_E1C8	0.59144	-0.154316	-1.11289	7.89062482399691e-15	76.6892	92.7591
Prrc2a	2_E1C8	0.700136	-0.279216	-1.21354	1.04214881300127e-44	81.3345	96.2547
Mdc1	2_E1C8	0.275026	-0.163762	-1.1202	6.49677100912758e-28	47.2973	76.4045
Abcf1	2_E1C8	1.06934	-0.216925	-1.16225	9.32073830839321e-29	93.4966	99.0012
AY036118	2_E1C8	0.664545	-0.564768	-1.47915	1.41214531385695e-85	79.6453	97.628
Cd2ap	2_E1C8	0.488412	-0.119172	-1.08611	6.05880022366545e-10	67.3142	85.5181
Xpo5	2_E1C8	0.34178	-0.196904	-1.14624	2.41068376105801e-32	56.0811	83.8951
Cul7	2_E1C8	0.271495	-0.0956062	-1.06851	7.24658153714084e-13	46.0304	71.6604
Ubr2	2_E1C8	0.357909	-0.109807	-1.07908	6.94632383818271e-12	55.8277	78.0275
Daam2	2_E1C8	0.197656	-0.157969	-1.11572	2.51329800411889e-30	35.9797	66.0424
Sgo1	2_E1C8	0.410543	-0.214881	-1.16061	1.87073228198046e-27	58.5304	82.5218
Chaf1a	2_E1C8	0.717444	-0.0995888	-1.07147	2.18125355637247e-05	80.5743	93.1336
Safb	2_E1C8	0.810084	-0.166175	-1.12208	2.32299843377395e-15	86.4865	96.3795
Khsrp	2_E1C8	0.560619	-0.125003	-1.09051	6.30013861339559e-11	73.9865	88.2647
Ppp4r1	2_E1C8	0.314819	-0.10781	-1.07759	1.55016648828796e-12	53.125	76.4045
Ralbp1	2_E1C8	0.734154	-0.103738	-1.07455	1.08150465148981e-06	83.6149	94.1323
Twsg1	2_E1C8	0.313409	-0.10513	-1.07559	3.22935865385336e-12	52.4493	75.1561
Arhgap28	2_E1C8	0.400211	-0.131867	-1.09571	1.90983255610698e-13	60.473	80.1498
Wdr43	2_E1C8	0.853162	-0.312003	-1.24143	2.14979774018459e-56	87.5845	98.1273
Birc6	2_E1C8	0.701403	-0.247498	-1.18715	1.78062588121434e-30	80.9966	94.5069
Cebpz	2_E1C8	0.793936	-0.276091	-1.21091	8.19672698234014e-40	85.6419	97.8777
Sos1	2_E1C8	0.236681	-0.112094	-1.0808	6.18308333227419e-17	42.8209	67.4157
Eml4	2_E1C8	1.35233	-0.211757	-1.1581	4.12986714776377e-27	96.6216	99.0012
Lrpprc	2_E1C8	0.307665	-0.206359	-1.15377	6.61074881186058e-35	49.5777	82.0225
Srbd1	2_E1C8	0.307191	-0.126101	-1.09134	1.44420926897578e-15	52.027	74.6567
Msh2	2_E1C8	0.612825	-0.116538	-1.08413	3.57813413815193e-08	76.8581	90.5119
Msh6	2_E1C8	0.458503	-0.101879	-1.07317	2.88068127476236e-07	64.4426	81.0237
Fbxo11	2_E1C8	0.414479	-0.136638	-1.09934	1.52943325483474e-14	62.5	82.2722
Cul2	2_E1C8	0.365777	-0.121472	-1.08784	4.62413688503576e-13	58.0236	80.5243
Zeb1	2_E1C8	0.392662	-0.121908	-1.08817	3.83853094631505e-12	58.9527	80.5243
Usp14	2_E1C8	0.8756	-0.23707	-1.1786	1.37281009676877e-32	88.7669	97.7528
Rock1	2_E1C8	0.920459	-0.106483	-1.0766	7.02447954855863e-06	89.2736	96.1298
Cdh2	2_E1C8	0.496609	-0.138386	-1.10067	3.0510183544232e-13	68.6655	86.2672
Galnt1	2_E1C8	0.635569	-0.103623	-1.07447	1.83145370523901e-06	78.8007	92.2597
Iws1	2_E1C8	0.748797	-0.119931	-1.08668	4.9068106745462e-08	82.6858	93.633
Wdr36	2_E1C8	0.319663	-0.142422	-1.10376	1.01496972013534e-19	52.3649	78.5268
Apc	2_E1C8	0.428811	-0.118535	-1.08563	1.30212580355579e-10	62.5	82.0225
Brd8	2_E1C8	0.83371	-0.196304	-1.14576	7.17839917846532e-19	85.7264	94.5069
Kdm3b	2_E1C8	0.287763	-0.141356	-1.10294	5.03556269300785e-21	48.2264	76.4045
Etf1	2_E1C8	0.963258	-0.129657	-1.09403	1.53104672738213e-11	92.4831	96.7541
Ctnna1	2_E1C8	1.02402	-0.191759	-1.14216	6.70851541765909e-22	92.3986	98.1273
Pfdn1	2_E1C8	1.39402	-0.119278	-1.08619	1.4072817764168e-10	98.2264	99.2509
Ndufa2	2_E1C8	1.65867	-0.233229	-1.17546	1.59245440269848e-42	99.3243	100
Zmat2	2_E1C8	1.26096	-0.173485	-1.12778	1.48071131180314e-21	97.2973	99.2509
Diaph1	2_E1C8	0.265126	-0.126653	-1.09176	8.1833522484026e-18	47.6351	72.035
Spry4	2_E1C8	0.290529	-0.10223	-1.07343	2.89339888234169e-12	44.848	68.2896
Lars	2_E1C8	0.760175	-0.130931	-1.095	7.99241654161675e-10	84.7973	95.2559
Rbm27	2_E1C8	0.543776	-0.205591	-1.15316	2.24042907034159e-26	71.7061	90.0125
Dcp2	2_E1C8	0.585202	-0.154073	-1.11271	2.89136197815675e-15	75.6757	90.5119
Eif1a	2_E1C8	0.838362	-0.145717	-1.10628	7.61964889129916e-12	86.6554	95.3808
Hspe1-rs1	2_E1C8	0.187996	-0.133161	-1.09669	2.35202995354635e-24	35.9797	64.0449
Dmxl1	2_E1C8	0.318207	-0.113109	-1.08156	1.15262103047894e-12	51.4358	75.2809
Fbn2	2_E1C8	0.869943	-0.194436	-1.14428	7.3953296710827e-20	87.0777	95.8801
Dctn4	2_E1C8	0.524176	-0.154597	-1.11311	8.89103368590843e-15	71.1993	90.5119
Tcof1	2_E1C8	0.798256	-0.222317	-1.16661	1.51109185604345e-27	85.2196	95.2559
Nars	2_E1C8	0.726161	-0.325686	-1.25326	9.38081359698395e-61	82.2635	96.7541
Smad7	2_E1C8	0.868887	-0.103864	-1.07465	5.30991463156633e-05	87.3311	94.1323
Ier3ip1	2_E1C8	0.984978	-0.221606	-1.16603	1.28087062249379e-28	91.3007	98.377
Txnl4a	2_E1C8	1.20279	-0.137344	-1.09988	8.04764713629888e-12	95.9459	98.6267
Sall3	2_E1C8	0.306869	-0.158099	-1.11582	1.01011727010302e-18	47.8041	71.5356
Ppp6r3	2_E1C8	0.440101	-0.102806	-1.07386	4.24218657488067e-08	65.1182	81.3983
Banf1	2_E1C8	1.45718	-0.219816	-1.16459	3.51979710132258e-40	98.7331	99.6255
Ccdc85b	2_E1C8	0.645261	-0.105492	-1.07586	8.56053238374248e-07	80.4899	92.2597
Sf1	2_E1C8	0.900725	-0.143757	-1.10478	3.53918930866596e-13	90.9628	97.628
Fkbp2	2_E1C8	0.663818	-0.100813	-1.07238	7.40943858780166e-06	79.8142	92.01
Stip1	2_E1C8	1.21636	-0.132968	-1.09655	6.65202300334159e-12	96.1993	99.1261
Mark2	2_E1C8	0.354888	-0.0977296	-1.07009	4.54165452285033e-09	55.9966	78.5268
Nxf1	2_E1C8	0.382176	-0.107814	-1.07759	6.02322379605283e-11	60.8108	81.0237
Hnrnpul2	2_E1C8	0.795124	-0.121461	-1.08784	1.44613374275121e-06	84.5439	95.5056
Incenp	2_E1C8	0.765069	-0.175647	-1.12947	1.14358183977092e-10	76.098	87.8901
Ddb1	2_E1C8	1.07302	-0.138991	-1.10113	5.14619827839226e-12	94.0878	98.377
Tle4	2_E1C8	0.473234	-0.200944	-1.14945	9.71468491906757e-23	65.5405	86.8914
Psat1	2_E1C8	0.432306	-0.117141	-1.08458	3.40106840612686e-10	63.0068	82.0225
Cemip2	2_E1C8	0.392656	-0.128927	-1.09348	4.50957636837352e-13	58.7838	79.7753
Smc5	2_E1C8	0.576073	-0.136329	-1.0991	6.71882836790213e-12	75.5068	89.638
Smarca2	2_E1C8	0.447446	-0.125696	-1.09103	5.125852725893e-11	63.2601	82.2722
Pum3	2_E1C8	0.662235	-0.1613	-1.11829	9.98796502028492e-16	79.3074	91.3858
Gldc	2_E1C8	0.127689	-0.114766	-1.0828	3.35407555511132e-26	25.4223	52.3096
Tnks2	2_E1C8	0.963054	-0.297722	-1.2292	6.4410792977845e-50	91.8074	97.8777
Btaf1	2_E1C8	0.218712	-0.107251	-1.07717	3.49589378752011e-16	40.0338	63.171
Kif11	2_E1C8	0.559058	-0.281693	-1.21562	1.68761308380852e-28	65.3716	82.397
Noc3l	2_E1C8	0.218955	-0.114269	-1.08243	2.46455664077311e-18	40.9628	65.5431
Hells	2_E1C8	1.09574	-0.291359	-1.22379	5.5109626089294e-35	92.0608	98.8764
Tm9sf3	2_E1C8	0.927986	-0.198895	-1.14782	1.90987972154515e-20	89.8649	97.5031
Arhgap19	2_E1C8	0.194279	-0.121312	-1.08772	1.72168651371337e-20	34.5439	59.6754
Rrp12	2_E1C8	0.105439	-0.108928	-1.07843	4.12179190922804e-33	21.2838	50.6866
Npm3	2_E1C8	0.689759	-0.112771	-1.0813	5.2715948455215e-07	80.9966	93.3833
Oga	2_E1C8	0.547658	-0.124725	-1.0903	2.06074369149432e-11	74.3243	89.5131
Ldb1	2_E1C8	0.568246	-0.109625	-1.07895	9.68041687784071e-08	75.0845	91.2609
Nolc1	2_E1C8	1.12498	-0.234801	-1.17674	1.75324472601333e-33	95.0169	98.7516
Pdcd11	2_E1C8	0.350218	-0.266006	-1.20247	6.21414527203202e-50	56.1655	85.5181
Slk	2_E1C8	0.420422	-0.126736	-1.09182	6.72455387653153e-12	60.5574	82.5218
Smc3	2_E1C8	1.59054	-0.120501	-1.08711	5.93193349841771e-11	99.0709	99.8752
Pdcd4	2_E1C8	0.579318	-0.105964	-1.07621	2.86055243529239e-06	73.6486	87.6404
Tcf7l2	2_E1C8	0.72905	-0.130897	-1.09497	1.05444864124384e-05	78.9696	88.3895
Pdzd8	2_E1C8	0.336872	-0.111353	-1.08024	1.31713257307995e-11	53.8007	75.5306
Eif3a	2_E1C8	2.13202	-0.130252	-1.09448	2.33271301761393e-15	99.5777	100

## Sheet: E1C8_up_P4
Wilcoxon rank sum test for differentially expressed genes in cluster P4 between wildtype and E1C8. Upregulated genes shown
Gene	genotype	avgExpr	logFC	Fold Change	padj	% cells exp. Mut	% cells exp. Wt
Mrpl15	2_E1C8	1.03386	0.120404	1.08704	5.12547015784645e-14	94.925	96.52
Rrs1	2_E1C8	0.838499	0.131973	1.09579	7.33641414481247e-16	89.2734	93.2446
Ccdc115	2_E1C8	0.426701	0.103864	1.07465	4.89410213689311e-10	67.5894	71.7503
Col3a1	2_E1C8	0.660066	0.155885	1.1141	2.32972013204249e-10	74.8558	76.3562
Eef1b2	2_E1C8	3.27682	0.127084	1.09208	1.01932618337318e-47	100	100
Itm2c	2_E1C8	0.589076	0.124069	1.0898	5.14943454935925e-14	80.3922	81.9857
Ptma	2_E1C8	4.96142	0.134044	1.09737	5.94823638198859e-98	100	100
Ndufa10	2_E1C8	1.25316	0.103388	1.07429	3.72474545076462e-12	97.6932	98.8741
Dbi	2_E1C8	1.86107	0.107554	1.0774	9.25474533484623e-14	99.654	99.6929
Lhx9	2_E1C8	1.53019	0.161154	1.11818	3.22780722892558e-13	98.5006	98.9765
Ier5	2_E1C8	0.537432	0.11163	1.08045	2.64686146169537e-09	72.203	78.1986
Prdx6	2_E1C8	2.00322	0.107757	1.07755	1.03062187737324e-14	99.7693	99.8976
Prrx1	2_E1C8	1.7683	0.174173	1.12832	1.52996550142998e-15	99.0773	99.7953
Pfdn2	2_E1C8	1.52298	0.102416	1.07357	5.50783685611845e-12	99.1926	99.4882
Usf1	2_E1C8	0.619624	0.10121	1.07267	1.6041760650753e-10	81.7762	86.694
Fh1	2_E1C8	0.861065	0.191565	1.142	1.52527908877976e-28	90.5421	91.2999
H3f3a	2_E1C8	3.67703	0.140838	1.10255	3.92649950565487e-64	100	100
Pycr2	2_E1C8	0.58165	0.137009	1.09962	1.13568381599061e-14	79.1234	81.5763
Srp9	2_E1C8	1.28557	0.13377	1.09716	3.13913729627819e-18	97.8085	98.8741
Atp5c1	2_E1C8	2.0994	0.2213	1.16578	3.12796266120075e-62	99.8847	99.7953
Mllt10	2_E1C8	0.699236	0.100523	1.07216	1.41592993973264e-08	84.4291	89.3552
Dph7	2_E1C8	0.171318	0.097889	1.07021	5.53080522479939e-09	32.872	25.2815
Tubb4b	2_E1C8	1.8231	0.181163	1.1338	1.88544776245747e-20	99.4233	99.5906
Ssna1	2_E1C8	0.93635	0.113549	1.08189	1.23619518937158e-12	94.0023	95.4964
Phpt1	2_E1C8	0.590781	0.265243	1.20184	2.4387709676968e-50	78.7774	71.0338
Ier5l	2_E1C8	0.753646	0.255043	1.19337	1.05219090596342e-38	83.9677	82.2927
Prrx2	2_E1C8	1.81601	0.231854	1.17434	1.51994745186264e-26	99.4233	99.4882
Swi5	2_E1C8	1.90454	0.268326	1.20441	9.30883528690073e-78	99.7693	100
Cdk9	2_E1C8	0.732513	0.222517	1.16677	1.92978925462385e-37	86.1592	84.7492
Lhx2	2_E1C8	1.05132	0.141878	1.10334	1.89185508137205e-08	92.8489	91.7093
Psmb7	2_E1C8	1.56428	0.136562	1.09928	2.86170925665005e-21	99.4233	99.6929
Ssb	2_E1C8	2.32011	0.178239	1.1315	4.35979507354148e-47	100	99.8976
Hat1	2_E1C8	1.14887	0.101943	1.07322	2.08892811674324e-09	95.3864	98.26
Hoxd9	2_E1C8	0.671775	0.125367	1.09078	3.5163981888344e-07	76.5859	80.1433
Frzb	2_E1C8	0.545505	0.135927	1.0988	1.26252714349496e-11	72.895	73.1832
Tmx2	2_E1C8	0.375563	0.146739	1.10706	9.6517669388905e-18	61.9377	58.1372
Med19	2_E1C8	0.817149	0.124564	1.09018	4.72324894158413e-15	88.2353	92.7329
Mtch2	2_E1C8	0.841139	0.102993	1.074	6.18749483688314e-12	89.6194	94.5752
Ndufs3	2_E1C8	1.06936	0.188408	1.13951	5.4321368488798e-29	95.0404	97.4411
Hsd17b12	2_E1C8	0.898527	0.0979196	1.07023	8.76232995821501e-10	92.6182	94.9846
Eif3m	2_E1C8	1.73181	0.190317	1.14101	1.51554550305893e-42	99.1926	99.8976
Rcn1	2_E1C8	0.675099	0.100523	1.07216	4.36792958377529e-08	82.5836	87.8199
Ccdc34	2_E1C8	1.76276	0.12364	1.08948	7.3971089409063e-17	99.4233	99.5906
Meis2	2_E1C8	0.294665	0.119751	1.08655	1.30569867752834e-05	38.0623	32.0368
Pcna	2_E1C8	1.75724	0.110532	1.07963	2.71403041020352e-07	99.4233	99.7953
Macrod2	2_E1C8	0.184736	0.10901	1.07849	6.61002332294865e-12	35.5248	25.6909
Nxt1	2_E1C8	0.884333	0.104593	1.07519	1.04782738423991e-11	90.7728	94.5752
Gins1	2_E1C8	0.420329	0.0982208	1.07045	5.83158495990044e-08	65.9746	70.9314
Id1	2_E1C8	1.60742	0.177235	1.13071	6.50058916793669e-08	96.7705	97.0317
Cox4i2	2_E1C8	0.196618	0.120688	1.08725	9.52908054852034e-14	35.5248	24.0532
Pdrg1	2_E1C8	0.414616	0.111746	1.08054	4.66430210937041e-09	64.7059	67.349
Snhg17	2_E1C8	0.538849	0.253006	1.19169	5.21139754436538e-42	73.4717	64.3808
Ube2c	2_E1C8	1.65574	0.197142	1.14643	2.76437302163658e-06	95.6171	96.7247
Zfas1	2_E1C8	1.51141	0.355014	1.279	3.46773092146507e-57	96.4245	97.8506
Snai1	2_E1C8	0.524575	0.223963	1.16794	5.55006439181534e-30	71.6263	62.9478
Gnas	2_E1C8	2.85245	0.189739	1.14056	4.01372715991692e-64	100	100
Nelfcd	2_E1C8	0.548882	0.0953498	1.06832	9.1987218563312e-08	77.5087	80.7574
Psma7	2_E1C8	2.4793	0.223576	1.16762	2.26868455192671e-62	100	100
Mrpl47	2_E1C8	0.442372	0.107044	1.07702	1.82797636423092e-10	67.8201	72.3644
Ndufb5	2_E1C8	1.66087	0.107137	1.07709	4.35955124577698e-18	99.308	99.7953
Spry1	2_E1C8	0.558701	0.108128	1.07783	1.81114967925348e-07	75.0865	76.2538
Ccnl1	2_E1C8	0.987704	0.155753	1.114	6.78455762477826e-19	93.3103	95.5988
Shox2	2_E1C8	0.736798	0.118987	1.08597	0.000366069	73.4717	76.9703
Ppid	2_E1C8	1.48185	0.136004	1.09886	1.3701590924417e-18	98.8466	98.7718
Mab21l2	2_E1C8	0.981606	0.138886	1.10105	3.02950699847463e-08	89.0427	89.3552
Crabp2	2_E1C8	1.89714	0.464881	1.3802	3.06371948136469e-70	98.9619	98.6694
Naxe	2_E1C8	0.491342	0.122003	1.08824	7.57845700379535e-14	73.3564	74.2068
Pmf1	2_E1C8	0.824889	0.1113	1.0802	2.90171915478575e-12	90.5421	93.347
Fdps	2_E1C8	1.43461	0.319536	1.24793	1.59123879666527e-52	98.6159	98.1576
Mtx1	2_E1C8	0.593366	0.127091	1.09209	2.23380005305991e-14	79.4694	82.4974
Ilf2	2_E1C8	1.70556	0.114481	1.08259	1.31901590602181e-16	99.4233	99.6929
Psmb4	2_E1C8	1.69646	0.178239	1.1315	1.24624080441453e-32	99.5386	99.3859
Psma5	2_E1C8	1.81477	0.233619	1.17578	4.25428115824371e-59	99.7693	99.5906
Gar1	2_E1C8	1.24401	0.191835	1.14222	3.00741635653616e-33	97.6932	98.7718
Adh5	2_E1C8	1.27217	0.106332	1.07649	1.35230921127481e-12	97.9239	98.4647
Rabggtb	2_E1C8	0.850408	0.233523	1.1757	5.07451322155832e-35	89.3887	90.174
Srsf11	2_E1C8	1.96398	0.152366	1.11139	5.19831820004429e-31	99.654	100
Pnrc1	2_E1C8	1.00409	0.113967	1.0822	7.55888040871323e-09	94.233	94.4729
Ndufb6	2_E1C8	1.17454	0.118382	1.08552	1.02941229759075e-15	96.4245	98.1576
Mrpl50	2_E1C8	0.78755	0.134384	1.09762	7.57792552504861e-17	89.0427	92.9376
Txn1	2_E1C8	2.35775	0.193363	1.14343	1.41233779274077e-48	100	99.8976
Dmac1	2_E1C8	0.700408	0.121212	1.08765	4.7074148394714e-13	85.6978	89.2528
Psip1	2_E1C8	2.14546	0.204074	1.15195	2.3263886010102e-43	100	99.7953
Tmem59	2_E1C8	0.964078	0.179348	1.13237	1.21289219396385e-23	92.5029	94.8823
Magoh	2_E1C8	1.84967	0.188378	1.13948	2.73685303998163e-38	99.8847	99.6929
Akr1a1	2_E1C8	1.56539	0.178446	1.13166	8.97089094931055e-32	98.8466	99.3859
Prdx1	2_E1C8	2.66583	0.242722	1.18322	6.03701227190362e-79	99.8847	100
Cdc20	2_E1C8	0.971704	0.111514	1.08036	0.0002121	86.7359	88.5363
Ppih	2_E1C8	1.08144	0.173676	1.12793	3.19386062072004e-28	96.5398	97.1341
Ppie	2_E1C8	0.744212	0.113537	1.08188	6.13672553734565e-12	87.4279	92.3234
Psmb2	2_E1C8	1.79846	0.235588	1.17739	2.3038649654381e-52	99.5386	99.3859
Hdac1	2_E1C8	1.02106	0.104097	1.07482	1.27015692968743e-12	94.1176	97.3388
Eif3i	2_E1C8	1.83364	0.21701	1.16232	6.94786071929735e-54	99.654	99.6929
Snhg12	2_E1C8	1.12921	0.382515	1.30361	2.35406576900266e-66	93.0796	91.1975
Rcc1	2_E1C8	0.65002	0.110503	1.0796	6.49187936764682e-11	83.391	86.4893
Rpa2	2_E1C8	0.810535	0.165312	1.12141	3.77090735879144e-18	88.5813	91.5046
Tmem222	2_E1C8	0.446535	0.175704	1.12952	7.70097803781922e-28	69.8962	65.0972
Rsrp1	2_E1C8	1.13823	0.242996	1.18345	1.40457758871208e-41	95.7324	96.2129
Id3	2_E1C8	1.68259	0.43684	1.35364	3.14373379388334e-44	97.2318	94.0635
Ddost	2_E1C8	1.07515	0.120455	1.08708	3.80564394740527e-14	94.3483	97.2364
Akr7a5	2_E1C8	0.543525	0.121401	1.08779	1.59829846825509e-12	75.6632	79.6315
Sdhb	2_E1C8	1.18305	0.133578	1.09701	6.49045085390669e-19	97.0012	98.4647
Srm	2_E1C8	1.1868	0.206182	1.15363	1.20797309392878e-28	96.8858	97.3388
Insig1	2_E1C8	0.325701	0.107896	1.07766	2.72221890359443e-08	55.3633	53.9406
Tyms	2_E1C8	1.30298	0.152407	1.11142	9.3411249793405e-18	97.5779	98.1576
Snx17	2_E1C8	0.642374	0.0973552	1.06981	8.09006424226933e-09	82.2376	86.8987
Msx1	2_E1C8	1.70208	0.541113	1.45509	4.55488342359412e-56	97.0012	88.9458
Acads	2_E1C8	0.634682	0.119179	1.08612	1.25104022539888e-12	82.9296	85.3634
Dynll1	2_E1C8	2.96198	0.18676	1.1382	6.39115728151819e-55	100	100
Cox6a1	2_E1C8	1.62049	0.211744	1.15809	3.71092123087727e-47	98.5006	99.6929
Pebp1	2_E1C8	2.48709	0.207507	1.15469	6.70115508199256e-62	100	100
Aldh2	2_E1C8	0.774013	0.0982042	1.07044	4.20800532180144e-09	88.12	91.4023
Arpc3	2_E1C8	1.15676	0.14691	1.1072	5.83507903086973e-19	97.2318	97.9529
Gtf2h3	2_E1C8	0.482495	0.120075	1.08679	5.57481097863618e-12	71.3956	73.2856
Ubc	2_E1C8	1.77558	0.208446	1.15544	1.17444636778197e-27	99.5386	99.6929
Ran	2_E1C8	3.4115	0.21202	1.15831	6.43067816835987e-102	100	100
Mdh2	2_E1C8	1.65835	0.263991	1.2008	1.12190485148269e-61	99.5386	99.7953
Gnb2	2_E1C8	1.43471	0.108915	1.07842	1.09081115066147e-12	98.8466	99.3859
Actb	2_E1C8	4.16503	0.127721	1.09257	2.06630194740243e-28	100	100
Kdelr2	2_E1C8	1.13051	0.189371	1.14027	1.88176769491709e-32	95.5017	97.9529
Aimp2	2_E1C8	0.671561	0.144219	1.10513	1.96596870549263e-17	83.5063	86.1822
Bud31	2_E1C8	1.14539	0.134764	1.09791	6.74255182179523e-19	95.271	98.0553
Asb4	2_E1C8	1.95048	0.297153	1.22872	1.31576192812652e-15	97.9239	95.3941
Rpa3	2_E1C8	0.993052	0.181169	1.1338	2.59463829679429e-28	94.1176	96.0082
Arf5	2_E1C8	1.49259	0.204793	1.15252	2.31277827237573e-38	99.1926	99.2835
Akr1b3	2_E1C8	1.00056	0.187085	1.13846	3.49432077618276e-29	93.6563	95.2917
Ptn	2_E1C8	1.96789	0.372056	1.2942	8.85196574101524e-48	99.654	99.4882
Tra2a	2_E1C8	1.47693	0.0965806	1.06924	4.80147209251642e-09	98.8466	98.9765
Cbx3	2_E1C8	2.22313	0.127618	1.09249	1.86121893767959e-25	100	100
Hoxa7	2_E1C8	0.51744	0.122202	1.08839	2.79675439025719e-09	70.7036	71.2385
Hoxa9	2_E1C8	1.29397	0.195381	1.14503	1.71038757282176e-22	96.3091	97.9529
Hoxa10	2_E1C8	1.53832	0.186083	1.13767	8.86190505145719e-26	98.1546	99.4882
Hoxa11	2_E1C8	0.958455	0.193844	1.14381	2.53420663526744e-13	86.5052	83.0092
Rnf181	2_E1C8	0.314651	0.116019	1.08374	1.42045727696213e-11	55.7093	52.2006
Mat2a	2_E1C8	1.84804	0.134861	1.09799	6.27704727696976e-18	99.7693	99.6929
Cct7	2_E1C8	1.98495	0.114242	1.08241	3.49609954586889e-18	99.8847	99.8976
Pcbp1	2_E1C8	2.07877	0.113744	1.08203	1.63454534080316e-21	100	100
Cnbp	2_E1C8	2.3981	0.26316	1.2001	1.07433017773963e-85	100	100
H1fx	2_E1C8	1.76151	0.266343	1.20276	3.44681806975194e-49	99.654	99.6929
Arpc4	2_E1C8	0.891744	0.142862	1.10409	2.57210128893015e-18	91.4648	94.5752
Brk1	2_E1C8	1.25476	0.109945	1.07919	1.59499276216655e-14	98.0392	98.9765
Vgll4	2_E1C8	0.744133	0.0983152	1.07052	1.36421020195641e-08	84.6597	88.741
Emg1	2_E1C8	1.4609	0.135714	1.09864	8.93954361464324e-21	99.308	99.3859
Phb2	2_E1C8	1.82304	0.125398	1.09081	1.06868645784155e-18	99.308	99.6929
Grcc10	2_E1C8	1.83757	0.448438	1.36456	2.44352188640897e-124	99.5386	99.2835
Tpi1	2_E1C8	2.16332	0.421492	1.33931	5.51465916864135e-105	100	99.6929
Gapdh	2_E1C8	3.65741	0.337368	1.26345	9.32360007131892e-150	100	100
Strap	2_E1C8	1.50935	0.120629	1.08721	3.09682159179159e-17	99.1926	99.3859
Tsen34	2_E1C8	1.21882	0.230024	1.17285	2.75528837952626e-42	96.0784	97.4411
Selenow	2_E1C8	1.84845	0.181328	1.13393	1.6462904274235e-39	99.654	100
Sae1	2_E1C8	1.35673	0.18383	1.1359	1.05513650676394e-33	98.3852	98.8741
Ap2s1	2_E1C8	1.14119	0.144446	1.10531	1.65246112179684e-19	97.1165	97.9529
Pafah1b3	2_E1C8	1.22323	0.127751	1.09259	9.87297129816937e-17	97.3472	98.4647
Snrpa	2_E1C8	1.34088	0.098472	1.07064	5.71753054956228e-12	97.6932	99.2835
Fbl	2_E1C8	1.68767	0.205905	1.15341	3.17717971502031e-48	99.308	99.6929
Hnrnpl	2_E1C8	1.56621	0.19236	1.14263	1.09217680624301e-37	99.0773	99.5906
Eif3k	2_E1C8	2.04109	0.224172	1.16811	1.09331949298373e-59	99.8847	100
Uba2	2_E1C8	1.35806	0.133219	1.09674	6.63298356350933e-16	98.7313	98.9765
Gpi1	2_E1C8	1.25851	0.243768	1.18408	1.83052832373807e-42	98.2699	97.5435
Ptov1	2_E1C8	1.64511	0.116594	1.08417	5.40615981750616e-15	99.4233	99.8976
Prmt1	2_E1C8	2.37773	0.12936	1.09381	2.14440937405484e-24	99.8847	100
Tsg101	2_E1C8	1.1235	0.124067	1.0898	3.91339601072099e-13	96.7705	97.7482
Idh2	2_E1C8	1.31584	0.125867	1.09116	1.24565219684658e-16	97.8085	98.4647
Ndufc2	2_E1C8	1.78357	0.229235	1.17221	3.38055355724655e-53	99.7693	99.8976
Mogat2	2_E1C8	0.438784	0.118096	1.0853	2.82365576534775e-10	65.9746	67.042
Serpinh1	2_E1C8	1.854	0.210408	1.15702	2.57818199122793e-41	99.8847	99.8976
Spcs2	2_E1C8	1.57526	0.109823	1.0791	1.34173287364522e-14	99.5386	99.4882
Taf10	2_E1C8	1.51794	0.11638	1.08401	3.46977740502288e-16	99.1926	99.2835
Mrpl17	2_E1C8	1.21485	0.268421	1.20449	3.48201071195231e-59	96.3091	97.0317
Eif3f	2_E1C8	1.89425	0.101451	1.07285	4.33838903369961e-15	99.7693	100
Lmo1	2_E1C8	1.10514	0.102303	1.07349	2.26910634301029e-05	93.4256	95.8035
Psma1	2_E1C8	1.46295	0.168515	1.1239	2.38094680554474e-31	98.7313	99.2835
Arl6ip1	2_E1C8	1.44047	0.130859	1.09495	0.000143015	94.4637	96.7247
Uqcrc2	2_E1C8	1.11173	0.142357	1.10371	5.84410492889084e-19	96.4245	97.7482
Mettl9	2_E1C8	1.5056	0.116374	1.08401	5.455191841134e-17	98.9619	99.7953
Ndufab1	2_E1C8	1.92687	0.10536	1.07576	2.35036232260123e-16	99.654	100
Aldoa	2_E1C8	2.29637	0.22223	1.16654	1.76829868148093e-37	99.7693	99.8976
Bub3	2_E1C8	1.29116	0.135142	1.0982	1.27360547236211e-10	96.4245	97.5435
Bccip	2_E1C8	0.983557	0.114691	1.08274	3.77427745835747e-14	93.7716	96.7247
Glrx3	2_E1C8	1.71588	0.125205	1.09066	4.80336711579843e-19	99.7693	99.8976
Bnip3	2_E1C8	0.639705	0.21341	1.15943	1.47912238082278e-25	79.1234	75.3327
Echs1	2_E1C8	0.908099	0.128425	1.0931	6.1808764055245e-15	91.1188	94.9846
Ifitm2	2_E1C8	2.00779	0.306885	1.23703	7.81516567407476e-88	99.7693	99.8976
Taldo1	2_E1C8	1.18521	0.168825	1.12414	1.79512251255466e-27	97.2318	98.1576
Cd81	2_E1C8	1.23457	0.0982264	1.07046	6.05561317606049e-10	97.6932	98.4647
Kcnq1ot1	2_E1C8	1.73323	0.139331	1.10139	3.10805175195245e-08	96.5398	98.3623
Ccnd1	2_E1C8	1.4617	0.165409	1.12148	4.5542853979943e-17	98.7313	98.567
Ctxn1	2_E1C8	0.948445	0.117216	1.08464	1.50135868450985e-11	93.3103	95.1894
Elavl1	2_E1C8	1.36642	0.115103	1.08305	1.59801922176586e-15	98.8466	99.4882
Ankrd10	2_E1C8	0.864903	0.137706	1.10015	6.58032997837678e-14	91.4648	93.347
Eif4ebp1	2_E1C8	1.03593	0.197842	1.14698	6.05778242906179e-29	94.233	95.4964
Slc25a4	2_E1C8	2.36509	0.141819	1.1033	2.5606502306149e-29	100	100
Cope	2_E1C8	0.874348	0.256484	1.19456	1.00243178416866e-45	91.1188	88.434
Crlf1	2_E1C8	0.545964	0.187557	1.13883	1.01775474632626e-12	64.7059	58.6489
Isyna1	2_E1C8	0.949317	0.0999783	1.07176	2.40943918680329e-08	92.6182	95.7011
Smim7	2_E1C8	0.662781	0.18176	1.13427	4.70029444173519e-31	83.9677	85.261
Tecr	2_E1C8	1.45216	0.177619	1.13102	3.27573320045951e-30	99.0773	99.2835
Asf1b	2_E1C8	0.524683	0.122281	1.08845	1.20489335359956e-12	73.5871	76.9703
Ier2	2_E1C8	1.53766	0.330781	1.25769	9.34427065948573e-61	99.4233	98.3623
Syce2	2_E1C8	0.72265	0.133022	1.09659	7.09301162325097e-12	85.2364	86.8987
Rnaseh2a	2_E1C8	0.659558	0.133789	1.09717	6.27938348146707e-15	83.1603	85.6704
Prdx2	2_E1C8	2.97205	0.185859	1.13749	3.27445182203153e-57	100	100
Psmd7	2_E1C8	1.79237	0.178371	1.13161	1.03514050520736e-38	99.0773	99.5906
Cox4i1	2_E1C8	2.70554	0.218077	1.16318	3.94243921050315e-82	100	100
Klhdc4	2_E1C8	0.327161	0.104672	1.07525	4.11263761411781e-09	57.3241	57.216
Ctu2	2_E1C8	0.355588	0.10558	1.07593	1.04457899917215e-09	60.8997	60.2866
Cep57	2_E1C8	0.738531	0.110767	1.0798	1.40862322453342e-10	85.5825	89.5599
Jam3	2_E1C8	0.569747	0.143741	1.10477	6.93003824562195e-17	76.9319	80.4504
Dcps	2_E1C8	0.6006	0.131205	1.09521	5.50114376884282e-16	81.1995	82.4974
Hspa8	2_E1C8	3.58818	0.172329	1.12688	1.76057360187616e-46	100	100
Oaf	2_E1C8	0.627417	0.121718	1.08803	1.59280269176181e-12	81.3149	83.7257
H2afx	2_E1C8	1.94797	0.184834	1.13669	1.79047665532185e-22	99.7693	99.7953
Sdhd	2_E1C8	1.00313	0.193489	1.14353	1.0639305725545e-33	93.4256	96.2129
Crabp1	2_E1C8	1.95091	0.213226	1.15928	1.37818011628854e-22	99.308	99.6929
Etfa	2_E1C8	0.718784	0.11674	1.08428	9.59469341542541e-12	85.3518	89.2528
Tspan3	2_E1C8	1.11918	0.0993714	1.07131	1.10726255197517e-09	96.3091	97.6459
Cox5a	2_E1C8	2.30971	0.163867	1.12029	5.31480628525456e-41	99.8847	100
Pkm	2_E1C8	3.07673	0.362613	1.28575	4.73310576303756e-126	100	100
Rsl24d1	2_E1C8	1.08026	0.134041	1.09736	3.35741647692242e-16	95.271	97.4411
Gsta4	2_E1C8	0.693882	0.100665	1.07227	1.73783553197533e-07	81.1995	85.1586
Eef1a1	2_E1C8	4.37807	0.137596	1.10007	2.75503940128706e-69	100	100
Snhg5	2_E1C8	1.08196	0.547182	1.46123	1.98605271130776e-114	92.0415	83.1116
Rassf1	2_E1C8	0.460118	0.10629	1.07646	2.08628186301687e-09	70.2422	72.7738
Inka1	2_E1C8	0.798856	0.107032	1.07701	2.50605848780505e-09	87.0819	91.0952
Rhoa	2_E1C8	1.71199	0.142857	1.10409	5.7576341028766e-25	99.7693	99.6929
Impdh2	2_E1C8	1.30791	0.123632	1.08947	4.01353325016972e-15	98.1546	98.6694
Uqcrc1	2_E1C8	1.17162	0.201482	1.14988	2.14471636378403e-32	96.5398	96.827
Acaa1a	2_E1C8	0.349177	0.203178	1.15123	1.98132554626316e-41	61.1303	44.1146
Fbxo5	2_E1C8	1.10844	0.158015	1.11575	1.84619221033652e-12	92.9642	92.1187
Nup43	2_E1C8	0.752782	0.130037	1.09432	1.64024697797452e-15	86.8512	90.174
Cited2	2_E1C8	1.31012	0.163888	1.1203	4.50528550295761e-12	96.5398	97.3388
Asf1a	2_E1C8	1.15083	0.108472	1.07809	1.00631520091723e-11	97.3472	98.6694
Hnrnph3	2_E1C8	1.1873	0.110123	1.07932	2.87402213916256e-13	97.3472	98.7718
Cdk1	2_E1C8	1.38446	0.12472	1.0903	6.84595069917766e-08	96.0784	98.1576
Ddt	2_E1C8	1.03239	0.164062	1.12044	1.16376266715641e-22	94.1176	96.2129
Mif	2_E1C8	3.63752	0.209487	1.15628	3.31410858161523e-71	100	100
Bsg	2_E1C8	1.81385	0.117711	1.08501	8.85807017319467e-16	99.5386	99.6929
Ptbp1	2_E1C8	1.44982	0.103221	1.07417	6.84806244087991e-11	98.8466	99.4882
R3hdm4	2_E1C8	0.556043	0.0990705	1.07108	1.71227706833686e-09	77.1626	81.2692
Atp5d	2_E1C8	1.98583	0.202482	1.15068	3.50407270475986e-47	99.8847	99.7953
Cirbp	2_E1C8	0.610544	0.152509	1.1115	3.38290019849003e-20	80.6228	81.9857
Plekhj1	2_E1C8	1.02281	0.179585	1.13256	9.02758528830503e-29	94.0023	96.4176
Sgta	2_E1C8	0.855965	0.108592	1.07818	1.19636460604486e-11	92.3875	93.9611
Nfyb	2_E1C8	0.961378	0.145977	1.10648	1.64100352612477e-18	93.4256	95.5988
Slc25a3	2_E1C8	2.24929	0.226808	1.17024	5.69880074808483e-69	99.8847	100
Socs2	2_E1C8	0.732084	0.108474	1.07809	0.00245691	73.1257	75.0256
Mrpl42	2_E1C8	1.38198	0.138242	1.10056	5.91524751331725e-20	98.5006	99.5906
Ube2n	2_E1C8	1.67779	0.10518	1.07563	1.52529787081055e-13	99.5386	99.6929
Mettl1	2_E1C8	0.769817	0.124375	1.09004	3.06343531099348e-13	87.5433	90.2764
Cdk4	2_E1C8	2.59071	0.215857	1.16139	3.00261822175265e-72	99.8847	100
Dctn2	2_E1C8	0.846804	0.107224	1.07715	1.9020164856112e-11	90.1961	93.9611
Naca	2_E1C8	3.26607	0.111389	1.08027	2.69576516560201e-31	100	100
Atp5b	2_E1C8	2.58068	0.272668	1.20804	1.40959086292814e-94	100	99.7953
Sarnp	2_E1C8	1.67684	0.148126	1.10813	1.14349230180113e-23	99.4233	99.7953
Ewsr1	2_E1C8	1.44443	0.101182	1.07265	2.05222442374409e-12	99.4233	99.5906
Ppia	2_E1C8	4.26636	0.282533	1.21633	1.36453488626463e-178	100	100
H2afv	2_E1C8	2.25283	0.159954	1.11725	1.41926973579553e-32	100	100
Snhg15	2_E1C8	0.522226	0.272972	1.20829	3.31045468422387e-47	72.3183	57.6254
Mdh1	2_E1C8	1.33671	0.175952	1.12971	4.38747838436127e-29	97.0012	98.567
Cct4	2_E1C8	1.82991	0.113009	1.08148	8.03618408307921e-17	99.7693	99.7953
Pttg1	2_E1C8	1.08164	0.16768	1.12325	2.98664293014122e-17	93.887	95.2917
Rack1	2_E1C8	3.48524	0.253485	1.19208	9.10535390199659e-145	100	100
Pdlim4	2_E1C8	0.981712	0.163946	1.12035	1.63902493802682e-17	93.1949	94.5752
Mrpl55	2_E1C8	0.648916	0.100705	1.0723	1.453510567214e-09	83.045	86.1822
Cops3	2_E1C8	1.03896	0.114355	1.08249	2.200870217346e-13	94.925	97.2364
Drg2	2_E1C8	0.494138	0.114593	1.08267	4.07487520228303e-11	73.9331	75.5374
Tmem11	2_E1C8	0.746718	0.143826	1.10483	1.82003669382102e-19	87.4279	89.4575
Mfap4	2_E1C8	0.765791	0.105099	1.07557	7.04857263623124e-08	84.6597	89.1505
B9d1	2_E1C8	0.512481	0.108979	1.07846	6.79214688881624e-11	73.9331	79.2221
Rangrf	2_E1C8	0.684987	0.0965676	1.06923	5.5466340869186e-07	83.8524	86.5916
Trappc1	2_E1C8	0.690179	0.095989	1.0688	6.05226818051659e-09	85.5825	89.9693
Eif4a1	2_E1C8	2.90025	0.166192	1.12209	3.42609619184897e-45	100	100
Eif5a	2_E1C8	3.4816	0.158118	1.11583	1.00889126360007e-65	100	100
Psmb6	2_E1C8	2.11331	0.197228	1.14649	2.28271561655457e-46	99.8847	99.6929
Eno3	2_E1C8	0.339772	0.128165	1.0929	9.12781981886241e-14	57.7855	51.8936
Wsb1	2_E1C8	0.751153	0.111246	1.08016	3.40445540174407e-11	85.3518	90.6858
Ptrh2	2_E1C8	0.758453	0.202717	1.15086	8.19714490596437e-27	85.0058	86.3869
Psmb3	2_E1C8	1.9019	0.229062	1.17207	5.49357696285787e-51	99.7693	99.5906
Igfbp4	2_E1C8	1.46161	0.230169	1.17297	4.70029444173519e-31	98.9619	98.8741
Fzd2	2_E1C8	1.07517	0.166317	1.12219	3.6515800517115e-18	93.6563	95.3941
Atp5h	2_E1C8	2.34324	0.100278	1.07198	1.03139472377182e-19	99.8847	100
Snhg16	2_E1C8	0.481569	0.266534	1.20291	4.13663845735675e-48	69.5502	54.7595
Tk1	2_E1C8	0.667283	0.114492	1.08259	5.07607849556072e-09	83.2757	86.2845
Actg1	2_E1C8	3.61515	0.151313	1.11058	1.59743026588661e-40	100	100
Mcrip1	2_E1C8	1.0064	0.244004	1.18428	2.3918616515553e-47	94.579	95.3941
Anapc11	2_E1C8	1.03517	0.106331	1.07649	9.9777915896875e-12	94.1176	96.6223
Gps1	2_E1C8	0.821807	0.123362	1.08927	4.23382967596626e-14	89.8501	91.607
Slc16a3	2_E1C8	0.732272	0.317061	1.24579	1.45790051675976e-49	83.5063	73.7973
Sf3b6	2_E1C8	1.57673	0.120649	1.08722	4.62725043465646e-18	99.5386	99.6929
Laptm4a	2_E1C8	1.29023	0.120934	1.08744	3.18705452400232e-15	97.9239	98.8741
Mycn	2_E1C8	0.834333	0.164618	1.12087	1.76805440592131e-14	86.5052	89.0481
Rrm2	2_E1C8	1.85988	0.151166	1.11047	3.20671915743406e-15	99.1926	100
Id2	2_E1C8	1.22017	0.38551	1.30632	1.45268835327346e-48	94.1176	88.5363
Twistnb	2_E1C8	1.06449	0.11239	1.08102	3.83942096122232e-13	95.1557	97.4411
Twist1	2_E1C8	1.84683	0.151907	1.11104	1.10985088259902e-15	99.8847	99.8976
Ifrd1	2_E1C8	0.974807	0.285256	1.21863	2.30648640336403e-47	93.887	91.5046
Psma6	2_E1C8	1.64818	0.257187	1.19515	3.40310189175447e-65	99.1926	99.6929
Psma3	2_E1C8	2.10434	0.136719	1.0994	2.46529166777321e-30	99.8847	99.8976
Wdr89	2_E1C8	0.610198	0.147802	1.10788	2.86310808767782e-18	79.0081	82.1904
Fcf1	2_E1C8	0.742444	0.168055	1.12354	1.2377337246515e-22	87.3126	88.0246
Eif2b2	2_E1C8	0.566788	0.115455	1.08332	5.45977244085011e-11	76.5859	81.1668
Eif5	2_E1C8	2.31399	0.304695	1.23516	1.3572289345185e-83	100	99.8976
Idi1	2_E1C8	0.76367	0.0984366	1.07061	7.30589078560106e-06	83.737	87.2057
Psma2	2_E1C8	1.88552	0.184061	1.13608	6.13737172594602e-40	99.654	99.8976
Uqcrfs1	2_E1C8	1.25198	0.151663	1.11085	3.04810937966442e-22	98.0392	98.6694
Cks2	2_E1C8	1.89474	0.149344	1.10906	1.78521016074983e-08	99.1926	99.4882
Msx2	2_E1C8	0.283483	0.155684	1.11395	1.01625220472852e-12	41.1765	30.3992
Higd2a	2_E1C8	0.998113	0.117396	1.08478	1.84597813304073e-12	94.8097	96.4176
Tmed9	2_E1C8	1.30285	0.133926	1.09728	1.35416628332721e-21	98.2699	98.7718
H2afy	2_E1C8	2.52153	0.0974046	1.06985	6.94805580857666e-20	100	100
Hnrnpa0	2_E1C8	2.26008	0.305284	1.23566	7.74485528031476e-88	99.7693	99.7953
Med10	2_E1C8	0.809215	0.129695	1.09406	2.41214045395163e-13	90.1961	91.5046
Ccnh	2_E1C8	0.668452	0.112187	1.08087	1.42672619872294e-11	85.0058	87.7175
Ssbp2	2_E1C8	0.663236	0.140779	1.1025	3.08674145393786e-11	77.97	81.1668
Btf3	2_E1C8	2.96417	0.158438	1.11608	7.17000586713739e-56	100	100
Dimt1	2_E1C8	0.500715	0.109341	1.07874	3.03040884661482e-11	72.6644	76.3562
Ndufs4	2_E1C8	1.15205	0.118995	1.08598	2.17172539210244e-11	97.0012	97.4411
Tmem267	2_E1C8	0.167036	0.0991024	1.07111	4.03355557643997e-12	33.3333	22.4156
Pdhb	2_E1C8	0.732907	0.162759	1.11943	1.18750350298939e-21	86.5052	88.434
Rtraf	2_E1C8	1.85717	0.129872	1.0942	5.82887911954949e-23	99.7693	100
Zfp503	2_E1C8	0.529125	0.149806	1.10942	1.40602684952859e-09	66.6667	62.5384
Arf4	2_E1C8	1.51008	0.104311	1.07498	4.89181864462475e-13	99.0773	99.6929
Tkt	2_E1C8	1.70102	0.330598	1.25753	5.24993528708134e-92	99.308	99.7953
Spcs1	2_E1C8	1.12101	0.103971	1.07473	9.28365680210914e-12	96.8858	98.3623
Cnih1	2_E1C8	0.967565	0.156241	1.11438	6.04890282864805e-24	94.4637	95.5988
Psmb5	2_E1C8	2.00295	0.152704	1.11165	4.36933901471929e-31	100	99.7953
Fdft1	2_E1C8	0.60021	0.137672	1.10013	6.80883324884087e-13	76.8166	79.8362
Rcbtb2	2_E1C8	0.995945	0.149844	1.10945	2.7194489293145e-20	93.7716	95.9058
Itm2b	2_E1C8	0.828921	0.131606	1.09551	1.95251291161344e-12	90.3114	90.6858
Tpt1	2_E1C8	4.13335	0.123752	1.08956	6.69420554654046e-61	100	100
Tsc22d1	2_E1C8	1.43088	0.181024	1.13369	3.89968403498008e-26	98.2699	98.3623
Sugt1	2_E1C8	1.18785	0.153732	1.11244	1.41770954701715e-23	95.9631	98.6694
Brix1	2_E1C8	1.04171	0.107104	1.07706	1.63036896506884e-12	95.5017	97.2364
Sub1	2_E1C8	2.9047	0.215175	1.16084	1.06333481485861e-68	100	100
Eif3e	2_E1C8	1.93896	0.176261	1.12995	2.02148651145205e-41	99.654	100
Eif3h	2_E1C8	2.04369	0.307766	1.23779	2.90931527479212e-93	99.654	99.7953
Mrpl13	2_E1C8	1.23239	0.146033	1.10652	1.60880154828481e-19	97.0012	98.4647
Pycrl	2_E1C8	0.546169	0.134239	1.09751	4.54729879188591e-13	74.9712	78.0962
Cyc1	2_E1C8	1.38131	0.182146	1.13457	1.61637446706169e-29	98.9619	99.0788
Vps28	2_E1C8	0.493944	0.0988546	1.07092	4.80154424581147e-08	70.9343	76.3562
Txn2	2_E1C8	1.11058	0.169366	1.12456	9.94962061538713e-25	95.9631	97.3388
Lgals1	2_E1C8	1.49264	0.237389	1.17886	9.06712006935485e-29	98.1546	98.567
H1f0	2_E1C8	1.24295	0.106059	1.07628	9.91281436749427e-05	93.6563	96.827
Adsl	2_E1C8	0.545971	0.103933	1.0747	3.28699860550071e-10	76.5859	80.6551
Slc25a17	2_E1C8	0.437883	0.110565	1.07965	1.21722131494661e-11	68.1661	71.5455
Snu13	2_E1C8	2.14197	0.131661	1.09555	1.15582161417953e-28	99.7693	99.8976
Scube1	2_E1C8	0.668706	0.219694	1.16449	2.56182560489618e-25	79.4694	73.5926
Fbln1	2_E1C8	1.22037	0.135535	1.0985	2.21031587698494e-18	96.4245	98.9765
Brd1	2_E1C8	0.622344	0.110386	1.07952	4.5848671036827e-09	77.7393	85.1586
Tuba1b	2_E1C8	2.87439	0.287363	1.22041	3.64741383742908e-121	100	100
Tuba1a	2_E1C8	2.37408	0.427833	1.34521	3.00903094909112e-138	99.8847	100
Atp5g2	2_E1C8	2.61677	0.189266	1.14018	6.2673417008259e-61	100	100
Hnrnpa1	2_E1C8	3.24921	0.196752	1.14612	2.5098598934612e-90	100	100
Nmral1	2_E1C8	1.0261	0.249243	1.18858	2.7808804790917e-40	93.3103	94.1658
Hmox2	2_E1C8	0.605554	0.100243	1.07195	3.0669734013924e-10	82.0069	86.3869
Fopnl	2_E1C8	0.527337	0.149237	1.10898	2.85598338915576e-19	75.3172	74.2068
Snai2	2_E1C8	0.377629	0.12883	1.09341	7.49857120115813e-09	55.248	50.5629
Ranbp1	2_E1C8	3.15352	0.16325	1.11981	2.49306105514769e-49	100	100
Eif4a2	2_E1C8	1.10088	0.167899	1.12342	1.0698824764505e-19	94.6943	96.52
Fam162a	2_E1C8	1.53614	0.223855	1.16785	9.77110155430715e-33	99.5386	99.3859
Ccdc58	2_E1C8	0.90596	0.164007	1.1204	2.35676145408989e-22	92.0415	93.8588
Tfg	2_E1C8	0.70005	0.118917	1.08592	2.96683252832978e-12	84.3137	88.2293
Mrpl39	2_E1C8	0.615153	0.119061	1.08603	1.66361513943507e-13	79.1234	85.6704
Atp5o	2_E1C8	2.08469	0.205562	1.15314	7.69954724901406e-52	99.7693	99.8976
Cbr1	2_E1C8	0.608674	0.10702	1.077	1.7249448099461e-10	79.4694	86.694
Chaf1b	2_E1C8	0.676602	0.108799	1.07833	2.22200021069454e-07	82.5836	85.0563
Rnaset2a	2_E1C8	0.472065	0.16864	1.124	4.37738072869287e-22	70.3576	67.7584
Acat2	2_E1C8	1.27139	0.217654	1.16284	1.30270405131069e-38	97.2318	98.0553
Psmb1	2_E1C8	2.04967	0.156336	1.11445	1.01850040792319e-35	99.8847	99.7953
Flywch1	2_E1C8	0.600536	0.123681	1.08951	2.17172539210244e-11	78.6621	81.0645
Nme4	2_E1C8	0.947284	0.118082	1.08529	1.12697601220118e-13	91.9262	95.2917
Luc7l	2_E1C8	1.14908	0.105009	1.0755	4.23967329411914e-10	95.7324	97.3388
Cuta	2_E1C8	1.11115	0.15675	1.11477	1.05279860125189e-24	96.0784	97.9529
Snrpc	2_E1C8	1.61523	0.215593	1.16118	4.62862659591424e-42	99.5386	99.6929
Srsf3	2_E1C8	2.97058	0.117021	1.08449	6.95750936378988e-31	100	100
Ppil1	2_E1C8	0.881932	0.148865	1.1087	8.27879680470119e-20	92.1569	94.0635
U2af1	2_E1C8	2.13252	0.231188	1.1738	6.97531179656841e-67	99.8847	99.8976
Rnf5	2_E1C8	0.545189	0.104607	1.0752	4.65187948446856e-10	76.7013	80.348
Lsm2	2_E1C8	1.75056	0.102946	1.07396	7.64474852635879e-15	99.5386	99.8976
Csnk2b	2_E1C8	1.23593	0.141545	1.10309	3.36063543112044e-18	97.6932	98.7718
Ddx39b	2_E1C8	2.1697	0.185858	1.13749	1.52295303752044e-46	99.7693	99.8976
Tubb5	2_E1C8	3.5711	0.241841	1.1825	1.69366060101257e-106	100	100
BC023719	2_E1C8	0.255598	0.154492	1.11303	6.02896452380679e-32	48.6736	24.565
Polr1c	2_E1C8	0.776357	0.133123	1.09666	2.0359433092146e-15	89.0427	91.7093
Ndufv2	2_E1C8	1.21387	0.136929	1.09956	5.12394930389419e-18	97.8085	98.1576
Tgif1	2_E1C8	0.587185	0.121104	1.08757	3.4190260672101e-14	78.6621	81.3715
Myl12b	2_E1C8	0.786456	0.113693	1.08199	2.30538722062124e-12	88.0046	92.3234
Myl12a	2_E1C8	1.54611	0.20338	1.15139	7.7601017347242e-46	98.9619	100
Srsf7	2_E1C8	2.4947	0.169232	1.12446	2.17925936106753e-43	100	99.8976
Bambi	2_E1C8	0.760706	0.181365	1.13396	2.1537701555083e-14	82.3529	81.6786
Colec12	2_E1C8	0.522133	0.269626	1.2055	1.18869510678517e-46	72.203	58.5466
Ss18	2_E1C8	0.866881	0.11102	1.07999	5.68603513425284e-12	91.2341	94.8823
Cdo1	2_E1C8	0.2978	0.102275	1.07347	1.48019466314402e-05	47.7509	46.1617
Psmg2	2_E1C8	0.768893	0.107505	1.07736	1.40808381233977e-11	87.6586	93.1423
Ndufv1	2_E1C8	0.899466	0.132498	1.09619	4.31329514274932e-16	90.7728	94.4729
Cfl1	2_E1C8	2.95168	0.112857	1.08137	1.31668469727874e-31	100	100
Trmt112	2_E1C8	1.38194	0.195959	1.14549	7.37817687400502e-36	98.8466	99.0788
Otub1	2_E1C8	1.03422	0.147342	1.10753	9.70959564435197e-20	94.233	96.3153
Snhg1	2_E1C8	2.273	0.568929	1.48342	8.41248681597799e-158	99.654	99.6929
Wdr74	2_E1C8	0.669028	0.106562	1.07666	6.2073836924781e-11	84.083	87.9222
Polr2g	2_E1C8	1.17711	0.136223	1.09902	4.24469081793106e-18	97.6932	98.3623
Fen1	2_E1C8	0.849102	0.119872	1.08664	2.80067548758913e-11	89.8501	92.9376
Prpf19	2_E1C8	1.16427	0.155606	1.11389	5.19151542373452e-24	97.6932	98.1576
Rcl1	2_E1C8	0.540883	0.12617	1.09139	6.68118501414777e-13	76.0092	79.4268
Dkk1	2_E1C8	0.156839	0.0998676	1.07168	1.81176900344849e-07	23.5294	15.2508
Pcgf6	2_E1C8	0.640876	0.101423	1.07283	1.03199535223556e-09	80.5075	86.7963
Xpnpep1	2_E1C8	0.496323	0.130522	1.09469	2.0568953462743e-12	72.7797	70.4197
Nutf2-ps1	2_E1C8	0.33879	0.17621	1.12991	3.40459222114742e-30	59.6309	45.1382

## Sheet: E1C8_down_P4
Wilcoxon rank sum test for differentially expressed genes in cluster P4 between wildtype and E1C8. Downregulated genes shown
Gene	genotype	avgExpr	logFC	Fold Change	padj	% cells exp. Mut	% cells exp. Wt
Tcea1	2_E1C8	1.02536	-0.298561	-1.22992	2.46730609586355e-56	94.4637	99.3859
Tfap2b	2_E1C8	0.183107	-0.485795	-1.40036	3.15686988169876e-77	26.4129	67.7584
Mcm3	2_E1C8	1.1395	-0.144413	-1.10528	2.47119309940722e-11	95.3864	98.1576
Phf3	2_E1C8	0.675545	-0.174135	-1.12829	2.59746697765603e-19	82.8143	94.5752
Zfp451	2_E1C8	0.550533	-0.152046	-1.11114	2.92291332077365e-16	77.5087	93.4493
Dst	2_E1C8	0.141663	-0.16401	-1.1204	2.04883391095136e-39	29.6424	63.0502
Uggt1	2_E1C8	0.266996	-0.106854	-1.07688	3.22945929964879e-14	49.827	75.3327
Cox5b	2_E1C8	1.67345	-0.178187	-1.13146	2.73298013959157e-26	99.308	99.7953
Tmem131	2_E1C8	0.23463	-0.109367	-1.07875	8.84730658591327e-18	43.5986	70.8291
Eif5b	2_E1C8	1.66383	-0.183126	-1.13534	1.77538123999382e-26	99.0773	100
Map4k4	2_E1C8	1.15916	-0.223329	-1.16742	8.54342359934552e-31	97.1165	99.2835
Tpp2	2_E1C8	0.597214	-0.160369	-1.11757	2.74715555497147e-19	80.1615	93.9611
Slc39a10	2_E1C8	0.67725	-0.170944	-1.12579	7.69755177983616e-18	83.391	96.1105
Myo1b	2_E1C8	0.586544	-0.206158	-1.15361	3.57605574905008e-26	76.9319	92.9376
Asnsd1	2_E1C8	0.529528	-0.099173	-1.07116	4.44183056850335e-07	74.7405	91.0952
Gtf3c3	2_E1C8	0.272657	-0.111021	-1.07999	2.81973741126288e-14	51.0957	75.9468
Orc2	2_E1C8	0.625221	-0.114088	-1.08229	8.35585570136396e-10	81.4302	93.5517
Bmpr2	2_E1C8	0.362776	-0.0977381	-1.07009	6.47157438253129e-09	59.4002	80.1433
Creb1	2_E1C8	0.522955	-0.15851	-1.11613	1.18104406218948e-16	72.549	90.4811
Fn1	2_E1C8	0.609042	-0.142708	-1.10398	6.33720372159705e-13	78.4314	92.5281
Tns1	2_E1C8	0.196351	-0.0966678	-1.0693	2.19768497768665e-17	37.9469	66.4278
Aamp	2_E1C8	0.896866	-0.117003	-1.08448	1.63543543600886e-07	90.6574	97.6459
Ttll4	2_E1C8	0.311619	-0.11414	-1.08233	4.70309204596519e-14	54.3253	78.8127
Epha4	2_E1C8	1.23984	-0.244937	-1.18504	4.50744456498964e-15	92.1569	97.0317
Cul3	2_E1C8	0.608287	-0.175013	-1.12897	1.88856096853181e-19	78.7774	94.2682
Agfg1	2_E1C8	0.393706	-0.108273	-1.07794	3.07417107453053e-10	63.8985	84.2375
Trip12	2_E1C8	0.532098	-0.252234	-1.19105	4.54396152378488e-39	74.5098	93.7564
Psmd1	2_E1C8	1.18722	-0.170859	-1.12573	1.21434563673622e-18	95.5017	99.3859
Ncl	2_E1C8	3.19373	-0.182698	-1.135	2.77295876368382e-34	100	100
Cops7b	2_E1C8	0.261051	-0.0956332	-1.06853	1.78945566225283e-12	49.481	73.1832
Gigyf2	2_E1C8	0.438662	-0.0984354	-1.07061	9.43611836432552e-08	67.0127	84.1351
Cops9	2_E1C8	0.998273	-0.112489	-1.08109	9.64237005895422e-07	92.3875	98.0553
Hdlbp	2_E1C8	1.01899	-0.253627	-1.1922	7.3869966182229e-41	94.8097	98.7718
Sept2	2_E1C8	0.0585005	-0.113902	-1.08215	1.76340036810784e-43	13.7255	46.3664
Ing5	2_E1C8	0.28241	-0.104545	-1.07515	1.73920055963883e-13	50.0577	75.3327
Ppip5k2	2_E1C8	0.429498	-0.127246	-1.09221	1.83548243240485e-13	66.09	85.3634
Vps4b	2_E1C8	0.524913	-0.134712	-1.09787	3.67496536771698e-13	75.0865	91.914
Clasp1	2_E1C8	0.517138	-0.154509	-1.11304	1.56664607048033e-17	74.2791	91.4023
Ddx18	2_E1C8	1.1163	-0.274558	-1.20962	2.58925537397086e-52	96.7705	99.1812
Dars	2_E1C8	0.601764	-0.139533	-1.10155	1.09167623820805e-12	79.4694	95.2917
Srgap2	2_E1C8	0.30324	-0.13305	-1.09661	5.50697962075632e-17	54.2099	77.3797
Nucks1	2_E1C8	2.15337	-0.13881	-1.101	2.19198773411672e-26	100	100
Kdm5b	2_E1C8	1.00547	-0.159521	-1.11692	4.10330944111665e-15	92.3875	98.3623
Ipo9	2_E1C8	0.409101	-0.150891	-1.11025	1.90396489840477e-17	64.1292	87.6151
Aspm	2_E1C8	0.429071	-0.170762	-1.12565	4.73686813692389e-15	59.5156	78.8127
Cdc73	2_E1C8	0.424008	-0.116641	-1.08421	1.28068982803093e-10	66.6667	85.8751
Tpr	2_E1C8	1.81002	-0.235775	-1.17754	4.13402005562433e-48	99.7693	100
Hmcn1	2_E1C8	0.50213	-0.235711	-1.17749	8.18034988002634e-32	69.2042	92.4258
Ivns1abp	2_E1C8	0.925026	-0.103023	-1.07402	2.02223648627647e-05	92.3875	98.6694
Rgl1	2_E1C8	0.275992	-0.100843	-1.0724	1.32818122688674e-12	49.827	73.4903
Smg7	2_E1C8	0.280056	-0.126552	-1.09168	7.9997024951488e-20	48.4429	78.8127
Dhx9	2_E1C8	1.17152	-0.398985	-1.31858	7.55537355676919e-89	95.8478	99.7953
Cep350	2_E1C8	0.246182	-0.0965074	-1.06918	8.03884419266703e-14	45.9054	70.6244
Soat1	2_E1C8	0.270604	-0.122598	-1.08869	9.21206366494023e-18	49.9423	77.0727
Abl2	2_E1C8	0.196886	-0.102348	-1.07352	2.8201222260737e-17	38.4083	64.8925
Ralgps2	2_E1C8	0.899564	-0.253597	-1.19218	1.76427492302328e-34	91.0035	97.5435
Cop1	2_E1C8	0.537152	-0.100218	-1.07194	1.0815425502961e-07	76.8166	91.1975
Rc3h1	2_E1C8	0.33773	-0.104245	-1.07493	1.73666402596397e-11	55.8247	78.8127
Prrc2c	2_E1C8	1.88946	-0.266092	-1.20255	1.83073779858053e-52	99.7693	100
Kifap3	2_E1C8	0.535188	-0.1024	-1.07356	2.3792213706984e-08	75.2018	89.4575
Pou2f1	2_E1C8	0.376257	-0.143772	-1.10479	1.10641286208514e-17	61.2457	83.1116
Uck2	2_E1C8	0.677722	-0.115702	-1.0835	4.86767718516237e-09	83.8524	94.6776
Ddr2	2_E1C8	0.387418	-0.111011	-1.07998	3.05665761255383e-11	62.5144	82.8045
Vangl2	2_E1C8	0.41098	-0.102448	-1.07359	1.43244814895346e-09	65.2826	84.8516
Copa	2_E1C8	0.429278	-0.163221	-1.11978	2.01568980579643e-19	65.2826	88.2293
Dcaf8	2_E1C8	0.569397	-0.111025	-1.08	7.34032461015329e-09	76.9319	91.5046
Cep170	2_E1C8	0.426367	-0.112322	-1.08097	7.81709883050806e-10	65.3979	84.8516
Hnrnpu	2_E1C8	2.58328	-0.254625	-1.19303	4.15343778489479e-61	99.8847	100
Kif26b	2_E1C8	0.288083	-0.105557	-1.07591	7.34676489139052e-12	50.7497	72.4667
Ahctf1	2_E1C8	0.474356	-0.128833	-1.09341	4.64423106496975e-12	69.4348	87.001
Parp1	2_E1C8	1.21341	-0.263449	-1.20034	5.0339031075469e-48	96.5398	99.4882
Acbd3	2_E1C8	0.580758	-0.103637	-1.07448	2.23267351454499e-07	78.316	91.7093
Sde2	2_E1C8	0.741101	-0.11572	-1.08352	5.8305531687528e-09	85.8131	95.9058
Nvl	2_E1C8	0.504613	-0.0992218	-1.0712	4.90035570128683e-08	74.1638	88.9458
Lbr	2_E1C8	0.592245	-0.163728	-1.12018	4.85798538701029e-17	77.278	93.7564
Enah	2_E1C8	1.01209	-0.13544	-1.09843	1.7249448099461e-10	92.9642	98.3623
Trp53bp2	2_E1C8	0.319474	-0.127595	-1.09247	1.57138324284591e-15	55.94	78.5056
Mia3	2_E1C8	0.374141	-0.166403	-1.12226	1.07104657755036e-21	61.4764	84.2375
Iars2	2_E1C8	0.219073	-0.0984363	-1.07061	7.50535721648399e-15	42.5606	66.6325
Eprs	2_E1C8	1.41571	-0.201978	-1.15027	6.43365531803501e-29	98.0392	99.4882
Cenpf	2_E1C8	1.35327	-0.159212	-1.11668	6.70958655849957e-06	92.9642	97.4411
Dtl	2_E1C8	0.761022	-0.132539	-1.09622	6.7295193825528e-09	85.2364	94.5752
Sertad4	2_E1C8	0.420399	-0.0979058	-1.07022	7.68506625761967e-08	64.7059	82.3951
Suv39h2	2_E1C8	0.520415	-0.105641	-1.07597	1.46442535496662e-08	73.5871	89.0481
Frmd4a	2_E1C8	0.76507	-0.294831	-1.22674	6.12910942284059e-46	85.6978	97.3388
Mcm10	2_E1C8	0.434283	-0.105781	-1.07608	1.15098025907713e-08	66.3206	84.3398
Upf2	2_E1C8	0.391593	-0.181503	-1.13406	2.64600658584815e-24	63.7832	87.001
Rbm17	2_E1C8	1.11421	-0.124285	-1.08997	2.27854703271408e-08	95.0404	98.9765
Arl5b	2_E1C8	0.408789	-0.104267	-1.07495	2.31187198356472e-08	64.7059	83.6233
Yme1l1	2_E1C8	0.675437	-0.130242	-1.09448	2.90171915478575e-12	84.8904	95.7011
Camsap1	2_E1C8	0.403453	-0.147069	-1.10732	1.90777689651087e-18	63.4371	86.4893
Sec16a	2_E1C8	0.15962	-0.100984	-1.0725	1.55682593269088e-21	33.7947	63.1525
Surf6	2_E1C8	0.243869	-0.140698	-1.10244	1.35637646792207e-23	47.4048	75.9468
Surf4	2_E1C8	0.512253	-0.114126	-1.08232	2.42387462102276e-08	73.2411	90.8905
Brd3	2_E1C8	1.45686	-0.132012	-1.09582	4.54605780531776e-14	99.0773	99.5906
Gtf3c4	2_E1C8	0.279234	-0.112945	-1.08143	6.46313571802758e-15	52.0185	75.9468
Setx	2_E1C8	0.315068	-0.165855	-1.12183	2.30898883841616e-25	52.0185	81.8833
Odf2	2_E1C8	0.35979	-0.11894	-1.08594	8.22860254378199e-13	58.2468	80.7574
Sptan1	2_E1C8	0.336082	-0.213025	-1.15912	4.21113207040371e-35	57.6701	83.2139
Set	2_E1C8	3.29764	-0.16339	-1.11992	5.31665728262075e-70	100	100
Nup188	2_E1C8	0.321609	-0.141334	-1.10292	8.608780210208e-19	56.8627	80.9621
Abl1	2_E1C8	0.390015	-0.112251	-1.08091	1.80392395581473e-12	64.0138	83.7257
Nup214	2_E1C8	0.380771	-0.111852	-1.08061	1.04210476908965e-11	61.8224	84.6469
Prrc2b	2_E1C8	0.599342	-0.202754	-1.15089	2.71785228704887e-25	76.5859	94.9846
Gapvd1	2_E1C8	0.551108	-0.0997549	-1.07159	3.13181251379723e-07	74.0484	88.434
Strbp	2_E1C8	0.673886	-0.240131	-1.1811	6.60047912582577e-35	82.4683	96.0082
Epc2	2_E1C8	0.561194	-0.0991324	-1.07113	9.13665436302657e-08	78.5467	90.4811
Rif1	2_E1C8	1.08274	-0.130234	-1.09447	5.74225861390351e-09	94.1176	98.6694
Fmnl2	2_E1C8	0.232842	-0.104461	-1.07509	1.97415385437004e-15	43.5986	69.6008
Tanc1	2_E1C8	0.474795	-0.160876	-1.11797	2.72879653177344e-18	69.8962	88.9458
Baz2b	2_E1C8	0.588863	-0.107089	-1.07705	1.07111446610063e-07	77.3933	88.434
Spc25	2_E1C8	0.605795	-0.177356	-1.13081	1.43597307360608e-16	75.7785	89.4575
Tlk1	2_E1C8	0.532761	-0.112103	-1.0808	2.42208496857847e-09	74.8558	90.7881
Dync1i2	2_E1C8	1.03313	-0.308289	-1.23824	5.74992372717696e-58	94.3483	99.2835
Cdca7	2_E1C8	1.12723	-0.125231	-1.09068	4.83062415207365e-09	94.6943	98.8741
Sp3	2_E1C8	0.584181	-0.108098	-1.07781	4.49446514744626e-08	79.0081	91.607
Chn1	2_E1C8	0.464015	-0.0982711	-1.07049	1.02365204683878e-07	70.5882	87.5128
Lnpk	2_E1C8	0.468666	-0.103995	-1.07475	4.81723220985176e-08	68.7428	87.3081
Hoxd13	2_E1C8	0.69081	-0.336732	-1.26289	1.90479517306191e-25	68.6275	84.8516
Hoxd12	2_E1C8	0.414749	-0.166487	-1.12232	4.74600175974458e-12	52.2491	68.1679
Hnrnpa3	2_E1C8	2.30986	-0.365422	-1.28826	5.25490844090154e-88	100	100
Agps	2_E1C8	0.26618	-0.168018	-1.12351	1.37806930081665e-28	49.827	78.915
Rbm45	2_E1C8	0.141578	-0.0970121	-1.06956	3.60845595386567e-24	29.4118	59.2631
Sestd1	2_E1C8	0.306214	-0.107055	-1.07703	1.72323185047073e-12	54.4406	77.3797
Cwc22	2_E1C8	0.367158	-0.106354	-1.0765	1.07104625312785e-09	60.669	78.8127
Dnajc10	2_E1C8	0.569683	-0.147787	-1.10787	3.47920763922665e-15	78.4314	92.4258
Zc3h15	2_E1C8	1.73929	-0.159848	-1.11717	9.00611297031031e-27	99.654	99.6929
Itgav	2_E1C8	0.260238	-0.116924	-1.08442	1.84725696137796e-16	47.0588	73.4903
Ctnnd1	2_E1C8	0.325553	-0.134967	-1.09807	1.21461744525986e-17	56.0554	79.9386
Nup160	2_E1C8	0.229352	-0.170368	-1.12535	3.45810738329699e-34	43.0219	77.0727
Celf1	2_E1C8	1.00105	-0.237067	-1.17859	4.23029697958834e-38	94.6943	98.3623
Ckap5	2_E1C8	0.783202	-0.279219	-1.21354	1.4291654370165e-34	82.9296	96.4176
Tspan18	2_E1C8	0.0803577	-0.190272	-1.14098	3.0422220783552e-60	17.0704	56.3971
Api5	2_E1C8	0.76848	-0.282706	-1.21647	1.93599609610813e-50	87.8893	98.7718
Caprin1	2_E1C8	1.58558	-0.51019	-1.42424	9.67685780118039e-150	99.654	99.8976
Qser1	2_E1C8	0.466523	-0.141197	-1.10282	1.57057209539155e-15	68.0507	87.7175
Grem1	2_E1C8	0.21992	-0.202734	-1.15088	1.64201358777051e-22	28.9504	54.043
Arhgap11a	2_E1C8	0.364341	-0.137898	-1.1003	3.57021371934142e-14	56.4014	78.8127
Aqr	2_E1C8	0.413122	-0.241686	-1.18237	2.19378450649271e-42	64.7059	91.1975
Dph6	2_E1C8	0.186546	-0.158053	-1.11578	3.14199389077453e-33	37.3702	70.2149
Fam98b	2_E1C8	0.534633	-0.223968	-1.16794	2.6257308819012e-32	74.2791	94.5752
Bub1b	2_E1C8	0.51371	-0.149471	-1.10916	1.26662660627703e-13	70.1269	88.5363
Knl1	2_E1C8	0.423898	-0.153779	-1.11248	1.40949379991693e-15	61.9377	82.1904
Nusap1	2_E1C8	0.479442	-0.212643	-1.15881	2.31573585598746e-15	58.5928	76.0491
Rtf1	2_E1C8	1.32409	-0.173977	-1.12816	2.14319827014047e-23	98.1546	99.4882
Rpap1	2_E1C8	0.168435	-0.103768	-1.07458	1.15287332243609e-21	34.3714	64.2784
Mga	2_E1C8	0.535077	-0.154073	-1.11271	3.92388375432659e-15	73.1257	90.174
Zfp106	2_E1C8	0.991256	-0.1852	-1.13697	1.31309227235397e-22	94.0023	98.7718
Trp53bp1	2_E1C8	0.438887	-0.188168	-1.13932	1.08634087392709e-26	66.436	90.174
Eif3j1	2_E1C8	0.847847	-0.405189	-1.32426	7.60641775289649e-81	89.2734	98.1576
Myef2	2_E1C8	0.746284	-0.207422	-1.15462	6.17602861614295e-26	86.5052	97.1341
Cops2	2_E1C8	0.804664	-0.132937	-1.09652	3.85671013211403e-10	88.0046	97.2364
Ncaph	2_E1C8	0.371533	-0.142567	-1.10387	4.04138572847616e-17	61.4764	84.6469
Snrnp200	2_E1C8	0.626074	-0.319218	-1.24765	1.50553883822701e-56	80.0461	95.9058
Mrps5	2_E1C8	0.827173	-0.186915	-1.13833	7.81175553769246e-27	90.0807	97.3388
Anapc1	2_E1C8	0.406365	-0.214515	-1.16031	1.20600851819117e-33	65.0519	89.6622
Jag1	2_E1C8	0.199533	-0.227484	-1.17079	6.52276560554211e-43	34.9481	68.782
Btbd3	2_E1C8	0.142825	-0.112757	-1.08129	1.068316880909e-25	30.5652	61.1054
Rrbp1	2_E1C8	0.962532	-0.3458	-1.27086	1.53351823923136e-61	92.0415	98.567
Crnkl1	2_E1C8	0.424616	-0.214058	-1.15995	5.96232133451202e-35	67.0127	91.1975
Csnk2a1	2_E1C8	1.45099	-0.373747	-1.29571	8.34466980362242e-113	98.7313	100
Tpx2	2_E1C8	1.03125	-0.26282	-1.19982	9.77115461006454e-21	88.12	96.7247
Tm9sf4	2_E1C8	0.385152	-0.130239	-1.09447	3.76067109907501e-15	63.2065	85.8751
Asxl1	2_E1C8	0.511707	-0.116586	-1.08417	3.8629834008062e-09	71.6263	89.4575
Mapre1	2_E1C8	1.20889	-0.121831	-1.08811	1.25143070940258e-11	97.3472	99.7953
Chmp4b	2_E1C8	0.786382	-0.177737	-1.13111	5.01801401962294e-21	88.5813	98.6694
Eif2s2	2_E1C8	2.43677	-0.0960041	-1.06881	7.44701781392818e-10	100	100
Itch	2_E1C8	0.482888	-0.103551	-1.07441	8.53350635831545e-09	69.8962	87.3081
Rbm39	2_E1C8	2.24284	-0.196906	-1.14624	1.76826654702363e-39	100	100
Nnat	2_E1C8	2.50529	-0.220291	-1.16497	5.17284101167178e-29	99.8847	100
Top1	2_E1C8	2.38681	-0.147072	-1.10732	3.17703191976847e-28	100	100
Ywhab	2_E1C8	1.76638	-0.111767	-1.08055	2.11854168494575e-13	99.654	99.7953
Zmynd8	2_E1C8	0.453746	-0.133794	-1.09718	7.9687976634611e-13	66.6667	86.3869
Sulf2	2_E1C8	0.709585	-0.141737	-1.10323	2.30652343109567e-11	83.2757	95.4964
Cse1l	2_E1C8	0.657468	-0.188451	-1.13954	2.93334134340105e-23	83.391	96.0082
Stau1	2_E1C8	0.377853	-0.133784	-1.09717	1.79524129691938e-15	61.2457	85.3634
Ddx27	2_E1C8	0.753154	-0.124107	-1.08983	2.13079063724149e-11	88.0046	96.1105
Ube2v1	2_E1C8	1.05663	-0.0995685	-1.07145	4.52985222351403e-05	94.1176	98.9765
Ptpn1	2_E1C8	0.568174	-0.111396	-1.08027	2.21462171686466e-09	77.7393	91.7093
Adnp	2_E1C8	0.841445	-0.214287	-1.16013	2.77110545717365e-25	88.812	97.7482
Tfap2c	2_E1C8	0.359378	-0.129482	-1.0939	1.60406294109008e-12	54.0946	73.8997
Dido1	2_E1C8	0.391765	-0.117933	-1.08518	1.26230464682158e-11	61.707	81.4739
Prpf6	2_E1C8	0.528474	-0.187167	-1.13853	1.29721210013447e-24	74.8558	93.654
Fabp5	2_E1C8	2.12394	-0.288696	-1.22154	6.55416625974579e-62	99.8847	100
E2f5	2_E1C8	0.639406	-0.213951	-1.15986	1.81053232122398e-30	82.3529	96.1105
Rbis	2_E1C8	0.991803	-0.127086	-1.09209	3.84317571158395e-10	92.9642	95.5988
Ythdf3	2_E1C8	0.418303	-0.0996883	-1.07154	6.56924875980145e-09	66.09	84.9539
Ect2	2_E1C8	0.385203	-0.17246	-1.12698	2.88031514392158e-21	59.6309	83.3163
Mecom	2_E1C8	1.25807	-0.175903	-1.12967	1.64677978404262e-14	96.5398	98.7718
Sec62	2_E1C8	1.02723	-0.227417	-1.17074	1.69187381795451e-30	92.8489	99.0788
Fxr1	2_E1C8	1.00692	-0.202985	-1.15108	1.11665939197531e-26	94.233	98.6694
Ndufc1	2_E1C8	1.43899	-0.205117	-1.15278	3.98672447625811e-31	98.7313	99.8976
Maml3	2_E1C8	0.199428	-0.103827	-1.07462	1.25010582397142e-16	37.8316	62.436
Supt20	2_E1C8	0.307921	-0.141347	-1.10293	1.82305729624663e-19	54.4406	80.9621
Spg20	2_E1C8	0.396243	-0.10666	-1.07673	5.86869344358505e-10	63.4371	85.0563
Nbea	2_E1C8	0.275484	-0.11255	-1.08114	7.95462617060233e-15	49.1349	73.7973
Dhx36	2_E1C8	1.12703	-0.19013	-1.14087	3.09599019361721e-25	95.9631	98.7718
Ssr3	2_E1C8	1.07812	-0.111997	-1.08072	4.99658763291563e-07	94.6943	98.4647
Kpna4	2_E1C8	0.519538	-0.266668	-1.20303	5.76886408073557e-45	73.8178	93.9611
Pdcd10	2_E1C8	0.728315	-0.0973266	-1.06979	3.21289399876495e-05	86.0438	96.52
Hdgf	2_E1C8	1.90696	-0.130851	-1.09494	1.03256321572585e-19	99.5386	100
Nes	2_E1C8	0.27009	-0.0955717	-1.06849	1.36038812906494e-11	47.5202	70.1126
Mex3a	2_E1C8	1.09845	-0.126055	-1.09131	4.40462217111506e-10	94.925	97.9529
Gon4l	2_E1C8	0.641371	-0.10526	-1.07569	1.37590636723925e-07	81.8916	93.7564
Dpm3	2_E1C8	0.561055	-0.193679	-1.14368	5.87353253685541e-24	75.7785	93.5517
Ubap2l	2_E1C8	1.28318	-0.359669	-1.28313	2.46921865599703e-96	97.9239	99.5906
Tpm3	2_E1C8	1.61286	-0.108168	-1.07786	7.46219484839021e-10	99.1926	99.3859
Cdc42se1	2_E1C8	0.289473	-0.118321	-1.08547	8.65289964504059e-16	51.9031	78.7103
Setdb1	2_E1C8	0.440445	-0.115825	-1.08359	3.22702621596532e-12	68.9735	86.5916
Prpf3	2_E1C8	0.371999	-0.101285	-1.07273	1.36733652745697e-09	61.707	81.781
Mrps21	2_E1C8	1.06551	-0.192117	-1.14244	7.34276710860622e-23	94.925	99.6929
Anp32e	2_E1C8	1.74503	-0.123249	-1.08918	7.36389643840185e-16	99.5386	99.7953
Plekho1	2_E1C8	0.707311	-0.113625	-1.08194	1.8037581873856e-08	86.0438	95.7011
Hist2h2ac	2_E1C8	0.277394	-0.374551	-1.29644	1.12765400405927e-49	45.098	74.002
Hist2h2aa1	2_E1C8	0.0952116	-0.174411	-1.1285	1.0648967392338e-40	20.1845	51.7912
Pde4dip	2_E1C8	0.175578	-0.107845	-1.07762	1.09279030205482e-19	35.2941	61.7195
Tbx15	2_E1C8	0.474788	-0.116243	-1.08391	3.22066849074315e-10	68.9735	86.5916
Wdr3	2_E1C8	0.401744	-0.104334	-1.075	1.49012179761085e-09	63.7832	83.1116
Atp1a1	2_E1C8	0.563206	-0.22053	-1.16516	7.2042810714788e-33	78.0854	94.7799
Csde1	2_E1C8	1.50578	-0.159268	-1.11672	9.92543954009815e-18	98.8466	99.5906
Trim33	2_E1C8	0.506347	-0.152188	-1.11125	3.20671915743406e-15	72.4337	89.9693
Capza1	2_E1C8	0.618079	-0.172586	-1.12708	1.14574765045287e-20	80.8535	95.087
Cttnbp2nl	2_E1C8	0.324895	-0.157257	-1.11516	3.80124683851817e-22	56.5167	81.3715
Ahcyl1	2_E1C8	0.594954	-0.108394	-1.07803	7.74190560812675e-09	78.5467	92.5281
Gnai3	2_E1C8	0.890131	-0.123042	-1.08903	6.41665865193329e-11	91.9262	97.8506
Sars	2_E1C8	0.718786	-0.149033	-1.10883	1.89831302879697e-14	84.4291	95.8035
Sass6	2_E1C8	0.427756	-0.118129	-1.08533	1.2552621321367e-11	65.8593	86.8987
Ptbp2	2_E1C8	0.784952	-0.105031	-1.07552	3.72519751131362e-07	88.3506	95.9058
Fnbp1l	2_E1C8	1.08051	-0.230384	-1.17315	7.55578605840312e-33	96.4245	98.9765
Snhg8	2_E1C8	0.797942	-0.214253	-1.1601	9.70673188717145e-26	87.3126	96.52
Larp7	2_E1C8	0.743744	-0.171363	-1.12612	3.34046004520568e-18	86.2745	96.2129
Sec24b	2_E1C8	0.233298	-0.108581	-1.07817	2.71506418293082e-17	44.9827	71.0338
Aimp1	2_E1C8	1.23058	-0.203346	-1.15137	6.80081581849322e-28	96.4245	99.0788
Cenpe	2_E1C8	0.882547	-0.204416	-1.15222	4.39671098726389e-13	84.1984	91.607
Trmt10a	2_E1C8	0.314735	-0.156202	-1.11435	2.52189296748085e-22	53.6332	80.9621
Pkn2	2_E1C8	1.08314	-0.11006	-1.07927	4.67619831209539e-09	96.0784	98.3623
Gng5	2_E1C8	2.82462	-0.127152	-1.09214	1.24722274710608e-23	100	100
Prkacb	2_E1C8	0.372219	-0.0957612	-1.06863	5.15312407276182e-10	61.361	81.9857
Adgrl2	2_E1C8	0.690577	-0.111999	-1.08072	2.28547571055578e-07	82.1223	92.4258
Zzz3	2_E1C8	0.47938	-0.176073	-1.1298	3.77628018138658e-23	71.9723	89.4575
Zranb2	2_E1C8	1.29579	-0.216066	-1.16156	8.79712351560725e-36	98.0392	99.6929
Impad1	2_E1C8	0.615773	-0.120787	-1.08733	2.57285984117764e-09	80.2768	93.1423
Chd7	2_E1C8	0.961743	-0.146803	-1.10711	4.51832305076131e-13	92.8489	97.5435
Virma	2_E1C8	0.376234	-0.16142	-1.11839	5.08632832773508e-21	60.323	85.7728
Wwp1	2_E1C8	0.293913	-0.104586	-1.07519	2.37474409121314e-11	52.4798	74.8209
Casp8ap2	2_E1C8	0.984308	-0.102182	-1.0734	3.40282453615488e-05	92.7336	97.8506
Mdn1	2_E1C8	0.420214	-0.219131	-1.16403	2.21341591473935e-31	64.1292	87.5128
Dnaja1	2_E1C8	2.4185	-0.121283	-1.0877	6.52082195363357e-22	100	100
Bag1	2_E1C8	1.28252	-0.136625	-1.09933	1.58076569688494e-16	98.3852	99.2835
Nfx1	2_E1C8	0.502333	-0.172494	-1.12701	1.45491030347197e-21	73.2411	91.914
Nol6	2_E1C8	0.144535	-0.0998361	-1.07165	3.16183098468858e-23	30.9112	60.7984
Ubap2	2_E1C8	0.718784	-0.282755	-1.21652	1.76203101266385e-50	84.7751	97.5435
Vcp	2_E1C8	1.64448	-0.173012	-1.12741	2.10885226143806e-28	99.4233	99.8976
Tln1	2_E1C8	0.541236	-0.223594	-1.16764	6.75788810799183e-34	75.8939	94.3705
Slc25a51	2_E1C8	0.337134	-0.105062	-1.07554	3.74561381511695e-12	58.1315	81.1668
Ncbp1	2_E1C8	0.620379	-0.181887	-1.13437	1.28235139166324e-22	80.5075	95.4964
Tex10	2_E1C8	0.450083	-0.100043	-1.07181	1.12755326635611e-09	69.2042	86.8987
Rnf20	2_E1C8	0.670793	-0.183875	-1.13593	2.49513527598424e-22	82.5836	95.9058
Zfp462	2_E1C8	0.646678	-0.189288	-1.1402	3.18989606404739e-18	80.8535	93.8588
Lpar1	2_E1C8	1.11867	-0.208611	-1.15557	2.53211111226713e-17	92.8489	99.0788
Ecpas	2_E1C8	0.411755	-0.130001	-1.09429	2.52861467257391e-15	64.4752	83.828
Ptbp3	2_E1C8	0.543586	-0.155736	-1.11399	4.87518621249534e-15	74.2791	91.1975
Pole3	2_E1C8	0.763845	-0.124259	-1.08995	1.47235348857483e-09	87.8893	97.4411
Cdk5rap2	2_E1C8	0.40141	-0.20259	-1.15076	1.32867784710971e-29	63.2065	87.2057
Ptprd	2_E1C8	0.361227	-0.114065	-1.08227	2.78768356127315e-11	56.1707	77.9939
Mpdz	2_E1C8	0.320691	-0.131988	-1.0958	1.21715902566892e-16	55.0173	78.7103
Haus6	2_E1C8	0.352664	-0.111127	-1.08007	6.29525490990329e-12	57.4394	81.781
Mllt3	2_E1C8	0.79938	-0.11314	-1.08158	6.53618310006738e-07	85.0058	94.2682
Plaa	2_E1C8	0.508808	-0.101377	-1.0728	3.45815295137999e-08	73.4717	89.8669
Usp1	2_E1C8	0.965686	-0.118973	-1.08596	6.7669780383142e-08	91.4648	97.9529
Dock7	2_E1C8	0.708525	-0.201373	-1.14979	1.63793883155528e-23	84.7751	95.5988
Jak1	2_E1C8	0.407935	-0.191846	-1.14222	3.64235213363755e-27	65.3979	87.001
Mier1	2_E1C8	0.774929	-0.214786	-1.16053	8.89529261850531e-27	86.8512	97.1341
Ttc4	2_E1C8	0.434737	-0.100184	-1.07191	3.33057202035985e-08	67.3587	86.2845
Tut4	2_E1C8	1.34293	-0.197254	-1.14651	1.35637646792207e-23	98.1546	99.5906
Nrd1	2_E1C8	0.674731	-0.183561	-1.13568	1.83302668980649e-19	81.8916	95.087
Nasp	2_E1C8	2.80416	-0.0979394	-1.07024	6.45969424268979e-14	100	99.8976
Kdm4a	2_E1C8	0.158984	-0.127132	-1.09212	2.84734663841481e-29	32.526	65.0972
Ptprf	2_E1C8	0.50589	-0.154657	-1.11316	1.08071017987984e-16	71.857	90.4811
Smap2	2_E1C8	0.213529	-0.095515	-1.06845	5.45755917231966e-15	41.7532	67.1443
Rlf	2_E1C8	0.439726	-0.0966726	-1.0693	3.0334879407238e-08	67.7047	85.7728
Pabpc4	2_E1C8	0.590834	-0.156087	-1.11426	5.14604918745771e-15	78.2007	94.2682
Macf1	2_E1C8	0.902343	-0.235885	-1.17763	1.2328943593215e-26	89.0427	97.9529
Mycbp	2_E1C8	0.44534	-0.0954701	-1.06841	6.28482693612458e-07	70.0115	87.2057
Stk40	2_E1C8	0.240054	-0.132112	-1.0959	4.02034699059269e-21	45.4441	74.5138
Thrap3	2_E1C8	1.31002	-0.381748	-1.30292	1.94545405218085e-81	97.1165	99.8976
Zmym4	2_E1C8	0.542163	-0.169319	-1.12453	1.20994015287692e-18	75.3172	91.8117
Sfpq	2_E1C8	2.18855	-0.101345	-1.07277	3.30987431973502e-12	100	100
Txlna	2_E1C8	0.649512	-0.159768	-1.11711	7.40290997442585e-15	80.8535	95.7011
Srsf4	2_E1C8	0.714295	-0.106378	-1.07652	3.09797267625512e-07	84.083	94.6776
Epb41	2_E1C8	0.598181	-0.152831	-1.11175	5.27949545539713e-15	77.7393	93.8588
Snhg3	2_E1C8	0.706993	-0.162799	-1.11946	8.15964888701611e-13	83.5063	94.3705
Phactr4	2_E1C8	0.369816	-0.199055	-1.14795	9.36225663100207e-31	61.4764	87.1034
Dnajc8	2_E1C8	1.47795	-0.179154	-1.13222	1.32867784710971e-29	99.4233	99.6929
Ahdc1	2_E1C8	0.128357	-0.0983838	-1.07057	2.89434295026538e-23	27.451	55.2712
Nudc	2_E1C8	1.58992	-0.282945	-1.21668	2.10469108230742e-67	99.308	99.8976
Arid1a	2_E1C8	0.985048	-0.213509	-1.1595	1.61148662371748e-28	93.887	98.567
Hmgn2	2_E1C8	1.65364	-0.38501	-1.30587	2.12521221526706e-130	99.4233	99.8976
Stmn1	2_E1C8	2.2128	-0.132203	-1.09597	5.11904320899205e-21	99.8847	99.8976
Syf2	2_E1C8	0.516148	-0.111217	-1.08014	5.54469820523159e-08	73.1257	90.6858
Eloa	2_E1C8	0.283336	-0.123845	-1.08964	4.90624160366939e-17	50.8651	77.175
Luzp1	2_E1C8	0.954878	-0.117501	-1.08485	1.01040658910509e-10	93.887	98.3623
Kdm1a	2_E1C8	1.36979	-0.105154	-1.07561	5.21354182758341e-08	98.2699	99.4882
Eif4g3	2_E1C8	0.788223	-0.138939	-1.1011	5.70027694380219e-11	86.0438	95.8035
Hp1bp3	2_E1C8	0.859171	-0.195246	-1.14492	3.13268547411454e-23	89.9654	97.6459
Ubr4	2_E1C8	0.350953	-0.13198	-1.0958	6.37234135352163e-16	58.9389	81.6786
Tardbp	2_E1C8	1.355	-0.228085	-1.17128	2.98940276390222e-35	98.9619	99.6929
Kif1b	2_E1C8	0.529668	-0.207389	-1.1546	5.85013064717603e-26	71.857	93.7564
Ube4b	2_E1C8	0.4948	-0.164536	-1.12081	4.13660948590821e-21	73.3564	91.607
Eno1	2_E1C8	1.96932	-0.38456	-1.30546	3.39076068143276e-108	99.7693	100
Rere	2_E1C8	0.580492	-0.135503	-1.09848	4.99483212184328e-11	75.6632	92.0164
Lrrc47	2_E1C8	0.330536	-0.103246	-1.07419	6.44245008293313e-12	56.9781	79.8362
Ski	2_E1C8	0.261011	-0.148283	-1.10825	1.44486193695975e-25	47.1742	76.2538
Cdk11b	2_E1C8	0.850795	-0.198978	-1.14788	4.03581401807385e-24	90.0807	97.9529
Noc2l	2_E1C8	0.65158	-0.125954	-1.09123	1.23987207383874e-11	84.1984	95.3941
Cdk6	2_E1C8	0.568025	-0.155795	-1.11404	6.03215257837277e-13	74.6251	88.8434
Fam133b	2_E1C8	0.967564	-0.136649	-1.09935	6.05787927024754e-11	93.1949	98.1576
Akap9	2_E1C8	0.72387	-0.143024	-1.10422	1.41010061034977e-10	83.391	93.4493
Ptpn12	2_E1C8	0.349445	-0.147125	-1.10736	6.65451728729121e-19	59.5156	83.7257
Rbm33	2_E1C8	0.348252	-0.162642	-1.11933	1.76350032877773e-23	58.4775	84.5445
Dnajb6	2_E1C8	1.20001	-0.195129	-1.14483	3.99388359150997e-26	96.7705	99.3859
Hadha	2_E1C8	0.570169	-0.139886	-1.10182	1.09167623820805e-12	77.624	92.0164
Cad	2_E1C8	0.366209	-0.16007	-1.11734	4.23149877022268e-21	60.0923	85.4657
Gtf3c2	2_E1C8	0.578619	-0.0970653	-1.0696	6.69599924923156e-07	78.4314	91.607
Ppm1g	2_E1C8	1.06008	-0.162345	-1.1191	6.7772879885221e-17	95.1557	98.7718
Mrpl33	2_E1C8	1.16897	-0.138097	-1.10045	4.91881345941238e-13	97.1165	99.0788
Tacc3	2_E1C8	0.681602	-0.175861	-1.12964	3.52315901125147e-15	79.2388	93.8588
Nsd2	2_E1C8	0.875074	-0.26473	-1.20141	6.54936330973074e-37	89.504	97.9529
Add1	2_E1C8	0.394215	-0.161004	-1.11806	2.59988667797098e-22	65.3979	87.8199
Rgs12	2_E1C8	0.216273	-0.103518	-1.07439	5.50882507687274e-18	40.9458	68.5773
Zfp518b	2_E1C8	0.2932	-0.117848	-1.08512	8.82347144318269e-15	52.5952	76.3562
Prom1	2_E1C8	0.336104	-0.102288	-1.07347	1.88923887878685e-10	56.9781	79.3245
Adgra3	2_E1C8	0.518255	-0.117494	-1.08485	4.52057786436878e-11	75.5479	88.5363
Dhx15	2_E1C8	1.19332	-0.31477	-1.24381	1.66015656658278e-72	96.5398	99.4882
Rbpj	2_E1C8	0.495391	-0.265381	-1.20195	5.43579921003662e-47	71.857	94.1658
Tbc1d1	2_E1C8	0.161409	-0.172207	-1.12678	1.25964165378513e-44	33.6794	71.5455
Rfc1	2_E1C8	1.11496	-0.184142	-1.13614	4.38137577625651e-22	95.8478	98.9765
N4bp2	2_E1C8	0.505069	-0.23234	-1.17474	6.52676421315328e-32	70.9343	92.2211
Usp46	2_E1C8	0.411664	-0.107468	-1.07734	7.99062710053128e-10	64.7059	84.6469
Fip1l1	2_E1C8	0.910844	-0.19132	-1.14181	8.48513856421146e-25	92.3875	97.8506
Polr2b	2_E1C8	0.636385	-0.166376	-1.12224	1.03848561738688e-18	80.7382	93.5517
Uba6	2_E1C8	0.334631	-0.143199	-1.10435	3.44716379875226e-19	56.9781	81.5763
Grsf1	2_E1C8	0.522894	-0.119233	-1.08616	2.69884874622257e-10	74.0484	91.607
Ankrd17	2_E1C8	0.741879	-0.184329	-1.13629	4.9961308659534e-20	85.4671	95.8035
Uso1	2_E1C8	0.251798	-0.175804	-1.12959	3.20654471888891e-31	46.3668	76.868
Nup54	2_E1C8	0.634344	-0.096768	-1.06938	5.4190250272039e-07	82.0069	94.3705
Sept11	2_E1C8	1.27781	-0.388805	-1.30931	7.54547869347528e-91	97.8085	99.6929
Sec31a	2_E1C8	0.388923	-0.131821	-1.09568	2.18639535574307e-15	62.5144	83.4186
Mtf2	2_E1C8	0.998863	-0.0993898	-1.07132	8.66548214934322e-06	92.8489	98.4647
Golga3	2_E1C8	0.207515	-0.116798	-1.08433	7.98314396995391e-21	38.293	68.0655
Pole	2_E1C8	0.230696	-0.0986564	-1.07078	3.8806730743729e-14	45.3287	68.8843
Ep400	2_E1C8	0.581245	-0.144582	-1.10541	2.50487769165537e-13	77.624	91.4023
Coro1c	2_E1C8	0.317693	-0.13429	-1.09755	6.62951329450749e-18	56.8627	80.8598
Mlec	2_E1C8	0.807413	-0.145321	-1.10598	3.54560754022315e-14	89.7347	98.0553
Msi1	2_E1C8	0.289989	-0.0989216	-1.07097	3.13318343982722e-12	50.7497	76.868
Gcn1	2_E1C8	0.437221	-0.105018	-1.07551	1.89273528903521e-09	68.0507	86.2845
Rbm19	2_E1C8	0.178144	-0.126334	-1.09152	1.49728119022433e-25	36.1015	67.2467
Ddx54	2_E1C8	0.5063	-0.142656	-1.10394	7.87652140456616e-15	74.3945	91.2999
Ptpn11	2_E1C8	0.495269	-0.171412	-1.12616	7.27847891643405e-20	72.203	91.1975
Erp29	2_E1C8	0.825737	-0.132188	-1.09595	1.13638125044162e-11	90.7728	97.5435
Atxn2	2_E1C8	0.505607	-0.170988	-1.12583	9.81440690380114e-22	74.5098	91.5046
Ppp1cc	2_E1C8	1.67264	-0.0998141	-1.07164	5.92161588421228e-09	99.308	99.8976
Atp2a2	2_E1C8	0.824115	-0.289817	-1.22249	3.2517654936673e-48	88.812	98.1576
Bcl7a	2_E1C8	0.655208	-0.0986623	-1.07078	3.88503919938844e-06	81.7762	93.0399
Clip1	2_E1C8	0.398029	-0.132247	-1.096	4.59891488544503e-14	63.0911	83.9304
Zcchc8	2_E1C8	0.492325	-0.108647	-1.07822	5.36240093572207e-09	71.1649	89.8669
Denr	2_E1C8	1.38285	-0.194748	-1.14452	6.15502778066799e-28	97.8085	99.5906
Zfp664	2_E1C8	0.82878	-0.24506	-1.18514	1.19480403074974e-37	89.3887	98.3623
Ncor2	2_E1C8	0.226013	-0.12457	-1.09018	1.56867996952119e-21	45.2134	72.6714
Auts2	2_E1C8	1.089	-0.16787	-1.1234	1.16697097283661e-15	94.3483	98.0553
Gtf2i	2_E1C8	0.884723	-0.224447	-1.16833	5.31973196035708e-29	91.0035	98.567
Baz1b	2_E1C8	1.17688	-0.298698	-1.23003	8.05144152462953e-48	95.9631	99.2835
Pom121	2_E1C8	0.585966	-0.151123	-1.11043	5.14943454935925e-14	77.5087	93.347
Por	2_E1C8	0.528251	-0.0989585	-1.071	2.01294468639876e-07	73.4717	89.6622
Ywhag	2_E1C8	0.737345	-0.141184	-1.10281	1.62764145427179e-13	87.1972	95.8035
Srrt	2_E1C8	0.934705	-0.19232	-1.1426	2.02587023013757e-26	92.9642	98.4647
Tsc22d4	2_E1C8	0.437894	-0.205092	-1.15276	1.06854970381427e-29	67.128	89.2528
Mepce	2_E1C8	0.316632	-0.0975444	-1.06995	2.29432785769269e-11	54.6713	78.608
Ints1	2_E1C8	0.189969	-0.11932	-1.08622	4.77831286266564e-24	37.9469	69.6008
Eif3b	2_E1C8	1.17797	-0.133661	-1.09707	1.5613013559611e-12	96.7705	99.5906
Ttyh3	2_E1C8	0.350236	-0.0992756	-1.07124	8.84946440431555e-11	58.3622	80.6551
Fscn1	2_E1C8	1.53522	-0.0986765	-1.07079	1.44081810777062e-09	99.5386	99.6929
Rnf216	2_E1C8	0.379164	-0.0979028	-1.07022	2.57268417679287e-09	61.5917	80.8598
Trrap	2_E1C8	0.439114	-0.165947	-1.1219	9.93814222747509e-21	66.782	88.741
Pdap1	2_E1C8	2.26424	-0.279517	-1.21379	3.54078794328659e-96	99.8847	100
Hsph1	2_E1C8	1.00053	-0.251684	-1.1906	9.76687786145122e-35	92.3875	98.8741
Pds5b	2_E1C8	0.616143	-0.163193	-1.11976	8.70678156657653e-16	79.0081	93.4493
Rfc3	2_E1C8	0.982608	-0.187462	-1.13876	2.19752303450901e-17	92.8489	98.567
Peg10	2_E1C8	0.656318	-0.143912	-1.1049	1.9860015770758e-10	80.3922	93.0399
Sem1	2_E1C8	2.38672	-0.102486	-1.07362	1.60798549805227e-13	100	100
C1galt1	2_E1C8	0.283852	-0.124133	-1.08985	1.04147983674986e-16	51.6724	77.2774
Capza2	2_E1C8	1.11897	-0.108492	-1.0781	2.84866482736538e-08	96.1938	99.2835
Cttnbp2	2_E1C8	0.149305	-0.245573	-1.18556	5.36670273470664e-61	29.2964	70.2149
Rbm28	2_E1C8	0.709538	-0.2784	-1.21285	8.8157326064036e-45	83.391	97.3388
Calu	2_E1C8	0.610036	-0.115922	-1.08367	3.56789738655294e-09	80.5075	92.3234
Klhdc10	2_E1C8	0.439355	-0.106195	-1.07639	3.70927172406631e-10	66.6667	87.4104
Mest	2_E1C8	2.55347	-0.161711	-1.11861	4.53480626384289e-22	100	100
Mkln1	2_E1C8	0.552312	-0.109026	-1.0785	1.7582188051547e-08	76.1246	91.4023
Cald1	2_E1C8	0.948936	-0.110555	-1.07964	1.61284573428684e-06	91.8108	97.6459
Nup205	2_E1C8	0.27546	-0.181397	-1.13398	1.474834594516e-30	50.8651	80.5527
Trim24	2_E1C8	0.55325	-0.106271	-1.07644	5.2701260868615e-08	75.7785	90.5834
Luc7l2	2_E1C8	1.43533	-0.0990543	-1.07107	9.69718765631252e-06	98.3852	99.8976
Ndufb2	2_E1C8	1.05875	-0.141626	-1.10315	9.66948744911021e-13	95.3864	99.0788
Zyx	2_E1C8	0.531308	-0.117586	-1.08492	2.12469956200398e-09	73.9331	89.9693
Cul1	2_E1C8	1.02217	-0.171202	-1.126	1.06032703564402e-21	94.925	98.7718
Gsdme	2_E1C8	0.348555	-0.0957393	-1.06861	4.97796187475706e-10	57.6701	80.2456
Tax1bp1	2_E1C8	1.32249	-0.116106	-1.08381	2.71047850939681e-08	97.4625	99.3859
Tril	2_E1C8	0.741625	-0.182199	-1.13461	1.38775393718314e-15	83.6217	94.1658
Smarcad1	2_E1C8	0.70097	-0.195631	-1.14522	5.88297858609844e-26	84.8904	96.9294
Serbp1	2_E1C8	2.99128	-0.155753	-1.114	1.1354216297589e-54	100	100
Immt	2_E1C8	1.16421	-0.120092	-1.0868	1.7622861213586e-09	96.0784	99.2835
Polr1a	2_E1C8	0.296047	-0.108328	-1.07798	2.86433585243511e-13	52.1338	76.868
Tcf7l1	2_E1C8	0.383981	-0.179066	-1.13215	1.9539690349765e-24	62.0531	85.9775
Mrpl19	2_E1C8	0.547138	-0.139787	-1.10174	1.32698400606687e-13	74.8558	92.9376
Hk2	2_E1C8	0.338536	-0.20588	-1.15339	4.21858763911626e-34	56.6321	85.4657
Dctn1	2_E1C8	0.27585	-0.140166	-1.10203	1.09228879809107e-20	49.5963	76.9703
Mob1a	2_E1C8	0.303302	-0.0999066	-1.0717	2.68831631545255e-11	54.2099	76.5609
Tet3	2_E1C8	0.43504	-0.131315	-1.09529	4.42525976141709e-13	67.0127	84.9539
Zfp638	2_E1C8	0.867024	-0.175837	-1.12962	1.90595679733657e-20	91.1188	97.1341
Cyp26b1	2_E1C8	0.990911	-0.241264	-1.18203	1.61453078186885e-18	89.8501	95.9058
Dusp11	2_E1C8	0.597352	-0.127681	-1.09254	3.62740253311837e-11	79.8155	94.0635
Snrpg	2_E1C8	2.75774	-0.288449	-1.22133	3.0698035115917e-96	100	100
Snrnp27	2_E1C8	0.938218	-0.163361	-1.11989	4.81363873975403e-19	93.0796	97.9529
Gfpt1	2_E1C8	0.206371	-0.159325	-1.11676	6.95951276915594e-31	41.5225	72.262
Rpn1	2_E1C8	0.668576	-0.270877	-1.20654	1.5852498638502e-46	83.045	96.3153
Mcm2	2_E1C8	0.720924	-0.149545	-1.10922	1.03580573995584e-14	86.2745	95.087
Lsm3	2_E1C8	1.34256	-0.170351	-1.12533	2.89478361743491e-22	98.0392	99.6929
Tmf1	2_E1C8	0.430654	-0.159958	-1.11725	3.12523970607144e-19	66.436	87.3081
Rybp	2_E1C8	0.248035	-0.193463	-1.14351	3.69459020328005e-37	48.6736	79.6315
Trnt1	2_E1C8	0.486891	-0.0960395	-1.06884	8.78435745818855e-08	72.3183	87.2057
Washc2	2_E1C8	0.342394	-0.147079	-1.10733	1.00816199141035e-20	58.3622	83.0092
Bms1	2_E1C8	0.634115	-0.260089	-1.19755	4.15240394811571e-39	80.1615	95.7011
Erc1	2_E1C8	0.328326	-0.111134	-1.08008	6.80883324884087e-13	54.6713	77.8915
Wnk1	2_E1C8	0.811396	-0.113127	-1.08157	2.23706028821801e-08	88.6967	96.52
Cecr2	2_E1C8	0.523491	-0.22296	-1.16713	1.41217223144939e-32	74.3945	92.9376
Atp6v1e1	2_E1C8	0.686756	-0.123384	-1.08929	4.01971457625782e-11	85.3518	94.6776
Cdca3	2_E1C8	0.783778	-0.104357	-1.07501	4.57350875958445e-06	86.6205	95.9058
Ptms	2_E1C8	1.3865	-0.224402	-1.16829	1.32280396510156e-31	98.1546	99.6929
Chd4	2_E1C8	1.66967	-0.530664	-1.44459	1.06991943058538e-146	98.9619	99.8976
Ncapd2	2_E1C8	0.361166	-0.12401	-1.08976	1.53683728499632e-14	61.361	82.9069
Atf7ip	2_E1C8	0.463328	-0.101011	-1.07252	1.99539218202978e-07	67.2434	83.6233
Wbp11	2_E1C8	1.04582	-0.394994	-1.31494	2.39703075618319e-93	94.3483	99.4882
Ppfibp1	2_E1C8	0.196164	-0.117428	-1.0848	2.73203692640431e-21	38.985	67.6561
Ipo8	2_E1C8	0.188859	-0.142863	-1.10409	1.64341107903669e-29	38.0623	70.2149
Sinhcaf	2_E1C8	1.40119	-0.191116	-1.14165	3.05089768055832e-24	97.6932	99.8976
Cnot3	2_E1C8	0.760539	-0.196322	-1.14577	9.79626362505731e-24	87.8893	97.5435
U2af2	2_E1C8	1.09742	-0.17225	-1.12681	3.05233711854178e-24	96.0784	98.4647
Peg3	2_E1C8	2.04179	-0.205657	-1.15321	1.35407533339527e-16	99.1926	99.7953
Zc3h4	2_E1C8	0.218686	-0.107728	-1.07753	7.82044464269887e-18	40.9458	68.2702
Arhgap35	2_E1C8	0.323011	-0.125485	-1.09087	8.17928693961177e-16	55.0173	80.2456
Irf2bp1	2_E1C8	0.428346	-0.13953	-1.10155	2.14152383872094e-15	65.6286	87.8199
Fosb	2_E1C8	0.289865	-0.158734	-1.11631	1.70069463906071e-18	41.1765	66.2231
Hnrnpul1	2_E1C8	0.628199	-0.121859	-1.08814	1.50043751535517e-08	78.4314	93.5517
Supt5	2_E1C8	0.528168	-0.257325	-1.19526	2.15728931153859e-43	74.3945	94.9846
Samd4b	2_E1C8	0.430294	-0.125655	-1.091	6.61742945445458e-14	66.6667	87.3081
Actn4	2_E1C8	0.678127	-0.163505	-1.12	4.07041376500483e-17	83.391	95.7011
Zfp568	2_E1C8	0.273813	-0.167385	-1.12302	3.26806144060059e-28	50.2884	79.5292
Pdcd5	2_E1C8	1.73097	-0.115014	-1.08299	1.24593754982881e-11	99.654	99.7953
Scaf1	2_E1C8	0.296256	-0.131531	-1.09546	1.42623548930508e-18	53.5179	80.6551
Prr12	2_E1C8	0.344077	-0.13247	-1.09617	2.51768888172343e-16	59.1696	80.8598
Cyfip1	2_E1C8	0.590672	-0.168629	-1.12399	1.14574765045287e-20	78.6621	93.5517
Herc2	2_E1C8	0.293185	-0.120895	-1.08741	2.01249947247186e-15	53.1719	76.7656
Ube3a	2_E1C8	1.11852	-0.123265	-1.0892	7.78499248824522e-10	96.0784	99.1812
Tjp1	2_E1C8	0.260394	-0.201621	-1.14999	1.20821640085104e-38	47.1742	79.6315
Selenos	2_E1C8	0.550934	-0.104446	-1.07508	2.30650637647199e-07	74.2791	89.7646
Igf1r	2_E1C8	0.85778	-0.176867	-1.13043	2.14940059117373e-17	90.5421	97.1341
Akap13	2_E1C8	0.309273	-0.122545	-1.08865	2.03809258716562e-15	52.3645	77.175
Prc1	2_E1C8	0.712926	-0.178094	-1.13139	3.83465377242385e-08	71.1649	83.1116
Blm	2_E1C8	0.587078	-0.105449	-1.07583	1.50082462088849e-07	76.7013	91.7093
Iqgap1	2_E1C8	0.199281	-0.0986677	-1.07078	2.62827211782643e-15	38.5236	63.1525
Rsf1	2_E1C8	0.863181	-0.129931	-1.09424	6.04438634006355e-10	89.3887	97.5435
Thap12	2_E1C8	0.545235	-0.151492	-1.11072	1.54165318201972e-15	74.5098	92.6305
Ppme1	2_E1C8	0.416072	-0.143009	-1.10421	3.08298157145971e-16	66.09	88.0246
Fam168a	2_E1C8	0.393249	-0.104682	-1.07526	2.9452930701143e-09	62.8604	81.2692
Numa1	2_E1C8	0.516213	-0.179986	-1.13287	5.54955456863714e-21	73.1257	90.0716
Nup98	2_E1C8	0.445573	-0.113428	-1.0818	1.54019506527162e-10	68.0507	87.7175
Rrm1	2_E1C8	1.1212	-0.158259	-1.11594	9.88811237099707e-17	95.8478	98.4647
Timm10b	2_E1C8	0.932188	-0.125618	-1.09097	3.63900244608011e-09	92.2722	97.9529
Rrp8	2_E1C8	0.422218	-0.206703	-1.15405	2.74851566071253e-32	66.3206	90.6858
Dchs1	2_E1C8	0.251934	-0.107226	-1.07716	1.00591820406358e-15	46.1361	72.3644
Ipo7	2_E1C8	0.682505	-0.211509	-1.1579	2.50898545955413e-25	82.8143	95.5988
Swap70	2_E1C8	0.208155	-0.118966	-1.08596	9.24411334244269e-22	40.0231	69.9079
Sbf2	2_E1C8	0.164188	-0.147913	-1.10797	6.59580889622152e-35	33.564	67.2467
Ctr9	2_E1C8	0.488357	-0.175384	-1.12927	8.71295357137107e-22	71.1649	91.5046
Eif4g2	2_E1C8	2.20086	-0.323708	-1.25154	1.97744196371776e-104	99.8847	100
Usp47	2_E1C8	0.535624	-0.162311	-1.11908	2.82748727102206e-17	73.2411	92.0164
Tead1	2_E1C8	0.502721	-0.152755	-1.11169	1.35495045836583e-16	71.857	90.2764
Copb1	2_E1C8	0.755051	-0.128339	-1.09303	2.88142370307353e-10	86.6205	95.9058
Pik3c2a	2_E1C8	0.312316	-0.118523	-1.08562	3.55533668415835e-15	53.4025	79.2221
Smg1	2_E1C8	0.372868	-0.140266	-1.10211	4.9158773599961e-16	59.2849	82.8045
Ccp110	2_E1C8	0.327352	-0.137841	-1.10026	7.98579888248979e-19	54.902	81.9857
Knop1	2_E1C8	1.22007	-0.219954	-1.1647	3.68855824450339e-34	97.3472	99.5906
Ubfd1	2_E1C8	0.66353	-0.112013	-1.08073	8.85333391361742e-09	84.083	95.1894
Rbbp6	2_E1C8	1.01454	-0.114789	-1.08282	4.1792303402382e-09	94.4637	97.4411
Tnrc6a	2_E1C8	0.85799	-0.253865	-1.1924	4.57815754515651e-41	89.8501	97.5435
Gtf3c1	2_E1C8	0.403451	-0.16476	-1.12098	1.35330431014272e-22	63.6678	86.5916
Xpo6	2_E1C8	0.299629	-0.101263	-1.07271	2.57932016737952e-12	52.4798	77.3797
Atxn2l	2_E1C8	0.597122	-0.109206	-1.07863	4.8154343969381e-09	79.2388	91.1975
Eif3c	2_E1C8	1.80039	-0.274732	-1.20977	1.94345132334838e-74	99.654	100
Bola2	2_E1C8	1.09271	-0.5	-1.41421	1.29071470454829e-131	95.1557	99.5906
Hirip3	2_E1C8	0.705709	-0.10939	-1.07877	3.41493518576942e-07	82.5836	92.3234
Srcap	2_E1C8	0.376157	-0.149634	-1.10929	1.63902493802682e-17	60.5536	82.8045
Tacc2	2_E1C8	0.293085	-0.0973513	-1.06981	8.3955985365045e-12	53.5179	75.8444
Edrf1	2_E1C8	0.199785	-0.116825	-1.08435	1.3472892581147e-21	38.8697	68.1679
Dock1	2_E1C8	0.340357	-0.108135	-1.07783	1.1035748442194e-11	56.1707	77.9939
Mki67	2_E1C8	0.922891	-0.277023	-1.21169	9.47200325993588e-23	87.0819	94.8823
Ppp2r2d	2_E1C8	0.658814	-0.15728	-1.11518	8.3218838523262e-18	84.083	95.7011
Polr2l	2_E1C8	0.168474	-0.289727	-1.22241	7.74485528031476e-88	34.8328	81.9857
Ap2a2	2_E1C8	0.384825	-0.219968	-1.16471	1.23637441297945e-37	62.9758	88.9458
H19	2_E1C8	1.75809	-0.237335	-1.17881	3.78535572883693e-28	99.308	100
Cttn	2_E1C8	0.544263	-0.126992	-1.09201	1.08801118794891e-11	76.5859	91.0952
Ppfia1	2_E1C8	0.444525	-0.148216	-1.1082	3.21463540002344e-17	67.2434	86.0798
Pet100	2_E1C8	0.339251	-0.265848	-1.20234	3.51912501174786e-55	59.0542	89.8669
Timm44	2_E1C8	0.491916	-0.12011	-1.08682	9.93294564306886e-11	71.511	89.6622
Col4a1	2_E1C8	0.754747	-0.205485	-1.15307	4.45751061160947e-24	85.4671	96.7247
Col4a2	2_E1C8	0.350091	-0.173023	-1.12742	3.06145515355926e-24	58.1315	83.828
Arhgef7	2_E1C8	0.231785	-0.104985	-1.07548	8.33522869667455e-17	43.5986	70.7267
Ckap2	2_E1C8	0.248053	-0.107656	-1.07748	4.3120505215783e-14	45.2134	67.8608
Vps36	2_E1C8	0.875608	-0.10997	-1.07921	3.5172412182557e-07	90.5421	98.1576
Kat6a	2_E1C8	0.407358	-0.150438	-1.10991	1.19528727255672e-17	62.9758	87.001
Fgfr1	2_E1C8	0.708357	-0.164127	-1.12049	6.31984049206769e-18	84.1984	94.8823
Ash2l	2_E1C8	0.802967	-0.115826	-1.0836	6.57293941673963e-08	88.0046	96.827
Mak16	2_E1C8	0.816579	-0.104647	-1.07523	1.01429167184752e-07	89.7347	96.827
Tnks	2_E1C8	0.317537	-0.180564	-1.13333	1.40994578231964e-29	54.902	82.3951
Pcm1	2_E1C8	1.03696	-0.305061	-1.23547	1.27829153838671e-52	93.887	98.8741
Fat1	2_E1C8	0.422264	-0.138396	-1.10068	3.01149507297245e-15	63.7832	85.4657
Wwc2	2_E1C8	0.427808	-0.206099	-1.15356	1.17133291313645e-29	66.782	88.6387
Hand2	2_E1C8	0.744151	-0.220553	-1.16518	2.65472424593626e-12	73.3564	83.3163
Palld	2_E1C8	0.299227	-0.154517	-1.11305	1.4614614992344e-21	50.8651	76.4585
Gatad2a	2_E1C8	0.677575	-0.24208	-1.1827	5.4860219618109e-34	82.3529	96.6223
Upf1	2_E1C8	0.517376	-0.0954357	-1.06839	2.1938205153237e-06	73.3564	91.0952
Rex1bd	2_E1C8	0.785042	-0.213535	-1.15953	9.67310508875891e-28	87.6586	98.3623
Jund	2_E1C8	1.41032	-0.225886	-1.1695	5.89785851441362e-27	97.5779	99.7953
Map1s	2_E1C8	0.282259	-0.126466	-1.09162	7.45103165960377e-17	52.0185	78.1986
Mrpl34	2_E1C8	1.51129	-0.185494	-1.13721	3.28236487647518e-29	99.308	99.8976
Fam32a	2_E1C8	0.594928	-0.152378	-1.1114	1.78138109328501e-15	80.1615	94.7799
Abce1	2_E1C8	0.830671	-0.293539	-1.22564	4.78440897077131e-55	89.8501	97.7482
Smarca5	2_E1C8	1.89404	-0.298287	-1.22968	5.51565354413626e-77	99.654	100
Vps35	2_E1C8	0.690908	-0.122769	-1.08882	1.17071401939502e-11	85.1211	94.2682
Brd7	2_E1C8	0.977404	-0.234793	-1.17674	2.59388579069768e-34	92.8489	98.7718
Sall1	2_E1C8	0.577333	-0.232023	-1.17448	7.32613798599996e-26	74.0484	90.6858
Cnot1	2_E1C8	0.631971	-0.245572	-1.18556	2.95264010875864e-35	79.9308	96.0082
Got2	2_E1C8	0.82126	-0.12926	-1.09373	7.12472658856864e-11	89.2734	97.2364
Cdh11	2_E1C8	1.38721	-0.137459	-1.09997	1.60419206252362e-10	98.0392	99.5906
Dync1li2	2_E1C8	0.387539	-0.120521	-1.08713	1.68145771694188e-13	61.8224	84.9539
E2f4	2_E1C8	0.472647	-0.134329	-1.09758	3.54704990501061e-14	71.2803	90.6858
Ctcf	2_E1C8	1.36385	-0.113687	-1.08199	2.50813005645384e-09	98.2699	99.3859
Edc4	2_E1C8	0.226931	-0.107572	-1.07741	9.02368913460681e-17	43.1373	72.4667
Dhx38	2_E1C8	0.352036	-0.201208	-1.14966	3.47357202540477e-31	57.5548	86.694
Ap1g1	2_E1C8	0.31711	-0.159988	-1.11728	2.43065486671637e-23	54.2099	82.1904
Sf3b3	2_E1C8	1.00873	-0.195828	-1.14538	2.05065687374019e-25	94.1176	98.6694
Aars	2_E1C8	0.385448	-0.17088	-1.12574	3.20727786717469e-24	63.0911	85.9775
Glg1	2_E1C8	0.576832	-0.105402	-1.07579	1.76211668717722e-07	76.3552	91.914
Rfwd3	2_E1C8	0.347514	-0.119298	-1.08621	8.78219799683308e-14	58.0161	83.1116
Cfdp1	2_E1C8	1.34359	-0.116718	-1.08427	1.60433622664191e-09	97.2318	99.1812
Kars	2_E1C8	0.680891	-0.119457	-1.08633	7.73605066059301e-11	84.3137	95.3941
Usp10	2_E1C8	0.646344	-0.216237	-1.1617	4.93965335363942e-30	83.1603	96.2129
Zc3h18	2_E1C8	0.676386	-0.293589	-1.22569	8.17553203691939e-48	81.7762	96.0082
Cbfa2t3	2_E1C8	0.15067	-0.184069	-1.13608	2.9598368807252e-40	29.1811	62.9478
Ankrd11	2_E1C8	1.6053	-0.129144	-1.09364	4.11033258319274e-12	99.308	98.9765
Tcf25	2_E1C8	0.721473	-0.156151	-1.11431	1.01099823910737e-14	84.5444	95.087
Pard3	2_E1C8	0.543397	-0.246563	-1.18638	8.70969303512164e-33	72.203	91.914
Itgb1	2_E1C8	1.1613	-0.162111	-1.11892	3.45356151980369e-17	97.5779	99.5906
Cwf19l2	2_E1C8	0.403522	-0.170229	-1.12524	1.78938859198588e-20	61.8224	86.7963
Dcun1d5	2_E1C8	1.11043	-0.149124	-1.1089	3.2622186418387e-15	96.1938	99.1812
Arhgap42	2_E1C8	0.312983	-0.139871	-1.10181	4.54604184781446e-19	54.0946	80.8598
Amotl1	2_E1C8	0.573626	-0.167983	-1.12349	4.01751342137038e-19	77.8547	91.4023
Chordc1	2_E1C8	0.909376	-0.165148	-1.12128	3.36289818548502e-16	91.2341	98.26
Ubl5	2_E1C8	1.58398	-0.143214	-1.10436	2.09547184627542e-15	98.7313	99.7953
Dnmt1	2_E1C8	1.02854	-0.338111	-1.2641	1.02827937878448e-63	92.7336	98.6694
Ilf3	2_E1C8	0.932482	-0.122282	-1.08845	7.50953410043553e-10	92.2722	97.8506
Dnm2	2_E1C8	0.215381	-0.121415	-1.0878	1.62037142188544e-21	42.5606	71.2385
Carm1	2_E1C8	0.524918	-0.12369	-1.08952	5.88835464283614e-10	73.4717	91.4023
Smarca4	2_E1C8	1.25034	-0.191198	-1.14171	4.13009081433642e-25	96.4245	99.3859
Dock6	2_E1C8	0.168248	-0.129452	-1.09388	5.42031657854615e-26	35.9862	65.0972
Anln	2_E1C8	0.282523	-0.147589	-1.10772	2.20142121977534e-20	49.5963	73.4903
Aplp2	2_E1C8	0.671284	-0.1212	-1.08764	6.81276398876533e-10	83.045	94.6776
Tbrg1	2_E1C8	0.851193	-0.162621	-1.11932	1.21715902566892e-16	90.4268	98.3623
Arhgef12	2_E1C8	0.387292	-0.109176	-1.07861	9.52775487600677e-11	61.8224	82.1904
Cbl	2_E1C8	0.452338	-0.112552	-1.08114	4.38142076168709e-11	66.6667	86.0798
Hyou1	2_E1C8	0.275096	-0.0958093	-1.06866	1.53392715419345e-12	49.7116	74.5138
Arcn1	2_E1C8	0.548643	-0.211983	-1.15828	7.7550664055592e-30	75.2018	93.1423
Cep164	2_E1C8	0.464892	-0.147872	-1.10793	9.1964100348456e-18	69.7809	88.6387
Rnf214	2_E1C8	0.294317	-0.118529	-1.08563	2.24214541420951e-15	51.9031	77.2774
Rdx	2_E1C8	1.541	-0.165376	-1.12146	1.88012409376319e-22	98.9619	99.5906
Atm	2_E1C8	0.21027	-0.123162	-1.08912	6.62232994346664e-23	41.1765	71.3408
Ireb2	2_E1C8	0.502979	-0.115011	-1.08298	4.32786838256598e-09	72.0877	87.6151
Ptpn9	2_E1C8	0.329058	-0.218478	-1.16351	1.11365210385943e-39	57.6701	86.7963
Sin3a	2_E1C8	0.413586	-0.114669	-1.08273	3.18270694168477e-11	65.9746	84.1351
Arid3b	2_E1C8	0.289462	-0.187352	-1.13867	1.38283194728098e-32	52.3645	81.6786
Arih1	2_E1C8	0.536304	-0.110019	-1.07924	1.02679799427028e-08	74.6251	89.3552
Anp32a	2_E1C8	2.05422	-0.0970026	-1.06955	1.83140751722403e-10	100	100
Fem1b	2_E1C8	0.482129	-0.148981	-1.10879	1.82912034184485e-15	72.203	91.0952
Calml4	2_E1C8	0.0942983	-0.0956321	-1.06853	3.68238698751932e-27	20.7612	48.7206
Pias1	2_E1C8	0.305583	-0.119002	-1.08598	8.58835951697599e-15	54.5559	78.608
Herc1	2_E1C8	0.410912	-0.135378	-1.09838	1.24638699769884e-14	65.5133	85.261
Usp3	2_E1C8	0.86644	-0.16737	-1.12301	8.81414966862909e-18	91.2341	98.4647
Tpm1	2_E1C8	0.898445	-0.109011	-1.07849	1.6394639180561e-07	90.6574	97.2364
Polr2m	2_E1C8	1.53808	-0.11489	-1.08289	4.44571196513578e-13	99.308	99.7953
Cgnl1	2_E1C8	0.0574293	-0.113674	-1.08198	1.27530560037227e-38	12.5721	42.0676
Tcf12	2_E1C8	1.2781	-0.119955	-1.0867	1.09782637408062e-07	96.8858	99.4882
Nedd4	2_E1C8	2.20077	-0.296055	-1.22778	1.9772163568011e-86	99.8847	100
Arpp19	2_E1C8	1.31187	-0.240824	-1.18167	3.34506739324872e-42	97.3472	99.5906
Mapk6	2_E1C8	0.550843	-0.171554	-1.12627	1.37371928228797e-19	76.5859	91.5046
Ibtk	2_E1C8	0.288457	-0.111522	-1.08037	3.46230864695929e-14	51.5571	76.3562
Syncrip	2_E1C8	1.46437	-0.113296	-1.0817	5.19275741190274e-09	98.6159	99.6929
Morf4l1	2_E1C8	1.9672	-0.241771	-1.18244	6.27943536825382e-68	99.5386	99.8976
Xrn1	2_E1C8	0.342435	-0.112962	-1.08145	4.23867911027166e-12	57.0934	79.7339
Copb2	2_E1C8	0.858082	-0.116169	-1.08385	2.46767662980086e-09	90.5421	97.3388
Nck1	2_E1C8	0.464186	-0.102795	-1.07385	5.49795093011407e-09	70.1269	85.8751
Stag1	2_E1C8	0.729959	-0.302015	-1.23287	3.32549646264853e-51	83.9677	96.9294
Anapc13	2_E1C8	0.757491	-0.216447	-1.16187	3.0806114571632e-29	86.7359	97.3388
Topbp1	2_E1C8	0.840177	-0.141637	-1.10316	6.65360091158725e-13	90.7728	97.0317
Cdv3	2_E1C8	1.81513	-0.271379	-1.20696	5.68840260742348e-57	99.7693	100
Dnajc13	2_E1C8	0.252748	-0.130444	-1.09463	4.82197764627229e-20	46.8281	73.7973
Wdr82	2_E1C8	0.491474	-0.108537	-1.07813	1.84845253333711e-10	73.0104	89.5599
Rad54l2	2_E1C8	0.393835	-0.13339	-1.09687	1.3366356527417e-15	63.4371	85.5681
Dcaf1	2_E1C8	0.375147	-0.18564	-1.13732	3.94351723985495e-27	60.5536	87.5128
Manf	2_E1C8	1.63671	-0.100485	-1.07213	1.83785739307449e-06	99.0773	99.6929
Usp19	2_E1C8	0.365924	-0.185275	-1.13703	2.3192255390544e-28	61.5917	87.2057
Qrich1	2_E1C8	0.44834	-0.110597	-1.07968	5.67202575533111e-10	68.9735	86.3869
Wdr6	2_E1C8	0.511214	-0.157493	-1.11535	4.62529546582061e-18	71.9723	90.7881
Cdc25a	2_E1C8	0.775751	-0.112959	-1.08144	9.65989000646342e-07	85.8131	96.1105
Smarcc1	2_E1C8	1.77029	-0.369559	-1.29196	7.56707463528665e-100	99.4233	99.8976
Setd2	2_E1C8	0.547354	-0.180147	-1.133	2.06477132867417e-19	73.8178	91.8117
Pdcd6ip	2_E1C8	0.376039	-0.108579	-1.07817	2.19563302323577e-11	61.2457	83.0092
Trim71	2_E1C8	0.554933	-0.20248	-1.15067	1.37707058514684e-23	74.3945	92.1187
Dync1li1	2_E1C8	0.463825	-0.101777	-1.07309	2.40841058038126e-09	71.3956	86.7963
Rbms3	2_E1C8	0.305884	-0.0971555	-1.06966	2.68542782006593e-10	51.7878	73.695
Zfp445	2_E1C8	0.483365	-0.121959	-1.08821	2.62529408591939e-10	69.4348	89.9693
Kif15	2_E1C8	0.749184	-0.16564	-1.12166	3.09599244853537e-16	85.3518	96.1105
Lars2	2_E1C8	0.415277	-0.198946	-1.14786	2.97204143963317e-21	64.2445	86.4893
Limd1	2_E1C8	0.488781	-0.123472	-1.08935	1.61256133728797e-11	71.7416	89.2528
Tab2	2_E1C8	0.624438	-0.0974209	-1.06986	2.41808503369018e-06	79.1234	91.1975
Sash1	2_E1C8	0.447952	-0.263807	-1.20064	1.48800849308974e-43	66.782	91.0952
Bclaf1	2_E1C8	1.52537	-0.171144	-1.12595	3.17236782184527e-22	99.1926	99.6929
Ahi1	2_E1C8	0.33612	-0.111735	-1.08053	1.10352873726473e-11	55.7093	78.3009
Epb41l2	2_E1C8	0.410489	-0.272029	-1.2075	3.4731737894519e-49	64.7059	90.174
Cenpw	2_E1C8	1.104	-0.174284	-1.1284	5.72541320789893e-16	95.5017	99.0788
Gtf3c6	2_E1C8	1.01844	-0.194403	-1.14425	2.6374248975713e-23	93.6563	99.1812
Cdc40	2_E1C8	0.582212	-0.175057	-1.12901	7.22927016042717e-21	78.316	93.9611
Cd164	2_E1C8	0.53652	-0.0993456	-1.07129	1.47920100108721e-06	74.6251	91.0952
Sec63	2_E1C8	0.600157	-0.190242	-1.14096	2.0316313063363e-24	80.2768	94.6776
Nus1	2_E1C8	0.457956	-0.112038	-1.08075	7.46219484839021e-10	69.3195	87.5128
Gja1	2_E1C8	1.02896	-0.25041	-1.18955	1.70950661675748e-33	93.7716	98.7718
Gcc2	2_E1C8	0.51759	-0.215376	-1.16101	1.91257708189591e-27	72.0877	91.8117
Ranbp2	2_E1C8	0.570523	-0.280526	-1.21464	2.06113008654856e-40	75.0865	93.9611
Eif4ebp2	2_E1C8	0.697057	-0.167471	-1.12309	3.64752085649156e-18	84.1984	95.087
Ddx21	2_E1C8	0.935055	-0.423443	-1.34112	1.02615478154125e-88	92.0415	99.3859
Ddx50	2_E1C8	0.813405	-0.109236	-1.07866	2.23391991333126e-08	89.8501	95.9058
Sirt1	2_E1C8	0.308074	-0.123343	-1.08926	2.32873794050542e-16	52.4798	79.3245
Bcr	2_E1C8	0.169565	-0.10303	-1.07403	6.0606466535248e-21	35.4095	64.176
Specc1l	2_E1C8	0.226612	-0.107363	-1.07726	1.4639183861214e-16	42.2145	69.1914
Cabin1	2_E1C8	0.285241	-0.130368	-1.09457	4.95137903476217e-18	51.3264	77.6868
Pcnt	2_E1C8	0.365644	-0.110725	-1.07977	7.11224679242219e-12	59.7463	80.0409
Mcm3ap	2_E1C8	0.233768	-0.13466	-1.09783	4.1353482440311e-22	44.2907	72.262
Arid3a	2_E1C8	0.713459	-0.14112	-1.10276	1.58418728187948e-12	84.5444	94.1658
Cnn2	2_E1C8	0.726872	-0.104555	-1.07516	5.39921116035477e-06	83.6217	93.2446
Midn	2_E1C8	0.797614	-0.194638	-1.14444	1.32443885744078e-22	88.3506	97.5435
Pwwp3a	2_E1C8	0.549094	-0.131405	-1.09536	6.09114631650064e-12	75.0865	90.8905
Ap3d1	2_E1C8	0.291165	-0.0956409	-1.06854	1.36828818568977e-11	51.4418	76.2538
Hmg20b	2_E1C8	0.758127	-0.101456	-1.07286	2.00203714885586e-06	85.8131	95.2917
Tdg	2_E1C8	0.723883	-0.133212	-1.09673	4.42219127979341e-12	86.5052	94.8823
Txnrd1	2_E1C8	1.12377	-0.447323	-1.36351	3.88764289497351e-95	94.6943	99.1812
Timp3	2_E1C8	0.360971	-0.111858	-1.08062	2.64402713916676e-10	57.9008	75.8444
Utp20	2_E1C8	0.27122	-0.184295	-1.13626	1.47209503960577e-31	48.9043	78.915
Tmpo	2_E1C8	1.69236	-0.122286	-1.08846	4.40757479096162e-12	99.5386	100
Snrpf	2_E1C8	2.32873	-0.131433	-1.09538	3.64528858753466e-23	100	100
Metap2	2_E1C8	1.52423	-0.427772	-1.34515	1.92452358983582e-130	98.7313	100
Cep83	2_E1C8	0.542832	-0.107264	-1.07718	4.31742727452047e-08	74.9712	92.0164
Nudt4	2_E1C8	0.744874	-0.0953639	-1.06833	6.85276462685143e-05	84.7751	95.2917
Ppp1r12a	2_E1C8	0.665712	-0.159051	-1.11655	7.28532847312244e-17	83.1603	94.8823
E2f7	2_E1C8	0.243618	-0.110968	-1.07995	7.45568748416718e-15	45.6747	70.3173
Cct2	2_E1C8	2.18957	-0.129567	-1.09397	5.84171576849778e-30	100	99.8976
Rap1b	2_E1C8	0.802998	-0.115634	-1.08345	1.72612323989612e-07	88.12	97.0317
Cand1	2_E1C8	0.555109	-0.233833	-1.17595	8.98862529840325e-38	77.5087	94.5752
Usp15	2_E1C8	0.590802	-0.148819	-1.10866	5.68746339266835e-15	78.8927	93.347
Ctdsp2	2_E1C8	0.410048	-0.11248	-1.08108	2.84770457824813e-11	64.4752	85.4657
R3hdm2	2_E1C8	0.418412	-0.101039	-1.07255	1.83955010054142e-08	64.8212	83.3163
Lrp1	2_E1C8	0.273899	-0.112883	-1.08139	2.66433017853824e-16	49.5963	75.2303
Ptges3	2_E1C8	2.20032	-0.148557	-1.10846	2.23398889731081e-33	100	99.8976
Baz2a	2_E1C8	0.300057	-0.177139	-1.13064	8.54199383032189e-29	52.5952	82.5998
Cs	2_E1C8	0.670065	-0.117952	-1.08519	8.16776240401529e-09	83.2757	95.1894
Smarcc2	2_E1C8	0.32007	-0.102424	-1.07358	1.44772738982172e-11	55.7093	76.1515
Morc2a	2_E1C8	0.234815	-0.118339	-1.08548	2.46709665509057e-18	43.8293	71.2385
Sf3a1	2_E1C8	0.714111	-0.243883	-1.18418	1.30625640656764e-41	85.9285	96.7247
Uqcr10	2_E1C8	1.55705	-0.246056	-1.18596	2.95258274512344e-47	99.308	100
Ykt6	2_E1C8	0.267199	-0.126677	-1.09178	5.75256859758623e-19	49.481	76.9703
Nudcd3	2_E1C8	0.584158	-0.316857	-1.24561	2.26868455192671e-62	77.624	96.2129
Grb10	2_E1C8	1.22342	-0.258596	-1.19631	6.91824565514286e-39	96.3091	99.4882
Actr2	2_E1C8	0.589295	-0.126336	-1.09152	1.04582224180063e-10	78.6621	93.5517
Xpo1	2_E1C8	0.847482	-0.251631	-1.19055	1.12288493939064e-37	90.4268	98.3623
Usp34	2_E1C8	0.950397	-0.116223	-1.08389	6.50058916793669e-08	91.8108	97.3388
Ccdc88a	2_E1C8	0.966872	-0.109914	-1.07916	1.39850615482387e-05	91.0035	97.6459
Sptbn1	2_E1C8	0.644022	-0.278933	-1.2133	9.63223481777529e-40	79.4694	94.7799
Psme4	2_E1C8	0.63243	-0.205775	-1.15331	6.71053173135542e-26	80.0461	94.7799
Spdl1	2_E1C8	0.441838	-0.105097	-1.07557	1.99241702054348e-08	65.9746	83.3163
Slit3	2_E1C8	0.566825	-0.212939	-1.15905	1.48247360681916e-24	74.6251	91.5046
Clint1	2_E1C8	0.802643	-0.318294	-1.24685	9.97504232455315e-65	89.2734	98.3623
Cnot6	2_E1C8	0.840251	-0.146686	-1.10702	7.20468813348899e-11	88.466	98.1576
Canx	2_E1C8	1.41062	-0.128277	-1.09299	1.40931019448078e-11	98.9619	99.7953
Hnrnpab	2_E1C8	2.66434	-0.219891	-1.16465	1.03043646246436e-75	100	100
Skp1a	2_E1C8	1.42204	-0.246554	-1.18637	1.02799539084773e-49	98.7313	99.6929
Hspa4	2_E1C8	1.51362	-0.302776	-1.23352	8.06057578600754e-64	99.1926	99.8976
Aff4	2_E1C8	0.449184	-0.175902	-1.12967	1.22690708614141e-20	67.2434	89.5599
Uqcrq	2_E1C8	1.71297	-0.133569	-1.097	7.7967217016678e-14	99.5386	99.7953
Mprip	2_E1C8	0.603076	-0.171143	-1.12595	1.97992650417423e-19	79.9308	95.4964
Ncor1	2_E1C8	1.16327	-0.101529	-1.07291	1.54770247934609e-07	96.1938	98.6694
Ubb	2_E1C8	2.67366	-0.360626	-1.28398	1.03496079407566e-94	99.8847	99.8976
Map2k4	2_E1C8	0.319369	-0.124038	-1.08978	2.56795067174248e-15	57.3241	79.3245
Myh10	2_E1C8	0.956831	-0.282219	-1.21606	2.0341885147125e-37	91.2341	98.6694
Polr2a	2_E1C8	0.78108	-0.105356	-1.07576	1.72247959906793e-07	88.12	95.5988
Mybbp1a	2_E1C8	0.972806	-0.367705	-1.2903	1.72096345835788e-81	93.0796	98.7718
Ncbp3	2_E1C8	0.416894	-0.116551	-1.08414	6.34119762364804e-12	64.9366	84.6469
Pafah1b1	2_E1C8	1.14029	-0.38181	-1.30298	9.58581763540827e-96	95.9631	99.3859
Mettl16	2_E1C8	0.612404	-0.097576	-1.06997	1.4126016160294e-06	80.1615	93.2446
Smg6	2_E1C8	0.430859	-0.150112	-1.10966	4.24180818705446e-17	64.5905	87.8199
Prpf8	2_E1C8	0.65489	-0.382879	-1.30394	2.04457999918399e-89	84.083	97.4411
Ywhae	2_E1C8	2.60651	-0.169119	-1.12437	5.58105632349298e-59	100	100
Nxn	2_E1C8	0.820186	-0.148771	-1.10863	1.34861092842786e-14	90.3114	96.827
Nsrp1	2_E1C8	0.674184	-0.120143	-1.08684	3.67079554412374e-10	84.4291	93.7564
Ssh2	2_E1C8	0.192349	-0.118828	-1.08585	6.12860281791444e-23	36.7935	65.609
Taok1	2_E1C8	0.470179	-0.102941	-1.07396	6.06930253494152e-08	68.3968	86.2845
Nufip2	2_E1C8	0.699418	-0.163929	-1.12033	2.76466736858662e-16	83.1603	95.5988
Myo18a	2_E1C8	0.196086	-0.166057	-1.12199	6.52692194943223e-34	39.5617	71.8526
Supt6	2_E1C8	0.569412	-0.229607	-1.17252	1.51857800474222e-32	77.7393	93.8588
Utp6	2_E1C8	0.415146	-0.114993	-1.08297	5.12921112126419e-12	66.5513	85.4657
Suz12	2_E1C8	0.75413	-0.163889	-1.1203	9.3704270204735e-18	86.1592	95.3941
Atad5	2_E1C8	0.501203	-0.131553	-1.09547	3.31768202370528e-11	70.0115	86.5916
Tmem98	2_E1C8	0.243513	-0.0960864	-1.06887	4.51347529086357e-14	46.1361	72.7738
Lig3	2_E1C8	0.306155	-0.123277	-1.08921	1.38301388591899e-15	52.8258	78.5056
Slfn9	2_E1C8	0.090396	-0.107034	-1.07701	8.72132995875096e-27	19.1465	45.1382
Ap2b1	2_E1C8	0.35559	-0.194098	-1.14401	4.5744504723336e-32	59.7463	87.9222
Taf15	2_E1C8	0.909294	-0.12373	-1.08955	5.26604194590865e-08	90.5421	97.2364
Appbp2	2_E1C8	0.647397	-0.100654	-1.07226	3.3252179917693e-06	80.2768	93.0399
Cltc	2_E1C8	0.602437	-0.382552	-1.30365	4.9547815291636e-85	79.1234	96.9294
Dhx40	2_E1C8	0.346834	-0.133675	-1.09708	1.6352329797486e-15	57.6701	81.8833
Srsf1	2_E1C8	1.43261	-0.161827	-1.1187	6.48154486502714e-20	98.6159	99.7953
Vezf1	2_E1C8	0.89122	-0.102743	-1.07381	5.55785752449127e-05	88.2353	96.2129
Msi2	2_E1C8	1.14798	-0.303747	-1.23435	5.90808140170494e-37	94.3483	99.0788
Utp18	2_E1C8	0.738685	-0.104352	-1.07501	8.95082458141566e-06	85.2364	95.5988
Mbtd1	2_E1C8	0.681458	-0.102496	-1.07363	3.68890423264854e-06	82.1223	94.4729
Ankrd40	2_E1C8	0.396756	-0.100125	-1.07187	9.34362454991589e-10	64.4752	82.9069
Lrrc59	2_E1C8	0.946683	-0.171814	-1.12647	3.84427631969175e-19	92.2722	98.567
Kat7	2_E1C8	0.328206	-0.133224	-1.09674	4.19442653903852e-16	56.5167	81.781
Phb	2_E1C8	0.659997	-0.123692	-1.08952	8.73600793561087e-11	83.1603	94.0635
Igf2bp1	2_E1C8	1.60837	-0.249498	-1.18879	3.8571586126513e-46	99.4233	100
Cbx1	2_E1C8	2.10363	-0.125969	-1.09124	6.8020892683242e-24	100	99.8976
Nfe2l1	2_E1C8	0.333538	-0.270207	-1.20598	3.99919990495888e-55	56.0554	88.434
Kpnb1	2_E1C8	1.22542	-0.23139	-1.17397	9.68924547287796e-40	97.9239	99.4882
Lasp1	2_E1C8	0.330646	-0.141816	-1.10329	2.26509768213515e-19	56.4014	82.9069
Cdk12	2_E1C8	0.780704	-0.132866	-1.09647	5.12364069752436e-10	86.3899	95.5988
Casc3	2_E1C8	0.355137	-0.233155	-1.1754	1.88783958539896e-42	59.9769	88.1269
Top2a	2_E1C8	1.90244	-0.141212	-1.10283	7.29163272326968e-07	97.5779	99.3859
Smarce1	2_E1C8	1.56886	-0.138065	-1.10043	2.93162496720495e-17	99.0773	99.6929
Eif1	2_E1C8	2.9745	-0.120694	-1.08726	9.29003084252761e-30	100	100
Rab5c	2_E1C8	0.540227	-0.117584	-1.08492	2.22535753337594e-09	75.3172	92.6305
Dhx8	2_E1C8	0.403112	-0.262812	-1.19982	8.94087332861362e-52	64.5905	90.6858
Ubtf	2_E1C8	1.04478	-0.176959	-1.1305	1.42647982555288e-18	94.233	98.4647
Gpatch8	2_E1C8	0.773672	-0.11325	-1.08166	2.66420811794359e-08	86.8512	96.0082
Eftud2	2_E1C8	0.761162	-0.0981103	-1.07037	4.7512432653247e-07	88.3506	96.52
Nmt1	2_E1C8	0.706383	-0.157184	-1.11511	1.81589961577978e-13	83.737	96.0082
Rprml	2_E1C8	0.0582473	-0.154151	-1.11277	3.22299471990938e-48	12.4567	45.4452
Nsf	2_E1C8	0.259659	-0.107324	-1.07723	3.21441140576224e-15	47.4048	76.3562
Kansl1	2_E1C8	0.552935	-0.158761	-1.11633	1.27229399155438e-16	75.4325	93.347
Cdc27	2_E1C8	0.411292	-0.101222	-1.07268	2.1719023094089e-09	64.5905	85.1586
Tlk2	2_E1C8	0.504753	-0.165641	-1.12166	4.01751342137038e-19	71.2803	90.2764
Ddx42	2_E1C8	0.858686	-0.223716	-1.16774	2.11169342776279e-30	89.7347	98.8741
Ftsj3	2_E1C8	0.621445	-0.0997387	-1.07158	3.71421642783822e-07	81.1995	92.1187
Kpna2	2_E1C8	0.219062	-0.217615	-1.16281	9.67968230129655e-35	39.4464	68.4749
Bptf	2_E1C8	1.1442	-0.1266	-1.09172	7.45621913190074e-09	93.7716	98.26
Nol11	2_E1C8	0.747198	-0.112697	-1.08125	6.86559601941416e-08	86.1592	95.2917
Helz	2_E1C8	0.426019	-0.121091	-1.08756	9.59469341542541e-12	65.3979	85.6704
Wipi1	2_E1C8	0.334677	-0.229359	-1.17231	4.99864383606149e-36	56.0554	83.828
Prkar1a	2_E1C8	1.05433	-0.115369	-1.08325	9.54874061762357e-08	94.1176	99.1812
Grb2	2_E1C8	0.521563	-0.109748	-1.07904	3.72926157907731e-09	74.7405	90.4811
Ube2o	2_E1C8	0.317961	-0.133206	-1.09673	1.84088534988597e-17	55.4787	79.8362
Sec14l1	2_E1C8	0.242068	-0.0956008	-1.06851	2.86851584043165e-14	44.9827	71.5455
Sept9	2_E1C8	0.649707	-0.190579	-1.14122	4.83357603117641e-24	82.1223	94.7799
Ccdc137	2_E1C8	0.213114	-0.101049	-1.07255	1.50616593485688e-16	41.9839	69.089
Fasn	2_E1C8	0.458633	-0.140375	-1.10219	4.11587222330101e-14	68.9735	88.3316
Wdr45b	2_E1C8	0.524807	-0.176226	-1.12992	5.32242833413643e-23	75.0865	91.607
Dnmt3a	2_E1C8	0.755699	-0.205475	-1.15307	3.91189603286126e-28	87.0819	96.6223
Atad2b	2_E1C8	0.518729	-0.19484	-1.1446	9.13304618326128e-27	73.2411	92.7329
Pum2	2_E1C8	0.73001	-0.201596	-1.14997	1.7718923346902e-25	85.5825	96.2129
Ddx1	2_E1C8	1.03637	-0.253971	-1.19248	1.19907172460515e-43	94.579	99.2835
Asap2	2_E1C8	0.533157	-0.124142	-1.08986	1.14744142809359e-10	74.5098	90.174
Pxdn	2_E1C8	0.365603	-0.123627	-1.08947	9.49975160306783e-15	58.8235	84.4422
Lamb1	2_E1C8	0.334014	-0.107817	-1.0776	8.05911198826697e-12	55.1326	77.8915
Strn3	2_E1C8	0.712872	-0.0961111	-1.06889	1.08380920222471e-05	83.391	94.3705
Hectd1	2_E1C8	0.766039	-0.147742	-1.10783	3.22780722892558e-13	86.0438	97.0317
Snx6	2_E1C8	1.01098	-0.135087	-1.09816	1.03928369921429e-12	94.925	98.567
Frmd6	2_E1C8	0.256291	-0.111845	-1.08061	5.90912027957717e-16	47.1742	72.6714
Hif1a	2_E1C8	0.586907	-0.357792	-1.28146	4.67003263742955e-75	78.4314	97.4411
Syne2	2_E1C8	0.627513	-0.218801	-1.16377	3.97159434325253e-26	79.0081	93.347
Zfp36l1	2_E1C8	0.917035	-0.139729	-1.1017	3.46806772489453e-09	91.0035	97.0317
Actn1	2_E1C8	0.934429	-0.136689	-1.09938	2.40723796201935e-11	92.6182	97.8506
Erh	2_E1C8	1.17874	-0.459691	-1.37525	1.1830072092567e-132	96.5398	99.5906
Sipa1l1	2_E1C8	0.399309	-0.0989288	-1.07098	1.0206683360684e-09	64.0138	83.3163
Ylpm1	2_E1C8	0.586159	-0.180202	-1.13304	9.79071223344108e-20	76.1246	92.5281
Ahsa1	2_E1C8	0.740337	-0.165316	-1.12141	3.24317714497296e-17	86.3899	96.6223
Zc3h14	2_E1C8	0.691609	-0.0965037	-1.06918	1.59733508757663e-05	83.6217	94.9846
Psmc1	2_E1C8	0.940097	-0.164889	-1.12108	1.0274430271419e-18	92.8489	98.6694
Ppp4r3a	2_E1C8	0.728747	-0.18655	-1.13804	3.42634841450728e-22	86.6205	95.7011
Cpsf2	2_E1C8	0.668676	-0.127829	-1.09265	1.56065472930356e-10	81.7762	95.2917
Ubr7	2_E1C8	0.402857	-0.100201	-1.07192	1.19754051431451e-09	65.1672	81.6786
Btbd7	2_E1C8	0.527013	-0.100658	-1.07226	2.08683713008204e-07	74.1638	88.741
Ddx24	2_E1C8	1.11708	-0.146388	-1.1068	3.78102478624045e-15	96.0784	98.8741
Dicer1	2_E1C8	0.959051	-0.145755	-1.10631	2.16153216176443e-13	92.9642	98.4647
Papola	2_E1C8	1.24329	-0.103484	-1.07436	1.62692138190497e-07	97.5779	99.5906
Vrk1	2_E1C8	0.604953	-0.109314	-1.07872	1.23728003178771e-08	79.7001	92.8352
Yy1	2_E1C8	1.00057	-0.102862	-1.0739	2.12103584337756e-07	94.8097	98.9765
Dync1h1	2_E1C8	0.573138	-0.327126	-1.25451	4.69058846389325e-55	75.8939	93.5517
Cdc42bpb	2_E1C8	0.156851	-0.108709	-1.07826	4.5798906050114e-24	32.2953	62.5384
Mark3	2_E1C8	0.643922	-0.107902	-1.07766	1.71410258175249e-08	82.0069	94.2682
Atp5mpl	2_E1C8	1.56083	-0.217753	-1.16292	2.53554109785074e-31	98.7313	99.8976
Mta1	2_E1C8	0.617392	-0.0967203	-1.06934	1.67280166405758e-06	80.2768	93.1423
Ncapg2	2_E1C8	0.40154	-0.140571	-1.10234	4.02730780226486e-16	63.0911	85.3634
Tasor2	2_E1C8	0.435267	-0.135162	-1.09822	5.32580143378422e-14	66.6667	86.0798
Net1	2_E1C8	0.360878	-0.129557	-1.09396	1.04414191611821e-14	59.8616	82.1904
Pitrm1	2_E1C8	0.423124	-0.221837	-1.16622	1.68622479917815e-35	65.6286	90.2764
Larp4b	2_E1C8	0.614697	-0.102933	-1.07395	5.1657567466249e-07	79.8155	93.1423
Heatr1	2_E1C8	0.218359	-0.157614	-1.11544	4.99955744200606e-31	41.6378	73.7973
Nid1	2_E1C8	0.449693	-0.186353	-1.13788	5.43909880867056e-23	66.5513	88.741
Gli3	2_E1C8	0.879051	-0.143181	-1.10434	8.42739457074454e-10	88.9273	96.52
Cdk13	2_E1C8	0.436838	-0.116187	-1.08387	7.3414954415501e-11	67.5894	87.1034
Hist1h2bm	2_E1C8	0.270697	-0.124345	-1.09001	1.33280188108142e-12	46.1361	67.1443
Hist1h1b	2_E1C8	1.71712	-0.551489	-1.4656	1.39602229112621e-25	91.3495	95.3941
Hist1h2bj	2_E1C8	0.199182	-0.127025	-1.09204	1.72073966918729e-18	36.4475	61.4125
Hist1h4h	2_E1C8	0.0838137	-0.511453	-1.42549	3.77532312400234e-130	19.0311	73.7973
Hist1h3f	2_E1C8	0.0955364	-0.141278	-1.10288	6.08732303632482e-32	21.4533	49.8465
Hist1h1d	2_E1C8	0.418546	-0.12573	-1.09106	5.26044671487652e-07	58.1315	72.4667
Hist1h3e	2_E1C8	0.291295	-0.224209	-1.16814	1.57819177472809e-27	49.2503	73.1832
Hist1h2ae	2_E1C8	1.1591	-0.515462	-1.42945	2.83099460610932e-38	85.4671	92.3234
Hist1h4d	2_E1C8	0.433595	-0.427706	-1.34509	1.8362758181722e-53	62.5144	85.1586
Hist1h1e	2_E1C8	0.943548	-0.534788	-1.44873	7.17309095212854e-45	81.1995	91.5046
Hist1h1c	2_E1C8	0.308407	-0.224901	-1.1687	1.80298872011468e-23	50.519	71.5455
Hist1h3b	2_E1C8	0.0542627	-0.15242	-1.11143	1.10539370533291e-48	12.5721	45.2405
Hist1h4a	2_E1C8	0.0447361	-0.101281	-1.07273	1.75777967831008e-39	9.91926	38.6899
Hist1h1a	2_E1C8	0.661787	-0.101634	-1.07299	0.00322589	73.2411	77.8915
Sox4	2_E1C8	1.62796	-0.104596	-1.07519	3.78497276049144e-05	98.8466	99.4882
E2f3	2_E1C8	0.627966	-0.234302	-1.17634	8.37822697577288e-31	77.8547	94.3705
Prpf4b	2_E1C8	1.20762	-0.323679	-1.25152	5.14697624880443e-66	97.0012	99.3859
Cdyl	2_E1C8	0.345261	-0.130074	-1.09435	5.36792375730088e-15	57.9008	82.2927
Jarid2	2_E1C8	0.571212	-0.166113	-1.12203	1.44378176100022e-15	75.4325	90.3787
Nup153	2_E1C8	0.482313	-0.148447	-1.10838	3.17309186870863e-15	70.8189	89.9693
Dek	2_E1C8	2.1983	-0.172986	-1.12739	7.6429272223866e-33	99.8847	100
Nol8	2_E1C8	0.483665	-0.113292	-1.08169	2.40841058038126e-09	69.4348	87.1034
Iars	2_E1C8	0.440661	-0.217003	-1.16232	1.23531347658186e-34	69.5502	90.2764
Rnf44	2_E1C8	0.402283	-0.100607	-1.07222	4.44143952533695e-09	63.2065	85.6704
Nsd1	2_E1C8	1.00226	-0.190146	-1.14088	6.02439098270025e-22	93.887	98.567
Dbn1	2_E1C8	0.964014	-0.176882	-1.13044	6.53761360397876e-19	93.0796	97.4411
Ddx41	2_E1C8	0.456461	-0.150066	-1.10962	4.18372379671249e-18	70.2422	89.6622
Smad5	2_E1C8	0.460319	-0.0989528	-1.071	2.15663607330046e-08	68.6275	85.6704
Golm1	2_E1C8	0.440715	-0.22919	-1.17218	9.48932243281255e-34	66.5513	90.174
Ptch1	2_E1C8	0.558794	-0.176592	-1.13021	3.99236478747469e-15	71.9723	87.5128
Ice1	2_E1C8	0.39105	-0.105882	-1.07615	7.1263771867572e-11	63.6678	83.521
Ndufs6	2_E1C8	1.41784	-0.143477	-1.10456	3.297914254991e-16	98.1546	99.7953
Brd9	2_E1C8	0.378913	-0.208219	-1.15526	5.9293479447727e-34	60.5536	89.1505
Exoc3	2_E1C8	0.660052	-0.10658	-1.07667	3.16051799169983e-08	82.699	93.7564
Ttc37	2_E1C8	0.249833	-0.104101	-1.07482	2.69028656740951e-15	47.2895	72.4667
Rasa1	2_E1C8	0.526438	-0.143848	-1.10485	7.66115073198609e-15	73.9331	90.8905
Vcan	2_E1C8	1.01953	-0.159037	-1.11654	7.17221974221061e-12	92.8489	97.3388
Zcchc9	2_E1C8	0.389909	-0.221138	-1.16565	4.46301609571134e-37	63.5525	88.9458
Msh3	2_E1C8	0.311621	-0.100801	-1.07237	2.81466546424633e-11	54.6713	78.4033
F2r	2_E1C8	0.396788	-0.110884	-1.07989	1.02674040648881e-09	63.4371	84.3398
Nsa2	2_E1C8	1.53107	-0.150267	-1.10978	2.20782509953737e-18	99.308	99.6929
Tnpo1	2_E1C8	0.717932	-0.155979	-1.11418	1.13489897872756e-16	85.3518	95.2917
Map1b	2_E1C8	0.818866	-0.479174	-1.39395	9.61146577019491e-69	82.2376	97.4411
Mast4	2_E1C8	0.228493	-0.0953973	-1.06836	2.66552204454336e-14	42.0992	68.1679
Erbin	2_E1C8	0.422207	-0.0957084	-1.06859	8.8020172918775e-08	64.3599	84.0328
Ppwd1	2_E1C8	0.371536	-0.21446	-1.16027	4.85865683363392e-36	62.7451	87.6151
Ipo11	2_E1C8	0.28425	-0.151075	-1.1104	1.90256749379526e-23	52.1338	79.9386
Kif2a	2_E1C8	0.910371	-0.114199	-1.08237	5.54058413040669e-08	91.9262	98.4647
Mtrex	2_E1C8	0.554064	-0.143152	-1.10432	8.01153381114347e-14	76.5859	91.7093
Dhx29	2_E1C8	0.409397	-0.14512	-1.10582	2.87487156443027e-17	65.9746	86.2845
Fgf10	2_E1C8	0.286668	-0.103152	-1.07412	3.14062742206839e-13	49.9423	74.5138
Ptprg	2_E1C8	0.37294	-0.109362	-1.07875	2.20763168603354e-10	57.2088	78.8127
Thoc7	2_E1C8	1.64528	-0.135858	-1.09875	1.59499276216655e-14	98.7313	99.8976
Slc4a7	2_E1C8	0.520512	-0.100878	-1.07243	1.57412661904033e-07	73.7024	88.9458
Top2b	2_E1C8	1.20418	-0.260981	-1.19829	2.22286904304906e-42	96.1938	99.4882
Vcl	2_E1C8	0.276352	-0.149527	-1.10921	1.23555977496536e-22	50.7497	76.7656
Zmiz1	2_E1C8	0.827874	-0.212071	-1.15835	1.55702172280176e-21	86.6205	97.3388
Dennd6a	2_E1C8	0.243041	-0.164291	-1.12062	2.90921987882328e-30	45.7901	77.4821
Il17rd	2_E1C8	0.858132	-0.144075	-1.10502	8.03810020705683e-12	90.5421	96.7247
Wnt5a	2_E1C8	1.23756	-0.246681	-1.18647	1.42205228155652e-28	95.271	99.3859
Gnl3	2_E1C8	1.28937	-0.169022	-1.1243	7.07641015580642e-19	98.1546	99.1812
Pbrm1	2_E1C8	1.4888	-0.126581	-1.0917	3.88356072253306e-11	98.5006	99.5906
Nisch	2_E1C8	1.16607	-0.244143	-1.18439	2.7903216281785e-43	97.2318	99.4882
Dph3	2_E1C8	0.823715	-0.118925	-1.08593	4.89900925744583e-09	90.3114	96.9294
Parg	2_E1C8	0.334462	-0.152679	-1.11163	1.20530717269302e-19	55.4787	80.7574
Wapl	2_E1C8	0.864766	-0.105892	-1.07616	6.74843186381111e-07	89.6194	96.9294
Dlgap5	2_E1C8	0.424042	-0.190424	-1.1411	3.67760908462068e-24	64.1292	86.8987
Ktn1	2_E1C8	1.0086	-0.343664	-1.26898	1.30491010849129e-65	93.4256	99.1812
Exoc5	2_E1C8	0.557694	-0.121809	-1.0881	1.5260151910809e-10	76.1246	92.0164
Arhgef40	2_E1C8	0.577887	-0.205287	-1.15292	2.48466364857103e-26	77.3933	94.0635
Supt16	2_E1C8	1.72224	-0.320503	-1.24877	7.60641775289649e-81	99.5386	100
Chd8	2_E1C8	0.582925	-0.199952	-1.14866	3.40146615576784e-25	77.3933	93.8588
Mrpl52	2_E1C8	1.19459	-0.311548	-1.24104	3.12867028146997e-59	96.6551	99.4882
Acin1	2_E1C8	1.44531	-0.247995	-1.18756	3.50407270475986e-47	98.3852	99.6929
Nynrin	2_E1C8	0.290173	-0.173338	-1.12766	3.24176859416016e-31	52.2491	82.7021
Sap18	2_E1C8	0.803007	-0.174044	-1.12822	2.87073176123099e-19	88.3506	96.3153
Shisa2	2_E1C8	0.13104	-0.122264	-1.08844	3.92580618239071e-29	26.6436	56.4995
Kpna3	2_E1C8	0.486515	-0.226408	-1.16992	2.04260066050042e-34	71.857	91.607
Polr3d	2_E1C8	0.619642	-0.102051	-1.0733	3.52516994082436e-08	80.8535	91.1975
Xpo7	2_E1C8	0.46749	-0.0953594	-1.06833	1.44408636091886e-07	70.1269	86.1822
Zc3h13	2_E1C8	0.994661	-0.11264	-1.0812	2.29102892604647e-06	92.2722	97.6459
Akap11	2_E1C8	0.442565	-0.194344	-1.1442	1.26918825618961e-25	66.3206	90.9928
Dis3	2_E1C8	0.645879	-0.100142	-1.07188	6.9967842445305e-07	82.1223	93.347
Mycbp2	2_E1C8	0.590896	-0.105975	-1.07622	3.09238773991684e-07	77.3933	91.0952
Ipo5	2_E1C8	0.846408	-0.204854	-1.15257	3.68238698751932e-27	89.9654	97.9529
Farp1	2_E1C8	0.409497	-0.15098	-1.11032	2.57052169127291e-19	64.3599	87.5128
Stk24	2_E1C8	0.344474	-0.150723	-1.11013	6.65263784294619e-21	59.0542	85.0563
Zic5	2_E1C8	0.620365	-0.128003	-1.09278	3.94103120432004e-08	76.5859	91.1975
Zic2	2_E1C8	0.448653	-0.153273	-1.11209	1.7150418310474e-15	66.09	85.9775
Wdr70	2_E1C8	0.403402	-0.154781	-1.11325	1.03821871103249e-18	63.6678	87.2057
Nup155	2_E1C8	0.328794	-0.120407	-1.08704	9.91844668393966e-15	56.286	81.2692
Nipbl	2_E1C8	0.9366	-0.18955	-1.14041	1.23104332852464e-19	89.9654	98.3623
Slc1a3	2_E1C8	0.338584	-0.122235	-1.08842	5.14943454935925e-14	52.3645	76.868
Rai14	2_E1C8	0.493042	-0.174113	-1.12827	4.39013712794529e-22	73.3564	90.0716
Tars	2_E1C8	0.554341	-0.19841	-1.14743	1.71412200191667e-27	77.624	92.9376
Golph3	2_E1C8	0.426575	-0.117282	-1.08469	2.64807926238455e-11	65.9746	86.3869
Drosha	2_E1C8	0.426154	-0.233579	-1.17575	1.52431556759216e-41	68.2814	90.4811
Myo10	2_E1C8	0.523734	-0.176242	-1.12994	4.59371773604812e-19	73.0104	92.3234
Trio	2_E1C8	0.439968	-0.157219	-1.11514	1.42746026906385e-16	66.782	86.7963
March6	2_E1C8	0.254761	-0.123289	-1.08922	2.92654248666524e-18	47.1742	74.4115
Sema5a	2_E1C8	0.320948	-0.0967627	-1.06937	7.12903099493238e-10	51.2111	74.1044
Ywhaz	2_E1C8	1.73202	-0.263352	-1.20026	7.36976761990498e-61	99.5386	99.8976
Ubr5	2_E1C8	0.471176	-0.168949	-1.12424	6.18960653006052e-20	68.8581	88.6387
Rad21	2_E1C8	0.875751	-0.245701	-1.18567	1.57837326769908e-36	89.8501	97.7482
Ext1	2_E1C8	0.411986	-0.0972886	-1.06976	5.8143773921309e-09	65.2826	82.2927
Enpp2	2_E1C8	0.100782	-0.10864	-1.07821	2.88031514392158e-21	19.7232	42.3746
Atad2	2_E1C8	0.968898	-0.30213	-1.23296	1.27256920966815e-37	91.2341	98.567
Fam91a1	2_E1C8	0.272171	-0.0993663	-1.0713	2.52801798257555e-13	48.2122	74.4115
Mtss1	2_E1C8	0.366602	-0.103486	-1.07437	5.70101275592909e-10	55.94	75.2303
Ago2	2_E1C8	0.921164	-0.189185	-1.14012	1.03229347525884e-20	91.0035	97.6459
Ptk2	2_E1C8	0.42847	-0.120631	-1.08721	9.9777915896875e-12	66.5513	86.1822
Cpsf1	2_E1C8	0.247013	-0.0969522	-1.06951	2.9188426414924e-13	46.3668	71.3408
Myh9	2_E1C8	0.329752	-0.362062	-1.28526	5.73296958941836e-68	53.8639	87.2057
Ddx17	2_E1C8	0.933171	-0.329321	-1.25642	3.05730384420109e-61	92.5029	98.6694
Tnrc6b	2_E1C8	0.539715	-0.144497	-1.10535	2.80996957412522e-13	73.8178	91.2999
St13	2_E1C8	1.61556	-0.374296	-1.29621	2.68541736227272e-118	99.0773	100
Rangap1	2_E1C8	0.832689	-0.121537	-1.08789	1.23117847372735e-08	88.12	96.1105
Zc3h7b	2_E1C8	0.326398	-0.13851	-1.10077	3.72899862188484e-19	56.0554	81.5763
Tcf20	2_E1C8	0.40628	-0.0958585	-1.0687	4.62809621245964e-08	64.4752	82.9069
Nup50	2_E1C8	0.583503	-0.182942	-1.1352	3.73040445809761e-21	77.5087	94.2682
Plxnb2	2_E1C8	0.260671	-0.140327	-1.10216	1.02254132761552e-21	47.7509	77.3797
Alg10b	2_E1C8	0.262029	-0.121976	-1.08822	2.24527730532062e-18	48.5582	76.7656
Pphln1	2_E1C8	0.421386	-0.0966171	-1.06926	8.98849287536503e-08	65.6286	85.4657
Arid2	2_E1C8	0.569317	-0.096786	-1.06939	4.91443825802906e-07	76.5859	89.1505
Scaf11	2_E1C8	1.47138	-0.266543	-1.20292	5.19297421456497e-49	98.8466	99.6929
Rpap3	2_E1C8	0.370177	-0.102541	-1.07366	9.25890265700525e-10	61.361	82.3951
Senp1	2_E1C8	0.473824	-0.126032	-1.09129	3.6991068919656e-12	70.9343	87.9222
Ddx23	2_E1C8	0.403017	-0.252847	-1.19156	5.1759168818082e-46	65.0519	88.434
Spats2	2_E1C8	0.758912	-0.129413	-1.09385	1.02535909805021e-10	87.3126	96.0082
Smarcd1	2_E1C8	0.751085	-0.3954	-1.31531	1.13256724538632e-89	86.7359	97.8506
Lima1	2_E1C8	0.62847	-0.249077	-1.18845	4.21254414228933e-36	79.7001	96.1105
Larp4	2_E1C8	0.719191	-0.141779	-1.10327	1.76282590248301e-11	83.8524	95.3941
Dip2b	2_E1C8	0.272128	-0.166088	-1.12201	7.28953076290132e-28	50.6344	79.7339
Pcbp2	2_E1C8	1.71801	-0.20033	-1.14896	5.90146130751975e-38	99.654	99.8976
Cbx5	2_E1C8	1.75903	-0.249094	-1.18846	4.12210750072258e-53	99.0773	99.8976
Crebbp	2_E1C8	0.728101	-0.138359	-1.10065	1.92760279167244e-11	84.4291	95.8035
Glyr1	2_E1C8	0.695005	-0.257263	-1.19521	1.28049759972557e-43	84.6597	97.0317
Usp7	2_E1C8	0.526982	-0.129225	-1.09371	5.73098958516157e-12	74.1638	90.8905
Nubp1	2_E1C8	0.472836	-0.113338	-1.08173	1.01258621032795e-09	70.0115	88.0246
Gspt1	2_E1C8	1.73087	-0.13932	-1.10139	8.80170165275262e-20	99.8847	99.4882
Pdxdc1	2_E1C8	0.294888	-0.0989672	-1.07101	1.85289939925459e-11	51.9031	77.6868
Mcm4	2_E1C8	0.889384	-0.231782	-1.17428	1.4893786520297e-24	89.158	97.7482
Dnm1l	2_E1C8	0.392797	-0.233044	-1.17531	3.87710865539447e-39	62.3991	89.8669
Hira	2_E1C8	0.327586	-0.0989554	-1.071	1.93973402074096e-11	57.3241	79.3245
Yeats2	2_E1C8	0.491835	-0.099939	-1.07173	1.36498425130447e-07	72.203	87.6151
Eif2b5	2_E1C8	0.599085	-0.127701	-1.09255	3.2477054206861e-11	77.97	93.0399
Eif4g1	2_E1C8	1.36694	-0.368581	-1.29108	2.72055825041536e-82	98.5006	99.3859
Senp2	2_E1C8	0.513979	-0.122324	-1.08849	1.48828099961916e-10	73.7024	90.174
Igf2bp2	2_E1C8	1.0631	-0.165153	-1.12129	3.45077482709839e-18	94.4637	98.7718
Etv5	2_E1C8	0.302396	-0.141917	-1.10337	1.67567790681447e-20	53.5179	79.7339
Lpp	2_E1C8	0.367468	-0.151792	-1.11095	4.77714561626515e-17	58.0161	80.0409
Ccdc50	2_E1C8	0.814049	-0.201268	-1.14971	7.91879765695674e-24	88.812	97.8506
Opa1	2_E1C8	0.297383	-0.177384	-1.13083	3.5506305625468e-29	52.4798	81.9857
Hes1	2_E1C8	0.304627	-0.157474	-1.11533	1.20684311933247e-17	48.4429	73.7973
Acap2	2_E1C8	0.151286	-0.102544	-1.07367	2.0616403472693e-21	30.7958	58.956
Senp5	2_E1C8	0.338483	-0.100101	-1.07185	2.27207331576702e-10	57.9008	79.1198
Pak2	2_E1C8	0.97452	-0.201918	-1.15023	7.42766143046529e-27	92.7336	98.1576
Ubxn7	2_E1C8	0.389001	-0.149542	-1.10922	4.27797954598549e-18	61.4764	86.1822
Tfrc	2_E1C8	0.449333	-0.104517	-1.07513	1.43778502279158e-08	68.2814	86.694
Kpna1	2_E1C8	0.330965	-0.169443	-1.12462	8.05307210351587e-25	55.8247	84.6469
Golgb1	2_E1C8	0.568013	-0.139303	-1.10137	1.22181534420508e-12	75.7785	90.4811
Cox17	2_E1C8	0.695133	-0.264008	-1.20081	7.37834189274258e-42	84.4291	97.4411
Naa50	2_E1C8	1.10269	-0.100185	-1.07191	6.39639801017144e-06	95.8478	98.8741
Phldb2	2_E1C8	0.33527	-0.156946	-1.11492	8.49268925786206e-22	56.1707	80.7574
Cip2a	2_E1C8	0.334511	-0.113973	-1.0822	1.00631520091723e-11	55.94	80.0409
Cblb	2_E1C8	0.419399	-0.107706	-1.07751	4.32402076067523e-10	64.2445	85.4657
Tomm70a	2_E1C8	0.841668	-0.199478	-1.14828	7.74775918885013e-25	89.7347	97.2364
Cggbp1	2_E1C8	0.790841	-0.185431	-1.13716	4.98879103286516e-22	88.2353	97.8506
Gabpa	2_E1C8	0.258714	-0.109183	-1.07862	4.72072058767934e-16	47.4048	75.9468
Ltn1	2_E1C8	0.230551	-0.152115	-1.1112	1.98886099975906e-28	44.9827	76.4585
Tiam1	2_E1C8	0.230419	-0.101057	-1.07256	6.46215953287589e-14	43.9446	67.7584
Scaf4	2_E1C8	0.3534	-0.135614	-1.09856	9.59960602686997e-18	59.0542	83.0092
Hunk	2_E1C8	0.243626	-0.138971	-1.10112	1.70953367191e-23	46.1361	75.1279
Son	2_E1C8	1.5863	-0.338052	-1.26405	6.91387952663345e-78	99.1926	100
Itsn1	2_E1C8	0.297956	-0.0997027	-1.07155	9.21528526378955e-12	53.8639	76.2538
Ttc3	2_E1C8	1.71299	-0.0999911	-1.07177	3.30045940551946e-08	99.308	99.8976
Ets2	2_E1C8	0.920602	-0.191874	-1.14225	6.45316142796469e-19	90.5421	97.1341
Map3k4	2_E1C8	0.42664	-0.19181	-1.1422	1.01001183129756e-26	65.8593	88.9458
Igf2r	2_E1C8	0.330532	-0.129423	-1.09386	3.82125987348368e-16	56.8627	81.1668
Chd1	2_E1C8	1.03086	-0.216239	-1.1617	9.9056452953979e-31	93.7716	98.0553
Lix1	2_E1C8	2.07754	-0.106945	-1.07695	6.90139866694469e-10	99.7693	100
Elob	2_E1C8	2.29246	-0.135583	-1.09854	2.77271801199452e-23	99.8847	100
Snhg9	2_E1C8	0.145151	-0.110906	-1.07991	1.45890024393837e-24	31.8339	60.5937
Hmga1	2_E1C8	0.261235	-0.46183	-1.37729	3.66538733608918e-132	48.0969	93.654
Fkbp5	2_E1C8	0.373347	-0.102065	-1.07331	8.91613193131948e-10	60.323	82.2927
Stk38	2_E1C8	0.482971	-0.118545	-1.08564	1.00238204798513e-10	69.0888	89.3552
Ccdc167	2_E1C8	0.295457	-0.107779	-1.07757	5.08737343047514e-13	52.5952	76.9703
Brd4	2_E1C8	0.864948	-0.181255	-1.13387	5.41509187036095e-23	91.6955	98.0553
Zfp871	2_E1C8	0.423693	-0.11457	-1.08265	6.54522071659025e-11	66.436	85.4657
[truncated: 113 more rows]

## Sheet: E1C5_up_P1
Wilcoxon rank sum test for differentially expressed genes in cluster P1 between wildtype and E1C5. Upregulated genes shown
[truncated: 105 more rows]

[truncated: 7 more sheets: E1C5_down_P1, E1C5_up_P2, E1C5_down_P2, E1C5_up_P3, E1C5_down_P3, E1C5_up_P4, E1C5_down_P4]
