# Supplementary material for: Single-cell profiling of penta- and tetradactyl mouse limb buds identifies mesenchymal progenitors controlling digit numbers and identities
Source: Nat Commun. 2025 Jan 31;16:1226. doi: 10.1038/s41467-025-56221-1 (PMC11785988; doi:10.1038/s41467-025-56221-1)
Supplement: Supplementary file 9 — Supplementary Data 6 [file 41467_2025_56221_MOESM9_ESM.xlsx]

## Sheet: Sheet1
	P2 scores		P3 scores		P4 scores
	dLMP	pLMP	dLMP	pLMP	dLMP	pLMP
WT	0.631854	0.0261097	0.00499376	0.810237	0.548618	0.0685773
E1C8	0.31682	0.192396	0	0.861486	0.273356	0.167243
E1C5	0.45858	0.0897436	0	0.890041	0.191601	0.206037
