# Supplementary material for: Single-cell profiling of penta- and tetradactyl mouse limb buds identifies mesenchymal progenitors controlling digit numbers and identities
Source: Nat Commun. 2025 Jan 31;16:1226. doi: 10.1038/s41467-025-56221-1 (PMC11785988; doi:10.1038/s41467-025-56221-1)
Supplement: Supplementary file 15 — Source Data [file 41467_2025_56221_MOESM15_ESM.xlsx]

## Sheet: Fig. 4b, c
Number of cells per cluster. Two-sided fisher test
	genotype_enrichment E1C8			genotype_enrichment E1C5
cluster	oddsratio	pval_fisher	padj_fisher	oddsratio	pval_fisher	padj_fisher
C1	1.67313	5.80923e-33	6.39016e-32	2.44381	7.84448e-74	8.62893e-73
C2	0.77123	1.13363e-07	6.80178e-07	1.24311	0.000129574	0.000777442
C3	0.784481	1.95606e-06	8.53586e-06	0.507883	4.28531e-44	4.28531e-43
M1	0.727654	1.3458e-11	1.07664e-10	0.864228	0.00100503	0.00402013
M2	0.743703	5.36565e-13	5.36565e-12	1.17941	0.00255304	0.00510609
M3	1.39385	2.83548e-09	1.98484e-08	1.19683	0.00167964	0.00503893
M4	1.17628	1.70717e-06	8.53586e-06	0.8852	0.000338196	0.00169098
P1	0.879703	0.00154715	0.0030943	1.0378	0.395716	0.395716
P2	1.07939	0.142584	0.142584	0.731298	3.24794e-10	2.92315e-09
P3	0.809624	8.71099e-06	2.6133e-05	0.811101	2.72571e-05	0.000190799
P4	1.40695	1.90081e-12	1.71073e-11	1.29863	1.98954e-07	1.59163e-06

## Sheet: Fig. 4e, g
Number of expressing cells in P clusters. Two sided Fisher test
Figure 4e. % of pLMPs in clusters
		oddsratio	pval_fisher	padj_fisher
P2	pLMP enrichment wt vs e1c8	0.112663	4.07511e-29	1.22253e-28
	pLMP enrichment wt vs e1c5	0.272109	1.46845e-08	2.9369e-08
P3	pLMP enrichment wt vs e1c8	0.68666	0.00265126	0.0106051
	pLMP enrichment wt vs e1c5	0.527682	2.74597e-06	1.09839e-05
P4	pLMP enrichment wt vs e1c8	0.366805	4.15464e-11	8.30928e-11
	pLMP enrichment wt vs e1c5	0.283928	2.43991e-17	4.87983e-17
Figure 4g. % of dLMPs in clusters
		oddsratio	pval_fisher	padj_fisher
P2	pLMP enrichment wt vs e1c8	3.69795	1.21435e-37	4.85738e-37
	pLMP enrichment wt vs e1c5	2.02555	3.85222e-13	1.15567e-12
P3	pLMP enrichment wt vs e1c8	Inf	0.0263963	0.0527927
	pLMP enrichment wt vs e1c5	Inf	0.0422445	0.0844891
P4	pLMP enrichment wt vs e1c8	3.22875	2.04802e-33	8.1921e-33
	pLMP enrichment wt vs e1c5	5.123	6.84928e-54	2.73971e-53

## Sheet: Fig. 6c, d
Raw data for scatterplot analysis (Fig. 6c, d)
	cell numbers			fold change vs Wt
	Wt	E1C8D/D	E1C5D/D	E1C8D/D	E1C5D/D
mesenchyme total	11155	13575	11071	na	na
Cells plotted
Jag1 positive	2189	1254	1745	0.573	0.797
Hoxa13 positive	1452	948	661	0.653	0.455
Tfap2b positive	1424	576	681	0.404	0.478
Jag1 Tfap2b	774	164	251	0.212	0.324
Jag1 Hoxa13	817	268	236	0.328	0.289
Tfap2b Hoxa13	850	281	313	0.331	0.368
triple positive	611	116	135	0.19	0.221
Note: all cells with ≥0 expression level scores were used for scatterblot analysis
Figure 6c
	oddsratio	pval_fisher	padj_fisher
Jag1Hoxa13 enrichment wt vs e1c8	4.04064	1.14e-97	2.28e-97
Jag1Hoxa13 enrichment wt vs e1c5	3.75845	7.27e-99	1.45e-98
Figure 6d
	oddsratio	pval_fisher	padj_fisher
Jag1Tfap2b enrichment wt vs e1c8	3.52546	2.22e-81	4.44e-81
Jag1Tfap2b enrichment wt vs e1c5	5.74897	1.2e-135	2.41e-135

## Sheet: Supplementary Fig 5c
Cells expressing Msx1 in 3 P clusters. Two sided Fisher test
	genotype_enrichment_Msx1
cluster	comparison	oddsratio	pval_fisher	padj_fisher
P2	1_wt_vs_2_E1C8	0.557966	4.20367e-07	8.40734e-07
P2	1_wt_vs_3_E1C5	0.507548	1.91259e-09	5.10024e-09
P3	1_wt_vs_2_E1C8	1.01504	1	1
P3	1_wt_vs_3_E1C5	0.411382	0.0752698	0.120432
P4	1_wt_vs_2_E1C8	0.248895	8.86972e-12	3.54789e-11
P4	1_wt_vs_3_E1C5	0.117962	1.80501e-17	1.44401e-16
total	1_wt_vs_2_E1C8	0.78179	1.19472e-21	2.38944e-21
total	1_wt_vs_3_E1C5	0.660814	2.28483e-52	4.56966e-52

## Sheet: Supplementary Fig 7b
Number of cells expressing Tfap2b and Hoxa13. Two sided Fisher test
Supplementary Fig 7b
	oddsratio	pval_fisher	padj_fisher
Tfap2bHoxa13 enrichment wt vs e1c8	3.07262	8.35113e-75	1.67023e-74
Tfap2bHoxa13 enrichment wt vs e1c5	3.74532	1.72065e-102	3.44129e-102

## Sheet: wt_c5_C1
Wilcoxon rank sum test for differentially expressed genes in cluster C1 between wildtype and E1C5
gene	genotype	avgExpr	logFC	Fold Change	DEG	padj	% cells exp.
Ptn	3_E1C5	3.0642	0.510042	1.42409	UP	1.24654667171608e-57	100
Pkdcc	3_E1C5	1.40244	0.503233	1.41739	UP	2.12488955532566e-48	96.6555
Meis2	3_E1C5	1.35902	0.422741	1.34047	UP	4.4348841850207e-33	95.8194
Crabp1	3_E1C5	1.58961	0.353266	1.27745	UP	6.43304147932206e-38	99.4983
Hist1h1b	3_E1C5	2.43765	0.343404	1.26875	UP	5.56676412282458e-06	94.4816
Hspd1	3_E1C5	2.54805	0.331783	1.25857	UP	2.8162743588302e-66	100
Lmo1	3_E1C5	0.900744	0.315196	1.24418	UP	2.34471119477034e-39	93.4783
Twist1	3_E1C5	1.69065	0.303825	1.23441	UP	1.03206663843773e-33	99.6656
Gli3	3_E1C5	1.22909	0.268242	1.20434	UP	3.06283920337163e-33	98.3278
Lhx9	3_E1C5	1.20465	0.262048	1.19918	UP	2.55600180707723e-11	91.3043
Asb4	3_E1C5	1.96142	0.260699	1.19806	UP	3.07715803848603e-16	99.4983
Hist1h1e	3_E1C5	1.69784	0.259097	1.19673	UP	4.98987835577474e-07	90.9699
Serpine2	3_E1C5	0.624008	0.258208	1.19599	UP	9.74276880866917e-33	83.2776
Hist1h1a	3_E1C5	1.024	0.249008	1.18839	UP	1.79274875036355e-10	80.602
Cdo1	3_E1C5	0.681857	0.244487	1.18467	UP	2.23046120560753e-33	87.4582
Dctpp1	3_E1C5	1.59939	0.239661	1.18072	UP	1.44356273632593e-34	99.6656
Hist1h4d	3_E1C5	1.12094	0.231079	1.17371	UP	1.5003307539803e-08	85.786
Metrn	3_E1C5	1.00507	0.229462	1.1724	UP	7.2337464960988e-29	96.99
Aldoa	3_E1C5	1.64556	0.224177	1.16811	UP	2.68683851813306e-23	100
Nr2f1	3_E1C5	0.557924	0.218379	1.16343	UP	6.6280440025292e-18	73.7458
Npm1	3_E1C5	4.04602	0.213727	1.15968	UP	8.65208723610556e-88	100
Hsp90aa1	3_E1C5	3.0683	0.212497	1.15869	UP	2.60902330818588e-45	100
Rrm2	3_E1C5	1.60021	0.206296	1.15372	UP	4.72022734220669e-14	98.3278
Hist1h1d	3_E1C5	0.767191	0.204772	1.1525	UP	4.10619569500791e-11	77.7592
Prdx6	3_E1C5	1.72743	0.203756	1.15169	UP	2.90958066340215e-26	99.6656
Top2a	3_E1C5	2.33231	0.196748	1.14611	UP	0.00167843	97.9933
Mif	3_E1C5	3.03005	0.195296	1.14496	UP	8.84427426115465e-29	100
Atad2	3_E1C5	1.43726	0.192435	1.14269	UP	6.66898795529927e-12	97.6589
Sinhcaf	3_E1C5	1.33032	0.190866	1.14145	UP	1.44007912188669e-22	99.1639
Sfxn1	3_E1C5	0.821933	0.190229	1.14094	UP	1.84217785829691e-20	90.301
Pkm	3_E1C5	2.34532	0.18863	1.13968	UP	2.46614632699681e-29	100
Trim71	3_E1C5	0.627488	0.187079	1.13846	UP	1.19186857973528e-25	86.6221
Kif15	3_E1C5	1.03457	0.184017	1.13604	UP	3.44932134070926e-13	91.1371
Pclaf	3_E1C5	2.41268	0.181276	1.13389	UP	3.17381981644265e-08	100
Eif5a	3_E1C5	2.96599	0.177225	1.13071	UP	1.33497780021119e-30	100
Gas1	3_E1C5	1.47481	0.177119	1.13062	UP	9.32886218489254e-09	98.3278
Ppp4r3b	3_E1C5	0.970412	0.175664	1.12948	UP	4.61817176898368e-21	95.6522
H2afx	3_E1C5	1.91887	0.175615	1.12945	UP	3.95419942583948e-07	99.6656
Rsl1d1	3_E1C5	1.59506	0.174206	1.12834	UP	4.66122658477152e-23	100
Nolc1	3_E1C5	1.16078	0.173294	1.12763	UP	3.58774410380299e-16	97.9933
Mpp6	3_E1C5	0.918692	0.172327	1.12687	UP	4.65853592329094e-17	95.4849
Eml4	3_E1C5	1.49756	0.172107	1.1267	UP	1.00404831061809e-19	99.1639
Acvr2b	3_E1C5	0.918646	0.171379	1.12613	UP	8.27580005171956e-20	94.6488
Clspn	3_E1C5	1.0533	0.168835	1.12415	UP	1.39413314864783e-09	92.8094
Hsph1	3_E1C5	1.01691	0.168275	1.12371	UP	1.11509325061767e-14	95.9866
Brca1	3_E1C5	0.599161	0.167224	1.1229	UP	1.07191291854227e-15	81.9398
Hspa4	3_E1C5	1.71669	0.165423	1.12149	UP	4.90048398094119e-18	99.3311
Ybx3	3_E1C5	0.986973	0.165029	1.12119	UP	1.6560264778084e-15	96.1538
Syce2	3_E1C5	0.554608	0.163754	1.1202	UP	1.0946253517675e-15	81.6054
Ran	3_E1C5	2.99989	0.162071	1.11889	UP	2.90356565432389e-31	100
Nhp2	3_E1C5	1.17934	0.15877	1.11634	UP	2.63543963293241e-15	98.495
Il17rd	3_E1C5	0.700828	0.158455	1.11609	UP	5.24786397713001e-14	89.6321
Chd7	3_E1C5	1.08079	0.15829	1.11596	UP	4.73276456362534e-12	97.6589
Mat2a	3_E1C5	1.31922	0.158075	1.1158	UP	3.41692595925477e-13	98.8294
Topbp1	3_E1C5	1.06411	0.157773	1.11556	UP	5.23009796986426e-14	96.8227
Lhx2	3_E1C5	0.427388	0.156479	1.11456	UP	1.01266727908944e-11	61.3712
Hist1h3e	3_E1C5	0.693627	0.15457	1.11309	UP	5.27266308712707e-08	76.9231
Hsp90ab1	3_E1C5	4.33298	0.153456	1.11223	UP	5.60733113307375e-68	100
Set	3_E1C5	3.25666	0.152198	1.11126	UP	6.27377907929437e-38	100
Meis1	3_E1C5	0.737425	0.150535	1.10998	UP	5.27266308712707e-08	83.1104
Nop56	3_E1C5	1.26274	0.149704	1.10934	UP	5.61944973284495e-13	98.6622
Stk39	3_E1C5	0.687544	0.149347	1.10907	UP	1.9104508052041e-14	88.1271
Hspe1	3_E1C5	2.58239	0.148644	1.10853	UP	3.40334836132272e-20	100
Snhg1	3_E1C5	1.46726	0.148599	1.10849	UP	7.48963508916816e-14	99.1639
Mybbp1a	3_E1C5	1.03453	0.148368	1.10831	UP	3.44932134070926e-13	96.8227
Ipo5	3_E1C5	0.964514	0.147292	1.10749	UP	1.10829428833747e-13	96.6555
Fign	3_E1C5	0.732012	0.147174	1.1074	UP	7.85050441775699e-11	88.6288
Hspa9	3_E1C5	1.32667	0.145712	1.10628	UP	5.34861289416024e-14	98.8294
Lsm2	3_E1C5	1.46325	0.144908	1.10566	UP	2.23017712403284e-14	98.6622
Ncl	3_E1C5	2.92063	0.144878	1.10564	UP	1.30915366820785e-15	100
Cenpa	3_E1C5	1.45546	0.144723	1.10552	UP	0.000154215	96.1538
Scube1	3_E1C5	0.975198	0.143991	1.10496	UP	6.72457473862257e-10	95.1505
Stmn1	3_E1C5	2.56841	0.143524	1.1046	UP	2.65154175267758e-24	100
Hnrnpu	3_E1C5	2.85538	0.143198	1.10435	UP	2.24569802862658e-21	100
Pa2g4	3_E1C5	1.42659	0.142994	1.10419	UP	3.56751300027907e-12	99.4983
Atad5	3_E1C5	0.765141	0.141462	1.10302	UP	8.59018111252227e-11	90.1338
Cct6a	3_E1C5	2.10917	0.141003	1.10267	UP	1.4232887195692e-20	100
Msi2	3_E1C5	0.900802	0.140014	1.10192	UP	5.63131959978085e-09	93.6455
Smc6	3_E1C5	1.43967	0.139887	1.10182	UP	1.88110907936436e-12	99.1639
Ptges3	3_E1C5	2.17975	0.139452	1.10149	UP	1.89502726871356e-17	100
Igf2	3_E1C5	2.35826	0.139141	1.10125	UP	2.83151415989018e-09	100
Pcna	3_E1C5	1.51524	0.139039	1.10117	UP	5.8697978099329e-07	98.3278
Msh2	3_E1C5	0.90995	0.138809	1.101	UP	2.77350923932237e-12	95.1505
Fbxo5	3_E1C5	0.916716	0.138675	1.10089	UP	1.13587447006657e-06	88.4615
Uhrf1	3_E1C5	1.0987	0.138643	1.10087	UP	1.60200357316589e-07	95.3177
Nop58	3_E1C5	1.33512	0.138392	1.10068	UP	8.53482519647566e-13	98.1605
Bend4	3_E1C5	0.449111	0.136697	1.09939	UP	1.40055353371696e-12	72.2408
Rspo3	3_E1C5	0.618948	0.136243	1.09904	UP	1.85566773899638e-05	69.5652
Mogat2	3_E1C5	0.360755	0.136016	1.09887	UP	1.69239374314626e-17	66.5552
Pabpc1	3_E1C5	2.38173	0.135972	1.09883	UP	1.77823734208166e-25	100
Ppat	3_E1C5	0.652372	0.135863	1.09875	UP	9.08440864638771e-12	86.6221
Exo1	3_E1C5	0.571818	0.135248	1.09828	UP	1.49710968186921e-10	80.9365
Wdr75	3_E1C5	0.584499	0.135041	1.09812	UP	1.2763830417351e-13	85.6187
Wdr76	3_E1C5	0.529965	0.134943	1.09805	UP	2.19368125741285e-10	78.5953
Trim37	3_E1C5	0.59049	0.134812	1.09795	UP	1.95657352173154e-12	85.1171
Ctdspl2	3_E1C5	0.791473	0.134325	1.09758	UP	3.07778673143815e-11	93.9799
Cdv3	3_E1C5	1.84647	0.134106	1.09741	UP	7.10000579674271e-14	100
Irx3	3_E1C5	0.252607	0.133917	1.09727	UP	1.26173619581502e-15	39.2977
Ctps	3_E1C5	0.621803	0.132918	1.09651	UP	3.8587491875013e-14	85.6187
Srrm2	3_E1C5	2.36272	0.131147	1.09516	UP	9.57221441443253e-23	99.6656
Gar1	3_E1C5	0.742961	0.131085	1.09512	UP	4.78627496815029e-12	89.7993
Slc25a17	3_E1C5	0.486371	0.130964	1.09503	UP	3.41926113984454e-15	79.9331
Anp32b	3_E1C5	2.71893	0.130416	1.09461	UP	2.41797293782308e-21	100
Epb41	3_E1C5	1.02572	0.130165	1.09442	UP	2.87522432934178e-10	96.8227
Hat1	3_E1C5	0.95067	0.129923	1.09424	UP	3.92692413551064e-10	95.4849
Slbp	3_E1C5	1.44508	0.128737	1.09334	UP	1.35033463362701e-07	98.9967
Nrip1	3_E1C5	0.721352	0.128555	1.0932	UP	4.01006207678908e-08	88.2943
Dixdc1	3_E1C5	0.599686	0.128103	1.09286	UP	4.47824921504073e-11	87.6254
Cct8	3_E1C5	1.96313	0.128034	1.0928	UP	1.69964210811134e-16	99.6656
Lin28b	3_E1C5	0.483578	0.127846	1.09266	UP	2.15158397970107e-11	76.9231
Rspo4	3_E1C5	0.166875	0.125536	1.09091	UP	8.75413709907893e-44	39.9666
Kpnb1	3_E1C5	1.3801	0.125523	1.0909	UP	9.00820809115337e-11	99.1639
Pbk	3_E1C5	0.564461	0.125495	1.09088	UP	2.91111738627389e-09	79.097
Paics	3_E1C5	1.72224	0.125048	1.09054	UP	3.59540781726933e-13	99.8328
Cacybp	3_E1C5	1.66279	0.12488	1.09042	UP	1.35674619880898e-12	99.4983
Akr1b3	3_E1C5	0.660362	0.12481	1.09036	UP	9.93433201407425e-11	87.1237
Plk4	3_E1C5	0.751059	0.124481	1.09012	UP	7.22351196380674e-09	87.9599
Snhg4	3_E1C5	0.336719	0.124205	1.08991	UP	1.01939720549898e-14	63.8796
Phf20	3_E1C5	0.775206	0.124194	1.0899	UP	7.24809201037398e-10	93.8127
Fignl2	3_E1C5	0.521335	0.123932	1.0897	UP	2.12703512047681e-11	81.2709
Smchd1	3_E1C5	1.30315	0.123767	1.08958	UP	4.329712282892e-10	97.9933
Naa15	3_E1C5	1.00065	0.122891	1.08891	UP	1.28470327334778e-09	97.3244
Dicer1	3_E1C5	1.18345	0.122624	1.08871	UP	2.17171388805589e-10	97.6589
Cdon	3_E1C5	0.59441	0.121839	1.08812	UP	2.55605409384974e-08	82.7759
Bub1b	3_E1C5	0.847825	0.121777	1.08807	UP	5.63364643513939e-05	85.9532
Scaf11	3_E1C5	1.75687	0.121516	1.08788	UP	7.83711561706996e-12	99.3311
Eef1d	3_E1C5	2.02609	0.121509	1.08787	UP	9.30567148191693e-13	100
Hint1	3_E1C5	2.44262	0.121383	1.08778	UP	2.06119820291932e-19	100
Adk	3_E1C5	0.807419	0.12126	1.08768	UP	8.2144994009923e-10	91.4716
Tma16	3_E1C5	0.473438	0.12126	1.08768	UP	4.01470855826349e-12	80.2676
Tfdp1	3_E1C5	0.719379	0.120982	1.08747	UP	3.64389686207955e-09	90.4682
Hddc2	3_E1C5	0.773961	0.12083	1.08736	UP	2.48526536275373e-08	93.311
Brca2	3_E1C5	0.627574	0.120804	1.08734	UP	8.72971282933081e-10	86.9565
Tpi1	3_E1C5	1.35608	0.119696	1.08651	UP	2.15643656893924e-08	98.6622
Ppid	3_E1C5	1.14331	0.1194	1.08628	UP	1.62994262036961e-10	96.99
Tpm3	3_E1C5	1.72224	0.119385	1.08627	UP	5.39049268875305e-12	99.3311
Epc2	3_E1C5	0.917179	0.11893	1.08593	UP	1.05746918216782e-08	96.3211
Sumo2	3_E1C5	2.93071	0.118765	1.08581	UP	3.02203604816304e-28	100
Kmt5a	3_E1C5	1.03226	0.118661	1.08573	UP	1.96905513653616e-09	95.8194
Khsrp	3_E1C5	0.793068	0.118646	1.08572	UP	4.9061082333046e-09	92.3077
Pfkl	3_E1C5	0.603893	0.118583	1.08567	UP	6.25654445373214e-10	83.7793
Tpm4	3_E1C5	1.75053	0.117985	1.08522	UP	5.0268109887995e-11	99.1639
Phf3	3_E1C5	1.03781	0.117846	1.08511	UP	3.60343392019401e-08	97.3244
Atp5g1	3_E1C5	1.85853	0.117638	1.08496	UP	3.06690761681238e-15	99.8328
Rif1	3_E1C5	1.22758	0.116668	1.08423	UP	1.89367227681807e-06	98.1605
Lrpprc	3_E1C5	0.566187	0.116667	1.08423	UP	2.95497795611275e-09	82.9431
Abce1	3_E1C5	0.935371	0.116661	1.08422	UP	1.80558867080847e-08	94.3144
Mcm7	3_E1C5	1.42581	0.116485	1.08409	UP	5.82524373507643e-09	98.9967
Pnn	3_E1C5	1.79033	0.116443	1.08406	UP	3.49941262709552e-09	99.3311
Nr2f2	3_E1C5	0.53643	0.116256	1.08392	UP	9.23048015323062e-07	74.9164
Rabggtb	3_E1C5	0.50641	0.116164	1.08385	UP	9.61592669971131e-11	79.7659
Mrto4	3_E1C5	0.897387	0.11585	1.08361	UP	5.06620483640664e-08	95.4849
Hoxd4	3_E1C5	0.424891	0.115825	1.08359	UP	1.12340514459657e-10	71.2375
Etf1	3_E1C5	1.02381	0.115217	1.08314	UP	3.64389686207955e-09	96.8227
Blm	3_E1C5	0.783021	0.115174	1.08311	UP	2.01364173251636e-07	90.301
Dhx9	3_E1C5	1.71867	0.115033	1.083	UP	2.72163330397417e-08	99.8328
Tkt	3_E1C5	1.35932	0.114206	1.08238	UP	9.08440864638771e-12	98.9967
Ranbp1	3_E1C5	2.75421	0.114027	1.08225	UP	1.07075095482209e-12	100
a	3_E1C5	0.615048	0.113769	1.08205	UP	6.64405722673386e-05	78.9298
Mycn	3_E1C5	0.278476	0.113677	1.08198	UP	4.01053885028518e-12	54.1806
Tuba1b	3_E1C5	2.59882	0.113553	1.08189	UP	1.01266727908944e-11	100
Orc3	3_E1C5	0.435757	0.112259	1.08092	UP	1.29059656314845e-11	76.087
Xpo1	3_E1C5	1.18613	0.112001	1.08073	UP	2.33210359857173e-07	97.9933
Sept11	3_E1C5	1.7433	0.111884	1.08064	UP	2.49456944401838e-08	99.8328
Rfc5	3_E1C5	0.654946	0.111841	1.08061	UP	1.23984468944983e-09	88.2943
Ipo7	3_E1C5	0.715312	0.111823	1.08059	UP	1.14244009457678e-08	88.9632
Eif4b	3_E1C5	1.24057	0.111788	1.08057	UP	8.65860702522626e-08	99.3311
Pttg1	3_E1C5	0.941371	0.111303	1.0802	UP	3.29481017617319e-05	91.3043
Baz1b	3_E1C5	1.6342	0.111257	1.08017	UP	1.04478059812321e-06	99.6656
Hist1h2be	3_E1C5	0.345117	0.111	1.07998	UP	1.28648683748765e-07	57.0234
Thrap3	3_E1C5	1.77614	0.110525	1.07962	UP	4.91017690215658e-09	100
Gspt1	3_E1C5	1.55179	0.110379	1.07951	UP	2.3894568905801e-09	99.3311
Ddx39	3_E1C5	0.981791	0.110312	1.07946	UP	6.73755801184579e-07	94.9833
Phb2	3_E1C5	1.48188	0.110093	1.0793	UP	6.5153796204885e-10	99.6656
Supt16	3_E1C5	2.05844	0.109879	1.07914	UP	2.15495863407027e-11	100
Trim44	3_E1C5	0.806378	0.109853	1.07912	UP	2.48016757007812e-06	91.9732
Mdc1	3_E1C5	0.555856	0.109724	1.07902	UP	1.13758202206593e-08	82.2742
Cecr2	3_E1C5	0.503254	0.109673	1.07898	UP	1.29854952616684e-09	80.7692
Adnp	3_E1C5	1.35548	0.109616	1.07894	UP	5.88151079308182e-07	99.4983
Grcc10	3_E1C5	1.69106	0.109497	1.07885	UP	1.15551951557751e-09	100
Sall4	3_E1C5	0.369441	0.109492	1.07885	UP	4.01053885028518e-12	68.7291
Lef1	3_E1C5	0.39164	0.109384	1.07877	UP	1.19741877181774e-09	69.0635
Satb1	3_E1C5	0.330761	0.109349	1.07874	UP	1.07666879410254e-10	61.204
Mtx2	3_E1C5	0.909547	0.109332	1.07873	UP	1.05440557784397e-08	95.9866
Dnajc9	3_E1C5	1.35172	0.108829	1.07835	UP	2.9561965122326e-08	98.8294
Mrpl12	3_E1C5	1.15209	0.108789	1.07832	UP	3.81095345424462e-08	98.495
Acsl3	3_E1C5	0.630775	0.10866	1.07823	UP	2.74210403378735e-07	87.1237
Cct3	3_E1C5	1.88033	0.108433	1.07806	UP	2.80566265277912e-11	99.8328
Smc2	3_E1C5	1.63106	0.108368	1.07801	UP	5.98491405182142e-05	97.9933
Ppp1r2	3_E1C5	0.924092	0.108166	1.07786	UP	4.36479686119029e-09	94.6488
Uri1	3_E1C5	0.551366	0.108037	1.07776	UP	1.68315784407822e-08	82.2742
Slc39a10	3_E1C5	0.910554	0.107895	1.07765	UP	1.59272200871915e-06	93.4783
Apex1	3_E1C5	1.48811	0.107514	1.07737	UP	4.0211419238789e-10	99.1639
Tgs1	3_E1C5	1.00956	0.107508	1.07737	UP	1.60200357316589e-07	97.1572
Tcerg1	3_E1C5	1.26308	0.107473	1.07734	UP	7.57444603027353e-07	99.4983
Mcm10	3_E1C5	0.472251	0.107041	1.07702	UP	1.225415496425e-07	74.4147
Fkbp4	3_E1C5	1.90204	0.106918	1.07693	UP	2.09432966699459e-10	99.8328
Otud4	3_E1C5	0.395123	0.106645	1.07672	UP	1.92318550521551e-10	70.4013
Igsf9	3_E1C5	0.369221	0.106293	1.07646	UP	1.57312369491883e-10	69.7324
Nsd2	3_E1C5	1.26921	0.106286	1.07645	UP	4.16310741051456e-05	98.9967
Rrs1	3_E1C5	0.464374	0.105988	1.07623	UP	4.97904564336626e-08	75.5853
Impdh2	3_E1C5	1.26166	0.10562	1.07596	UP	8.77257805636697e-10	98.6622
Ttf2	3_E1C5	0.357159	0.105569	1.07592	UP	2.25057473257369e-10	67.2241
Rrm1	3_E1C5	1.35489	0.105528	1.07589	UP	2.90744076781336e-07	98.1605
Srsf1	3_E1C5	1.5738	0.105505	1.07587	UP	5.48761873171348e-08	99.8328
Car14	3_E1C5	0.598204	0.105394	1.07579	UP	4.45017492636455e-07	85.2843
Tmem242	3_E1C5	0.55303	0.105035	1.07552	UP	2.14331499852454e-09	85.2843
Twistnb	3_E1C5	0.76645	0.104702	1.07527	UP	1.38704390421282e-08	90.8027
Eif2s2	3_E1C5	2.23252	0.104666	1.07525	UP	1.05746918216782e-08	100
Orc6	3_E1C5	1.07805	0.104493	1.07512	UP	4.88117297274257e-07	97.3244
Gtpbp4	3_E1C5	1.10772	0.104258	1.07494	UP	2.63362021799879e-06	97.9933
Alcam	3_E1C5	0.247286	0.104251	1.07494	UP	6.42816871675963e-11	45.4849
Nop14	3_E1C5	0.667679	0.103937	1.0747	UP	4.99843638063865e-08	87.9599
Dcp2	3_E1C5	0.844827	0.103583	1.07444	UP	6.18516096689711e-07	94.8161
Gsc	3_E1C5	0.217553	0.103489	1.07437	UP	1.43813270022366e-06	32.107
Hdgf	3_E1C5	1.86369	0.103311	1.07424	UP	6.25573600316308e-10	99.8328
Zfp703	3_E1C5	0.282395	0.103199	1.07415	UP	1.22866111459938e-12	57.0234
Prdx1	3_E1C5	2.28658	0.103053	1.07404	UP	4.13827947850766e-11	100
Lig1	3_E1C5	1.27434	0.10297	1.07398	UP	1.28447007673665e-05	97.9933
Eif4ebp1	3_E1C5	0.600962	0.102968	1.07398	UP	1.47018455940273e-08	84.1137
Usp1	3_E1C5	1.11092	0.102885	1.07392	UP	1.03524346425507e-05	96.6555
Zbtb16	3_E1C5	0.434191	0.102563	1.07368	UP	3.0879140612864e-08	75.2508
Mcm4	3_E1C5	1.15572	0.102381	1.07354	UP	0.000159931	96.99
Olfm1	3_E1C5	0.415914	0.102378	1.07354	UP	2.31991629418641e-06	66.2207
Cep57	3_E1C5	0.706153	0.102255	1.07345	UP	2.22819967999699e-07	90.1338
Slf2	3_E1C5	0.496689	0.102181	1.0734	UP	1.20164451179207e-07	79.2642
Col5a2	3_E1C5	0.466056	0.10208	1.07332	UP	4.71505195927093e-07	74.2475
Zfp106	3_E1C5	1.26095	0.101912	1.0732	UP	1.43231636859073e-06	98.9967
Kif11	3_E1C5	0.96734	0.101894	1.07318	UP	0.00608205	82.107
Thap12	3_E1C5	0.681269	0.101504	1.07289	UP	3.28684077317124e-08	88.6288
Atp1b3	3_E1C5	0.689003	0.101353	1.07278	UP	5.618532916716e-07	90.4682
Hgf	3_E1C5	0.25847	0.101089	1.07258	UP	1.95708814546342e-14	52.6756
Ube2s	3_E1C5	2.22251	0.100889	1.07243	UP	0.000190628	100
Rfc4	3_E1C5	1.10877	0.100824	1.07239	UP	9.11994834582442e-07	97.4916
Rab5if	3_E1C5	1.08767	0.10045	1.07211	UP	5.29063001925272e-08	97.9933
C1d	3_E1C5	0.997688	0.10032	1.07201	UP	1.32942329101117e-06	96.8227
Aprt	3_E1C5	1.20584	0.10029	1.07199	UP	6.14964040545547e-07	98.495
Mns1	3_E1C5	0.608314	0.100188	1.07191	UP	4.75184399945958e-06	85.1171
Anp32e	3_E1C5	1.8732	0.100063	1.07182	UP	3.61543453850846e-07	99.8328
Dynlt1f	3_E1C5	0.511832	0.100036	1.0718	UP	5.89138042028159e-08	79.7659
Pold3	3_E1C5	0.641717	0.100036	1.0718	UP	3.4198816752318e-07	87.7926
Hist1h3i	3_E1C5	0.329753	0.0998811	1.07169	UP	2.28654014426012e-08	56.8562
Ttc9c	3_E1C5	0.45298	0.0997662	1.0716	UP	3.2932133316857e-08	76.7559
Washc3	3_E1C5	0.469864	0.0997171	1.07156	UP	4.46345801593152e-08	78.9298
Vegfb	3_E1C5	0.720985	0.0995127	1.07141	UP	1.12768725541693e-06	90.4682
Slc6a6	3_E1C5	0.404471	0.0994964	1.0714	UP	8.0657354067234e-08	72.0736
Stip1	3_E1C5	1.35154	0.0994563	1.07137	UP	4.95834752003764e-07	98.9967
Trim59	3_E1C5	0.897426	0.0993754	1.07131	UP	0.00016766	92.3077
Tfrc	3_E1C5	0.432993	0.099366	1.0713	UP	7.31566072362961e-08	72.7425
Timm17a	3_E1C5	0.984169	0.0993362	1.07128	UP	2.0750504942352e-07	96.4883
Lin28a	3_E1C5	0.179708	0.0992686	1.07123	UP	3.64476579280752e-22	43.6455
Hsp90b1	3_E1C5	2.39466	0.0991485	1.07114	UP	3.17050758914384e-06	100
Msh6	3_E1C5	0.616211	0.0988246	1.0709	UP	6.3009858366661e-06	82.6087
Atic	3_E1C5	0.62142	0.0988181	1.0709	UP	8.58418598547619e-07	84.9498
Tagln2	3_E1C5	0.260269	0.0987952	1.07088	UP	1.09436271130776e-12	55.5184
Galnt7	3_E1C5	0.500128	0.0986851	1.0708	UP	3.82437974512189e-07	79.097
Asxl1	3_E1C5	0.687339	0.0976297	1.07001	UP	2.95219610885728e-06	88.6288
Rwdd1	3_E1C5	1.55511	0.0975981	1.06999	UP	8.10922912395008e-07	99.4983
Casc4	3_E1C5	0.40278	0.0973512	1.06981	UP	3.01040668787008e-08	72.5753
Bcat1	3_E1C5	0.224503	0.0972952	1.06977	UP	2.09399041990834e-15	52.1739
Mtdh	3_E1C5	1.53115	0.0972016	1.0697	UP	5.06872889811672e-07	100
Tcof1	3_E1C5	0.902589	0.0970649	1.0696	UP	2.0390789974613e-07	93.8127
Csnk2a2	3_E1C5	0.509187	0.0969702	1.06952	UP	2.67486542796591e-07	81.1037
Hnrnpa0	3_E1C5	2.10276	0.0965519	1.06921	UP	0.000206169	100
Snu13	3_E1C5	1.80789	0.0964558	1.06914	UP	4.29248280348176e-09	100
Srsf7	3_E1C5	2.22818	0.0963991	1.0691	UP	9.9415734723809e-11	100
Aspm	3_E1C5	0.75867	0.0963293	1.06905	UP	0.00351696	77.592
Ddx21	3_E1C5	0.823641	0.096135	1.06891	UP	4.48223555791546e-05	91.4716
Dctd	3_E1C5	0.390867	0.0960961	1.06888	UP	2.26773824397476e-08	69.7324
Rad51	3_E1C5	0.559635	0.0959402	1.06876	UP	1.60382830670246e-06	81.4381
Odc1	3_E1C5	1.29647	0.0958266	1.06868	UP	3.0520671725479e-05	97.8261
Zfp955b	3_E1C5	0.30586	0.0958132	1.06867	UP	2.35750131292348e-09	61.3712
Nucks1	3_E1C5	2.31594	0.095475	1.06842	UP	4.76975403163643e-06	100
Dchs1	3_E1C5	0.368981	-0.0953654	-1.06834	DOWN	1.863016280497e-08	71.4047
Selenok	3_E1C5	1.12388	-0.0955234	-1.06845	DOWN	4.03426376014519e-07	97.6589
Sec23a	3_E1C5	0.316686	-0.0955631	-1.06848	DOWN	9.88806771367091e-08	66.2207
Hmgn3	3_E1C5	0.730527	-0.0957549	-1.06862	DOWN	8.6993884292284e-06	89.9666
Bsg	3_E1C5	1.57886	-0.0960308	-1.06883	DOWN	1.34708022245102e-08	99.4983
Timp2	3_E1C5	0.466997	-0.0961545	-1.06892	DOWN	2.10958572444595e-07	78.9298
Hes6	3_E1C5	0.297747	-0.0962008	-1.06895	DOWN	1.01945029581485e-08	62.5418
Scarf2	3_E1C5	0.330415	-0.0963996	-1.0691	DOWN	1.04014270762374e-08	66.7224
Lyrm2	3_E1C5	0.47507	-0.0964042	-1.06911	DOWN	4.9445364630232e-07	77.4247
Vps13b	3_E1C5	0.219039	-0.096418	-1.06912	DOWN	3.78492174380405e-07	51.505
Kank1	3_E1C5	0.228225	-0.0964373	-1.06913	DOWN	2.47240572970774e-08	51.0033
Serf2	3_E1C5	2.71268	-0.096682	-1.06931	DOWN	8.25340611863611e-16	100
Slc25a4	3_E1C5	2.24302	-0.0968242	-1.06942	DOWN	4.33043946195233e-10	100
Prdx2	3_E1C5	2.88252	-0.0969414	-1.0695	DOWN	4.40751387447893e-11	100
Hmgn2	3_E1C5	1.94451	-0.0970951	-1.06962	DOWN	3.81148597393868e-07	100
Ufc1	3_E1C5	0.875305	-0.0971768	-1.06968	DOWN	1.48474022430311e-07	95.4849
Acot1	3_E1C5	0.217712	-0.0971944	-1.06969	DOWN	1.18102387008724e-07	48.3278
Cdc42ep3	3_E1C5	0.20736	-0.0974492	-1.06988	DOWN	8.3460410132169e-05	39.7993
Arhgef40	3_E1C5	0.711208	-0.0975024	-1.06992	DOWN	5.91569076206068e-07	90.4682
Cdh11	3_E1C5	1.15237	-0.0976699	-1.07004	DOWN	0.000770869	95.9866
Fgfrl1	3_E1C5	0.385891	-0.0977498	-1.0701	DOWN	4.26816124549813e-07	72.9097
Capns1	3_E1C5	0.788279	-0.0978295	-1.07016	DOWN	1.91290153695613e-06	93.6455
Myl9	3_E1C5	0.084518	-0.0978662	-1.07019	DOWN	2.42959327439156e-13	22.9097
Lars2	3_E1C5	0.657379	-0.0985119	-1.07067	DOWN	0.000568299	86.9565
Son	3_E1C5	1.89172	-0.0985483	-1.0707	DOWN	9.25799977810972e-10	99.6656
Pcolce	3_E1C5	0.467222	-0.0989132	-1.07097	DOWN	3.08615820511772e-06	77.2575
Pea15a	3_E1C5	0.215407	-0.0990547	-1.07107	DOWN	1.71217274558229e-09	52.0067
Vangl2	3_E1C5	0.485323	-0.0996164	-1.07149	DOWN	1.70487993884066e-07	79.9331
Fth1	3_E1C5	2.641	-0.0998452	-1.07166	DOWN	1.56626736448289e-13	100
Copa	3_E1C5	0.691881	-0.100114	-1.07186	DOWN	1.28596102508481e-07	88.9632
Ech1	3_E1C5	0.347242	-0.100345	-1.07203	DOWN	1.2446454225459e-08	68.0602
Tmem223	3_E1C5	0.930871	-0.100734	-1.07232	DOWN	1.18516599724878e-05	94.3144
Arhgef1	3_E1C5	0.225628	-0.100832	-1.07239	DOWN	3.00687220351556e-10	52.6756
Actg1	3_E1C5	3.60764	-0.100888	-1.07243	DOWN	5.91006501189299e-13	100
Surf4	3_E1C5	0.556295	-0.100926	-1.07246	DOWN	6.80778995180561e-08	83.612
Vamp8	3_E1C5	0.415585	-0.100993	-1.07251	DOWN	1.90272402018602e-07	73.2441
Syt11	3_E1C5	0.311733	-0.101221	-1.07268	DOWN	1.22556160586492e-07	62.2074
Mapk6	3_E1C5	0.68114	-0.101764	-1.07309	DOWN	6.76847961420901e-08	88.796
Bcl2	3_E1C5	0.210161	-0.102358	-1.07353	DOWN	1.13666772255307e-09	48.495
Pdcd4	3_E1C5	0.703003	-0.102491	-1.07363	DOWN	4.30566301881011e-05	87.6254
Rarg	3_E1C5	0.613063	-0.102596	-1.0737	DOWN	2.72855112361865e-08	87.4582
Etfb	3_E1C5	1.03105	-0.102601	-1.07371	DOWN	4.21265708304041e-06	95.9866
Gtf3c6	3_E1C5	1.00018	-0.102793	-1.07385	DOWN	4.18488012770601e-07	96.3211
Serinc2	3_E1C5	0.113643	-0.103115	-1.07409	DOWN	8.33707717548924e-12	29.097
Bpgm	3_E1C5	0.328635	-0.103135	-1.07411	DOWN	2.40041887861164e-08	67.2241
Elk3	3_E1C5	0.424926	-0.103198	-1.07415	DOWN	9.2043793521856e-09	75.7525
Atp5j	3_E1C5	2.1724	-0.103321	-1.07424	DOWN	5.61184572736023e-10	99.8328
Igfbp5	3_E1C5	0.0923239	-0.103377	-1.07429	DOWN	5.8857980919507e-09	19.0635
Snhg18	3_E1C5	0.36463	-0.103425	-1.07432	DOWN	4.47911529430611e-07	69.398
Ilk	3_E1C5	0.480496	-0.103737	-1.07455	DOWN	1.86400778796504e-08	79.097
Galt	3_E1C5	0.173952	-0.103933	-1.0747	DOWN	4.23554273017279e-11	44.8161
Cacna1g	3_E1C5	0.20547	-0.103967	-1.07472	DOWN	9.3278991385064e-10	46.99
Frem1	3_E1C5	0.163491	-0.10399	-1.07474	DOWN	2.06770999333214e-10	39.7993
Zeb2	3_E1C5	0.139344	-0.104193	-1.07489	DOWN	1.0281858519348e-06	32.6087
Notch1	3_E1C5	0.179771	-0.104481	-1.07511	DOWN	4.78636671718024e-10	43.9799
Wwtr1	3_E1C5	0.246453	-0.104509	-1.07513	DOWN	2.36916000570597e-09	57.0234
Smarca2	3_E1C5	0.369095	-0.104526	-1.07514	DOWN	2.2047316875335e-07	66.2207
Calr	3_E1C5	1.91954	-0.10476	-1.07532	DOWN	1.19445188449276e-10	99.8328
Tnrc6a	3_E1C5	1.18251	-0.105184	-1.07563	DOWN	6.46775995532207e-07	97.9933
Ypel3	3_E1C5	0.447284	-0.105532	-1.07589	DOWN	2.02201296808255e-07	77.2575
Zfp521	3_E1C5	0.513992	-0.105532	-1.07589	DOWN	6.76847961420901e-08	81.2709
Nsrp1	3_E1C5	0.713625	-0.105936	-1.07619	DOWN	2.29675845533358e-08	90.301
Yipf5	3_E1C5	0.53159	-0.106401	-1.07654	DOWN	1.59102196632506e-08	81.7726
Wipi1	3_E1C5	0.376985	-0.10648	-1.0766	DOWN	1.4130539947699e-08	69.2308
Ostc	3_E1C5	1.15839	-0.106547	-1.07665	DOWN	2.59676219478568e-08	98.3278
Slc12a2	3_E1C5	0.426311	-0.106912	-1.07692	DOWN	1.20301674289587e-06	72.0736
Fzd2	3_E1C5	1.34766	-0.107061	-1.07703	DOWN	1.13832586451468e-07	99.1639
Cox5b	3_E1C5	1.82278	-0.107584	-1.07742	DOWN	8.01650852601392e-09	99.8328
Rfc3	3_E1C5	0.930014	-0.107666	-1.07748	DOWN	5.35764959713689e-06	94.8161
Cnpy2	3_E1C5	1.32174	-0.108277	-1.07794	DOWN	2.07543362576037e-08	99.4983
Mylk	3_E1C5	0.110258	-0.108377	-1.07801	DOWN	7.31438591668205e-12	27.7592
Igf1	3_E1C5	0.166868	-0.109671	-1.07898	DOWN	2.88979762524743e-06	37.291
Inka1	3_E1C5	0.698225	-0.109713	-1.07901	DOWN	2.40120030828772e-07	89.1304
Cox6b1	3_E1C5	2.12912	-0.109889	-1.07915	DOWN	2.03752672450396e-14	100
Ftl1	3_E1C5	3.35393	-0.10995	-1.07919	DOWN	6.5640247129415e-19	100
Anxa5	3_E1C5	0.30466	-0.110649	-1.07971	DOWN	2.08070406400705e-09	63.2107
Crlf1	3_E1C5	0.17595	-0.110921	-1.07992	DOWN	4.96020778047872e-10	40.4682
Atp5l	3_E1C5	1.93168	-0.11111	-1.08006	DOWN	5.39049268875305e-12	100
Cped1	3_E1C5	0.636081	-0.111179	-1.08011	DOWN	6.82828178866163e-06	81.1037
Csnk2b	3_E1C5	0.895803	-0.111207	-1.08013	DOWN	1.10801979895602e-07	94.1472
Cyb5a	3_E1C5	0.992495	-0.112451	-1.08106	DOWN	1.62438782929939e-11	97.6589
Cdh3	3_E1C5	0.103247	-0.112876	-1.08138	DOWN	8.01469583047477e-17	29.7659
Atp5mpl	3_E1C5	1.69245	-0.113282	-1.08169	DOWN	7.21744845021929e-12	100
Ssr3	3_E1C5	1.18147	-0.11373	-1.08202	DOWN	5.01844735446104e-11	99.3311
Cd24a	3_E1C5	2.29362	-0.114394	-1.08252	DOWN	2.56828422212194e-12	100
Sec22b	3_E1C5	0.496795	-0.11449	-1.08259	DOWN	4.67690615412077e-10	80.1003
Ndufa2	3_E1C5	1.76919	-0.115175	-1.08311	DOWN	7.48788099776969e-13	99.6656
Ift20	3_E1C5	0.637565	-0.115258	-1.08317	DOWN	1.34465150108396e-08	87.6254
Trps1	3_E1C5	1.43532	-0.115297	-1.0832	DOWN	3.8567113359161e-08	99.1639
Krtcap2	3_E1C5	1.32682	-0.115366	-1.08325	DOWN	1.24987484158312e-07	98.495
Rftn2	3_E1C5	0.289461	-0.115795	-1.08357	DOWN	1.40314118774778e-11	57.3579
Dnm3os	3_E1C5	1.28436	-0.11591	-1.08366	DOWN	7.5656751966076e-05	96.8227
Cdh2	3_E1C5	0.541044	-0.115929	-1.08367	DOWN	8.00378067780574e-05	81.4381
Tmem176b	3_E1C5	0.287251	-0.115957	-1.08369	DOWN	9.50757853492218e-08	57.0234
Ppib	3_E1C5	1.80493	-0.116508	-1.08411	DOWN	1.08518233100809e-14	100
Mmp2	3_E1C5	0.51347	-0.116694	-1.08425	DOWN	3.14529356896024e-10	81.7726
Lrba	3_E1C5	0.238021	-0.116861	-1.08437	DOWN	3.20510531180186e-11	54.6823
Tmem98	3_E1C5	0.336893	-0.117039	-1.08451	DOWN	1.35514865144333e-12	66.5552
Dact1	3_E1C5	0.375536	-0.117107	-1.08456	DOWN	5.84290833059731e-08	64.0468
Calu	3_E1C5	0.744081	-0.117777	-1.08506	DOWN	1.47867511124936e-09	91.3043
Ptms	3_E1C5	1.73954	-0.118776	-1.08581	DOWN	1.09231843019658e-10	100
Fgf9	3_E1C5	0.0537827	-0.11904	-1.08601	DOWN	4.78378694886158e-20	13.0435
Cops9	3_E1C5	1.08725	-0.119714	-1.08652	DOWN	2.26132191979803e-08	96.6555
Ebf1	3_E1C5	0.511763	-0.120101	-1.08681	DOWN	1.62650786538505e-05	74.2475
Twist2	3_E1C5	0.251793	-0.120281	-1.08695	DOWN	3.64389686207955e-09	52.6756
Pdgfra	3_E1C5	1.13725	-0.12034	-1.08699	DOWN	1.82086178471488e-07	97.3244
Bcl11b	3_E1C5	0.195205	-0.120852	-1.08738	DOWN	2.79121508348434e-12	45.3177
Ndufs5	3_E1C5	1.3797	-0.120961	-1.08746	DOWN	8.95807233825026e-13	99.3311
Tbx5	3_E1C5	1.00093	-0.122225	-1.08841	DOWN	2.70906987801346e-08	94.3144
Cttnbp2	3_E1C5	0.401573	-0.123038	-1.08903	DOWN	9.0013044729109e-08	66.7224
Nrp1	3_E1C5	0.296646	-0.123117	-1.08909	DOWN	5.80624312234103e-10	58.194
Jmjd1c	3_E1C5	0.617764	-0.123222	-1.08916	DOWN	1.51516416214588e-09	86.1204
Cox20	3_E1C5	0.609993	-0.123917	-1.08969	DOWN	3.05039108635296e-09	84.7826
Taldo1	3_E1C5	0.931958	-0.123999	-1.08975	DOWN	2.31905200881509e-11	95.9866
Lxn	3_E1C5	0.293238	-0.124139	-1.08986	DOWN	1.98833982809233e-12	60.2007
Xbp1	3_E1C5	0.393268	-0.124371	-1.09003	DOWN	4.58230777318362e-10	71.5719
Cyp26b1	3_E1C5	0.444897	-0.124378	-1.09004	DOWN	1.04206866096317e-06	67.0569
Hes1	3_E1C5	0.333126	-0.124683	-1.09027	DOWN	1.10665722232424e-06	61.8729
Trio	3_E1C5	0.608946	-0.124952	-1.09047	DOWN	4.05445059931722e-10	85.1171
Parva	3_E1C5	0.361414	-0.126214	-1.09143	DOWN	3.44809942453871e-13	68.3946
Mfap2	3_E1C5	1.21382	-0.126265	-1.09146	DOWN	2.39481327819105e-10	98.3278
Sept6	3_E1C5	0.772777	-0.126793	-1.09186	DOWN	6.73043277250504e-10	92.3077
Pdlim7	3_E1C5	0.668459	-0.127521	-1.09241	DOWN	1.64751386329216e-09	86.9565
Copb2	3_E1C5	1.02863	-0.127851	-1.09267	DOWN	4.01470855826349e-12	97.3244
Ubl5	3_E1C5	1.73857	-0.128894	-1.09346	DOWN	5.20739231758708e-17	100
Gnas	3_E1C5	2.81689	-0.129187	-1.09368	DOWN	4.68365696855103e-21	100
Ndufc1	3_E1C5	1.56782	-0.129951	-1.09426	DOWN	3.80975677958592e-15	99.8328
Epha7	3_E1C5	0.323863	-0.130119	-1.09438	DOWN	5.15355257616385e-09	60.3679
Ndufb2	3_E1C5	1.04744	-0.130214	-1.09446	DOWN	1.74898264308088e-09	96.3211
Sfrp2	3_E1C5	0.45989	-0.131091	-1.09512	DOWN	5.94316321171118e-07	77.9264
Synpo	3_E1C5	0.375856	-0.13178	-1.09564	DOWN	2.56828422212194e-12	66.5552
Hsbp1	3_E1C5	1.0985	-0.132203	-1.09597	DOWN	4.78627496815029e-12	97.9933
Svil	3_E1C5	0.29022	-0.132235	-1.09599	DOWN	7.67156164684555e-11	59.0301
Shox2	3_E1C5	2.42032	-0.132242	-1.096	DOWN	3.00129214732406e-09	99.6656
Hmga2	3_E1C5	2.45485	-0.132293	-1.09603	DOWN	2.15158397970107e-11	100
Wnt5a	3_E1C5	0.675826	-0.132315	-1.09605	DOWN	1.97790396134775e-07	82.7759
Pfdn5	3_E1C5	2.03763	-0.132408	-1.09612	DOWN	8.33790418935587e-20	100
Pmp22	3_E1C5	0.203314	-0.133038	-1.0966	DOWN	1.22209013580511e-11	45.1505
Limd2	3_E1C5	1.35301	-0.133104	-1.09665	DOWN	3.18584577760606e-12	98.6622
Myl12a	3_E1C5	1.25565	-0.133111	-1.09666	DOWN	1.01471796447384e-15	99.1639
Gsta4	3_E1C5	0.878453	-0.1338	-1.09718	DOWN	2.26179826895695e-08	92.4749
Lmo4	3_E1C5	1.37788	-0.134202	-1.09749	DOWN	4.9563724387054e-07	97.6589
Sox6	3_E1C5	0.115468	-0.134804	-1.09794	DOWN	2.70813673139e-11	29.4314
Galnt2	3_E1C5	0.32449	-0.13482	-1.09796	DOWN	2.37765865212417e-16	66.7224
Col9a1	3_E1C5	0.659549	-0.135841	-1.09873	DOWN	1.13082751350875e-05	80.602
Rcn3	3_E1C5	0.553791	-0.136678	-1.09937	DOWN	1.02107162002208e-10	82.2742
Cemip2	3_E1C5	0.651625	-0.136788	-1.09945	DOWN	3.94459113361187e-11	86.4548
Rtf1	3_E1C5	1.44019	-0.137439	-1.09995	DOWN	1.97946883458256e-16	98.8294
Sfrp1	3_E1C5	0.549104	-0.137523	-1.10001	DOWN	2.81089937875474e-06	75.2508
H13	3_E1C5	0.532733	-0.1385	-1.10076	DOWN	3.07604335433671e-13	81.9398
Mxd4	3_E1C5	0.45817	-0.139518	-1.10154	DOWN	7.65918233669184e-10	71.2375
Sec13	3_E1C5	0.604008	-0.140171	-1.10204	DOWN	5.44005544167544e-13	84.2809
Lbp	3_E1C5	0.0249261	-0.140678	-1.10242	DOWN	4.5270539802866e-38	7.35786
Myl12b	3_E1C5	0.796837	-0.140775	-1.1025	DOWN	3.13684142101591e-13	93.8127
Sesn3	3_E1C5	0.748329	-0.142151	-1.10355	DOWN	6.82475489307445e-12	90.301
Kifap3	3_E1C5	0.866514	-0.142321	-1.10368	DOWN	7.45383094084456e-13	92.4749
Foxn3	3_E1C5	0.839172	-0.142426	-1.10376	DOWN	3.90464238164435e-12	93.6455
Ckap4	3_E1C5	0.827588	-0.14417	-1.10509	DOWN	2.02426640372142e-14	94.3144
Btg2	3_E1C5	0.160544	-0.144227	-1.10514	DOWN	8.73782637741414e-20	37.1237
Prdm16	3_E1C5	0.659232	-0.145812	-1.10635	DOWN	4.17362548831914e-11	84.6154
Serpinh1	3_E1C5	1.47077	-0.14594	-1.10645	DOWN	6.01564184606434e-14	99.1639
Arf5	3_E1C5	1.38473	-0.146837	-1.10714	DOWN	7.94836962937589e-16	98.6622
Ptprd	3_E1C5	0.523223	-0.148182	-1.10817	DOWN	1.14754422087544e-12	77.592
Ccnd2	3_E1C5	1.89468	-0.149191	-1.10895	DOWN	6.82475489307445e-12	99.6656
Rasl11b	3_E1C5	0.55284	-0.149214	-1.10897	DOWN	4.17455052078612e-10	79.097
Tead1	3_E1C5	0.621297	-0.149286	-1.10902	DOWN	4.0046259186275e-12	84.6154
Snrpb2	3_E1C5	1.00673	-0.149862	-1.10946	DOWN	1.17267644979851e-15	95.8194
Cited2	3_E1C5	0.842192	-0.150044	-1.1096	DOWN	8.77257805636697e-10	90.9699
Zfp637	3_E1C5	0.46638	-0.150666	-1.11008	DOWN	4.94008375081959e-16	77.9264
Mir99ahg	3_E1C5	0.691283	-0.151089	-1.11041	DOWN	1.86058212391026e-12	87.4582
Pet100	3_E1C5	0.527021	-0.15228	-1.11132	DOWN	5.44574309771931e-18	83.612
Sbk1	3_E1C5	0.551832	-0.152463	-1.11147	DOWN	1.01993665665951e-17	85.4515
Sem1	3_E1C5	2.31647	-0.152468	-1.11147	DOWN	5.69946704495834e-25	100
Reep5	3_E1C5	0.701887	-0.15332	-1.11213	DOWN	3.70444632499162e-14	90.6355
Tcaf1	3_E1C5	0.683874	-0.156254	-1.11439	DOWN	5.3213116790503e-15	87.6254
Hsd11b2	3_E1C5	0.823257	-0.15634	-1.11446	DOWN	2.40342252885836e-12	91.806
Cst3	3_E1C5	0.911568	-0.156498	-1.11458	DOWN	3.48631538288053e-15	95.4849
Mbnl2	3_E1C5	0.596319	-0.15707	-1.11502	DOWN	1.80944275535451e-15	86.2876
Tsc22d4	3_E1C5	0.500999	-0.157228	-1.11514	DOWN	6.28944033151518e-15	79.097
Dap	3_E1C5	0.335946	-0.157236	-1.11515	DOWN	1.2661982624146e-19	66.2207
Akr1a1	3_E1C5	1.48103	-0.157755	-1.11555	DOWN	1.2780510249723e-20	99.3311
Cxcl14	3_E1C5	0.0685992	-0.158151	-1.11586	DOWN	1.44720670366016e-26	18.0602
Tcf4	3_E1C5	1.81573	-0.158272	-1.11595	DOWN	3.69811305010967e-15	99.8328
Zfp532	3_E1C5	0.515953	-0.158897	-1.11643	DOWN	1.50653195082242e-15	81.1037
Ndufs6	3_E1C5	1.33451	-0.159157	-1.11663	DOWN	2.09265354281587e-20	99.3311
Polr2m	3_E1C5	1.64355	-0.161688	-1.11859	DOWN	1.48343812915222e-25	99.8328
Malat1	3_E1C5	4.23414	-0.163151	-1.11973	DOWN	9.18017076440019e-11	100
Gas2	3_E1C5	0.305133	-0.164037	-1.12042	DOWN	9.88596371104532e-20	63.8796
Sec62	3_E1C5	1.16702	-0.164981	-1.12115	DOWN	2.97187339089306e-18	98.495
Cd63	3_E1C5	1.3554	-0.166077	-1.122	DOWN	1.38650864590794e-15	99.3311
Enpp2	3_E1C5	0.0475942	-0.166932	-1.12267	DOWN	1.6405517287997e-32	13.5452
Foxc1	3_E1C5	0.136516	-0.169192	-1.12443	DOWN	3.56453051810606e-19	28.7625
Tanc1	3_E1C5	0.817574	-0.172869	-1.1273	DOWN	2.07436463338447e-18	93.6455
Hoxa10	3_E1C5	0.981065	-0.173007	-1.12741	DOWN	1.77227612286901e-13	94.6488
Prrc1	3_E1C5	0.391859	-0.173799	-1.12802	DOWN	1.24507903270511e-21	69.0635
Tbx18	3_E1C5	0.974235	-0.176264	-1.12995	DOWN	9.916498623697e-12	93.8127
Hmcn1	3_E1C5	0.672537	-0.176806	-1.13038	DOWN	4.41746430291962e-14	86.1204
Ubb	3_E1C5	2.96882	-0.176814	-1.13039	DOWN	3.34706977941851e-21	100
Nrep	3_E1C5	0.952331	-0.178126	-1.13141	DOWN	8.29903707061159e-21	96.99
Gfpt1	3_E1C5	0.433225	-0.179122	-1.13219	DOWN	9.14195422990364e-21	74.2475
Tcf7l1	3_E1C5	0.672808	-0.179394	-1.13241	DOWN	1.59260416691868e-19	88.1271
Fos	3_E1C5	0.795708	-0.179643	-1.1326	DOWN	2.53141111867904e-08	80.1003
Filip1l	3_E1C5	0.273653	-0.180706	-1.13344	DOWN	5.03972970783794e-15	53.8462
Frmd4a	3_E1C5	0.774765	-0.182013	-1.13447	DOWN	1.53229275329845e-18	91.1371
Limch1	3_E1C5	0.326306	-0.18207	-1.13451	DOWN	1.95131593750662e-13	57.8595
Scd2	3_E1C5	1.47423	-0.182131	-1.13456	DOWN	7.57034441303886e-17	98.9967
Ahnak	3_E1C5	0.370905	-0.182408	-1.13478	DOWN	1.1248686977854e-16	61.7057
Id3	3_E1C5	1.02658	-0.184308	-1.13627	DOWN	9.25483135868251e-09	92.3077
Tbx15	3_E1C5	1.0858	-0.185667	-1.13734	DOWN	4.6258213493445e-17	96.3211
Meg3	3_E1C5	0.96126	-0.186106	-1.13769	DOWN	4.90243635261399e-07	84.7826
Dst	3_E1C5	0.463557	-0.187317	-1.13864	DOWN	5.29896245841663e-17	72.5753
Arid5b	3_E1C5	0.603693	-0.187432	-1.13873	DOWN	1.98663168740209e-15	81.1037
Celf2	3_E1C5	0.300948	-0.190434	-1.14111	DOWN	3.75456590821268e-20	57.1906
Papss1	3_E1C5	0.606027	-0.193129	-1.14324	DOWN	1.38254443005476e-21	85.786
Cxcl12	3_E1C5	0.456414	-0.193252	-1.14334	DOWN	1.80309472245636e-13	69.2308
Fgfr1	3_E1C5	1.10736	-0.19481	-1.14457	DOWN	2.37669706815104e-24	97.3244
Ccnd1	3_E1C5	1.35074	-0.194942	-1.14468	DOWN	2.48970748712451e-14	96.4883
Homer2	3_E1C5	0.317868	-0.19786	-1.147	DOWN	1.2780510249723e-20	61.0368
Flnb	3_E1C5	0.448754	-0.200604	-1.14918	DOWN	2.51534747824642e-25	77.0903
Epha4	3_E1C5	0.360391	-0.202394	-1.15061	DOWN	1.14920924473108e-13	61.0368
Rhoj	3_E1C5	0.0539134	-0.20383	-1.15175	DOWN	1.9137606775931e-48	14.3813
Fn1	3_E1C5	0.973274	-0.211361	-1.15778	DOWN	5.00255150311976e-23	94.9833
Sema6a	3_E1C5	0.63655	-0.214809	-1.16055	DOWN	8.58947170048064e-17	81.6054
Jund	3_E1C5	1.9615	-0.215044	-1.16074	DOWN	1.9371265689434e-34	100
Sox4	3_E1C5	2.00163	-0.220619	-1.16523	DOWN	2.81294905901641e-18	99.6656
Vcan	3_E1C5	1.59545	-0.22398	-1.16795	DOWN	3.52598327439369e-18	98.9967
Mfap4	3_E1C5	1.26273	-0.224999	-1.16878	DOWN	2.63611129615472e-31	98.6622
Creb3l2	3_E1C5	0.277064	-0.226015	-1.1696	DOWN	5.61404954895465e-33	57.0234
Fosb	3_E1C5	0.535415	-0.228236	-1.1714	DOWN	1.94245476831933e-15	65.0502
Rhoc	3_E1C5	0.721962	-0.230601	-1.17332	DOWN	6.09257294691967e-25	89.1304
Sorbs2	3_E1C5	0.237213	-0.23381	-1.17594	DOWN	4.79206689662536e-31	48.1605
Grb10	3_E1C5	1.93619	-0.234122	-1.17619	DOWN	2.08593918921202e-37	100
Lrig3	3_E1C5	0.915479	-0.235592	-1.17739	DOWN	1.48748588323525e-26	92.4749
Rrbp1	3_E1C5	1.16605	-0.245178	-1.18524	DOWN	2.9544104757673e-30	96.6555
Tnfaip8	3_E1C5	0.618828	-0.247536	-1.18718	DOWN	3.17727157573755e-34	86.1204
Cnn2	3_E1C5	1.00699	-0.26672	-1.20307	DOWN	8.32703021222234e-29	95.6522
Mir100hg	3_E1C5	0.529044	-0.276409	-1.21118	DOWN	2.61199292806634e-30	78.4281
Fam181b	3_E1C5	0.526342	-0.277511	-1.2121	DOWN	9.50891774730114e-31	74.4147
Wwp2	3_E1C5	0.322793	-0.286032	-1.21928	DOWN	2.58509129266163e-28	63.5452
Runx1t1	3_E1C5	0.613123	-0.286706	-1.21985	DOWN	4.02059485699651e-27	76.7559
Fibin	3_E1C5	0.290194	-0.292731	-1.22496	DOWN	1.14470368342064e-30	51.6722
Robo2	3_E1C5	1.11889	-0.296565	-1.22822	DOWN	3.94403038224827e-36	96.3211
Nrp2	3_E1C5	0.173931	-0.298298	-1.22969	DOWN	9.62920523426549e-31	32.7759
Scx	3_E1C5	0.56399	-0.312616	-1.24196	DOWN	7.2337464960988e-29	72.9097
Cald1	3_E1C5	1.24521	-0.334139	-1.26062	DOWN	1.59591709373402e-61	97.9933
Jun	3_E1C5	0.978504	-0.336055	-1.2623	DOWN	8.18788705588716e-25	87.6254
Sox9	3_E1C5	1.99573	-0.376355	-1.29806	DOWN	2.66235266960766e-35	98.3278
Egr1	3_E1C5	0.153317	-0.378895	-1.30035	DOWN	2.32111631931504e-56	33.2776
Tcf7l2	3_E1C5	1.64346	-0.411949	-1.33048	DOWN	2.59574940607991e-68	98.9967
Osr2	3_E1C5	0.330857	-0.47144	-1.38649	DOWN	4.21796410087948e-42	52.1739
Col2a1	3_E1C5	0.551251	-0.503809	-1.41795	DOWN	1.0679447347939e-65	76.2542
Mab21l2	3_E1C5	1.29638	-0.614932	-1.53149	DOWN	8.58547134009341e-125	97.6589

## Sheet: wt_c8_C1
gene	genotype	avgExpr	logFC	Fold Change	DEG	padj	% cells exp.
Pkdcc	2_E1C8	1.34251	0.443296	1.35971	UP	3.90449e-52	89.4737
Asb4	2_E1C8	1.99721	0.29649	1.22815	UP	5.46122e-33	99.1388
Id2	2_E1C8	1.23912	0.284104	1.21765	UP	2.3068e-28	90.7177
Ptn	2_E1C8	2.81823	0.264066	1.20086	UP	1.85561e-20	100
Id1	2_E1C8	1.51026	0.234015	1.1761	UP	4.79697e-17	92.6316
Cdo1	2_E1C8	0.651815	0.214445	1.16026	UP	3.66637e-29	74.3541
Tpm4	2_E1C8	1.84143	0.208888	1.1558	UP	2.1391e-45	99.5215
Lhx9	2_E1C8	1.14885	0.206255	1.15369	UP	1.54204e-10	83.445
Mat2a	2_E1C8	1.35925	0.198106	1.14719	UP	2.80178e-30	96.0766
Gar1	2_E1C8	0.806569	0.194693	1.14448	UP	1.27132e-30	84.3062
Eif5a	2_E1C8	2.97483	0.18606	1.13765	UP	7.79735e-46	100
Lgals1	2_E1C8	1.99792	0.177014	1.13054	UP	4.55259e-20	99.6172
Atf4	2_E1C8	1.09165	0.176583	1.1302	UP	1.31334e-26	91.4833
Kcnq1ot1	2_E1C8	2.00258	0.175501	1.12936	UP	1.57229e-11	98.4689
Prrx2	2_E1C8	1.26793	0.175001	1.12896	UP	3.40732e-14	90.7177
Igf1	2_E1C8	0.45028	0.173741	1.12798	UP	2.14784e-13	53.7799
Bambi	2_E1C8	0.415221	0.171899	1.12654	UP	2.62311e-18	56.2679
Fbxo5	2_E1C8	0.94918	0.171139	1.12595	UP	2.10789e-12	78.756
Col9a1	2_E1C8	0.96519	0.1698	1.1249	UP	1.33985e-11	83.2536
Rrm2	2_E1C8	1.55788	0.163965	1.12036	UP	8.4496e-12	95.4067
Tra2b	2_E1C8	1.68467	0.161612	1.11854	UP	8.2215e-27	98.756
Pnrc1	2_E1C8	1.45567	0.161031	1.11809	UP	4.68733e-20	97.6077
Plpp3	2_E1C8	1.22669	0.160084	1.11735	UP	9.06015e-17	92.5359
Hsp90aa1	2_E1C8	3.01476	0.158962	1.11648	UP	4.69493e-33	100
Asf1a	2_E1C8	1.04869	0.156697	1.11473	UP	1.37759e-24	91.0048
H2afx	2_E1C8	1.89793	0.154667	1.11316	UP	5.70694e-09	96.9378
Inka1	2_E1C8	0.960903	0.152965	1.11185	UP	3.91807e-18	89.378
Fen1	2_E1C8	0.785738	0.150332	1.10982	UP	1.01612e-16	81.4354
Vgll4	2_E1C8	1.08188	0.150205	1.10973	UP	3.56563e-19	91.4833
Meis2	2_E1C8	1.08126	0.144984	1.10572	UP	2.63873e-06	82.3923
Hmgcs1	2_E1C8	1.00004	0.144501	1.10535	UP	2.4216e-11	86.2201
Twistnb	2_E1C8	0.80579	0.144042	1.105	UP	2.8666e-18	83.2536
Mpped2	2_E1C8	0.886554	0.14376	1.10478	UP	8.61426e-13	83.8278
Ndufc2	2_E1C8	1.62207	0.143388	1.1045	UP	4.58262e-26	99.1388
Srsf10	2_E1C8	1.74596	0.143163	1.10432	UP	5.51435e-26	99.2344
Sae1	2_E1C8	1.24786	0.14272	1.10398	UP	6.95202e-24	94.3541
Prrx1	2_E1C8	2.45812	0.142038	1.10346	UP	1.54987e-10	99.9043
Ubald2	2_E1C8	1.13545	0.141613	1.10314	UP	5.32449e-16	91.866
Hnrnpdl	2_E1C8	1.86871	0.139594	1.1016	UP	2.51669e-22	99.4258
Tsc22d1	2_E1C8	1.608	0.136463	1.09921	UP	1.93636e-16	99.1388
Hspa8	2_E1C8	3.23072	0.136212	1.09902	UP	1.59259e-31	100
Smndc1	2_E1C8	0.832845	0.134215	1.0975	UP	5.55427e-18	84.9761
Dut	2_E1C8	1.82727	0.13411	1.09742	UP	7.15112e-16	98.9474
Gapdh	2_E1C8	3.39214	0.134106	1.09741	UP	6.7301e-39	100
Pttg1	2_E1C8	0.963293	0.133226	1.09674	UP	7.54529e-08	79.8086
Ranbp1	2_E1C8	2.77332	0.133137	1.09668	UP	1.04111e-24	100
Ier5	2_E1C8	0.419469	0.132692	1.09634	UP	1.68663e-12	58.0861
Mcl1	2_E1C8	1.13358	0.13154	1.09546	UP	7.91597e-15	93.8756
Fzd2	2_E1C8	1.58591	0.131186	1.09519	UP	3.10288e-18	98.756
Brd1	2_E1C8	0.698097	0.130912	1.09499	UP	1.51026e-11	74.2584
Tubb4b	2_E1C8	1.52659	0.130086	1.09436	UP	5.18463e-06	91.5789
Arglu1	2_E1C8	1.93202	0.129184	1.09367	UP	2.72993e-23	99.5215
Pabpn1	2_E1C8	1.99577	0.129183	1.09367	UP	1.32076e-22	99.9043
Ptrh2	2_E1C8	0.691337	0.127934	1.09273	UP	1.68001e-13	78.4689
Nxt1	2_E1C8	0.715367	0.125982	1.09125	UP	3.17313e-14	79.3301
Ctxn1	2_E1C8	0.970279	0.124837	1.09038	UP	1.37674e-14	88.2297
Msx1	2_E1C8	0.260405	0.124328	1.09	UP	1.69942e-06	32.823
Cks2	2_E1C8	1.67717	0.12362	1.08946	UP	0.000149558	93.3014
Ppil1	2_E1C8	0.86415	0.123384	1.08929	UP	1.94882e-14	86.2201
Cbx3	2_E1C8	2.09445	0.122825	1.08887	UP	9.39224e-25	99.7129
Csnk2a2	2_E1C8	0.534449	0.122232	1.08842	UP	1.41675e-12	67.177
Prmt1	2_E1C8	2.10634	0.122131	1.08834	UP	8.27754e-22	99.6172
Eid2	2_E1C8	0.564943	0.121737	1.08804	UP	7.53831e-13	71.1962
Timm17a	2_E1C8	1.00588	0.12105	1.08753	UP	4.81803e-18	90.4306
Frzb	2_E1C8	0.384097	0.120929	1.08744	UP	4.10503e-09	54.2584
Mif	2_E1C8	2.95501	0.120255	1.08693	UP	3.05667e-17	100
Nfyb	2_E1C8	0.966532	0.120011	1.08674	UP	1.34999e-13	89.378
Itm2c	2_E1C8	0.660744	0.119984	1.08672	UP	4.69972e-13	76.555
Sumo2	2_E1C8	2.93113	0.119189	1.08612	UP	3.60794e-36	99.9043
Srsf2	2_E1C8	1.88251	0.118834	1.08586	UP	7.58329e-16	99.5215
Kif5b	2_E1C8	1.59668	0.118606	1.08569	UP	1.71519e-19	97.6077
Srm	2_E1C8	0.601805	0.118497	1.0856	UP	2.39265e-11	71.1005
Ddx39b	2_E1C8	2.04598	0.118363	1.0855	UP	9.96099e-25	99.5215
Ythdf2	2_E1C8	1.00367	0.118307	1.08546	UP	1.79329e-14	90.3349
Psip1	2_E1C8	2.20104	0.118078	1.08529	UP	3.7451e-19	99.7129
Phb2	2_E1C8	1.48961	0.117828	1.0851	UP	1.38953e-16	97.4163
Psma6	2_E1C8	1.40058	0.117701	1.085	UP	1.69337e-18	96.6507
Ccn1	2_E1C8	1.06152	0.11747	1.08483	UP	1.03924e-05	85.0718
Atp5b	2_E1C8	2.40302	0.11733	1.08473	UP	3.29661e-27	100
Lhx2	2_E1C8	0.388132	0.117224	1.08465	UP	3.73496e-05	46.6029
Eif3m	2_E1C8	1.56157	0.116641	1.08421	UP	7.23203e-20	98.3732
Mrpl42	2_E1C8	1.1584	0.116512	1.08411	UP	2.29335e-14	93.6842
Macrod2	2_E1C8	0.223441	0.11597	1.0837	UP	2.53475e-12	37.1292
Crabp1	2_E1C8	1.35204	0.115695	1.0835	UP	7.40532e-07	93.0144
Prdx2	2_E1C8	3.09421	0.114749	1.08279	UP	1.49529e-29	100
Ankrd10	2_E1C8	0.74049	0.11462	1.08269	UP	9.31153e-13	80.1914
Serpine2	2_E1C8	0.480384	0.114585	1.08266	UP	5.16714e-06	58.1818
Clk1	2_E1C8	0.955847	0.114324	1.08247	UP	6.58473e-11	86.9856
Actb	2_E1C8	4.25418	0.11384	1.0821	UP	2.8919e-27	100
Snu13	2_E1C8	1.8251	0.113662	1.08197	UP	2.57312e-21	99.1388
Cyc1	2_E1C8	1.13271	0.112539	1.08113	UP	6.24051e-15	91.3876
Wfdc2	2_E1C8	0.39298	0.112221	1.08089	UP	2.79405e-05	51.866
Psmb3	2_E1C8	1.68495	0.111911	1.08066	UP	2.88214e-15	98.8517
Aldoa	2_E1C8	1.53324	0.11186	1.08062	UP	4.8727e-12	98.6603
Ppid	2_E1C8	1.13559	0.111671	1.08048	UP	1.28696e-13	93.11
Zfp326	2_E1C8	1.17652	0.111564	1.0804	UP	2.22056e-14	92.823
Gnas	2_E1C8	3.05717	0.111096	1.08005	UP	1.36288e-21	100
Acat2	2_E1C8	1.08602	0.110644	1.07971	UP	8.28113e-13	91.6746
Pcbp1	2_E1C8	1.87643	0.109637	1.07896	UP	5.95322e-21	99.4258
Cep57	2_E1C8	0.713226	0.109328	1.07873	UP	1.48669e-10	78.0861
Oser1	2_E1C8	0.417417	0.108946	1.07844	UP	6.25576e-09	58.4689
Fdps	2_E1C8	1.04911	0.108597	1.07818	UP	4.02844e-09	89.0909
Wsb1	2_E1C8	0.927197	0.108017	1.07775	UP	1.8183e-10	87.9426
Lsm2	2_E1C8	1.4258	0.107452	1.07732	UP	6.78447e-14	95.9809
BC005561	2_E1C8	1.07719	0.107242	1.07717	UP	6.09605e-11	89.378
Mllt10	2_E1C8	0.754542	0.106969	1.07696	UP	2.23192e-11	80.8612
Hnrnpf	2_E1C8	2.31476	0.106907	1.07692	UP	3.52337e-21	100
Nmral1	2_E1C8	1.00356	0.106896	1.07691	UP	1.51226e-11	87.9426
Hnrnph3	2_E1C8	1.18066	0.106814	1.07685	UP	8.57644e-14	94.067
Xpnpep1	2_E1C8	0.414685	0.106099	1.07631	UP	5.22178e-09	58.756
Plekhj1	2_E1C8	0.882703	0.1059	1.07617	UP	8.24015e-14	84.9761
Echs1	2_E1C8	0.971684	0.105764	1.07606	UP	6.73107e-13	88.5167
Pycrl	2_E1C8	0.425813	0.105696	1.07601	UP	2.58279e-08	59.2344
Tfdp1	2_E1C8	0.704069	0.105672	1.076	UP	2.53031e-09	77.512
Tmem222	2_E1C8	0.394647	0.104951	1.07546	UP	1.15236e-07	56.0766
H1f0	2_E1C8	1.39252	0.104519	1.07514	UP	0.000141823	91.9617
Tkt	2_E1C8	1.34954	0.10442	1.07506	UP	1.0008e-13	96.3636
Nsg1	2_E1C8	0.485829	0.104016	1.07476	UP	1.34507e-05	60.0957
Eef1b2	2_E1C8	3.40216	0.103609	1.07446	UP	2.19927e-34	100
Btg1	2_E1C8	1.15417	0.10354	1.07441	UP	7.65662e-10	93.2057
Eif3i	2_E1C8	1.6914	0.103306	1.07423	UP	8.42996e-17	99.1388
Ssbp2	2_E1C8	1.0102	0.102676	1.07376	UP	1.21874e-09	89.4737
Adprhl2	2_E1C8	0.380618	0.102577	1.07369	UP	6.66083e-07	54.9282
Tecr	2_E1C8	1.41146	0.102524	1.07365	UP	9.89722e-13	97.6077
Insig1	2_E1C8	0.277629	0.10202	1.07328	UP	5.3287e-06	42.0096
Slc16a3	2_E1C8	0.198599	0.101854	1.07315	UP	7.03494e-09	32.4402
Ntmt1	2_E1C8	0.450378	0.101774	1.07309	UP	6.76122e-08	61.5311
Ddit4	2_E1C8	0.428377	0.101476	1.07287	UP	8.04847e-06	57.3206
Rheb	2_E1C8	1.08382	0.101442	1.07285	UP	7.96124e-15	91.4833
Elavl1	2_E1C8	1.21951	0.101157	1.07263	UP	1.04389e-11	95.311
Tmem11	2_E1C8	0.586364	0.101046	1.07255	UP	8.33923e-10	71.7703
Prdx6	2_E1C8	1.62456	0.10089	1.07243	UP	2.7081e-13	97.9904
Gtf2h3	2_E1C8	0.450048	0.100665	1.07227	UP	1.89277e-09	62.7751
Hoxa5	2_E1C8	0.281767	0.10049	1.07214	UP	2.03505e-06	43.0622
Dusp1	2_E1C8	0.3653	0.099989	1.07177	UP	6.26836e-05	50.7177
Srsf3	2_E1C8	2.85097	0.0998067	1.07163	UP	1.82665e-21	100
Cox5a	2_E1C8	2.03732	0.0997916	1.07162	UP	7.79527e-17	99.3301
Flywch1	2_E1C8	0.607051	0.0997576	1.07159	UP	2.17761e-09	72.823
Wilcoxon rank sum test for differentially expressed genes in cluster C1 between wildtype and E1C8
Spcs2	2_E1C8	1.55585	0.099552	1.07144	UP	3.03225e-13	98.9474
Rpp25l	2_E1C8	0.906788	0.0989409	1.07099	UP	4.68176e-09	87.3684
Hoxa7	2_E1C8	0.421502	0.0983641	1.07056	UP	7.29516e-06	56.6507
Psma7	2_E1C8	2.2339	0.0979129	1.07022	UP	1.16257e-14	99.7129
Tmed4	2_E1C8	0.477526	0.097691	1.07006	UP	5.49927e-08	64.4019
Irx3	2_E1C8	0.216379	0.0976891	1.07006	UP	5.77635e-08	29.4737
Tsg101	2_E1C8	1.0812	0.0976117	1.07	UP	1.12762e-11	92.7273
Med19	2_E1C8	0.711458	0.0974852	1.06991	UP	3.47784e-10	79.3301
Slbp	2_E1C8	1.41379	0.0974517	1.06988	UP	7.91868e-09	95.2153
Gnb2	2_E1C8	1.53228	0.0972855	1.06976	UP	2.17675e-14	98.0861
Atp5c1	2_E1C8	1.93923	0.0968626	1.06945	UP	8.12802e-15	99.6172
Mex3d	2_E1C8	0.413552	0.0966475	1.06929	UP	4.23716e-07	58.6603
Pim1	2_E1C8	0.487999	0.0966423	1.06928	UP	0.00012025	59.5215
Msx2	2_E1C8	0.14333	0.0964193	1.06912	UP	6.32467e-10	20.4785
H2afv	2_E1C8	2.74915	0.0962858	1.06902	UP	5.48737e-16	100
Prpf19	2_E1C8	1.01733	0.0961106	1.06889	UP	4.95776e-12	90.4306
Naxe	2_E1C8	0.579973	0.0960685	1.06886	UP	8.31044e-09	72.5359
Psma3	2_E1C8	1.85643	0.0958418	1.06869	UP	1.01179e-14	99.4258
Ndufs3	2_E1C8	0.977623	0.0953796	1.06835	UP	1.26561e-10	90.3349
Zfp334	2_E1C8	0.291751	-0.0954488	-1.0684	DOWN	2.90044e-14	43.9234
Bach2	2_E1C8	0.594537	-0.0955117	-1.06844	DOWN	5.51969e-06	70.5263
Sec24c	2_E1C8	0.248375	-0.0956788	-1.06857	DOWN	1.12034e-14	40.5742
Lsm5	2_E1C8	1.39869	-0.0956935	-1.06858	DOWN	5.43954e-05	96.1722
Dnm2	2_E1C8	0.242968	-0.0956965	-1.06858	DOWN	3.23439e-18	40
Pard3	2_E1C8	0.548078	-0.0957197	-1.0686	DOWN	3.73735e-07	68.2297
Plekho1	2_E1C8	0.810951	-0.0958777	-1.06872	DOWN	4.98509e-05	83.445
Susd6	2_E1C8	0.110052	-0.0959319	-1.06876	DOWN	2.19783e-32	19.5215
Cxcl14	2_E1C8	0.130755	-0.0959953	-1.0688	DOWN	2.75079e-21	21.244
Rtn3	2_E1C8	0.829316	-0.0960351	-1.06883	DOWN	8.11562e-06	84.4019
Paip2b	2_E1C8	0.18724	-0.0960975	-1.06888	DOWN	2.3682e-21	31.9617
Mab21l2	2_E1C8	1.81509	-0.0962243	-1.06897	DOWN	1.92192e-05	99.0431
Hmgb2	2_E1C8	3.21007	-0.0962306	-1.06898	DOWN	9.89287e-06	100
Gnai3	2_E1C8	0.869909	-0.0963587	-1.06907	DOWN	0.000112407	85.3589
Ckap2l	2_E1C8	0.531386	-0.0964301	-1.06912	DOWN	8.7321e-06	59.5215
Asap2	2_E1C8	0.597751	-0.0964761	-1.06916	DOWN	5.75987e-07	71.9617
Samd4b	2_E1C8	0.452467	-0.0965004	-1.06918	DOWN	5.65312e-08	62.1053
Kpna1	2_E1C8	0.26999	-0.0965877	-1.06924	DOWN	2.1101e-15	42.3923
Ldlrad3	2_E1C8	0.312716	-0.0966489	-1.06929	DOWN	2.2528e-12	47.9426
Pdxdc1	2_E1C8	0.374856	-0.0968916	-1.06947	DOWN	2.74751e-10	54.3541
Crybg3	2_E1C8	0.212513	-0.0968917	-1.06947	DOWN	5.55427e-18	33.8756
Iqgap1	2_E1C8	0.216254	-0.0969389	-1.0695	DOWN	1.2404e-17	36.3636
Actr1b	2_E1C8	0.419379	-0.096953	-1.06951	DOWN	1.27306e-08	58.9474
Ywhab	2_E1C8	1.74464	-0.0970043	-1.06955	DOWN	1.01096e-08	99.1388
Txlna	2_E1C8	0.650013	-0.0971385	-1.06965	DOWN	5.82639e-06	75.8852
Ralgps2	2_E1C8	0.91409	-0.097284	-1.06976	DOWN	3.00056e-05	86.7943
Ints1	2_E1C8	0.178086	-0.0972905	-1.06976	DOWN	2.25285e-24	30.1435
Phf21a	2_E1C8	0.492525	-0.0973596	-1.06981	DOWN	1.87393e-07	64.1148
Rtf2	2_E1C8	0.512843	-0.097367	-1.06982	DOWN	7.28651e-08	66.7943
Ywhag	2_E1C8	0.575453	-0.0975539	-1.06996	DOWN	3.07804e-07	71.9617
Clip2	2_E1C8	0.160377	-0.0976538	-1.07003	DOWN	3.37176e-24	27.4641
Rab1b	2_E1C8	0.442601	-0.0976684	-1.07004	DOWN	5.42502e-08	61.4354
Erc1	2_E1C8	0.454385	-0.0976988	-1.07007	DOWN	7.32454e-08	61.7225
Nup88	2_E1C8	0.486803	-0.0980452	-1.07032	DOWN	1.49397e-07	63.8278
Ccz1	2_E1C8	0.502858	-0.0981152	-1.07037	DOWN	3.92061e-07	66.6986
Gnasas1	2_E1C8	0.162623	-0.0982073	-1.07044	DOWN	2.7033e-24	28.9952
Vps4a	2_E1C8	0.308349	-0.0982805	-1.0705	DOWN	9.21776e-13	46.6986
Sympk	2_E1C8	0.378761	-0.0983555	-1.07055	DOWN	1.24988e-11	54.1627
Cpsf1	2_E1C8	0.2194	-0.0984052	-1.07059	DOWN	5.01422e-19	35.5981
Snhg18	2_E1C8	0.369145	-0.0989092	-1.07096	DOWN	5.15134e-10	52.4402
Ndufa11	2_E1C8	1.3804	-0.0990854	-1.07109	DOWN	1.78917e-06	97.3206
Timm8b	2_E1C8	1.29384	-0.0994179	-1.07134	DOWN	4.74335e-05	95.7895
Fscn1	2_E1C8	1.47203	-0.0994567	-1.07137	DOWN	1.65922e-07	97.799
Cul3	2_E1C8	0.650688	-0.0994704	-1.07138	DOWN	4.01408e-06	74.2584
Sh3pxd2b	2_E1C8	0.251697	-0.0995369	-1.07143	DOWN	2.44527e-16	39.8086
Lnpep	2_E1C8	0.447412	-0.0997149	-1.07156	DOWN	1.40686e-08	58.9474
Xrn1	2_E1C8	0.441085	-0.0997237	-1.07157	DOWN	2.8387e-08	59.7129
Nudt4	2_E1C8	0.599532	-0.0998818	-1.07169	DOWN	1.73084e-06	72.4402
Nucks1	2_E1C8	2.12055	-0.0999152	-1.07171	DOWN	8.45123e-07	98.9474
Lrrfip2	2_E1C8	0.346731	-0.0999153	-1.07171	DOWN	7.11143e-12	51.1005
Stau1	2_E1C8	0.383813	-0.0999705	-1.07175	DOWN	2.77392e-09	56.1722
Nubp1	2_E1C8	0.432904	-0.100098	-1.07185	DOWN	2.39997e-09	59.6172
Mycbp	2_E1C8	0.354241	-0.100104	-1.07185	DOWN	1.75318e-11	51.866
Rdx	2_E1C8	1.55836	-0.100156	-1.07189	DOWN	7.12435e-08	98.5646
Sod1	2_E1C8	0.891891	-0.100204	-1.07192	DOWN	2.90224e-05	86.4115
2006-03-01	2_E1C8	0.312956	-0.100341	-1.07203	DOWN	3.10363e-14	46.6029
Nrbp1	2_E1C8	0.320503	-0.100519	-1.07216	DOWN	3.9256e-12	48.134
Fads1	2_E1C8	0.366459	-0.100586	-1.07221	DOWN	2.98721e-11	52.6316
Nsmaf	2_E1C8	0.216719	-0.100616	-1.07223	DOWN	1.99249e-20	35.5024
Igf2bp3	2_E1C8	1.26963	-0.100669	-1.07227	DOWN	6.82865e-05	94.6411
Tet3	2_E1C8	0.599824	-0.100684	-1.07228	DOWN	2.59789e-06	71.3876
Rab5c	2_E1C8	0.47982	-0.100737	-1.07232	DOWN	1.59606e-08	64.7847
Sox12	2_E1C8	0.664201	-0.100777	-1.07235	DOWN	2.08141e-06	75.1196
Zfp609	2_E1C8	0.36173	-0.100806	-1.07237	DOWN	1.03512e-11	51.1962
Marcks	2_E1C8	2.65271	-0.100925	-1.07246	DOWN	4.36868e-15	100
Adgra3	2_E1C8	0.556849	-0.100966	-1.07249	DOWN	1.15985e-07	70.5263
Zeb1	2_E1C8	0.409957	-0.101028	-1.07254	DOWN	4.23826e-09	56.3636
Psmc6	2_E1C8	1.39253	-0.101036	-1.07254	DOWN	5.67707e-06	96.1722
Map1s	2_E1C8	0.248184	-0.101115	-1.0726	DOWN	8.32791e-17	40.3828
Creb1	2_E1C8	0.573342	-0.101193	-1.07266	DOWN	4.32153e-07	68.8995
Stx16	2_E1C8	0.449028	-0.101252	-1.0727	DOWN	5.15136e-09	61.0526
Rtca	2_E1C8	0.322845	-0.101277	-1.07272	DOWN	1.74387e-13	48.9952
Cdh11	2_E1C8	1.14876	-0.101277	-1.07272	DOWN	0.000157575	91.3876
Rnf10	2_E1C8	0.994491	-0.101407	-1.07282	DOWN	1.04604e-06	90.5263
Jak1	2_E1C8	0.364304	-0.101462	-1.07286	DOWN	6.99717e-11	53.3014
Sec16a	2_E1C8	0.221682	-0.101464	-1.07286	DOWN	3.10849e-19	37.4163
Sbk1	2_E1C8	0.602812	-0.101482	-1.07288	DOWN	7.88661e-07	72.5359
Iars2	2_E1C8	0.214861	-0.101545	-1.07292	DOWN	3.98416e-19	35.2153
Abl1	2_E1C8	0.449246	-0.101657	-1.07301	DOWN	5.30412e-09	60.9569
Hist1h2bl	2_E1C8	0.100692	-0.101755	-1.07308	DOWN	1.82227e-24	18.9474
Twsg1	2_E1C8	0.337586	-0.101767	-1.07309	DOWN	1.9374e-12	49.5694
Gtf3c3	2_E1C8	0.286091	-0.10184	-1.07314	DOWN	4.51829e-15	44.689
Rnf216	2_E1C8	0.427	-0.102021	-1.07328	DOWN	1.33872e-10	58.8517
Cdc42bpb	2_E1C8	0.184751	-0.102085	-1.07332	DOWN	5.41282e-23	31.3876
Dhx29	2_E1C8	0.334288	-0.102404	-1.07356	DOWN	4.98648e-13	49.7608
Itch	2_E1C8	0.523176	-0.102498	-1.07363	DOWN	2.29662e-08	66.6029
Glis2	2_E1C8	0.220582	-0.102522	-1.07365	DOWN	1.19553e-19	36.4593
Nup155	2_E1C8	0.287515	-0.102565	-1.07368	DOWN	4.33038e-15	43.7321
Helz	2_E1C8	0.626975	-0.102659	-1.07375	DOWN	6.93008e-07	72.9187
Mia2	2_E1C8	0.564627	-0.102848	-1.07389	DOWN	2.62306e-07	69.1866
Llph	2_E1C8	0.891184	-0.102952	-1.07397	DOWN	2.03186e-06	86.5072
Snhg3	2_E1C8	0.334253	-0.103065	-1.07405	DOWN	2.03805e-13	48.2297
Eif2a	2_E1C8	0.539641	-0.103071	-1.07406	DOWN	3.18314e-07	68.134
Kat7	2_E1C8	0.346874	-0.103091	-1.07407	DOWN	8.7884e-13	51.9617
Cbx1	2_E1C8	2.19564	-0.103173	-1.07413	DOWN	6.31268e-14	99.9043
Fkbp2	2_E1C8	0.528444	-0.103275	-1.07421	DOWN	8.16857e-08	67.5598
Ubr2	2_E1C8	0.417017	-0.103459	-1.07435	DOWN	1.55635e-09	57.9904
Wwp2	2_E1C8	0.50536	-0.103464	-1.07435	DOWN	4.24301e-06	60.0957
Cep170	2_E1C8	0.4739	-0.103547	-1.07441	DOWN	1.21467e-08	63.7321
Lmx1b	2_E1C8	0.304165	-0.103613	-1.07446	DOWN	3.53131e-11	42.2967
Prrc1	2_E1C8	0.462017	-0.103641	-1.07448	DOWN	9.13603e-10	61.6268
Fbxo11	2_E1C8	0.500395	-0.10379	-1.07459	DOWN	2.54318e-08	65.5502
Atf7ip	2_E1C8	0.639477	-0.103933	-1.0747	DOWN	2.48066e-06	73.2057
Tomm22	2_E1C8	0.850083	-0.103939	-1.0747	DOWN	8.16746e-06	85.6459
Dgcr8	2_E1C8	0.287985	-0.103952	-1.07471	DOWN	1.72295e-15	43.7321
Tbrg1	2_E1C8	0.85279	-0.104024	-1.07477	DOWN	3.45009e-06	84.3062
Ctdsp1	2_E1C8	0.245842	-0.104053	-1.07479	DOWN	1.24836e-19	39.6172
Senp5	2_E1C8	0.319911	-0.104185	-1.07489	DOWN	2.7328e-13	49.1866
Chd7	2_E1C8	0.818315	-0.104187	-1.07489	DOWN	3.02481e-06	81.8182
Cep162	2_E1C8	0.381206	-0.1044	-1.07505	DOWN	1.3405e-11	52.7273
Secisbp2l	2_E1C8	0.21688	-0.10445	-1.07508	DOWN	6.28138e-22	34.9282
Frem1	2_E1C8	0.162898	-0.104583	-1.07518	DOWN	1.38094e-25	26.6986
Tlk2	2_E1C8	0.623049	-0.104683	-1.07526	DOWN	2.95086e-07	73.6842
Copb1	2_E1C8	0.825035	-0.104821	-1.07536	DOWN	1.9833e-06	83.5407
Cdh2	2_E1C8	0.552148	-0.104826	-1.07536	DOWN	2.36936e-06	66.0287
Prom1	2_E1C8	0.433901	-0.104904	-1.07542	DOWN	2.78039e-10	59.2344
Zfp507	2_E1C8	0.284336	-0.104979	-1.07548	DOWN	1.91097e-16	44.4976
Sec14l1	2_E1C8	0.280324	-0.105062	-1.07554	DOWN	1.9648e-16	42.8708
Senp2	2_E1C8	0.482418	-0.105143	-1.0756	DOWN	1.61169e-09	64.0191
Cox20	2_E1C8	0.628668	-0.105242	-1.07567	DOWN	4.12954e-06	72.0574
Zc3h15	2_E1C8	1.51766	-0.105259	-1.07569	DOWN	2.0906e-08	98.6603
Fgfr1op2	2_E1C8	0.544093	-0.105407	-1.0758	DOWN	1.28597e-07	68.8038
Snrpe	2_E1C8	2.55222	-0.105554	-1.07591	DOWN	5.63626e-15	100
Vangl2	2_E1C8	0.47933	-0.10561	-1.07595	DOWN	1.40182e-08	62.3923
Gng5	2_E1C8	2.69099	-0.105639	-1.07597	DOWN	1.02303e-15	100
Rspo3	2_E1C8	0.377053	-0.105652	-1.07598	DOWN	1.09871e-07	45.0718
Zfp24	2_E1C8	0.735525	-0.105715	-1.07603	DOWN	1.32617e-06	79.8086
Zfp704	2_E1C8	0.409451	-0.105846	-1.07613	DOWN	1.66921e-10	55.9809
Nbea	2_E1C8	0.460842	-0.105914	-1.07618	DOWN	9.45913e-10	62.0096
Dlg5	2_E1C8	0.453656	-0.105996	-1.07624	DOWN	5.82662e-10	62.3923
Btbd7	2_E1C8	0.674427	-0.106042	-1.07627	DOWN	3.02159e-06	75.1196
Atp5g1	2_E1C8	1.63463	-0.106263	-1.07644	DOWN	8.19234e-06	97.8947
Cdk11b	2_E1C8	0.83108	-0.106322	-1.07648	DOWN	3.28758e-06	83.0622
Synpo	2_E1C8	0.401058	-0.106578	-1.07667	DOWN	6.28393e-11	55.5981
Ddx52	2_E1C8	0.557474	-0.106613	-1.0767	DOWN	9.22847e-08	69.5694
Mib1	2_E1C8	0.389298	-0.106863	-1.07688	DOWN	2.08407e-10	56.2679
Palld	2_E1C8	0.443405	-0.107274	-1.07719	DOWN	3.15433e-10	57.512
Pole	2_E1C8	0.220544	-0.107417	-1.0773	DOWN	3.80034e-21	36.2679
Cul1	2_E1C8	0.95399	-0.107436	-1.07731	DOWN	3.79466e-06	88.6124
Dock1	2_E1C8	0.441497	-0.107444	-1.07732	DOWN	1.58936e-09	60.0957
Sf1	2_E1C8	0.94547	-0.107518	-1.07737	DOWN	8.43431e-07	88.3254
Dera	2_E1C8	0.431833	-0.107938	-1.07769	DOWN	4.07548e-10	59.8086
Zmym4	2_E1C8	0.734648	-0.108036	-1.07776	DOWN	1.61638e-07	80.2871
Cct2	2_E1C8	2.01218	-0.108161	-1.07785	DOWN	2.04087e-12	99.6172
Calu	2_E1C8	0.753696	-0.108162	-1.07785	DOWN	1.5093e-07	81.1483
Rab1a	2_E1C8	0.689492	-0.108304	-1.07796	DOWN	2.04353e-07	77.799
Hmg20a	2_E1C8	0.376459	-0.10836	-1.078	DOWN	2.42269e-13	53.2057
Pkn2	2_E1C8	0.975162	-0.108375	-1.07801	DOWN	4.13166e-05	87.177
Robo2	2_E1C8	1.3069	-0.108558	-1.07815	DOWN	6.22127e-05	94.2584
Etv5	2_E1C8	0.149793	-0.108576	-1.07816	DOWN	4.68354e-25	23.8278
Dstn	2_E1C8	1.52331	-0.108714	-1.07827	DOWN	1.22059e-08	98.3732
Svil	2_E1C8	0.313673	-0.108782	-1.07832	DOWN	6.03286e-14	46.0287
Plekha8	2_E1C8	0.449252	-0.108787	-1.07832	DOWN	1.39051e-10	60.8612
Limch1	2_E1C8	0.399547	-0.108829	-1.07835	DOWN	2.40214e-10	50.4306
Rock1	2_E1C8	0.972081	-0.108887	-1.0784	DOWN	1.37076e-06	88.4211
Vps35	2_E1C8	0.703152	-0.108905	-1.07841	DOWN	9.22238e-08	78.8517
Dcaf8	2_E1C8	0.807865	-0.108944	-1.07844	DOWN	6.499e-08	83.3493
Nup50	2_E1C8	0.607215	-0.108976	-1.07846	DOWN	3.68997e-08	74.067
Akap13	2_E1C8	0.424747	-0.109089	-1.07855	DOWN	7.3269e-11	58.9474
Parg	2_E1C8	0.364491	-0.109112	-1.07856	DOWN	7.72992e-13	53.3014
Top1	2_E1C8	2.35429	-0.109424	-1.0788	DOWN	2.44958e-17	99.9043
Wwc2	2_E1C8	0.642842	-0.109431	-1.0788	DOWN	1.414e-07	73.3014
Eif3b	2_E1C8	0.911727	-0.109609	-1.07894	DOWN	2.67432e-07	87.5598
Smarce1	2_E1C8	1.70669	-0.109633	-1.07895	DOWN	1.43204e-11	99.8086
Ddx54	2_E1C8	0.414375	-0.109638	-1.07896	DOWN	1.91463e-11	57.799
Hist1h2ak	2_E1C8	0.109817	-0.109998	-1.07923	DOWN	6.46473e-26	20.0957
Kansl1	2_E1C8	0.670389	-0.110366	-1.0795	DOWN	8.16538e-08	76.7464
Surf4	2_E1C8	0.546845	-0.110376	-1.07951	DOWN	2.12469e-09	70.1435
Rgs12	2_E1C8	0.365449	-0.110615	-1.07969	DOWN	3.62614e-13	53.7799
Smc5	2_E1C8	0.688349	-0.110717	-1.07977	DOWN	2.40436e-06	75.2153
Mir99ahg	2_E1C8	0.731547	-0.110825	-1.07985	DOWN	9.48537e-07	78.5646
Magi1	2_E1C8	0.249854	-0.110872	-1.07988	DOWN	3.51515e-20	39.7129
Bptf	2_E1C8	1.34142	-0.110993	-1.07997	DOWN	1.75683e-06	94.7368
Lbr	2_E1C8	0.475051	-0.11141	-1.08028	DOWN	9.45913e-10	63.1579
Serbp1	2_E1C8	2.76125	-0.111614	-1.08044	DOWN	5.97513e-25	100
Btg2	2_E1C8	0.193155	-0.111615	-1.08044	DOWN	5.47858e-24	30.8134
Rpap1	2_E1C8	0.182913	-0.111647	-1.08046	DOWN	7.16204e-27	31.1962
Arfgef1	2_E1C8	0.402638	-0.111776	-1.08056	DOWN	4.29618e-12	55.4067
Pot1a	2_E1C8	0.103914	-0.111964	-1.0807	DOWN	1.01148e-39	19.2344
Tmem131l	2_E1C8	0.437403	-0.112022	-1.08074	DOWN	3.62233e-11	58.6603
Cabin1	2_E1C8	0.304039	-0.112106	-1.08081	DOWN	1.7075e-15	46.6986
Clstn1	2_E1C8	0.219753	-0.112424	-1.08104	DOWN	4.74962e-21	36.9378
Arhgap35	2_E1C8	0.403393	-0.112633	-1.0812	DOWN	6.81746e-12	55.6938
Serf2	2_E1C8	2.69671	-0.112652	-1.08121	DOWN	1.12183e-20	100
Wnk1	2_E1C8	0.926018	-0.112746	-1.08128	DOWN	9.28086e-07	86.9856
Uba5	2_E1C8	0.529724	-0.112816	-1.08134	DOWN	4.4195e-09	66.4115
Foxn3	2_E1C8	0.86871	-0.112888	-1.08139	DOWN	2.04819e-06	84.5933
Tab2	2_E1C8	0.698628	-0.11309	-1.08154	DOWN	5.51102e-07	76.3636
Usp34	2_E1C8	1.05911	-0.1131	-1.08155	DOWN	8.43431e-07	91.1005
Baz2a	2_E1C8	0.259685	-0.113105	-1.08155	DOWN	1.56558e-20	40.2871
Sulf2	2_E1C8	0.782328	-0.11317	-1.0816	DOWN	6.46905e-07	81.3397
Rere	2_E1C8	0.628335	-0.113192	-1.08162	DOWN	1.84194e-08	73.7799
Ap3d1	2_E1C8	0.341232	-0.113241	-1.08166	DOWN	1.75759e-14	50.3349
Golm1	2_E1C8	0.357431	-0.113254	-1.08166	DOWN	6.21734e-14	50.3349
Ahctf1	2_E1C8	0.450694	-0.113355	-1.08174	DOWN	8.19743e-10	60.0957
Kdm3a	2_E1C8	0.297768	-0.113802	-1.08208	DOWN	9.27164e-17	45.5502
Bmpr2	2_E1C8	0.493539	-0.114165	-1.08235	DOWN	1.11655e-09	63.6364
Enah	2_E1C8	1.13681	-0.114476	-1.08258	DOWN	2.49423e-07	92.1531
Xrcc5	2_E1C8	0.533091	-0.114802	-1.08283	DOWN	6.04278e-09	66.6029
Trim12c	2_E1C8	0.011842	-0.115004	-1.08298	DOWN	1.62031e-64	2.39234
Armc10	2_E1C8	0.45832	-0.115208	-1.08313	DOWN	3.22994e-11	61.0526
Ruvbl1	2_E1C8	0.904772	-0.115215	-1.08314	DOWN	2.52571e-07	86.89
Kdm5b	2_E1C8	1.2609	-0.115229	-1.08315	DOWN	8.784e-07	94.4498
Gtf2h5	2_E1C8	1.25322	-0.115322	-1.08322	DOWN	1.74209e-08	95.5024
Mcm3ap	2_E1C8	0.266409	-0.115365	-1.08325	DOWN	2.08133e-20	41.5311
Clip1	2_E1C8	0.418317	-0.115395	-1.08327	DOWN	1.22884e-11	55.8852
Gipc1	2_E1C8	0.585751	-0.115423	-1.08329	DOWN	6.50535e-09	72.0574
Slc39a10	2_E1C8	0.687125	-0.115534	-1.08338	DOWN	1.04234e-06	75.5981
Timp2	2_E1C8	0.447352	-0.1158	-1.08358	DOWN	5.28476e-12	61.3397
Ppp1r9b	2_E1C8	0.134892	-0.11595	-1.08369	DOWN	3.39487e-35	24.2105
Ptk2	2_E1C8	0.485597	-0.116007	-1.08373	DOWN	1.03114e-10	63.3493
Eif2b5	2_E1C8	0.534819	-0.116026	-1.08375	DOWN	1.01311e-09	67.4641
Ppp6r3	2_E1C8	0.500992	-0.116115	-1.08381	DOWN	9.39958e-11	66.0287
Cecr2	2_E1C8	0.277334	-0.116247	-1.08391	DOWN	1.06331e-18	43.0622
Rbm45	2_E1C8	0.123614	-0.11627	-1.08393	DOWN	2.21198e-36	22.6794
Rab5a	2_E1C8	0.593459	-0.116336	-1.08398	DOWN	3.00704e-09	72.4402
Pik3c2a	2_E1C8	0.349078	-0.11646	-1.08407	DOWN	1.98653e-14	51.4833
Nrep	2_E1C8	1.01396	-0.1165	-1.0841	DOWN	1.45056e-06	88.7081
Haus1	2_E1C8	0.374438	-0.116708	-1.08426	DOWN	1.30392e-13	53.8756
Rc3h1	2_E1C8	0.397095	-0.116749	-1.08429	DOWN	5.43093e-13	53.9713
Raly	2_E1C8	1.45798	-0.116749	-1.08429	DOWN	1.96382e-08	97.4163
Ppfia1	2_E1C8	0.495161	-0.116863	-1.08437	DOWN	1.7773e-10	63.9234
Arhgap29	2_E1C8	0.243881	-0.116908	-1.08441	DOWN	1.50128e-20	38.0861
Ints8	2_E1C8	0.33158	-0.117056	-1.08452	DOWN	1.46754e-15	50.3349
Sestd1	2_E1C8	0.308258	-0.117072	-1.08453	DOWN	8.10329e-18	46.6029
Rnf20	2_E1C8	0.724665	-0.117147	-1.08459	DOWN	7.77683e-08	79.1388
Paf1	2_E1C8	0.310457	-0.117189	-1.08462	DOWN	9.72089e-17	47.3684
Rnf24	2_E1C8	0.136436	-0.117305	-1.08471	DOWN	1.61171e-35	24.3062
Map2k4	2_E1C8	0.351471	-0.117314	-1.08471	DOWN	5.05451e-14	52.2488
Egr1	2_E1C8	0.414623	-0.11759	-1.08492	DOWN	4.66903e-12	44.0191
Ipo8	2_E1C8	0.230348	-0.117621	-1.08494	DOWN	1.69649e-22	37.4163
R3hdm2	2_E1C8	0.566296	-0.117845	-1.08511	DOWN	7.06912e-10	69.7608
Hnrnpab	2_E1C8	2.52451	-0.117863	-1.08513	DOWN	1.20707e-18	100
Itsn1	2_E1C8	0.312954	-0.117893	-1.08515	DOWN	1.40938e-17	47.0813
Rrm1	2_E1C8	1.13142	-0.117939	-1.08518	DOWN	2.41047e-07	91.5789
Ptbp3	2_E1C8	0.472266	-0.118161	-1.08535	DOWN	7.47084e-12	62.488
Tenm3	2_E1C8	0.626885	-0.118294	-1.08545	DOWN	2.05999e-08	72.9187
Ahdc1	2_E1C8	0.220681	-0.118612	-1.08569	DOWN	4.02842e-23	36.9378
Lamb1	2_E1C8	0.166793	-0.118745	-1.08579	DOWN	3.10999e-29	28.2297
Eftud2	2_E1C8	0.61235	-0.118996	-1.08598	DOWN	1.23227e-09	73.11
Ccdc167	2_E1C8	0.305502	-0.118999	-1.08598	DOWN	1.07545e-18	46.4115
Homer2	2_E1C8	0.396647	-0.119082	-1.08604	DOWN	1.26465e-12	52.3445
Hist1h2bb	2_E1C8	0.0545677	-0.119089	-1.08605	DOWN	1.94125e-44	10.5263
S100a11	2_E1C8	0.337882	-0.119183	-1.08612	DOWN	6.22778e-16	49.2823
Cemip2	2_E1C8	0.669173	-0.119239	-1.08616	DOWN	1.4758e-08	75.2153
Morc2a	2_E1C8	0.243925	-0.119382	-1.08627	DOWN	3.58823e-22	38.6603
Cnot6	2_E1C8	0.854654	-0.119418	-1.0863	DOWN	4.62607e-07	83.9234
Tmem98	2_E1C8	0.334116	-0.119817	-1.0866	DOWN	5.84258e-17	48.9952
Ecpas	2_E1C8	0.448595	-0.119868	-1.08664	DOWN	2.9107e-12	60
Galnt11	2_E1C8	0.213024	-0.1199	-1.08666	DOWN	9.64004e-26	34.9282
Sh3glb1	2_E1C8	0.941123	-0.120036	-1.08676	DOWN	2.11057e-08	88.3254
Nrp1	2_E1C8	0.299685	-0.120079	-1.08679	DOWN	1.00275e-16	44.3062
Herc1	2_E1C8	0.538532	-0.120102	-1.08681	DOWN	9.9435e-11	67.3684
Cul2	2_E1C8	0.323567	-0.120343	-1.08699	DOWN	8.80744e-17	48.3254
Dpp8	2_E1C8	0.291156	-0.120626	-1.08721	DOWN	1.55932e-18	45.3589
Lasp1	2_E1C8	0.35379	-0.120647	-1.08722	DOWN	1.24801e-15	52.3445
Taf15	2_E1C8	0.947604	-0.120867	-1.08739	DOWN	2.49423e-07	86.89
Ckap2	2_E1C8	0.265705	-0.120988	-1.08748	DOWN	1.88741e-17	38.8517
Zc3h4	2_E1C8	0.274266	-0.120993	-1.08748	DOWN	2.06664e-18	43.3493
Pum3	2_E1C8	0.504834	-0.121137	-1.08759	DOWN	2.24772e-09	64.5933
Tcf12	2_E1C8	1.46855	-0.121198	-1.08764	DOWN	7.3212e-10	97.6077
Gbf1	2_E1C8	0.260022	-0.121284	-1.0877	DOWN	7.05561e-20	41.5311
Cyth3	2_E1C8	0.348493	-0.121289	-1.08771	DOWN	3.54735e-17	49.7608
Arid1b	2_E1C8	0.428439	-0.12139	-1.08778	DOWN	1.6095e-13	59.1388
Fkbp8	2_E1C8	0.759496	-0.121533	-1.08789	DOWN	1.1714e-08	82.1053
Ppme1	2_E1C8	0.350178	-0.121949	-1.0882	DOWN	8.21205e-16	51.4833
Ireb2	2_E1C8	0.50785	-0.122117	-1.08833	DOWN	2.60928e-10	65.1675
Ppp1r12a	2_E1C8	0.747421	-0.122214	-1.0884	DOWN	2.51437e-08	80.0957
Nup160	2_E1C8	0.224179	-0.122302	-1.08847	DOWN	1.35247e-25	37.2249
Ppfibp1	2_E1C8	0.216282	-0.122455	-1.08859	DOWN	1.22109e-24	35.4067
Ebf3	2_E1C8	0.223534	-0.122505	-1.08862	DOWN	4.00932e-21	35.9809
Rbms3	2_E1C8	0.2893	-0.122835	-1.08887	DOWN	8.2069e-19	43.1579
Golga3	2_E1C8	0.237852	-0.123158	-1.08912	DOWN	2.73436e-23	37.512
Snd1	2_E1C8	0.406533	-0.123484	-1.08936	DOWN	9.71436e-13	57.9904
Nsrp1	2_E1C8	0.695781	-0.12378	-1.08959	DOWN	9.7468e-10	76.6507
Por	2_E1C8	0.43406	-0.123908	-1.08968	DOWN	8.32626e-13	58.3732
Selenos	2_E1C8	0.528313	-0.123957	-1.08972	DOWN	3.49798e-10	65.0718
Sh3d19	2_E1C8	0.198094	-0.124079	-1.08981	DOWN	3.9808e-27	32.0574
Sbf2	2_E1C8	0.22379	-0.124115	-1.08984	DOWN	8.9334e-25	36.7464
Slc12a2	2_E1C8	0.409077	-0.124147	-1.08986	DOWN	9.77838e-14	54.6411
Mnat1	2_E1C8	0.599094	-0.124339	-1.09001	DOWN	3.50845e-10	72.4402
Picalm	2_E1C8	0.638175	-0.124415	-1.09007	DOWN	5.65799e-10	74.2584
Nol7	2_E1C8	1.03192	-0.124585	-1.09019	DOWN	9.28977e-08	89.378
Polr2a	2_E1C8	0.927665	-0.124696	-1.09028	DOWN	2.10357e-09	87.6555
Mapre1	2_E1C8	1.16615	-0.124957	-1.09048	DOWN	4.30368e-09	93.6842
Zc3h7b	2_E1C8	0.35661	-0.125124	-1.0906	DOWN	3.85476e-16	52.2488
Tmco1	2_E1C8	0.577885	-0.125207	-1.09066	DOWN	4.84868e-10	70.5263
Col4a1	2_E1C8	0.567859	-0.125257	-1.0907	DOWN	8.22175e-11	68.7081
Ep400	2_E1C8	0.646976	-0.125342	-1.09077	DOWN	1.89527e-10	75.311
Ptch1	2_E1C8	0.334171	-0.125544	-1.09092	DOWN	1.14395e-14	47.3684
Tmf1	2_E1C8	0.379642	-0.125694	-1.09103	DOWN	5.11189e-15	53.7799
Cenpf	2_E1C8	1.38542	-0.125987	-1.09125	DOWN	0.00578586	79.6172
Apc	2_E1C8	0.518968	-0.126418	-1.09158	DOWN	5.8755e-11	66.4115
Fam111a	2_E1C8	0.2018	-0.126465	-1.09162	DOWN	7.73054e-19	28.8038
Ndufb4	2_E1C8	0.946065	-0.126478	-1.09163	DOWN	3.79757e-08	87.5598
Mdfi	2_E1C8	0.247629	-0.126592	-1.09171	DOWN	7.11972e-21	38.6603
Fam181b	2_E1C8	0.676933	-0.12692	-1.09196	DOWN	2.26463e-09	71.9617
Mia3	2_E1C8	0.501145	-0.12719	-1.09216	DOWN	4.70029e-12	63.9234
Spg20	2_E1C8	0.521501	-0.127283	-1.09223	DOWN	1.48923e-11	65.933
Polr2m	2_E1C8	1.67787	-0.12737	-1.0923	DOWN	1.06752e-13	99.4258
Pcnt	2_E1C8	0.417799	-0.12748	-1.09238	DOWN	6.34616e-13	56.6507
Dnajb6	2_E1C8	1.11405	-0.127496	-1.0924	DOWN	3.58539e-09	92.3445
Nf1	2_E1C8	0.292345	-0.127501	-1.0924	DOWN	2.83759e-19	45.933
Tnrc18	2_E1C8	0.769403	-0.127577	-1.09246	DOWN	1.1433e-08	80.1914
Alg10b	2_E1C8	0.294001	-0.127834	-1.09265	DOWN	5.24943e-21	44.689
Fmnl2	2_E1C8	0.439226	-0.128382	-1.09307	DOWN	4.59767e-13	59.0431
Bcl7a	2_E1C8	0.704755	-0.128685	-1.0933	DOWN	3.67515e-10	79.3301
Celf2	2_E1C8	0.362208	-0.129174	-1.09367	DOWN	1.34052e-15	48.6124
Ddx42	2_E1C8	0.924783	-0.129221	-1.0937	DOWN	1.33359e-10	87.8469
Odf2	2_E1C8	0.32209	-0.129942	-1.09425	DOWN	3.48257e-17	47.6555
Syf2	2_E1C8	0.543165	-0.130253	-1.09449	DOWN	9.03686e-12	68.8995
Phb	2_E1C8	0.489666	-0.130356	-1.09456	DOWN	8.33938e-13	64.2105
Larp7	2_E1C8	0.738796	-0.130448	-1.09463	DOWN	1.67645e-09	79.4258
Ncor2	2_E1C8	0.264183	-0.1307	-1.09482	DOWN	5.47858e-24	41.244
Col4a2	2_E1C8	0.206116	-0.13085	-1.09494	DOWN	1.19183e-28	33.9713
Lsm6	2_E1C8	1.40555	-0.130917	-1.09499	DOWN	6.05664e-10	96.2679
Zfp871	2_E1C8	0.522611	-0.131177	-1.09519	DOWN	9.10796e-12	66.9856
Scx	2_E1C8	0.745368	-0.131238	-1.09523	DOWN	1.32865e-07	73.9713
Ndufb7	2_E1C8	1.37955	-0.131447	-1.09539	DOWN	4.01034e-11	96.6507
Peg3	2_E1C8	2.6943	-0.131452	-1.0954	DOWN	3.54973e-15	100
Ctnnd1	2_E1C8	0.367377	-0.131617	-1.09552	DOWN	2.7561e-16	53.3014
Creb3l2	2_E1C8	0.371442	-0.131637	-1.09554	DOWN	4.87543e-17	51.7703
Dido1	2_E1C8	0.420011	-0.131672	-1.09556	DOWN	4.67876e-14	57.8947
Hnrnpul1	2_E1C8	0.78206	-0.131723	-1.0956	DOWN	1.95099e-10	82.1053
Lrp1	2_E1C8	0.42062	-0.132915	-1.09651	DOWN	2.13367e-15	56.6507
Nbr1	2_E1C8	0.309571	-0.133756	-1.09715	DOWN	1.26898e-21	45.933
Nnat	2_E1C8	2.26336	-0.133756	-1.09715	DOWN	9.57721e-17	99.8086
Pxdn	2_E1C8	0.465312	-0.134068	-1.09738	DOWN	6.8566e-14	62.488
Timm44	2_E1C8	0.483918	-0.134086	-1.0974	DOWN	4.35169e-13	63.3493
Ltn1	2_E1C8	0.234198	-0.134141	-1.09744	DOWN	9.92845e-27	38.6603
Ufsp2	2_E1C8	0.319678	-0.134271	-1.09754	DOWN	2.98416e-20	48.7081
Vcl	2_E1C8	0.337399	-0.134455	-1.09768	DOWN	1.40633e-18	49.4737
Trim33	2_E1C8	0.638899	-0.134479	-1.0977	DOWN	5.98883e-11	74.8325
Hist1h2br	2_E1C8	0.0425267	-0.134719	-1.09788	DOWN	1.19887e-54	8.61244
Zmynd8	2_E1C8	0.551208	-0.13496	-1.09806	DOWN	1.48709e-11	66.9856
Cttnbp2nl	2_E1C8	0.490437	-0.135229	-1.09827	DOWN	9.32527e-15	65.0718
Uso1	2_E1C8	0.260762	-0.135506	-1.09848	DOWN	8.60264e-25	40.2871
Nck1	2_E1C8	0.486679	-0.135646	-1.09858	DOWN	7.22668e-14	64.1148
Rbm33	2_E1C8	0.42512	-0.135759	-1.09867	DOWN	3.70177e-16	57.3206
Dctn4	2_E1C8	0.576407	-0.136004	-1.09886	DOWN	3.11904e-11	69.6651
Lbp	2_E1C8	0.0293773	-0.136227	-1.09903	DOWN	1.20726e-67	4.88038
Yme1l1	2_E1C8	0.698472	-0.136268	-1.09906	DOWN	1.839e-12	78.6603
Micos10	2_E1C8	1.37924	-0.136737	-1.09942	DOWN	4.98948e-11	96.555
Cdc27	2_E1C8	0.415596	-0.137015	-1.09963	DOWN	7.0896e-17	57.512
Nsa2	2_E1C8	1.63155	-0.137045	-1.09965	DOWN	8.04745e-16	99.3301
Dmxl1	2_E1C8	0.426639	-0.137225	-1.09979	DOWN	2.12904e-15	57.2249
Atox1	2_E1C8	0.99819	-0.13743	-1.09994	DOWN	4.27044e-10	90.3349
Mrpl28	2_E1C8	1.02163	-0.137533	-1.10002	DOWN	4.23498e-12	91.0048
Mest	2_E1C8	2.75971	-0.138055	-1.10042	DOWN	6.36057e-22	100
Tcf4	2_E1C8	1.83589	-0.138111	-1.10046	DOWN	6.40725e-12	99.4258
Msi2	2_E1C8	0.622087	-0.1387	-1.10091	DOWN	2.32814e-11	73.11
Arhgef7	2_E1C8	0.303245	-0.138827	-1.10101	DOWN	3.23203e-23	45.7416
Jmjd1c	2_E1C8	0.602131	-0.138855	-1.10103	DOWN	8.49263e-12	70.4306
Snrpb2	2_E1C8	1.01684	-0.13975	-1.10171	DOWN	4.05174e-09	89.0909
Mbnl2	2_E1C8	0.613379	-0.140009	-1.10191	DOWN	5.10458e-12	71.3876
Kif26b	2_E1C8	0.439386	-0.140159	-1.10203	DOWN	1.5514e-16	58.4689
Oga	2_E1C8	0.609724	-0.140626	-1.10238	DOWN	1.91508e-12	72.7273
Cops2	2_E1C8	0.755092	-0.140757	-1.10248	DOWN	1.89681e-11	81.1483
Eml4	2_E1C8	1.18461	-0.140839	-1.10255	DOWN	3.98747e-12	93.9713
Cyp26b1	2_E1C8	0.428426	-0.140848	-1.10255	DOWN	1.58291e-13	54.067
Ddr2	2_E1C8	0.579481	-0.140908	-1.1026	DOWN	2.97595e-13	70.7177
Bclaf1	2_E1C8	1.58471	-0.14105	-1.10271	DOWN	5.65049e-14	98.2775
Rbis	2_E1C8	0.788535	-0.141701	-1.1032	DOWN	1.89681e-11	80.8612
Nop53	2_E1C8	0.639311	-0.142255	-1.10363	DOWN	7.90108e-12	75.311
Frmd6	2_E1C8	0.420427	-0.143563	-1.10463	DOWN	1.7087e-16	57.3206
Hnrnpu	2_E1C8	2.56764	-0.144544	-1.10538	DOWN	2.00836e-24	100
Ptprd	2_E1C8	0.526649	-0.144756	-1.10554	DOWN	6.8566e-14	65.2632
Arhgap11a	2_E1C8	0.413269	-0.145026	-1.10575	DOWN	2.946e-15	52.6316
Tpm1	2_E1C8	0.829579	-0.145662	-1.10624	DOWN	8.18959e-12	84.2105
Map7d1	2_E1C8	0.540447	-0.145754	-1.10631	DOWN	3.6013e-15	67.9426
Atpif1	2_E1C8	2.20561	-0.145824	-1.10636	DOWN	2.67086e-23	99.9043
Dbn1	2_E1C8	1.19253	-0.145931	-1.10644	DOWN	5.18403e-12	93.11
Cttn	2_E1C8	0.598687	-0.146054	-1.10654	DOWN	1.15268e-15	73.3971
Mga	2_E1C8	0.554731	-0.146657	-1.107	DOWN	4.48573e-14	67.7512
Tomm6	2_E1C8	1.54876	-0.14668	-1.10702	DOWN	1.19054e-11	97.512
Akap11	2_E1C8	0.516491	-0.14763	-1.10775	DOWN	2.73762e-15	65.0718
Dhx30	2_E1C8	0.505195	-0.147633	-1.10775	DOWN	1.42019e-16	65.7416
Rasa1	2_E1C8	0.546005	-0.147638	-1.10775	DOWN	2.73104e-15	67.2727
Farp1	2_E1C8	0.468801	-0.147832	-1.1079	DOWN	2.22579e-16	61.8182
Ahnak	2_E1C8	0.405472	-0.147841	-1.10791	DOWN	8.22681e-16	55.0239
Nipbl	2_E1C8	1.09148	-0.149031	-1.10882	DOWN	6.37123e-12	91.0048
Aff3	2_E1C8	0.645279	-0.15085	-1.11022	DOWN	1.31658e-12	73.0144
Smim4	2_E1C8	0.261261	-0.151306	-1.11057	DOWN	6.23899e-28	41.244
Ndufs5	2_E1C8	1.34921	-0.15145	-1.11069	DOWN	1.34839e-14	96.2679
Hist2h2bb	2_E1C8	0.184109	-0.15222	-1.11128	DOWN	2.54417e-24	29.7608
Cxcl12	2_E1C8	0.497031	-0.152635	-1.1116	DOWN	1.68703e-13	56.7464
Safb	2_E1C8	0.937216	-0.153682	-1.11241	DOWN	1.14544e-12	86.89
Atp5l	2_E1C8	1.88909	-0.153701	-1.11242	DOWN	7.1752e-19	99.3301
Map4k4	2_E1C8	1.39368	-0.154108	-1.11273	DOWN	1.22744e-13	95.8852
Polr2k	2_E1C8	1.03134	-0.154551	-1.11308	DOWN	4.45103e-14	91.5789
Ndufa13	2_E1C8	1.48123	-0.154556	-1.11308	DOWN	9.43651e-15	97.7033
Tmem41b	2_E1C8	0.241415	-0.154808	-1.11327	DOWN	7.03449e-30	39.6172
Ik	2_E1C8	0.863743	-0.155426	-1.11375	DOWN	3.10823e-14	84.9761
Vps13b	2_E1C8	0.159919	-0.155538	-1.11384	DOWN	2.01421e-39	27.5598
Psmd2	2_E1C8	1.17602	-0.155949	-1.11415	DOWN	9.81192e-14	92.7273
Igf2	2_E1C8	2.06255	-0.156565	-1.11463	DOWN	1.14037e-16	99.7129
Hoxd10	2_E1C8	0.620005	-0.156983	-1.11495	DOWN	2.55002e-13	69.2823
Ptprf	2_E1C8	0.571078	-0.157015	-1.11498	DOWN	1.87913e-16	69.8565
Eapp	2_E1C8	0.502931	-0.15769	-1.1155	DOWN	1.85845e-18	65.5502
Hoxd11	2_E1C8	0.586395	-0.158392	-1.11604	DOWN	3.12006e-09	54.1627
Utrn	2_E1C8	0.423322	-0.159558	-1.11694	DOWN	2.18774e-19	57.799
Erbin	2_E1C8	0.535878	-0.159684	-1.11704	DOWN	3.94639e-17	66.0287
Ddx21	2_E1C8	0.567683	-0.159823	-1.11715	DOWN	1.79727e-14	67.4641
Lhfpl2	2_E1C8	0.242318	-0.160052	-1.11733	DOWN	9.51674e-33	38.6603
Chd3	2_E1C8	0.96772	-0.160431	-1.11762	DOWN	1.07224e-11	86.3158
Dhx40	2_E1C8	0.430216	-0.161072	-1.11812	DOWN	2.06809e-20	58.2775
Mlec	2_E1C8	0.765731	-0.161732	-1.11863	DOWN	6.48881e-16	81.6268
Ssr3	2_E1C8	1.13312	-0.162077	-1.1189	DOWN	7.05115e-16	93.0144
Lrig3	2_E1C8	0.988913	-0.162158	-1.11896	DOWN	6.60926e-13	87.6555
Zfp521	2_E1C8	0.457337	-0.162186	-1.11898	DOWN	4.52305e-20	61.1483
Hist1h3f	2_E1C8	0.0703251	-0.162915	-1.11955	DOWN	1.35354e-52	13.3971
Myo10	2_E1C8	0.788936	-0.163541	-1.12003	DOWN	8.87436e-14	80.0957
Cttnbp2	2_E1C8	0.36086	-0.163751	-1.1202	DOWN	2.26898e-22	47.4641
Smoc1	2_E1C8	0.079972	-0.164033	-1.12041	DOWN	2.11026e-56	13.0144
Virma	2_E1C8	0.447271	-0.164644	-1.12089	DOWN	4.26706e-21	61.0526
Dlgap5	2_E1C8	0.497731	-0.167026	-1.12274	DOWN	1.6148e-15	60.0957
Sesn3	2_E1C8	0.723336	-0.167145	-1.12283	DOWN	1.20846e-16	78.756
Epb41	2_E1C8	0.728102	-0.167451	-1.12307	DOWN	1.19183e-15	78.0861
Ptbp2	2_E1C8	0.867186	-0.167604	-1.12319	DOWN	5.45454e-17	85.7416
Sorbs2	2_E1C8	0.302018	-0.169005	-1.12428	DOWN	3.03492e-26	41.8182
Frmd4a	2_E1C8	0.787421	-0.169356	-1.12456	DOWN	1.61049e-17	82.6794
Tut4	2_E1C8	1.65353	-0.169655	-1.12479	DOWN	6.57285e-20	98.5646
Mir100hg	2_E1C8	0.635219	-0.170233	-1.12524	DOWN	1.26955e-14	70.622
Sox9	2_E1C8	2.20033	-0.171755	-1.12643	DOWN	2.33774e-09	98.3732
C1galt1	2_E1C8	0.369372	-0.17179	-1.12646	DOWN	1.93293e-23	52.5359
Cenpe	2_E1C8	1.00718	-0.173464	-1.12776	DOWN	2.68072e-07	74.9282
Sash1	2_E1C8	0.430383	-0.174819	-1.12882	DOWN	3.18674e-24	59.3301
Tns3	2_E1C8	0.551373	-0.175447	-1.12931	DOWN	5.24674e-21	69.8565
Zfp532	2_E1C8	0.498447	-0.176403	-1.13006	DOWN	5.51574e-21	64.2105
Kifap3	2_E1C8	0.832297	-0.176538	-1.13017	DOWN	7.09966e-18	84.0191
Myo18a	2_E1C8	0.263563	-0.177014	-1.13054	DOWN	8.99302e-36	41.1483
Tnks	2_E1C8	0.419181	-0.177181	-1.13067	DOWN	1.62154e-26	57.6077
Cox7a2	2_E1C8	2.084	-0.177842	-1.13119	DOWN	1.37688e-34	99.9043
Igf1r	2_E1C8	1.11935	-0.178614	-1.1318	DOWN	6.24922e-16	91.7703
Zeb2	2_E1C8	0.0642699	-0.179266	-1.13231	DOWN	7.04558e-58	11.4833
Trio	2_E1C8	0.553664	-0.180234	-1.13307	DOWN	3.22499e-20	68.0383
Wnt5a	2_E1C8	0.627855	-0.180286	-1.13311	DOWN	2.15006e-17	71.9617
Golgb1	2_E1C8	0.860667	-0.181105	-1.13375	DOWN	2.02251e-15	82.1053
Reep5	2_E1C8	0.67407	-0.181137	-1.13378	DOWN	1.94627e-17	75.5024
Sema6a	2_E1C8	0.669962	-0.181398	-1.13398	DOWN	2.53228e-15	71.6746
Cyfip1	2_E1C8	0.607755	-0.18203	-1.13448	DOWN	1.43075e-21	73.11
Ndufv3	2_E1C8	0.748652	-0.183715	-1.13581	DOWN	1.98687e-20	81.8182
Sem1	2_E1C8	2.27489	-0.194039	-1.14396	DOWN	3.19612e-42	100
Nrp2	2_E1C8	0.273636	-0.198593	-1.14758	DOWN	4.76712e-23	34.4498
Hist1h2bm	2_E1C8	0.214963	-0.202689	-1.15084	DOWN	7.23723e-32	33.4928
Tead1	2_E1C8	0.566934	-0.203649	-1.15161	DOWN	8.5516e-25	68.3254
Cops9	2_E1C8	0.999811	-0.207155	-1.15441	DOWN	2.40455e-22	88.8995
Cald1	2_E1C8	1.37001	-0.20934	-1.15616	DOWN	1.57078e-25	96.7464
Prdm16	2_E1C8	0.594275	-0.210768	-1.1573	DOWN	1.2063e-24	69.9522
Cnn2	2_E1C8	1.05929	-0.214423	-1.16024	DOWN	3.22138e-18	88.7081
Cox6b1	2_E1C8	2.02443	-0.214588	-1.16037	DOWN	1.30367e-55	99.7129
Tanc1	2_E1C8	0.769522	-0.220921	-1.16548	DOWN	8.94025e-30	82.1053
Tle4	2_E1C8	0.485338	-0.227186	-1.17055	DOWN	7.47212e-30	60.9569
Flnb	2_E1C8	0.41547	-0.233887	-1.176	DOWN	1.91965e-37	56.555
Pdcd4	2_E1C8	0.564813	-0.240681	-1.18155	DOWN	1.73244e-30	67.8469
Map1b	2_E1C8	0.329719	-0.264914	-1.20156	DOWN	8.80931e-43	44.4019
Pdgfra	2_E1C8	0.99224	-0.265351	-1.20193	DOWN	3.79814e-33	87.9426
Dst	2_E1C8	0.368999	-0.281875	-1.21577	DOWN	2.95242e-51	50.3349
Hmcn1	2_E1C8	0.555878	-0.293465	-1.22558	DOWN	2.97365e-44	66.5072
Osr2	2_E1C8	0.274349	-0.527948	-1.44188	DOWN	8.41866e-89	34.8325

## Sheet: wt_c5_C2
Wilcoxon rank sum test for differentially expressed genes in cluster C2 between wildtype and E1C5
gene	genotype	avgExpr	logFC	Fold Change	DEG	padj	% cells exp.
Nr2f1	3_E1C5	1.39499	0.480528	1.39525	UP	1.54363465813175e-34	96.2838
Igdcc3	3_E1C5	1.82611	0.34687	1.2718	UP	2.55230897889399e-43	100
Hist1h3c	3_E1C5	0.762566	0.304817	1.23526	UP	6.12405111029791e-12	68.2432
Pclaf	3_E1C5	2.20634	0.285026	1.21843	UP	1.02547675256857e-11	98.8176
Nrip1	3_E1C5	0.974794	0.264031	1.20083	UP	2.7061911563689e-23	91.8919
Ldha	3_E1C5	1.84933	0.257771	1.19563	UP	7.42999602617972e-13	99.3243
Il11ra1	3_E1C5	0.450877	0.255443	1.1937	UP	2.40704764947887e-30	66.2162
Nop10	3_E1C5	1.2689	0.255108	1.19343	UP	4.71325250229495e-29	97.973
Hoxd9	3_E1C5	1.02394	0.252954	1.19164	UP	2.8976908644108e-18	93.0743
Phgdh	3_E1C5	0.907943	0.240347	1.18128	UP	1.05497565580176e-20	92.2297
Hist1h4d	3_E1C5	0.91243	0.237479	1.17893	UP	2.23472580855507e-06	75.1689
Arl6ip1	3_E1C5	1.62357	0.22964	1.17254	UP	2.95625338421943e-05	97.2973
Crabp1	3_E1C5	1.30208	0.227232	1.17059	UP	2.85679587955725e-09	95.4392
Metrn	3_E1C5	1.25673	0.225938	1.16954	UP	2.14571492061542e-20	98.8176
Rrm2	3_E1C5	1.3463	0.223361	1.16745	UP	8.5695382965298e-09	95.4392
Gas5	3_E1C5	2.32675	0.217717	1.16289	UP	2.32920264586251e-28	100
BC004004	3_E1C5	1.92751	0.21763	1.16282	UP	1.56544496081993e-21	100
Top2a	3_E1C5	1.97868	0.217064	1.16237	UP	0.00287863	93.0743
Dut	3_E1C5	1.75553	0.211415	1.15782	UP	8.61347570497389e-16	98.9865
Ddx5	3_E1C5	2.82177	0.207676	1.15483	UP	1.93827673496304e-18	100
Stmn1	3_E1C5	2.57108	0.205486	1.15307	UP	7.17679440515697e-27	100
Acvr2b	3_E1C5	0.901738	0.202884	1.151	UP	5.22797477891706e-21	94.0878
Hypk	3_E1C5	0.905741	0.201288	1.14972	UP	2.84792505776487e-19	93.0743
Pttg1	3_E1C5	0.861466	0.200316	1.14895	UP	5.26486907268615e-09	84.6284
Gjc1	3_E1C5	1.2852	0.199937	1.14865	UP	1.0449527634769e-17	97.1284
Tuba1b	3_E1C5	2.45477	0.19442	1.14426	UP	5.01124190885583e-15	99.8311
Gas1	3_E1C5	1.69675	0.191695	1.1421	UP	2.98144021048696e-14	98.9865
Pkm	3_E1C5	2.27573	0.190275	1.14098	UP	2.29273091525219e-20	100
Col5a2	3_E1C5	0.619023	0.188653	1.1397	UP	1.02404346196549e-13	80.9122
Cenpf	3_E1C5	1.37442	0.187584	1.13885	UP	0.00793738	82.4324
Hist1h3e	3_E1C5	0.557953	0.186593	1.13807	UP	2.20886189466312e-08	65.5405
Hspd1	3_E1C5	2.29856	0.186175	1.13774	UP	4.74398715881126e-16	100
Ndufb8	3_E1C5	1.9424	0.184437	1.13637	UP	2.14571492061542e-20	99.6622
Casd1	3_E1C5	1.61068	0.183366	1.13553	UP	2.04788905989733e-10	99.6622
Pop4	3_E1C5	0.689843	0.182658	1.13497	UP	2.32689570614348e-16	88.3446
Cdk2ap1	3_E1C5	1.46699	0.181227	1.13385	UP	8.88458109622316e-19	99.3243
Pgam1	3_E1C5	1.69537	0.180297	1.13312	UP	2.27353056910436e-15	99.4932
Hgf	3_E1C5	0.420166	0.179557	1.13254	UP	1.97193990864022e-17	67.5676
Lig1	3_E1C5	1.23029	0.176677	1.13028	UP	4.75554441868657e-09	96.4527
Prtg	3_E1C5	0.337092	0.175755	1.12956	UP	1.29196031625854e-21	61.1486
Mif	3_E1C5	2.93094	0.174988	1.12896	UP	3.24895137419776e-15	100
Npm1	3_E1C5	3.93265	0.173072	1.12746	UP	1.72843028901396e-41	100
H2afx	3_E1C5	1.71005	0.172778	1.12723	UP	0.000118023	98.3108
Hist1h2an	3_E1C5	0.249349	0.170236	1.12524	UP	5.01833712866189e-23	44.5946
Sept11	3_E1C5	1.69458	0.169708	1.12483	UP	4.5509039537971e-13	99.8311
Ran	3_E1C5	2.84882	0.16723	1.1229	UP	3.36292850501943e-18	100
Ccdc34	3_E1C5	1.71257	0.167041	1.12275	UP	7.69096132890385e-10	99.4932
Trim71	3_E1C5	0.476833	0.165379	1.12146	UP	3.33909627352196e-13	72.6351
Tpm3	3_E1C5	1.58891	0.165248	1.12136	UP	1.55694040850556e-12	98.9865
Hsp90ab1	3_E1C5	4.31915	0.165032	1.12119	UP	7.01865578671219e-50	100
Eif5a	3_E1C5	2.72473	0.164704	1.12094	UP	5.13194845172318e-14	100
Rspo3	3_E1C5	0.754165	0.163194	1.11976	UP	5.72957993014477e-05	70.4392
Lmo1	3_E1C5	0.576064	0.161926	1.11878	UP	7.83629694945649e-09	76.0135
Twist1	3_E1C5	1.57694	0.160568	1.11773	UP	7.91812776441282e-09	98.6486
Clspn	3_E1C5	0.893498	0.15961	1.11699	UP	2.08639410169472e-06	85.1351
Hsp90aa1	3_E1C5	2.89541	0.157551	1.11539	UP	5.9215844752126e-17	100
Igf2	3_E1C5	2.51253	0.156493	1.11457	UP	4.80047522793498e-12	100
Ptn	3_E1C5	3.85392	0.15488	1.11333	UP	3.6826096267688e-06	100
Ldb2	3_E1C5	0.637606	0.153981	1.11264	UP	1.98125494485048e-08	81.0811
Hist1h2ak	3_E1C5	0.293875	0.153412	1.1122	UP	4.4870168157567e-07	42.5676
Prdx1	3_E1C5	2.22319	0.153036	1.11191	UP	2.11470301946324e-14	100
Ppp4r3b	3_E1C5	0.970535	0.152747	1.11168	UP	5.0677559369964e-11	94.9324
Efna5	3_E1C5	0.707873	0.150584	1.11002	UP	8.97696976954841e-09	86.9932
Aldoa	3_E1C5	1.72747	0.150225	1.10974	UP	4.0018995927163e-08	99.4932
Fignl2	3_E1C5	0.511204	0.149652	1.1093	UP	6.50545592059214e-12	77.8716
Hmgcs1	3_E1C5	0.954433	0.148219	1.1082	UP	1.63640691273083e-05	91.8919
Cks2	3_E1C5	1.4559	0.14647	1.10686	UP	0.00624548	94.2568
Fign	3_E1C5	0.734676	0.146227	1.10667	UP	1.44490389580619e-07	83.6149
Rbpms	3_E1C5	0.455164	0.145769	1.10632	UP	2.69501551648124e-12	74.3243
Birc5	3_E1C5	1.27101	0.14452	1.10536	UP	0.00127101	88.3446
Mrpl14	3_E1C5	1.15161	0.144488	1.10534	UP	2.5354115056143e-11	96.6216
Nucks1	3_E1C5	2.23395	0.144457	1.10531	UP	1.56360325366457e-08	99.8311
Pkdcc	3_E1C5	2.19396	0.143251	1.10439	UP	1.98353315086155e-06	99.8311
Tpi1	3_E1C5	1.36915	0.143124	1.10429	UP	1.54498176823206e-07	98.1419
Rrp36	3_E1C5	0.366458	0.142622	1.10391	UP	4.10302716455617e-14	68.0743
Rbmxl1	3_E1C5	0.986863	0.141491	1.10304	UP	4.40286481931802e-09	95.777
Prim1	3_E1C5	0.754153	0.141485	1.10304	UP	8.45985556286577e-08	89.0203
Gapdh	3_E1C5	3.36779	0.141076	1.10273	UP	1.10093807259761e-21	100
G2e3	3_E1C5	0.700125	0.140037	1.10193	UP	3.091994917382e-06	79.7297
Dnajc9	3_E1C5	1.25898	0.139902	1.10183	UP	6.07698617784979e-08	95.9459
Blm	3_E1C5	0.661842	0.138963	1.10111	UP	6.49449592817805e-07	80.9122
Kif15	3_E1C5	0.804616	0.137218	1.09978	UP	0.00012205	78.7162
Amotl2	3_E1C5	0.724905	0.136777	1.09945	UP	8.0703197710675e-05	80.5743
Pabpc1	3_E1C5	2.4218	0.136547	1.09927	UP	2.60350564402532e-16	99.8311
Flrt2	3_E1C5	0.483424	0.135723	1.09864	UP	3.26121406186988e-08	69.9324
Aspm	3_E1C5	0.64494	0.134529	1.09773	UP	0.00201984	64.527
Nr2f2	3_E1C5	0.723409	0.133703	1.09711	UP	1.57283271671898e-06	84.7973
Rian	3_E1C5	0.817224	0.133443	1.09691	UP	9.72820177401599e-05	85.9797
Sumo2	3_E1C5	2.90822	0.133331	1.09682	UP	1.57994184618321e-20	100
Prdx6	3_E1C5	1.61198	0.132908	1.0965	UP	3.31971023427701e-09	99.4932
Atad2	3_E1C5	1.21482	0.132847	1.09646	UP	0.000383252	90.3716
Dctpp1	3_E1C5	1.36855	0.132835	1.09645	UP	1.62495139100992e-07	97.4662
Hist1h2be	3_E1C5	0.29087	0.131652	1.09555	UP	4.28521603216896e-09	48.8176
Olfm1	3_E1C5	0.427331	0.13149	1.09542	UP	2.20886189466312e-08	67.2297
Rrm1	3_E1C5	1.25558	0.131433	1.09538	UP	1.24624714167251e-05	95.9459
Sfxn1	3_E1C5	0.802623	0.129473	1.09389	UP	5.56933012550607e-07	90.2027
Plk4	3_E1C5	0.585996	0.128368	1.09306	UP	3.23360666567158e-07	75.1689
Paics	3_E1C5	1.67426	0.128296	1.093	UP	1.28139742596033e-10	99.4932
Nudt21	3_E1C5	1.30421	0.127631	1.0925	UP	1.36601657270488e-09	98.9865
Hist1h1d	3_E1C5	0.543697	0.126708	1.0918	UP	0.00637734	59.6284
Ildr2	3_E1C5	0.194888	0.126685	1.09178	UP	4.29076822368552e-19	41.5541
Dusp6	3_E1C5	0.529194	0.124961	1.09048	UP	3.75525445698652e-06	72.8041
Cenph	3_E1C5	0.740205	0.124489	1.09012	UP	7.83308113231059e-06	83.9527
Atp5g1	3_E1C5	1.83	0.124453	1.09009	UP	5.17912241376387e-11	99.4932
Tkt	3_E1C5	1.24623	0.123554	1.08942	UP	3.02944591515729e-07	97.973
Ipo5	3_E1C5	0.872017	0.12314	1.0891	UP	8.9120450912119e-08	90.5405
Irx3	3_E1C5	1.11645	0.123044	1.08903	UP	0.00969329	93.2432
Incenp	3_E1C5	0.839826	0.122564	1.08867	UP	0.00621257	75.1689
Slc6a6	3_E1C5	0.481944	0.122234	1.08842	UP	1.19641571764496e-08	74.3243
Ets1	3_E1C5	0.496382	0.121274	1.0877	UP	1.00168292486546e-07	74.8311
Hist2h2bb	3_E1C5	0.349544	0.120282	1.08695	UP	0.000111242	50
Slc35a1	3_E1C5	0.460601	0.120179	1.08687	UP	1.74274353421859e-08	75.5068
Tmco1	3_E1C5	0.807489	0.119956	1.0867	UP	8.14547320853927e-06	89.3581
Mrpl17	3_E1C5	0.907417	0.119648	1.08647	UP	4.28616418194965e-06	94.4257
Pabpn1	3_E1C5	1.92523	0.119457	1.08633	UP	9.51097517751439e-09	100
H2afz	3_E1C5	3.75173	0.11943	1.08631	UP	3.43441094559056e-08	100
Epb41	3_E1C5	1.00997	0.118543	1.08564	UP	7.42116852002054e-06	95.6081
Ranbp1	3_E1C5	2.61943	0.118335	1.08548	UP	3.86930630130658e-08	100
Sh3bp5	3_E1C5	0.751926	0.118205	1.08538	UP	5.60618845685106e-07	88.5135
Wdr76	3_E1C5	0.440574	0.11806	1.08527	UP	1.21424365485945e-06	68.9189
Aplp2	3_E1C5	0.932106	0.117763	1.08505	UP	3.65685724412253e-06	95.2703
Gng12	3_E1C5	0.487668	0.117008	1.08448	UP	1.0583396525709e-07	76.3514
Rspo2	3_E1C5	0.48066	0.116918	1.08442	UP	4.8235607723689e-06	67.7365
Cdo1	3_E1C5	0.723438	0.116803	1.08433	UP	9.67813875191468e-07	86.8243
Serpine2	3_E1C5	0.824962	0.115406	1.08328	UP	0.000138967	88.5135
Atad5	3_E1C5	0.652612	0.115086	1.08304	UP	2.81160367705891e-05	82.7703
Ppp1r9a	3_E1C5	0.810505	0.114659	1.08272	UP	0.000341119	88.1757
Hsp90b1	3_E1C5	2.26497	0.114165	1.08235	UP	4.20521094504539e-05	99.8311
Trim59	3_E1C5	0.77018	0.113918	1.08216	UP	0.00022573	83.7838
Slc25a17	3_E1C5	0.500651	0.113849	1.08211	UP	6.99995576109084e-08	77.7027
Dixdc1	3_E1C5	0.535148	0.113799	1.08207	UP	9.71104897378293e-06	77.7027
Rsl1d1	3_E1C5	1.4157	0.11354	1.08188	UP	3.10143228029586e-07	98.6486
Ccn2	3_E1C5	0.193806	0.113529	1.08187	UP	8.4482377359537e-13	36.9932
Ube2e3	3_E1C5	1.45875	0.112846	1.08136	UP	2.18724601141552e-06	99.1554
Casc4	3_E1C5	0.43299	0.112753	1.08129	UP	2.01287494597449e-07	71.7905
Bub1b	3_E1C5	0.711389	0.112677	1.08123	UP	0.00405731	72.6351
Grcc10	3_E1C5	1.80572	0.112288	1.08094	UP	1.82669775941144e-07	99.8311
Eif2a	3_E1C5	0.754112	0.111985	1.08071	UP	9.37769134241634e-07	90.7095
Eef1d	3_E1C5	1.89467	0.111845	1.08061	UP	9.27705842449323e-08	99.8311
Orc6	3_E1C5	0.99836	0.110737	1.07978	UP	2.36926926864656e-05	93.75
Atp2b1	3_E1C5	0.916284	0.110506	1.07961	UP	1.8511770175316e-05	93.4122
Rad51	3_E1C5	0.477577	0.110428	1.07955	UP	1.27222226451289e-05	70.777
Tln2	3_E1C5	0.572973	0.110392	1.07952	UP	3.28077358628338e-06	79.8986
Impdh2	3_E1C5	1.23804	0.110356	1.07949	UP	6.43626234679239e-06	98.3108
Chek1	3_E1C5	0.556137	0.109311	1.07871	UP	4.29613069798993e-05	79.5608
Sox11	3_E1C5	2.96879	0.108857	1.07837	UP	7.32907230706056e-07	100
Oip5os1	3_E1C5	1.0612	0.108488	1.0781	UP	7.75873796028902e-06	96.4527
Zfp36l1	3_E1C5	1.37039	0.108359	1.078	UP	0.000545332	97.8041
Gli3	3_E1C5	1.35998	0.107793	1.07758	UP	4.02377849516478e-05	97.8041
Pcna	3_E1C5	1.39136	0.107658	1.07748	UP	0.00957899	96.7905
Mis18bp1	3_E1C5	0.662643	0.106972	1.07697	UP	0.00517175	70.9459
Uri1	3_E1C5	0.505836	0.106955	1.07695	UP	5.62154716354379e-06	77.027
Anp32e	3_E1C5	1.6855	0.106205	1.07639	UP	5.76881526319879e-06	99.1554
Zcchc3	3_E1C5	1.02545	0.105846	1.07613	UP	2.85484896387519e-07	94.2568
Nap1l1	3_E1C5	2.83998	0.105677	1.076	UP	4.52178666458198e-12	100
Ntng1	3_E1C5	0.35518	0.105349	1.07575	UP	4.45342623796295e-05	55.0676
Dera	3_E1C5	0.593658	0.105209	1.07565	UP	2.00557220939851e-05	84.6284
Syce2	3_E1C5	0.471658	0.104878	1.0754	UP	7.0973775031567e-05	73.6486
Sall4	3_E1C5	0.288289	0.104829	1.07537	UP	4.97712875617569e-09	56.5878
Uhrf1	3_E1C5	0.910856	0.104344	1.07501	UP	0.00368048	89.527
Xpr1	3_E1C5	0.497864	0.104344	1.07501	UP	3.65128009897045e-05	74.8311
Btg1	3_E1C5	1.06469	0.104183	1.07489	UP	0.000607502	94.9324
Trim37	3_E1C5	0.525848	0.10418	1.07488	UP	1.32635525346449e-05	76.0135
Orc3	3_E1C5	0.398751	0.104178	1.07488	UP	4.58845348909721e-07	68.9189
Lsm2	3_E1C5	1.2969	0.104078	1.07481	UP	0.000150643	96.9595
Smc2	3_E1C5	1.43464	0.104029	1.07477	UP	0.00532873	94.4257
Tgs1	3_E1C5	0.988176	0.103877	1.07466	UP	5.94178692465459e-06	96.7905
Haus2	3_E1C5	0.27113	0.103287	1.07422	UP	1.93171341468109e-08	55.2365
Topbp1	3_E1C5	0.953353	0.102711	1.07379	UP	0.000407643	93.4122
Ccdc43	3_E1C5	0.45773	0.10247	1.07361	UP	1.11665077543695e-05	73.8176
Skp2	3_E1C5	0.758547	0.102402	1.07356	UP	0.000218256	88.1757
Bub3	3_E1C5	1.11775	0.102347	1.07352	UP	0.00108187	93.0743
Slf2	3_E1C5	0.506638	0.102163	1.07338	UP	1.06266640305698e-06	78.5473
Oard1	3_E1C5	0.588777	0.102131	1.07336	UP	7.72454473883165e-05	81.9257
Glg1	3_E1C5	0.916731	0.102009	1.07327	UP	7.30977619612453e-05	93.4122
Phf20	3_E1C5	0.74063	0.101996	1.07326	UP	0.00022755	89.0203
Dag1	3_E1C5	0.496783	0.101129	1.07261	UP	3.1800085951584e-05	75.8446
Zfp101	3_E1C5	0.420253	0.101026	1.07254	UP	1.05650728231162e-05	69.2568
Crhbp	3_E1C5	0.291106	0.100857	1.07241	UP	0.000142651	47.973
Hat1	3_E1C5	0.869335	0.100311	1.072	UP	0.00122799	91.0473
Lin28a	3_E1C5	0.173227	0.100248	1.07196	UP	1.53574417985474e-13	39.3581
Brca2	3_E1C5	0.572245	0.10015	1.07189	UP	0.00101348	77.3649
Hoxd10	3_E1C5	0.470788	0.0996677	1.07153	UP	0.00828791	62.8378
Hint1	3_E1C5	2.37042	0.0994029	1.07133	UP	3.63542573274365e-08	100
Mbtd1	3_E1C5	0.928374	0.098465	1.07063	UP	0.000178414	92.2297
Hnrnpu	3_E1C5	2.72423	0.0982671	1.07049	UP	6.10126647664017e-07	100
Mcm7	3_E1C5	1.35296	0.0982396	1.07047	UP	1.67312445981594e-05	97.8041
Hmgn1	3_E1C5	3.23667	0.0981522	1.0704	UP	5.03617703076056e-13	100
Cop1	3_E1C5	0.76582	0.0981487	1.0704	UP	0.000157306	89.3581
Usp1	3_E1C5	1.01876	0.0981313	1.07039	UP	0.00246518	93.9189
H19	3_E1C5	3.10916	0.0981306	1.07039	UP	0.00109073	100
Slc39a10	3_E1C5	0.716011	0.0980153	1.0703	UP	0.000538859	86.4865
Cdca2	3_E1C5	0.499907	0.0977084	1.07007	UP	0.00259577	63.5135
Brca1	3_E1C5	0.445571	0.0976856	1.07006	UP	0.000111059	65.5405
Washc3	3_E1C5	0.467973	0.0976334	1.07002	UP	2.50539648539242e-06	76.3514
Tmem128	3_E1C5	0.594527	0.0975506	1.06996	UP	0.000346575	84.2905
Snu13	3_E1C5	1.76624	0.0974879	1.06991	UP	4.24043335582147e-06	100
Timeless	3_E1C5	0.623289	0.0969027	1.06947	UP	0.00030222	84.7973
Hoxd4	3_E1C5	0.448564	0.0967933	1.06939	UP	7.42116852002054e-06	72.973
Ccna2	3_E1C5	0.686253	0.0967163	1.06934	UP	0.00829493	75.6757
Canx	3_E1C5	1.33847	0.0964353	1.06913	UP	7.83308113231059e-06	98.1419
Ccne1	3_E1C5	0.721164	0.096372	1.06908	UP	0.00253604	82.9392
Alyref	3_E1C5	1.61565	0.0961396	1.06891	UP	6.21878364968972e-05	99.6622
Hist1h3i	3_E1C5	0.251412	0.0960963	1.06888	UP	1.95551938997575e-05	43.9189
Pa2g4	3_E1C5	1.25851	0.096007	1.06881	UP	4.50390757949083e-05	97.4662
Kif2c	3_E1C5	0.499569	0.0959948	1.0688	UP	0.00107209	65.8784
Nras	3_E1C5	0.73539	0.095881	1.06872	UP	0.000194062	89.527
Tfdp2	3_E1C5	1.02948	0.0956536	1.06855	UP	0.00100882	96.1149
Arl6ip6	3_E1C5	0.752698	0.0956141	1.06852	UP	0.000710914	91.0473
Shcbp1	3_E1C5	0.43604	0.0954689	1.06841	UP	0.000182614	66.5541
Pcnt	3_E1C5	0.600835	0.0954586	1.0684	UP	0.000352301	79.5608
Tut4	3_E1C5	1.87712	0.0953699	1.06834	UP	8.40777713364149e-06	99.4932
Nfia	3_E1C5	0.176904	-0.0954106	-1.06837	DOWN	2.36336609104623e-05	35.8108
Gbf1	3_E1C5	0.320896	-0.0954934	-1.06843	DOWN	6.48428739002901e-06	61.3176
Tmem176a	3_E1C5	0.305455	-0.0955291	-1.06846	DOWN	0.000137547	55.4054
Mrpl39	3_E1C5	0.296627	-0.0956475	-1.06854	DOWN	2.32704438862856e-05	58.6149
Snrpb2	3_E1C5	1.02052	-0.095753	-1.06862	DOWN	0.000130653	94.5946
Ckap4	3_E1C5	0.830072	-0.0957584	-1.06863	DOWN	8.31808457330228e-05	92.2297
Lrp6	3_E1C5	0.718491	-0.0965764	-1.06923	DOWN	0.000114179	86.6554
Nipsnap1	3_E1C5	0.553319	-0.0966327	-1.06927	DOWN	3.34020648935199e-05	80.2365
Smim8	3_E1C5	0.250555	-0.0969179	-1.06949	DOWN	3.12074009720004e-05	54.7297
Taldo1	3_E1C5	0.946989	-0.0970945	-1.06962	DOWN	0.000141721	93.75
Cox5b	3_E1C5	1.86156	-0.0971436	-1.06965	DOWN	8.99230621801126e-06	99.8311
Isyna1	3_E1C5	0.627037	-0.0973932	-1.06984	DOWN	2.4494944332417e-05	82.7703
Ndufa4	3_E1C5	2.33903	-0.0973955	-1.06984	DOWN	1.36833038490395e-06	99.6622
Srgap1	3_E1C5	0.244381	-0.0977643	-1.07011	DOWN	1.52948991335693e-05	50.8446
Igsf3	3_E1C5	0.952343	-0.0978209	-1.07016	DOWN	0.000206148	93.5811
Micos13	3_E1C5	1.12273	-0.0978345	-1.07017	DOWN	0.000208502	95.9459
Serpinh1	3_E1C5	1.5489	-0.0981568	-1.07041	DOWN	2.33729474095762e-05	98.8176
Eif3g	3_E1C5	0.895586	-0.0982082	-1.07044	DOWN	0.000753425	92.0608
Hsd11b2	3_E1C5	0.849722	-0.0982365	-1.07046	DOWN	0.00561725	88.8514
Metap2	3_E1C5	1.57038	-0.0984448	-1.07062	DOWN	7.59744505354475e-06	99.6622
Med13l	3_E1C5	0.621736	-0.0984919	-1.07065	DOWN	0.000257537	81.0811
Cnpy2	3_E1C5	1.35633	-0.0985915	-1.07073	DOWN	4.81049969813485e-05	98.6486
Hand2	3_E1C5	0.846711	-0.098802	-1.07088	DOWN	0.00705762	85.1351
Dchs1	3_E1C5	0.424449	-0.0988935	-1.07095	DOWN	5.19032755422903e-06	72.2973
Rcn3	3_E1C5	0.861904	-0.0989459	-1.07099	DOWN	0.00305227	91.0473
Glrx2	3_E1C5	0.631812	-0.0992667	-1.07123	DOWN	1.42975553584423e-05	84.6284
Gtf3a	3_E1C5	0.440308	-0.0993228	-1.07127	DOWN	2.30754810793958e-05	72.1284
Mbnl2	3_E1C5	0.669596	-0.0994669	-1.07138	DOWN	0.000359856	84.6284
Foxp4	3_E1C5	0.695993	-0.0996591	-1.07152	DOWN	7.92318988371306e-05	86.3176
Alkbh1	3_E1C5	0.449083	-0.100361	-1.07204	DOWN	9.9044081293003e-05	70.2703
Tcaf1	3_E1C5	0.810716	-0.100423	-1.07209	DOWN	0.00065924	90.2027
Pet100	3_E1C5	0.54123	-0.100521	-1.07216	DOWN	5.6513891529174e-05	81.9257
Lxn	3_E1C5	0.272595	-0.100781	-1.07235	DOWN	2.18198063738366e-07	53.0405
Polr2i	3_E1C5	1.02139	-0.10097	-1.07249	DOWN	0.000178414	96.4527
Tuba1a	3_E1C5	1.6161	-0.101101	-1.07259	DOWN	0.0015778	98.1419
Spc24	3_E1C5	0.840532	-0.101239	-1.07269	DOWN	0.00422554	85.8108
Bmp1	3_E1C5	0.451455	-0.101244	-1.0727	DOWN	4.13870552994019e-06	73.3108
Ufc1	3_E1C5	0.880078	-0.10138	-1.0728	DOWN	0.000102231	93.5811
Zfp637	3_E1C5	0.494181	-0.101893	-1.07318	DOWN	5.66089507033329e-05	78.8851
Ube4b	3_E1C5	0.647606	-0.102368	-1.07353	DOWN	8.40777713364149e-06	83.6149
Tcf7l1	3_E1C5	0.577322	-0.102485	-1.07362	DOWN	4.93093149692336e-06	81.7568
Cald1	3_E1C5	1.19572	-0.102973	-1.07398	DOWN	5.02737101380046e-05	97.4662
Mpc2	3_E1C5	0.637842	-0.103162	-1.07413	DOWN	1.74818308318677e-05	84.2905
Nnat	3_E1C5	2.17237	-0.103402	-1.0743	DOWN	3.231922239577e-06	100
Ndufa11	3_E1C5	1.43385	-0.103602	-1.07445	DOWN	4.24944712351567e-05	99.3243
Foxn3	3_E1C5	0.875481	-0.103671	-1.0745	DOWN	6.48860266251129e-05	92.3986
Mmp2	3_E1C5	0.545617	-0.103695	-1.07452	DOWN	3.42166768450549e-06	80.2365
Cacna1g	3_E1C5	0.142143	-0.103729	-1.07455	DOWN	7.82956983369118e-10	33.277
Rbpj	3_E1C5	0.781255	-0.104334	-1.075	DOWN	7.83308113231059e-06	90.7095
Rfc3	3_E1C5	0.842033	-0.104372	-1.07503	DOWN	5.6513891529174e-05	91.5541
Efnb2	3_E1C5	0.652539	-0.104494	-1.07512	DOWN	0.00504605	78.7162
Arhgef40	3_E1C5	0.687937	-0.104548	-1.07516	DOWN	3.47089765423738e-06	87.1622
Gfpt1	3_E1C5	0.427234	-0.104655	-1.07524	DOWN	5.96642451053148e-05	70.2703
Sesn3	3_E1C5	0.875685	-0.105044	-1.07553	DOWN	0.000295276	92.5676
Galt	3_E1C5	0.197155	-0.105435	-1.07582	DOWN	2.29531143119303e-08	45.1014
Mn1	3_E1C5	0.129965	-0.105637	-1.07597	DOWN	4.91434799920813e-10	31.4189
Skil	3_E1C5	0.57287	-0.105778	-1.07607	DOWN	0.000154135	79.0541
Prrc1	3_E1C5	0.394322	-0.10614	-1.07634	DOWN	5.92809383382843e-06	68.0743
Auts2	3_E1C5	1.71907	-0.106253	-1.07643	DOWN	0.00012023	99.6622
Sec13	3_E1C5	0.579309	-0.106466	-1.07659	DOWN	3.08336334853561e-06	82.0946
Mxd4	3_E1C5	0.740603	-0.10704	-1.07702	DOWN	0.00104809	83.6149
Fth1	3_E1C5	2.61254	-0.107075	-1.07704	DOWN	1.81901550682367e-11	99.8311
Thg1l	3_E1C5	0.161891	-0.107106	-1.07707	DOWN	4.75554441868657e-09	39.527
Sem1	3_E1C5	2.29398	-0.107208	-1.07714	DOWN	1.13907694638754e-10	100
Tnrc6a	3_E1C5	1.26759	-0.107407	-1.07729	DOWN	2.18724601141552e-06	98.9865
Reep5	3_E1C5	0.69082	-0.107644	-1.07747	DOWN	0.000146638	85.473
Sfrp2	3_E1C5	0.509053	-0.107678	-1.07749	DOWN	0.00174148	75.1689
Fgfrl1	3_E1C5	0.398731	-0.107779	-1.07757	DOWN	2.18002122625949e-06	68.5811
Top1	3_E1C5	2.29009	-0.107997	-1.07773	DOWN	4.07816776143193e-09	99.8311
Dpm3	3_E1C5	0.676762	-0.108016	-1.07775	DOWN	9.54945500785959e-06	87.3311
Tcf4	3_E1C5	1.63571	-0.108213	-1.07789	DOWN	0.000106743	99.6622
Ndufa6	3_E1C5	1.30767	-0.108216	-1.07789	DOWN	9.92703273891369e-06	98.6486
Papss1	3_E1C5	0.646204	-0.108296	-1.07795	DOWN	1.15363902511024e-05	86.6554
Pfdn5	3_E1C5	2.10594	-0.108441	-1.07806	DOWN	5.03059945722466e-11	99.8311
Sh3gl1	3_E1C5	0.516098	-0.108453	-1.07807	DOWN	1.0165286235773e-06	78.8851
Yipf5	3_E1C5	0.536763	-0.109466	-1.07883	DOWN	3.28077358628338e-06	79.7297
Galnt2	3_E1C5	0.344011	-0.110146	-1.07934	DOWN	1.64442547604393e-07	65.0338
Trim12c	3_E1C5	0.0488005	-0.110182	-1.07936	DOWN	8.31229651608574e-23	11.6554
Dap	3_E1C5	0.380558	-0.110291	-1.07945	DOWN	8.36667427045128e-08	67.7365
Pabpc4l	3_E1C5	0.333001	-0.110513	-1.07961	DOWN	1.18180678388136e-06	59.2905
Atp5j	3_E1C5	2.18919	-0.110544	-1.07964	DOWN	3.41078310953325e-08	99.8311
Hist1h4i	3_E1C5	0.143228	-0.110604	-1.07968	DOWN	3.71479205921015e-10	33.277
Arf5	3_E1C5	1.48991	-0.110923	-1.07992	DOWN	2.13393514320787e-09	99.1554
Glo1	3_E1C5	1.21186	-0.11175	-1.08054	DOWN	1.57283271671898e-06	97.2973
Wdr6	3_E1C5	0.812823	-0.111785	-1.08056	DOWN	2.18724601141552e-06	92.7365
Tle5	3_E1C5	1.5815	-0.112375	-1.08101	DOWN	1.71947929533854e-08	99.4932
Calr	3_E1C5	1.79736	-0.112883	-1.08139	DOWN	1.44908112870597e-06	99.8311
Smad7	3_E1C5	0.683873	-0.113139	-1.08158	DOWN	1.65133021681993e-05	85.1351
Slirp	3_E1C5	0.977505	-0.113366	-1.08175	DOWN	2.0663532925892e-06	95.1014
Pdcd5	3_E1C5	1.5179	-0.113603	-1.08193	DOWN	2.18198063738366e-07	98.8176
Ppib	3_E1C5	1.80569	-0.113709	-1.08201	DOWN	8.56286803695892e-08	99.8311
Mrpl41	3_E1C5	0.548047	-0.114024	-1.08224	DOWN	7.72006893016282e-07	78.2095
Micu2	3_E1C5	0.44549	-0.114349	-1.08249	DOWN	2.65102613342967e-06	72.6351
Samd4	3_E1C5	0.170218	-0.114375	-1.08251	DOWN	2.65185861275311e-10	35.9797
Mras	3_E1C5	0.164153	-0.114443	-1.08256	DOWN	1.27258376801673e-10	38.0068
Col5a1	3_E1C5	0.207853	-0.114816	-1.08284	DOWN	5.78029008655216e-10	45.777
Limd2	3_E1C5	1.28337	-0.116035	-1.08375	DOWN	9.4344639255828e-08	98.1419
Angptl1	3_E1C5	0.146295	-0.116217	-1.08389	DOWN	1.06661446943396e-09	30.0676
Ccdc112	3_E1C5	0.320294	-0.116224	-1.08389	DOWN	2.1397852905358e-07	58.7838
Idh2	3_E1C5	1.27749	-0.116657	-1.08422	DOWN	7.55763724995769e-08	97.6351
Rhoj	3_E1C5	0.0455241	-0.11723	-1.08465	DOWN	2.10443048806971e-25	12.3311
Uqcrq	3_E1C5	1.50229	-0.117327	-1.08472	DOWN	6.54287062828971e-09	99.6622
H13	3_E1C5	0.586435	-0.117384	-1.08477	DOWN	5.18857974267609e-07	82.9392
Hspa13	3_E1C5	0.462733	-0.117477	-1.08484	DOWN	3.02579455457351e-06	73.3108
Nrep	3_E1C5	1.1466	-0.11804	-1.08526	DOWN	1.1327885225944e-05	96.9595
Gnas	3_E1C5	2.96956	-0.118137	-1.08533	DOWN	6.00123383022387e-16	100
Tma7	3_E1C5	2.2764	-0.11822	-1.0854	DOWN	3.75703225026006e-10	100
Selenow	3_E1C5	1.8487	-0.118576	-1.08566	DOWN	3.89442156229633e-08	99.8311
Kmt2e	3_E1C5	1.14283	-0.119238	-1.08616	DOWN	6.31717803985208e-06	95.9459
Anxa5	3_E1C5	0.337597	-0.119398	-1.08628	DOWN	6.99995576109084e-08	63.1757
Sox5	3_E1C5	0.807296	-0.119874	-1.08664	DOWN	0.000385825	87.3311
Rnf10	3_E1C5	0.941636	-0.119927	-1.08668	DOWN	1.30404496537816e-05	93.5811
Serinc2	3_E1C5	0.143682	-0.120982	-1.08747	DOWN	7.44419556499765e-13	31.4189
Rhoq	3_E1C5	0.354475	-0.121073	-1.08754	DOWN	4.55698220518094e-07	64.3581
Tbcb	3_E1C5	1.04338	-0.12108	-1.08755	DOWN	1.04548044167179e-08	96.9595
Creb3l2	3_E1C5	0.298844	-0.121655	-1.08798	DOWN	3.17532201953283e-07	56.7568
Zfhx3	3_E1C5	1.36447	-0.122085	-1.08831	DOWN	0.000664965	96.6216
Pdlim4	3_E1C5	0.71321	-0.122559	-1.08866	DOWN	5.81041196323357e-06	86.3176
Ccnd1	3_E1C5	1.13068	-0.122989	-1.08899	DOWN	0.00646938	89.3581
Cd63	3_E1C5	1.28394	-0.123037	-1.08902	DOWN	5.40194807086559e-07	98.3108
Bmp4	3_E1C5	0.55635	-0.123055	-1.08904	DOWN	0.000389399	70.2703
Eif5b	3_E1C5	1.58842	-0.123678	-1.08951	DOWN	1.18348786225871e-07	98.8176
Gsto1	3_E1C5	0.62768	-0.124276	-1.08996	DOWN	1.40169342337505e-07	83.4459
Hmga1	3_E1C5	0.587992	-0.124561	-1.09018	DOWN	1.36463574023557e-08	82.4324
Ednra	3_E1C5	0.294575	-0.124921	-1.09045	DOWN	5.84469658064728e-09	55.5743
Cops9	3_E1C5	1.10978	-0.125141	-1.09061	DOWN	2.28515012557942e-07	96.7905
Rtf1	3_E1C5	1.44429	-0.125996	-1.09126	DOWN	1.59487639625677e-09	99.8311
Wfdc2	3_E1C5	0.260843	-0.127105	-1.0921	DOWN	3.63946623401991e-09	47.973
Tulp4	3_E1C5	0.738202	-0.12756	-1.09244	DOWN	7.05630854723329e-07	88.3446
Lars2	3_E1C5	0.658991	-0.127972	-1.09276	DOWN	0.00487533	85.9797
Psme1	3_E1C5	0.844696	-0.128105	-1.09286	DOWN	4.05887557567485e-08	94.0878
Gria2	3_E1C5	0.089851	-0.128622	-1.09325	DOWN	7.46024770183376e-09	16.723
Ech1	3_E1C5	0.416712	-0.129105	-1.09361	DOWN	2.9599934115646e-08	68.5811
Surf4	3_E1C5	0.533097	-0.129223	-1.0937	DOWN	1.5000455731218e-08	78.7162
Gas2	3_E1C5	0.457406	-0.129239	-1.09372	DOWN	1.51788951143005e-07	72.1284
Tmem176b	3_E1C5	0.39859	-0.129296	-1.09376	DOWN	9.55597853721685e-07	64.0203
Ndufb7	3_E1C5	1.43802	-0.129516	-1.09393	DOWN	4.19575148111306e-09	98.9865
Hes1	3_E1C5	0.396213	-0.129569	-1.09397	DOWN	5.46040864802363e-05	63.0068
Cox17	3_E1C5	0.678663	-0.130642	-1.09478	DOWN	3.8850648604934e-07	86.9932
Homer2	3_E1C5	0.362437	-0.132591	-1.09626	DOWN	4.41748630028325e-08	61.9932
Pdcd4	3_E1C5	0.940182	-0.133608	-1.09703	DOWN	4.74055515856158e-06	94.5946
Cst3	3_E1C5	0.97501	-0.13593	-1.0988	DOWN	5.06792329286561e-09	96.1149
Tshz1	3_E1C5	0.840533	-0.13609	-1.09892	DOWN	7.60700199018751e-06	89.0203
Cstb	3_E1C5	0.640509	-0.136169	-1.09898	DOWN	6.40641659167567e-09	86.1486
Sox4	3_E1C5	2.48714	-0.136323	-1.0991	DOWN	9.38558647919037e-07	100
Prdm16	3_E1C5	0.734667	-0.136502	-1.09924	DOWN	6.92416615072999e-08	88.0068
Sec61g	3_E1C5	2.28694	-0.136542	-1.09927	DOWN	9.16179363838243e-17	100
Atp5md	3_E1C5	1.7625	-0.137508	-1.1	DOWN	7.05561810184688e-12	100
Tsc22d4	3_E1C5	0.56864	-0.137838	-1.10026	DOWN	5.73417367286022e-09	84.2905
Ubb	3_E1C5	2.97603	-0.140278	-1.10212	DOWN	5.17912241376387e-11	100
Sox6	3_E1C5	0.196006	-0.140736	-1.10247	DOWN	8.965091499278e-08	39.3581
Fosb	3_E1C5	0.791223	-0.141272	-1.10288	DOWN	0.0010217	77.1959
Ndufb2	3_E1C5	1.02922	-0.141315	-1.10291	DOWN	8.97696976954841e-09	95.4392
Rbis	3_E1C5	0.79317	-0.141433	-1.103	DOWN	1.18679068863977e-07	87.8378
Ahnak	3_E1C5	0.47148	-0.141512	-1.10306	DOWN	1.85171382091577e-06	66.2162
Mtch1	3_E1C5	1.51238	-0.141941	-1.10339	DOWN	9.68078657116594e-14	99.6622
Atp5j2	3_E1C5	2.2453	-0.141992	-1.10343	DOWN	4.27184223929477e-15	100
Tnrc18	3_E1C5	0.884716	-0.142129	-1.10353	DOWN	2.58045907581574e-08	90.8784
Myl6	3_E1C5	1.95265	-0.142787	-1.10404	DOWN	1.30014709365526e-14	100
Six1	3_E1C5	0.15072	-0.14306	-1.10425	DOWN	1.3285289361293e-13	31.7568
Tomm7	3_E1C5	1.92727	-0.143779	-1.1048	DOWN	2.1442182855025e-14	99.8311
Ndufa13	3_E1C5	1.52495	-0.143998	-1.10496	DOWN	8.21250123002197e-11	100
Fos	3_E1C5	1.16539	-0.145486	-1.1061	DOWN	0.00634699	87.1622
Col1a1	3_E1C5	0.780807	-0.145619	-1.10621	DOWN	3.75879109312289e-07	86.6554
Ndufb4	3_E1C5	0.973631	-0.146011	-1.10651	DOWN	1.3582621357437e-10	96.2838
Uqcc2	3_E1C5	1.27508	-0.146389	-1.1068	DOWN	2.29194502463677e-11	98.6486
Uqcr11	3_E1C5	1.73347	-0.146724	-1.10705	DOWN	1.53574417985474e-13	99.8311
Ptms	3_E1C5	1.88418	-0.147295	-1.10749	DOWN	2.6638985841597e-11	100
Tmem256	3_E1C5	0.912946	-0.147483	-1.10764	DOWN	6.27402418026852e-08	91.5541
Slco3a1	3_E1C5	0.319914	-0.150014	-1.10958	DOWN	2.21937916906069e-08	55.4054
Spint2	3_E1C5	0.598918	-0.150102	-1.10965	DOWN	1.36008504404094e-06	79.3919
Synpo	3_E1C5	0.467655	-0.15083	-1.11021	DOWN	2.73410657126756e-10	71.7905
Tmx4	3_E1C5	0.568205	-0.151269	-1.11055	DOWN	8.85653124900556e-10	79.8986
Srp14	3_E1C5	1.21858	-0.151529	-1.11075	DOWN	2.74791994173373e-13	98.1419
Sec62	3_E1C5	1.21031	-0.152264	-1.11131	DOWN	1.32646106974248e-09	97.6351
Sigmar1	3_E1C5	0.316329	-0.153651	-1.11238	DOWN	1.59451606863334e-12	59.4595
Manf	3_E1C5	1.14523	-0.15541	-1.11374	DOWN	1.07182343799856e-08	95.4392
Hmgb1	3_E1C5	3.57598	-0.155592	-1.11388	DOWN	1.15647621582518e-27	100
Erh	3_E1C5	1.28939	-0.155658	-1.11393	DOWN	6.12405111029791e-12	97.4662
Fbn2	3_E1C5	1.08886	-0.156706	-1.11474	DOWN	4.67900627426286e-08	94.7635
Hist1h2ad	3_E1C5	0.0711503	-0.157132	-1.11507	DOWN	1.01782294437936e-11	16.723
Hoxa10	3_E1C5	0.499698	-0.157906	-1.11567	DOWN	7.5877207706464e-08	67.5676
Ypel3	3_E1C5	0.514797	-0.157976	-1.11572	DOWN	5.50241636753155e-11	79.0541
Frmd4a	3_E1C5	0.762262	-0.158652	-1.11624	DOWN	5.17912241376387e-11	89.1892
Ndufs5	3_E1C5	1.31834	-0.158933	-1.11646	DOWN	3.27416716928838e-12	97.8041
Junb	3_E1C5	0.396309	-0.159104	-1.11659	DOWN	3.89442156229633e-08	61.4865
Sbk1	3_E1C5	0.580008	-0.159396	-1.11682	DOWN	6.50545592059214e-12	82.7703
AI506816	3_E1C5	0.235242	-0.159659	-1.11702	DOWN	1.47968435644303e-14	49.1554
Dbn1	3_E1C5	1.19799	-0.160161	-1.11741	DOWN	3.27416716928838e-12	96.4527
Id2	3_E1C5	1.21111	-0.160392	-1.11759	DOWN	1.87177646242486e-07	94.7635
Rnaseh2c	3_E1C5	1.1781	-0.161371	-1.11835	DOWN	7.37638539431489e-14	97.4662
Cox20	3_E1C5	0.620796	-0.162744	-1.11941	DOWN	4.560089958599e-10	82.7703
Mrpl52	3_E1C5	1.23053	-0.162748	-1.11942	DOWN	1.77153745813335e-14	97.973
Btg2	3_E1C5	0.234998	-0.165221	-1.12134	DOWN	1.81901550682367e-11	45.9459
Tcf7l2	3_E1C5	1.38915	-0.165575	-1.12161	DOWN	2.76461390245725e-08	97.2973
Cox6c	3_E1C5	2.41306	-0.165948	-1.1219	DOWN	2.82691858286156e-20	99.8311
Tmsb10	3_E1C5	3.50985	-0.170372	-1.12535	DOWN	4.78948664056189e-27	100
Lrig3	3_E1C5	0.80554	-0.170377	-1.12535	DOWN	1.94703259548018e-11	89.0203
Ndufa5	3_E1C5	0.93155	-0.170621	-1.12554	DOWN	4.71848958934644e-14	94.2568
Scd2	3_E1C5	1.5481	-0.17069	-1.1256	DOWN	5.17912241376387e-11	98.8176
Atp5e	3_E1C5	2.35123	-0.171944	-1.12658	DOWN	1.25554053789232e-23	99.8311
Uba5	3_E1C5	0.497088	-0.173193	-1.12755	DOWN	2.13962625571649e-14	76.0135
Nfib	3_E1C5	0.496033	-0.173903	-1.12811	DOWN	5.24765127434932e-10	73.3108
Ldhb	3_E1C5	1.69819	-0.174496	-1.12857	DOWN	7.38743164231095e-14	99.6622
Sh3glb1	3_E1C5	0.947458	-0.174962	-1.12893	DOWN	3.79186693375413e-14	93.2432
Cdh11	3_E1C5	0.68116	-0.175038	-1.12899	DOWN	5.28372681058543e-09	83.277
Tbx15	3_E1C5	0.732734	-0.175692	-1.12951	DOWN	2.76461390245725e-08	80.0676
Igfbp2	3_E1C5	0.840827	-0.17676	-1.13034	DOWN	6.28943879612893e-08	88.8514
Tmem14c	3_E1C5	0.781037	-0.1768	-1.13037	DOWN	2.13502633682995e-15	92.9054
Vim	3_E1C5	0.657466	-0.17697	-1.13051	DOWN	2.78135982962704e-09	80.5743
Fn1	3_E1C5	1.34324	-0.178075	-1.13137	DOWN	2.00725519907362e-11	98.1419
Tmem258	3_E1C5	1.33839	-0.17855	-1.13175	DOWN	8.03877106434661e-18	98.3108
Tbx18	3_E1C5	0.832218	-0.178725	-1.13188	DOWN	2.53896064421366e-07	84.7973
Mfap2	3_E1C5	1.21522	-0.179405	-1.13242	DOWN	2.26151946876395e-14	97.973
Rpp25l	3_E1C5	0.569332	-0.180632	-1.13338	DOWN	2.28234888361999e-13	79.3919
Jund	3_E1C5	2.11455	-0.181715	-1.13423	DOWN	3.38651914439198e-20	99.4932
Ppp3ca	3_E1C5	0.998515	-0.183792	-1.13587	DOWN	3.91753638623752e-11	95.1014
Ppdpf	3_E1C5	1.20781	-0.184228	-1.13621	DOWN	1.21322879048109e-17	98.4797
Cox7c	3_E1C5	2.59105	-0.190499	-1.14116	DOWN	9.41882858990904e-27	100
Lbp	3_E1C5	0.0605594	-0.191139	-1.14166	DOWN	2.91428066385171e-41	13.1757
Arid5b	3_E1C5	0.6708	-0.193081	-1.1432	DOWN	3.27416716928838e-12	82.9392
Eif3j2	3_E1C5	0.0361525	-0.196566	-1.14597	DOWN	1.71246772387165e-50	10.3041
Rrbp1	3_E1C5	1.21098	-0.198719	-1.14768	DOWN	6.32316525087054e-17	97.2973
Id3	3_E1C5	1.35405	-0.199554	-1.14834	DOWN	2.22382859358849e-09	97.1284
Ndufa3	3_E1C5	1.00388	-0.199578	-1.14836	DOWN	1.21736942611429e-18	96.6216
Rhoc	3_E1C5	0.922524	-0.200711	-1.14926	DOWN	2.23978938114886e-15	93.0743
Cyp26b1	3_E1C5	0.132815	-0.202928	-1.15103	DOWN	2.64256066767554e-29	28.2095
Mfap4	3_E1C5	1.40472	-0.206187	-1.15363	DOWN	8.44566130167683e-22	99.1554
Aurkaip1	3_E1C5	0.642777	-0.207641	-1.1548	DOWN	3.46185087278161e-19	83.6149
Epha4	3_E1C5	0.312689	-0.208958	-1.15585	DOWN	2.67755960349053e-13	49.1554
Col1a2	3_E1C5	1.45446	-0.213975	-1.15988	DOWN	9.42991616558985e-13	98.3108
Foxc1	3_E1C5	0.232161	-0.216363	-1.1618	DOWN	3.26880353576164e-16	41.3851
Tmc6	3_E1C5	0.0858186	-0.217009	-1.16232	DOWN	4.80303369222787e-30	23.6486
Mpped2	3_E1C5	1.13746	-0.219065	-1.16398	DOWN	3.31046342260788e-12	93.75
Tgfb2	3_E1C5	0.805896	-0.220121	-1.16483	DOWN	7.0129861528538e-10	84.7973
Dynlrb1	3_E1C5	0.996448	-0.220588	-1.16521	DOWN	4.22135382939826e-23	94.7635
Bcl11a	3_E1C5	0.795944	-0.224233	-1.16816	DOWN	2.51411078754258e-14	86.3176
Romo1	3_E1C5	1.27621	-0.224508	-1.16838	DOWN	2.70667763265545e-24	97.1284
AA465934	3_E1C5	0.0272598	-0.230103	-1.17292	DOWN	1.36820322182217e-33	9.12162
Creb5	3_E1C5	0.448723	-0.23282	-1.17513	DOWN	2.65185861275311e-10	59.2905
Rai14	3_E1C5	0.693646	-0.237286	-1.17877	DOWN	9.20428912610311e-21	86.1486
Robo2	3_E1C5	0.785573	-0.238255	-1.17957	DOWN	1.47016721560037e-11	78.8851
Tpm3-rs7	3_E1C5	0.587481	-0.243354	-1.18374	DOWN	4.41752267386148e-27	83.1081
Scx	3_E1C5	0.870497	-0.24384	-1.18414	DOWN	9.64297140231146e-18	90.5405
Gstp1	3_E1C5	0.215933	-0.252686	-1.19142	DOWN	7.42045525013515e-33	46.7905
Col9a1	3_E1C5	1.02845	-0.267335	-1.20358	DOWN	8.96592747075375e-14	91.3851
Ndufb1-ps	3_E1C5	1.19409	-0.267654	-1.20385	DOWN	2.26288440982329e-30	97.973
Chd3	3_E1C5	1.19171	-0.279024	-1.21337	DOWN	2.64555022161499e-26	97.6351
Id1	3_E1C5	1.26469	-0.296052	-1.22778	DOWN	3.27416716928838e-12	92.7365
Atp5k	3_E1C5	1.7288	-0.297831	-1.22929	DOWN	9.02344872984043e-47	100
Dctn3	3_E1C5	0.642998	-0.310784	-1.24038	DOWN	2.86395100728005e-36	83.6149
Mir100hg	3_E1C5	0.641534	-0.32433	-1.25208	DOWN	4.68378494737882e-26	79.7297
Jun	3_E1C5	1.43304	-0.326523	-1.25399	DOWN	6.32316525087054e-17	94.2568
Cdkn1c	3_E1C5	2.95888	-0.333007	-1.25964	DOWN	7.3507549323844e-31	100
Vcan	3_E1C5	1.24271	-0.354321	-1.27838	DOWN	5.99416634405129e-25	94.5946
Wwp2	3_E1C5	0.382413	-0.355371	-1.27931	DOWN	1.76686076534649e-34	66.723
Col2a1	3_E1C5	0.950213	-0.359157	-1.28268	DOWN	8.62642155718654e-30	90.5405
Egr1	3_E1C5	0.215579	-0.408658	-1.32745	DOWN	3.84392025576352e-37	35.9797
Sec61b	3_E1C5	1.77513	-0.415198	-1.33348	DOWN	4.96970099626119e-75	99.8311
Uba52	3_E1C5	1.66561	-0.424896	-1.34248	DOWN	7.31591489260567e-51	99.3243
Hist1h2ap	3_E1C5	1.26169	-0.503401	-1.41755	DOWN	3.86660179847031e-10	73.8176
Mab21l2	3_E1C5	0.590433	-0.523095	-1.43704	DOWN	3.20784000815756e-40	67.2297

## Sheet: wt_c8_C2
Wilcoxon rank sum test for differentially expressed genes in cluster C2 between wildtype and E1C8
gene	genotype	avgExpr	logFC	Fold Change	DEG	padj	% cells exp.
Snhg1	2_E1C8	1.78493	0.54074	1.45472	UP	3.55078e-112	97.97
Colec12	2_E1C8	0.96374	0.491197	1.40561	UP	4.30934e-79	85.5252
Snhg5	2_E1C8	0.700567	0.44232	1.35879	UP	1.11837e-66	71.2268
Eif5	2_E1C8	2.04811	0.438561	1.35525	UP	9.39408e-105	99.3822
Hnrnpa0	2_E1C8	2.36684	0.376255	1.29797	UP	1.17158e-107	99.8235
Ldha	2_E1C8	1.92216	0.330602	1.25754	UP	3.51428e-37	98.4113
Snhg12	2_E1C8	0.697612	0.323043	1.25097	UP	2.28678e-38	71.4034
Rsrp1	2_E1C8	1.39781	0.298877	1.23019	UP	7.10562e-45	95.94
Pkdcc	2_E1C8	2.34775	0.297047	1.22863	UP	1.24962e-38	99.7352
Cdk2ap1	2_E1C8	1.57762	0.291863	1.22422	UP	1.34143e-55	97.7052
Zfas1	2_E1C8	1.16022	0.265679	1.2022	UP	2.06609e-29	90.556
Igfbp4	2_E1C8	2.01036	0.255752	1.19396	UP	3.32686e-39	99.647
Id3	2_E1C8	1.80141	0.247801	1.1874	UP	1.7544e-18	97.1756
Cnbp	2_E1C8	1.79058	0.247047	1.18678	UP	9.86341e-44	98.8526
Tuba1a	2_E1C8	1.96368	0.246475	1.18631	UP	1.17815e-34	98.4996
Phpt1	2_E1C8	0.661733	0.244297	1.18452	UP	1.90286e-29	73.0803
Pkm	2_E1C8	2.32939	0.243929	1.18421	UP	9.20305e-45	99.9117
AA465934	2_E1C8	0.496213	0.23885	1.18005	UP	1.34724e-26	60.9003
Rabggtb	2_E1C8	0.584799	0.23214	1.17458	UP	3.12601e-23	65.9312
Grcc10	2_E1C8	1.92352	0.230097	1.17291	UP	4.57291e-36	99.5587
Ifrd1	2_E1C8	0.52461	0.225028	1.1688	UP	1.85739e-22	63.1068
Eif5a	2_E1C8	2.78437	0.22434	1.16824	UP	1.63487e-35	100
Hypk	2_E1C8	0.912737	0.208284	1.15531	UP	2.08899e-26	85.4369
Kcnq1ot1	2_E1C8	2.2866	0.205174	1.15283	UP	8.96517e-12	98.2348
Tsc22d1	2_E1C8	1.77593	0.204404	1.15221	UP	5.18261e-29	98.7643
Kdelr2	2_E1C8	1.07836	0.201741	1.15009	UP	2.06587e-24	91.1739
Tuba1b	2_E1C8	2.45872	0.198368	1.1474	UP	1.05933e-21	99.7352
Acaa1a	2_E1C8	0.375371	0.196666	1.14605	UP	2.84469e-18	51.7211
Pgam1	2_E1C8	1.70988	0.194811	1.14457	UP	1.84309e-25	98.4996
Cdk4	2_E1C8	2.57172	0.193905	1.14386	UP	8.42023e-47	100
Cirbp	2_E1C8	0.830381	0.192014	1.14236	UP	2.44293e-22	81.9064
Brd1	2_E1C8	0.766479	0.187106	1.13848	UP	8.69468e-17	76.8756
Gsc	2_E1C8	1.59303	0.18652	1.13801	UP	2.17221e-07	93.6452
Ssb	2_E1C8	2.01438	0.18511	1.1369	UP	3.76774e-29	99.2939
Rack1	2_E1C8	3.55615	0.184064	1.13608	UP	2.90855e-68	100
Twist1	2_E1C8	1.59982	0.183446	1.13559	UP	3.15925e-15	95.3222
Txnip	2_E1C8	0.349908	0.181494	1.13406	UP	5.56159e-11	44.1306
Dynll1	2_E1C8	2.8925	0.181297	1.1339	UP	2.38318e-32	100
Hsp90aa1	2_E1C8	2.918	0.180143	1.133	UP	5.15603e-31	100
Tpi1	2_E1C8	1.40215	0.176123	1.12984	UP	1.03813e-17	95.7635
Mrpl17	2_E1C8	0.9555	0.167731	1.12329	UP	6.79093e-17	85.9665
Serpinh1	2_E1C8	1.81453	0.167471	1.12309	UP	4.46197e-20	99.5587
Txn2	2_E1C8	0.921808	0.167251	1.12292	UP	7.17342e-18	85.6134
Vgll4	2_E1C8	1.10376	0.167074	1.12278	UP	2.94729e-16	90.7326
Mat2a	2_E1C8	1.34029	0.166365	1.12223	UP	1.01069e-18	94.5278
Eif4ebp1	2_E1C8	0.664221	0.165832	1.12181	UP	5.38439e-13	71.9329
Ier5l	2_E1C8	0.801969	0.164495	1.12077	UP	3.41092e-14	79.3469
Lmo4	2_E1C8	1.58488	0.164464	1.12075	UP	9.86552e-11	96.5578
Nop10	2_E1C8	1.17813	0.164343	1.12066	UP	2.43469e-17	90.7326
Tmed9	2_E1C8	1.1712	0.163906	1.12032	UP	1.12002e-18	92.4978
U2af1	2_E1C8	1.74853	0.162867	1.11951	UP	2.02674e-20	98.5878
Fzd2	2_E1C8	1.72466	0.1627	1.11938	UP	1.09929e-18	99.2939
Tra2b	2_E1C8	1.61908	0.162437	1.11918	UP	1.15292e-21	96.9991
Wdr89	2_E1C8	0.540582	0.157441	1.11531	UP	8.84302e-13	66.2842
Rhoa	2_E1C8	1.62381	0.15702	1.11498	UP	5.45132e-25	98.6761
Gar1	2_E1C8	0.709952	0.156965	1.11494	UP	7.6994e-15	75.4634
Psmd7	2_E1C8	1.58672	0.156824	1.11483	UP	2.89265e-21	97.0874
Ddit4	2_E1C8	0.574878	0.156001	1.11419	UP	2.89814e-09	65.8429
Ubc	2_E1C8	1.80774	0.155686	1.11395	UP	8.5488e-15	98.323
Ackr3	2_E1C8	0.41946	0.154982	1.11341	UP	4.69312e-08	51.1915
Crabp2	2_E1C8	2.39869	0.153377	1.11217	UP	1.66398e-20	99.9117
Ankrd10	2_E1C8	0.750583	0.153317	1.11212	UP	1.50236e-14	78.1112
Smim7	2_E1C8	0.620123	0.152407	1.11142	UP	1.06761e-13	70.0794
Dlk1	2_E1C8	0.662876	0.15209	1.11118	UP	1.55028e-06	64.6955
Ptn	2_E1C8	3.84902	0.149981	1.10955	UP	1.40495e-08	100
Rbmxl1	2_E1C8	0.993974	0.148602	1.10849	UP	1.36219e-15	87.3786
Mdh2	2_E1C8	1.48561	0.146663	1.10701	UP	1.70682e-17	97.7935
Ifitm2	2_E1C8	2.08317	0.146573	1.10694	UP	7.67727e-17	99.7352
Selenow	2_E1C8	2.11332	0.146036	1.10653	UP	7.0083e-18	99.7352
Ranbp1	2_E1C8	2.64614	0.145051	1.10577	UP	3.13256e-18	99.9117
Pdhb	2_E1C8	0.797258	0.144967	1.10571	UP	2.70453e-13	81.0238
Cdo1	2_E1C8	0.75122	0.144586	1.10541	UP	7.69114e-11	75.4634
Arf4	2_E1C8	1.61499	0.14404	1.105	UP	1.33825e-17	98.323
Mif	2_E1C8	2.8992	0.143249	1.10439	UP	1.07145e-15	100
Srsf10	2_E1C8	1.71952	0.14277	1.10402	UP	2.15068e-19	98.5878
Tsen34	2_E1C8	1.1586	0.141882	1.10334	UP	6.57554e-15	91.9682
Eif4a2	2_E1C8	1.20644	0.141801	1.10328	UP	3.9414e-15	92.7626
Ran	2_E1C8	2.82314	0.141552	1.10309	UP	1.18723e-18	100
Mcrip1	2_E1C8	0.923411	0.141266	1.10287	UP	5.95562e-14	85.5252
Wsb1	2_E1C8	0.891745	0.140877	1.10258	UP	3.69349e-13	85.3486
Srsf3	2_E1C8	2.76728	0.138964	1.10111	UP	9.84434e-23	100
Rpa2	2_E1C8	0.590211	0.13841	1.10069	UP	2.93738e-09	66.8138
Fopnl	2_E1C8	0.591628	0.137371	1.0999	UP	5.03908e-12	69.4616
Arpc4	2_E1C8	0.80409	0.136644	1.09934	UP	3.8393e-13	80.9356
Hnrnpdl	2_E1C8	1.76631	0.136412	1.09917	UP	5.48846e-15	98.4113
Cdk9	2_E1C8	0.626723	0.135989	1.09885	UP	2.29247e-11	72.0212
Rnaset2a	2_E1C8	0.318559	0.135953	1.09882	UP	9.11481e-08	45.6311
Hnrnpa1	2_E1C8	3.14813	0.135156	1.09821	UP	5.36929e-34	100
Hmgcs1	2_E1C8	0.940831	0.134617	1.0978	UP	5.13672e-08	80.759
Btg1	2_E1C8	1.09507	0.134565	1.09776	UP	8.96162e-10	90.6443
Fen1	2_E1C8	0.643444	0.134256	1.09753	UP	4.31029e-08	67.6964
BC023719	2_E1C8	0.210441	0.134042	1.09736	UP	1.17308e-15	32.6567
Arf5	2_E1C8	1.73427	0.133441	1.09691	UP	3.31587e-14	98.7643
Sub1	2_E1C8	2.40174	0.132319	1.09605	UP	3.03731e-16	99.9117
Sumo2	2_E1C8	2.90713	0.132242	1.096	UP	1.27697e-25	100
Magoh	2_E1C8	1.44527	0.131672	1.09556	UP	4.13349e-14	96.3813
Snhg17	2_E1C8	0.269141	0.13148	1.09542	UP	4.62157e-08	40.3354
Atf4	2_E1C8	0.963681	0.13135	1.09532	UP	6.50809e-11	85.6134
Pebp1	2_E1C8	2.47603	0.131264	1.09525	UP	4.17489e-21	100
Myl12a	2_E1C8	1.4462	0.130765	1.09487	UP	4.68409e-14	96.6461
Cfl1	2_E1C8	2.94077	0.130642	1.09478	UP	2.05315e-30	99.9117
Tpm4	2_E1C8	1.75308	0.130569	1.09473	UP	1.93434e-15	98.7643
Asf1a	2_E1C8	0.969368	0.130349	1.09456	UP	2.68536e-14	86.496
Srp9	2_E1C8	1.26596	0.129246	1.09372	UP	4.97404e-15	94.7926
Sdhd	2_E1C8	0.862026	0.129045	1.09357	UP	7.82494e-11	83.4951
Macrod2	2_E1C8	0.284258	0.128979	1.09352	UP	8.16086e-07	41.3063
Zfp422	2_E1C8	1.15739	0.127715	1.09256	UP	8.85541e-14	92.9391
Acat2	2_E1C8	1.04343	0.127117	1.09211	UP	9.6055e-12	88.7908
Mpped2	2_E1C8	1.48298	0.126447	1.0916	UP	3.87583e-09	94.263
Srsf11	2_E1C8	1.80619	0.125911	1.0912	UP	8.9338e-13	99.3822
Jam3	2_E1C8	0.560052	0.125841	1.09114	UP	2.94707e-09	69.0203
Sgta	2_E1C8	0.823308	0.123671	1.0895	UP	2.39758e-10	82.8773
Tmem59	2_E1C8	1.07215	0.122503	1.08862	UP	3.10919e-11	91.3504
Csnk2a2	2_E1C8	0.53173	0.121824	1.08811	UP	3.03597e-08	62.9303
Psma1	2_E1C8	1.32859	0.121608	1.08795	UP	1.14258e-14	95.3222
H1fx	2_E1C8	1.80337	0.120933	1.08744	UP	6.41564e-08	98.2348
Prdx1	2_E1C8	2.1907	0.120543	1.08714	UP	1.8811e-13	99.9117
Arglu1	2_E1C8	1.878	0.120142	1.08684	UP	6.50774e-13	99.4704
Anapc11	2_E1C8	0.948968	0.119556	1.0864	UP	7.26339e-10	85.7017
Tpt1	2_E1C8	4.30487	0.119259	1.08618	UP	1.30965e-38	100
Slc25a3	2_E1C8	2.23409	0.119031	1.08601	UP	2.69355e-17	99.7352
Pnrc1	2_E1C8	1.55443	0.118617	1.08569	UP	2.48234e-10	97.7052
Cnih1	2_E1C8	0.866739	0.118438	1.08556	UP	4.14981e-10	83.6717
Srsf2	2_E1C8	1.7859	0.118225	1.0854	UP	6.5034e-12	98.5878
Ntmt1	2_E1C8	0.483891	0.11816	1.08535	UP	2.46171e-07	60.812
Ppil1	2_E1C8	0.806143	0.117882	1.08514	UP	5.34016e-09	80.5825
Ier5	2_E1C8	0.347946	0.117408	1.08478	UP	2.03956e-05	47.3963
Strap	2_E1C8	1.21295	0.117205	1.08463	UP	8.12102e-13	93.6452
Eif3h	2_E1C8	2.0846	0.117024	1.0845	UP	4.00665e-16	99.8235
Tspan3	2_E1C8	1.27955	0.11667	1.08423	UP	6.72648e-10	95.4987
Ppia	2_E1C8	3.91203	0.116418	1.08404	UP	5.62808e-28	100
Ier2	2_E1C8	1.41847	0.115202	1.08313	UP	4.23005e-08	94.1748
Hoxa9	2_E1C8	1.07491	0.114169	1.08235	UP	1.14271e-06	85.7899
Tmx2	2_E1C8	0.365903	0.113853	1.08211	UP	2.4649e-05	50.7502
Akr1a1	2_E1C8	1.70927	0.113663	1.08197	UP	3.41558e-12	99.1174
Psmb2	2_E1C8	1.50995	0.113634	1.08195	UP	4.02035e-13	97.0874
Sae1	2_E1C8	1.11131	0.113515	1.08186	UP	2.51339e-10	89.0556
Nxt1	2_E1C8	0.644384	0.112599	1.08117	UP	4.16419e-08	70.962
Snu13	2_E1C8	1.78128	0.112526	1.08112	UP	1.66821e-13	99.1174
Pycr2	2_E1C8	0.455532	0.112244	1.08091	UP	2.50481e-06	59.3998
Eif4a1	2_E1C8	2.49109	0.112088	1.08079	UP	3.27069e-16	99.9117
Gas5	2_E1C8	2.22107	0.112041	1.08076	UP	5.67617e-12	99.8235
Tubb5	2_E1C8	3.30293	0.112024	1.08074	UP	4.23552e-12	100
Mrpl14	2_E1C8	1.11901	0.111888	1.08064	UP	6.08245e-11	90.4678
Snhg15	2_E1C8	0.207123	0.111619	1.08044	UP	2.40563e-06	31.7741
Smndc1	2_E1C8	0.748891	0.11108	1.08004	UP	3.9821e-09	77.3169
Rpa3	2_E1C8	0.921966	0.110321	1.07947	UP	9.14488e-10	85.2604
Cuta	2_E1C8	1.06596	0.11018	1.07936	UP	5.63614e-10	90.9974
Bud31	2_E1C8	0.915204	0.110079	1.07929	UP	1.31838e-08	86.2312
Dusp1	2_E1C8	0.504822	0.109717	1.07902	UP	2.44451e-05	60.5472
Usf1	2_E1C8	0.537536	0.109613	1.07894	UP	1.3571e-06	64.9603
Ccne1	2_E1C8	0.734001	0.10921	1.07864	UP	7.60113e-05	72.286
Ythdf2	2_E1C8	0.976157	0.108624	1.0782	UP	2.49415e-08	86.9373
Gpc2	2_E1C8	0.505559	0.108489	1.0781	UP	1.0952e-05	61.7829
Tgif1	2_E1C8	0.630297	0.108084	1.0778	UP	1.19101e-07	69.3733
Vegfa	2_E1C8	0.347916	0.107448	1.07732	UP	0.00084616	47.2198
Fam162a	2_E1C8	0.944092	0.106745	1.0768	UP	7.63851e-09	85.6134
Swi5	2_E1C8	1.70279	0.106688	1.07675	UP	1.48813e-13	98.4113
Srsf7	2_E1C8	2.18527	0.106315	1.07647	UP	1.05391e-15	99.5587
Ube2e1	2_E1C8	1.06993	0.106055	1.07628	UP	8.71751e-09	89.7617
Cep57	2_E1C8	0.661841	0.105917	1.07618	UP	1.87129e-07	70.4325
Msx2	2_E1C8	0.230754	0.105799	1.07609	UP	0.00075383	27.8906
Pycrl	2_E1C8	0.46715	0.104802	1.07535	UP	1.26453e-05	59.3998
Kif5b	2_E1C8	1.52826	0.104741	1.0753	UP	6.00519e-11	97.1756
Fam89b	2_E1C8	0.841017	0.104503	1.07512	UP	4.19524e-09	82.1712
Fubp1	2_E1C8	2.14134	0.104384	1.07504	UP	8.74665e-13	99.9117
Snhg16	2_E1C8	0.209059	0.104101	1.07482	UP	1.8876e-05	32.2154
Arf1	2_E1C8	1.55849	0.104039	1.07478	UP	3.26853e-11	97.8817
Clk4	2_E1C8	0.560252	0.103449	1.07434	UP	1.79691e-06	66.9903
Cd63	2_E1C8	1.5099	0.102923	1.07395	UP	7.61265e-09	97.3522
Tcim	2_E1C8	0.246019	0.102891	1.07392	UP	0.000883	35.9223
Prdx6	2_E1C8	1.58165	0.102579	1.07369	UP	3.03938e-10	97.5287
Plekhj1	2_E1C8	0.84723	0.102573	1.07369	UP	7.96922e-09	82.083
Pim1	2_E1C8	0.398386	0.10229	1.07348	UP	0.00092983	50.9267
Asb4	2_E1C8	2.04819	0.101893	1.07318	UP	0.00017589	99.1174
Degs1	2_E1C8	0.404326	0.101622	1.07298	UP	0.00389496	51.8976
Elavl1	2_E1C8	1.15717	0.101601	1.07296	UP	1.15582e-08	91.5269
Nutf2-ps1	2_E1C8	0.214524	0.101473	1.07287	UP	8.10156e-05	33.9806
Med19	2_E1C8	0.643477	0.100848	1.0724	UP	9.55113e-07	71.4916
Pdia3	2_E1C8	1.64865	0.100813	1.07238	UP	4.88608e-09	98.1465
Srm	2_E1C8	0.534605	0.100657	1.07226	UP	5.51525e-05	61.9594
Slc38a1	2_E1C8	1.34571	0.100523	1.07216	UP	9.81094e-08	95.2339
Rrp36	2_E1C8	0.324274	0.100438	1.0721	UP	0.0020033	45.9841
Igfbp2	2_E1C8	1.11749	0.0998989	1.0717	UP	0.00020732	88.0847
Kin	2_E1C8	0.593729	0.0998067	1.07163	UP	1.93679e-06	69.1968
Bambi	2_E1C8	0.52211	0.0997961	1.07162	UP	0.00170961	59.9294
Cd81	2_E1C8	1.21442	0.0996125	1.07149	UP	9.5802e-08	93.9982
Inka1	2_E1C8	0.772049	0.0994205	1.07134	UP	1.87573e-06	77.6699
Hnrnpf	2_E1C8	2.25002	0.0993992	1.07133	UP	3.53736e-13	99.9117
Hspa5	2_E1C8	1.92984	0.0992804	1.07124	UP	2.78642e-06	99.2056
Fbxo5	2_E1C8	0.728296	0.0992216	1.0712	UP	0.00682174	64.9603
Tomm5	2_E1C8	1.02932	0.0990785	1.07109	UP	3.64345e-09	89.6734
Slc25a17	2_E1C8	0.485612	0.0988104	1.07089	UP	5.22089e-06	61.7829
Ccnl1	2_E1C8	0.935209	0.0984041	1.07059	UP	8.29858e-08	84.113
Mrfap1	2_E1C8	1.99727	0.0982135	1.07045	UP	1.39514e-12	99.5587
Col9a1	2_E1C8	1.39305	0.0972574	1.06974	UP	0.00184768	91.9682
Gnb2	2_E1C8	1.5078	0.0972321	1.06972	UP	2.7728e-08	97.8817
Mbd3	2_E1C8	1.40334	0.0969929	1.06954	UP	1.51705e-08	96.9109
Cox6a1	2_E1C8	1.46495	0.0969153	1.06948	UP	1.70244e-10	96.9991
Tmem128	2_E1C8	0.593824	0.0968477	1.06943	UP	5.06192e-07	70.609
Twistnb	2_E1C8	0.715293	0.0966236	1.06927	UP	4.56172e-07	74.1395
Blcap	2_E1C8	0.293612	0.096071	1.06886	UP	0.00428196	42.6302
Ubald2	2_E1C8	0.966121	0.0958058	1.06866	UP	1.44512e-06	84.8191
Ptpmt1	2_E1C8	0.48771	0.0957816	1.06864	UP	0.00011412	60.812
Sugt1	2_E1C8	1.13685	0.0956884	1.06858	UP	1.99848e-07	91.7034
Mib1	2_E1C8	0.429379	-0.0953139	-1.0683	DOWN	3.98651e-06	56.4872
Dera	2_E1C8	0.393134	-0.0953156	-1.0683	DOWN	4.78097e-07	53.2215
Cyfip1	2_E1C8	0.653509	-0.0953339	-1.06831	DOWN	8.26721e-05	73.7864
Trp53bp2	2_E1C8	0.447567	-0.0953928	-1.06836	DOWN	4.13184e-06	57.9876
Washc5	2_E1C8	0.218014	-0.0954279	-1.06838	DOWN	2.26741e-14	33.451
Fam111a	2_E1C8	0.176991	-0.0954884	-1.06843	DOWN	4.78254e-15	23.654
Cep192	2_E1C8	0.292652	-0.095495	-1.06843	DOWN	4.52803e-11	42.2771
Tpp1	2_E1C8	0.129428	-0.0955177	-1.06845	DOWN	9.22555e-23	22.4184
Ndufa12	2_E1C8	1.23758	-0.0955603	-1.06848	DOWN	0.00167817	93.2039
Apc	2_E1C8	0.604472	-0.0955753	-1.06849	DOWN	0.00051174	68.4907
Arhgap35	2_E1C8	0.45142	-0.0956182	-1.06852	DOWN	8.93883e-06	58.1642
Mpdz	2_E1C8	0.408521	-0.095634	-1.06853	DOWN	9.90637e-07	54.2807
Myo9a	2_E1C8	0.28635	-0.0956976	-1.06858	DOWN	7.75149e-12	41.0415
Dzip3	2_E1C8	0.55376	-0.0957048	-1.06859	DOWN	8.06016e-05	65.7546
Mapkap1	2_E1C8	0.446999	-0.0957193	-1.0686	DOWN	4.48848e-06	56.752
Gipc1	2_E1C8	0.605992	-0.0957768	-1.06864	DOWN	0.00016835	68.4907
Dact1	2_E1C8	0.723372	-0.0958287	-1.06868	DOWN	0.00047508	74.8455
Edf1	2_E1C8	1.31847	-0.095884	-1.06872	DOWN	0.00148176	95.3222
Samd4	2_E1C8	0.188701	-0.0958929	-1.06873	DOWN	5.12982e-16	28.8614
Scrib	2_E1C8	0.191801	-0.09599	-1.0688	DOWN	1.38658e-15	30.4501
Banf1	2_E1C8	1.27408	-0.0959979	-1.0688	DOWN	0.00068564	93.9982
Tomm70a	2_E1C8	0.646904	-0.0959984	-1.0688	DOWN	0.00048471	72.5508
Ptpra	2_E1C8	0.480304	-0.0961504	-1.06892	DOWN	2.02107e-05	59.8411
Srebf2	2_E1C8	0.394142	-0.0962449	-1.06899	DOWN	4.9276e-06	53.5746
Pxdn	2_E1C8	0.489478	-0.0963596	-1.06907	DOWN	3.94616e-06	61.0768
Fzd3	2_E1C8	0.61917	-0.0963981	-1.0691	DOWN	0.00032477	69.7264
Kmt5b	2_E1C8	0.412877	-0.096431	-1.06913	DOWN	4.06642e-07	53.2215
Manf	2_E1C8	1.2041	-0.0965423	-1.06921	DOWN	0.00777101	90.3795
Lbr	2_E1C8	0.434331	-0.0965601	-1.06922	DOWN	9.28067e-06	55.2515
Ppp1r9b	2_E1C8	0.186622	-0.0967898	-1.06939	DOWN	4.91537e-18	30.0088
Xpo6	2_E1C8	0.265992	-0.0968454	-1.06943	DOWN	1.73997e-11	39.8058
Usp22	2_E1C8	0.546917	-0.096962	-1.06952	DOWN	4.56255e-05	65.7546
Tlk2	2_E1C8	0.692294	-0.0970745	-1.0696	DOWN	0.00041937	74.4042
Zfp609	2_E1C8	0.391047	-0.0970857	-1.06961	DOWN	2.86704e-07	52.0741
Kif26b	2_E1C8	0.203647	-0.097144	-1.06965	DOWN	1.40313e-14	30.6267
Msh2	2_E1C8	0.655571	-0.0972486	-1.06973	DOWN	0.00021107	72.286
Aspm	2_E1C8	0.413076	-0.0973353	-1.0698	DOWN	0.00016059	44.6602
Tcf20	2_E1C8	0.379819	-0.097559	-1.06996	DOWN	1.5081e-07	51.1033
Ncoa2	2_E1C8	0.263684	-0.0975955	-1.06999	DOWN	9.04944e-13	38.5702
Wnk1	2_E1C8	0.95492	-0.097636	-1.07002	DOWN	0.000215	86.2312
Soat1	2_E1C8	0.329604	-0.0976758	-1.07005	DOWN	2.13745e-10	45.3663
Ilrun	2_E1C8	0.264823	-0.0976855	-1.07006	DOWN	2.27933e-12	39.3645
Tulp4	2_E1C8	0.767977	-0.0977854	-1.07013	DOWN	0.00075473	78.6408
Rmnd5a	2_E1C8	0.393467	-0.0978437	-1.07017	DOWN	2.46804e-07	53.1333
Eif4g3	2_E1C8	0.887676	-0.0979355	-1.07024	DOWN	0.00126037	83.5834
Tex10	2_E1C8	0.363017	-0.0979384	-1.07024	DOWN	7.85232e-08	48.985
Cenpw	2_E1C8	0.566009	-0.0979579	-1.07026	DOWN	8.91681e-05	63.9011
Tasor2	2_E1C8	0.45131	-0.0980471	-1.07032	DOWN	3.34798e-06	57.4581
Cdv3	2_E1C8	1.57171	-0.0980897	-1.07036	DOWN	0.00042969	96.9991
Pole	2_E1C8	0.185318	-0.0982149	-1.07045	DOWN	3.12953e-17	29.2145
Itch	2_E1C8	0.516846	-0.0983392	-1.07054	DOWN	3.79671e-05	61.4298
Ptpa	2_E1C8	0.412869	-0.0984332	-1.07061	DOWN	1.05749e-06	54.8985
Oga	2_E1C8	0.662543	-0.0986788	-1.07079	DOWN	0.00018808	71.9329
Trim24	2_E1C8	0.71421	-0.098721	-1.07082	DOWN	0.00036588	75.7282
Atp5j	2_E1C8	2.20099	-0.0987499	-1.07085	DOWN	5.64723e-08	99.9117
Zcchc8	2_E1C8	0.419327	-0.098862	-1.07093	DOWN	4.8489e-07	55.2515
Ppfibp1	2_E1C8	0.237896	-0.0989199	-1.07097	DOWN	5.48846e-15	35.3045
Msi1	2_E1C8	0.36342	-0.09896	-1.071	DOWN	5.06939e-09	49.338
Dctn3	2_E1C8	0.85475	-0.0990315	-1.07105	DOWN	0.00032537	82.3477
Atox1	2_E1C8	1.04332	-0.0991402	-1.07113	DOWN	0.00041178	89.85
Xrcc5	2_E1C8	0.649401	-0.0993232	-1.07127	DOWN	8.22036e-05	72.3742
Nrd1	2_E1C8	0.791392	-0.0993478	-1.07129	DOWN	0.00101556	78.4643
Aars	2_E1C8	0.302411	-0.0993992	-1.07133	DOWN	2.85243e-10	43.9541
Zc3h14	2_E1C8	0.764617	-0.0994583	-1.07137	DOWN	0.00141359	78.4643
Qars	2_E1C8	0.601698	-0.0995157	-1.07141	DOWN	4.81169e-05	69.4616
Mycbp	2_E1C8	0.320789	-0.099568	-1.07145	DOWN	2.74765e-10	44.4837
Rbm45	2_E1C8	0.135247	-0.0996698	-1.07153	DOWN	3.84711e-25	21.624
Ipo7	2_E1C8	0.514155	-0.0996704	-1.07153	DOWN	6.21347e-06	63.5481
Hip1	2_E1C8	0.360095	-0.0996765	-1.07153	DOWN	1.01865e-08	49.5146
Spag5	2_E1C8	0.202067	-0.0997651	-1.0716	DOWN	8.77301e-13	30.5384
Net1	2_E1C8	0.475696	-0.0998118	-1.07163	DOWN	8.89629e-06	57.2816
Pan3	2_E1C8	0.29573	-0.0998432	-1.07166	DOWN	4.15757e-11	42.6302
Nid2	2_E1C8	0.26947	-0.0998811	-1.07169	DOWN	1.31113e-12	39.7176
Me2	2_E1C8	0.281656	-0.0999054	-1.0717	DOWN	1.40843e-11	42.0124
Atxn2l	2_E1C8	0.540962	-0.100081	-1.07183	DOWN	1.53123e-05	65.1368
Usp4	2_E1C8	0.28406	-0.100156	-1.07189	DOWN	8.36706e-12	41.4828
Sash1	2_E1C8	0.41487	-0.100161	-1.07189	DOWN	6.46031e-07	54.5455
Snx6	2_E1C8	1.16153	-0.100225	-1.07194	DOWN	0.00203679	91.4387
Dync1li1	2_E1C8	0.490711	-0.100248	-1.07196	DOWN	1.04125e-05	60.6355
Mfap4	2_E1C8	1.51051	-0.100401	-1.07207	DOWN	0.00032724	97.4404
Senp5	2_E1C8	0.325845	-0.100472	-1.07212	DOWN	2.12708e-10	45.8076
Spag9	2_E1C8	0.627471	-0.100511	-1.07215	DOWN	0.00022462	71.0503
Wdfy3	2_E1C8	0.295155	-0.100594	-1.07221	DOWN	1.18375e-11	42.1889
Dcaf7	2_E1C8	0.380479	-0.100614	-1.07223	DOWN	1.96628e-08	51.9859
Klhdc3	2_E1C8	0.330993	-0.100699	-1.07229	DOWN	2.14253e-09	46.8667
Ubxn1	2_E1C8	1.44567	-0.100743	-1.07233	DOWN	8.05844e-05	96.8226
Ndufs1	2_E1C8	0.503103	-0.100831	-1.07239	DOWN	2.31821e-05	61.8711
Ints8	2_E1C8	0.348339	-0.10105	-1.07255	DOWN	9.02498e-09	49.2498
Morc2a	2_E1C8	0.27541	-0.101084	-1.07258	DOWN	1.03765e-12	40.6884
Plekhg2	2_E1C8	0.376481	-0.101127	-1.07261	DOWN	1.36553e-08	51.4563
Arhgap29	2_E1C8	0.203486	-0.101168	-1.07264	DOWN	3.42227e-16	31.6858
Tmf1	2_E1C8	0.378481	-0.101331	-1.07276	DOWN	1.54767e-07	50.3089
Pdzd8	2_E1C8	0.393393	-0.101388	-1.0728	DOWN	1.10033e-07	52.3389
Golga3	2_E1C8	0.232197	-0.101406	-1.07282	DOWN	2.17568e-15	34.0688
Zc3h15	2_E1C8	1.40865	-0.101418	-1.07283	DOWN	0.00057712	95.5869
Arl5b	2_E1C8	0.514787	-0.101425	-1.07283	DOWN	1.10676e-05	62.7538
Sp3	2_E1C8	0.645525	-0.101504	-1.07289	DOWN	0.00050609	71.4916
Mrps33	2_E1C8	1.05479	-0.101562	-1.07293	DOWN	0.00246268	87.7317
Znhit1	2_E1C8	0.528722	-0.101572	-1.07294	DOWN	4.56256e-05	63.3716
Ramac	2_E1C8	0.334415	-0.101612	-1.07297	DOWN	2.49019e-09	47.8376
Eapp	2_E1C8	0.544228	-0.101659	-1.07301	DOWN	7.97624e-06	66.2842
Arhgap19	2_E1C8	0.152631	-0.101704	-1.07304	DOWN	1.34628e-16	22.9479
37500	2_E1C8	0.083356	-0.10178	-1.0731	DOWN	1.20319e-33	14.6514
Golm1	2_E1C8	0.374017	-0.101838	-1.07314	DOWN	3.15161e-08	50.3089
Mpp7	2_E1C8	0.291419	-0.101844	-1.07314	DOWN	8.37912e-12	40.2471
Zc3h4	2_E1C8	0.308407	-0.101887	-1.07318	DOWN	1.86007e-10	44.3954
Notch3	2_E1C8	0.312136	-0.10189	-1.07318	DOWN	4.435e-10	43.6011
Wbp2	2_E1C8	0.159999	-0.10204	-1.07329	DOWN	1.6756e-20	26.7432
Dicer1	2_E1C8	1.17592	-0.102115	-1.07335	DOWN	0.00013376	92.6743
Scyl1	2_E1C8	0.179888	-0.102115	-1.07335	DOWN	1.82926e-20	28.8614
Csnk1g2	2_E1C8	0.867375	-0.102238	-1.07344	DOWN	0.0005558	83.1421
Ncbp1	2_E1C8	0.463338	-0.102243	-1.07344	DOWN	2.51916e-06	58.0759
Wdr82	2_E1C8	0.569422	-0.102281	-1.07347	DOWN	0.00020273	67.3433
Inppl1	2_E1C8	0.408253	-0.102317	-1.0735	DOWN	7.53161e-08	54.5455
Ttc28	2_E1C8	0.712751	-0.102381	-1.07354	DOWN	4.39103e-05	74.1395
Zfp395	2_E1C8	0.179753	-0.102443	-1.07359	DOWN	1.93952e-19	29.038
Rai1	2_E1C8	0.35061	-0.102713	-1.07379	DOWN	3.92805e-10	48.3672
Usp10	2_E1C8	0.564688	-0.10275	-1.07382	DOWN	1.74941e-05	66.4607
Mia2	2_E1C8	0.582242	-0.102784	-1.07384	DOWN	3.5663e-05	67.6964
C1galt1	2_E1C8	0.277447	-0.102803	-1.07386	DOWN	3.75653e-12	39.8941
Pelp1	2_E1C8	0.392749	-0.102863	-1.0739	DOWN	1.02012e-07	52.5154
Micos10	2_E1C8	1.45737	-0.102898	-1.07393	DOWN	0.00030064	96.8226
Tbc1d1	2_E1C8	0.22872	-0.102903	-1.07393	DOWN	7.38784e-15	35.3928
Zfp260	2_E1C8	0.741859	-0.102997	-1.074	DOWN	0.00032537	75.6399
Nedd8	2_E1C8	1.9523	-0.103093	-1.07407	DOWN	3.0496e-08	99.647
Smarca2	2_E1C8	0.33057	-0.103163	-1.07413	DOWN	1.17613e-09	44.5719
Rab1b	2_E1C8	0.397141	-0.103192	-1.07415	DOWN	1.86877e-07	53.6628
Hipk1	2_E1C8	0.226692	-0.103205	-1.07416	DOWN	1.91804e-15	34.8632
Ddx24	2_E1C8	1.02966	-0.103209	-1.07416	DOWN	0.00052093	89.1439
Erbin	2_E1C8	0.564504	-0.103287	-1.07422	DOWN	4.0514e-05	65.8429
Sec63	2_E1C8	0.722448	-0.103293	-1.07422	DOWN	6.42709e-05	75.9047
Clstn1	2_E1C8	0.285203	-0.103337	-1.07426	DOWN	5.03225e-11	42.0124
Mast2	2_E1C8	0.177368	-0.103378	-1.07429	DOWN	1.32416e-19	28.9497
Daam1	2_E1C8	0.26098	-0.103597	-1.07445	DOWN	1.63985e-13	37.6876
Cwc22	2_E1C8	0.321738	-0.103757	-1.07457	DOWN	1.52074e-09	45.0132
Iars	2_E1C8	0.310793	-0.103768	-1.07458	DOWN	2.94204e-11	44.3954
Stk24	2_E1C8	0.36353	-0.103857	-1.07464	DOWN	1.52487e-08	50.3089
Smg6	2_E1C8	0.609004	-0.103903	-1.07468	DOWN	5.88424e-05	68.3142
Mme	2_E1C8	0.182041	-0.104035	-1.07477	DOWN	2.6782e-17	27.8023
Fkbp2	2_E1C8	0.471153	-0.10415	-1.07486	DOWN	3.73517e-06	58.6937
Ykt6	2_E1C8	0.268031	-0.104237	-1.07493	DOWN	1.83596e-12	40.6002
Acap2	2_E1C8	0.278351	-0.104457	-1.07509	DOWN	6.99272e-14	39.6293
Dek	2_E1C8	2.02844	-0.10448	-1.07511	DOWN	0.00011609	98.7643
Cpsf1	2_E1C8	0.21676	-0.104523	-1.07514	DOWN	9.45611e-17	34.3336
Cplane1	2_E1C8	0.309787	-0.104829	-1.07537	DOWN	1.81068e-11	43.1598
Lrp6	2_E1C8	0.710221	-0.104846	-1.07538	DOWN	4.29208e-05	76.346
Ube3b	2_E1C8	0.183273	-0.104963	-1.07547	DOWN	7.04046e-21	29.4793
Dbn1	2_E1C8	1.25314	-0.105014	-1.0755	DOWN	0.00044484	92.9391
Myo5a	2_E1C8	0.232148	-0.105056	-1.07554	DOWN	3.70899e-15	34.8632
Kdm5b	2_E1C8	1.3549	-0.105098	-1.07557	DOWN	0.00017183	95.4987
Sipa1l1	2_E1C8	0.513725	-0.105133	-1.07559	DOWN	6.10444e-06	63.0185
Ldlrad3	2_E1C8	0.243617	-0.105157	-1.07561	DOWN	4.96536e-15	36.9815
Dhx36	2_E1C8	1.17472	-0.105171	-1.07562	DOWN	0.00118067	92.3213
Zfp516	2_E1C8	0.674972	-0.105236	-1.07567	DOWN	0.00014249	72.1094
Ppfia1	2_E1C8	0.508608	-0.105362	-1.07576	DOWN	7.07743e-06	61.0768
Hnrnpm	2_E1C8	1.9944	-0.105494	-1.07586	DOWN	7.23823e-07	99.3822
Herc2	2_E1C8	0.34506	-0.105578	-1.07593	DOWN	1.1939e-08	47.7493
Pot1a	2_E1C8	0.0805611	-0.105604	-1.07594	DOWN	1.01443e-34	14.2983
Fscn1	2_E1C8	1.45282	-0.105813	-1.0761	DOWN	0.00042683	96.6461
Mrpl33	2_E1C8	0.998668	-0.105828	-1.07611	DOWN	0.00035857	88.2613
Hist1h3b	2_E1C8	0.0325349	-0.105916	-1.07618	DOWN	6.03687e-41	6.70786
Pabpc4	2_E1C8	0.547414	-0.105934	-1.07619	DOWN	2.1904e-05	65.2251
Clip2	2_E1C8	0.175012	-0.105952	-1.0762	DOWN	4.32577e-21	27.9788
Skil	2_E1C8	0.572531	-0.106117	-1.07633	DOWN	4.23566e-05	65.0485
Spg7	2_E1C8	0.279972	-0.106187	-1.07638	DOWN	5.26267e-14	40.0706
Gtf3c1	2_E1C8	0.511954	-0.106386	-1.07653	DOWN	5.41048e-06	62.4007
Clmp	2_E1C8	0.841931	-0.106402	-1.07654	DOWN	0.00048295	81.5534
Tmco1	2_E1C8	0.581131	-0.106403	-1.07654	DOWN	6.88141e-06	67.8729
Psmd1	2_E1C8	1.02906	-0.106489	-1.0766	DOWN	0.00119711	87.6434
Ruvbl1	2_E1C8	0.887578	-0.106525	-1.07663	DOWN	0.00088892	82.7008
S100a11	2_E1C8	0.361972	-0.10656	-1.07666	DOWN	1.20956e-09	48.8085
Klhdc10	2_E1C8	0.662805	-0.106722	-1.07678	DOWN	0.00012297	71.4034
Gatad2a	2_E1C8	0.601896	-0.106794	-1.07683	DOWN	1.21894e-05	69.9912
Sfswap	2_E1C8	0.531372	-0.106813	-1.07685	DOWN	2.91323e-06	65.1368
Celf2	2_E1C8	0.215092	-0.106879	-1.0769	DOWN	6.56224e-16	31.3327
Rdx	2_E1C8	1.55946	-0.106931	-1.07694	DOWN	5.4418e-08	98.4996
Appl1	2_E1C8	0.426382	-0.107058	-1.07703	DOWN	5.92766e-08	55.6046
Rnaseh2c	2_E1C8	1.23228	-0.107191	-1.07713	DOWN	0.00186374	91.88
Cdh2	2_E1C8	0.65255	-0.107481	-1.07735	DOWN	0.0001028	67.7846
Alg10b	2_E1C8	0.279742	-0.107532	-1.07738	DOWN	5.32334e-13	41.9241
Ssr3	2_E1C8	1.16431	-0.107548	-1.0774	DOWN	6.61198e-05	92.7626
Fbxo11	2_E1C8	0.506959	-0.107576	-1.07742	DOWN	1.09218e-06	62.3124
Ldb1	2_E1C8	0.65891	-0.107752	-1.07755	DOWN	2.44611e-05	72.4625
Ltn1	2_E1C8	0.242223	-0.107783	-1.07757	DOWN	4.00225e-15	37.4228
Rock1	2_E1C8	0.959253	-0.107791	-1.07758	DOWN	3.86674e-05	86.496
Ahsa1	2_E1C8	0.53528	-0.10795	-1.0777	DOWN	1.12301e-05	64.519
Zfhx4	2_E1C8	1.52372	-0.108075	-1.07779	DOWN	0.00020115	95.4104
Ap1g1	2_E1C8	0.340476	-0.108262	-1.07793	DOWN	9.5403e-10	47.308
Nmt1	2_E1C8	0.59072	-0.108271	-1.07794	DOWN	9.75543e-05	68.1377
Fto	2_E1C8	0.397727	-0.108372	-1.07801	DOWN	7.51621e-09	53.5746
Phb	2_E1C8	0.465611	-0.108436	-1.07806	DOWN	2.15048e-07	57.8994
Pdgfrb	2_E1C8	0.366984	-0.108536	-1.07813	DOWN	3.11998e-09	48.985
Ep400	2_E1C8	0.660913	-0.108601	-1.07818	DOWN	1.74933e-06	73.6099
Map1s	2_E1C8	0.236444	-0.108656	-1.07822	DOWN	4.70879e-16	35.7458
Iqgap1	2_E1C8	0.219439	-0.10872	-1.07827	DOWN	6.74245e-18	32.7449
Usp7	2_E1C8	0.459642	-0.108724	-1.07827	DOWN	9.96304e-07	58.4289
Picalm	2_E1C8	0.648358	-0.108759	-1.0783	DOWN	4.02743e-05	72.3742
Akap13	2_E1C8	0.416096	-0.1088	-1.07833	DOWN	2.40447e-08	54.8102
Itsn1	2_E1C8	0.320027	-0.108887	-1.0784	DOWN	3.87239e-11	44.5719
Cad	2_E1C8	0.198194	-0.108896	-1.0784	DOWN	6.41361e-16	32.2154
Ndufa11	2_E1C8	1.42842	-0.109032	-1.0785	DOWN	1.41705e-05	96.7343
Bcl7a	2_E1C8	0.662635	-0.109047	-1.07852	DOWN	0.00014395	72.8155
Frmd4a	2_E1C8	0.81179	-0.109123	-1.07857	DOWN	0.00016682	79.6117
Cdc27	2_E1C8	0.389338	-0.109157	-1.0786	DOWN	5.10973e-08	51.9859
Nup188	2_E1C8	0.278043	-0.109184	-1.07862	DOWN	4.07045e-13	40.865
Tmem41b	2_E1C8	0.264554	-0.109229	-1.07865	DOWN	1.54175e-13	39.541
Acly	2_E1C8	0.478418	-0.109233	-1.07865	DOWN	4.84221e-07	60.9003
Ralgps2	2_E1C8	0.946354	-0.109317	-1.07872	DOWN	3.20841e-05	86.6726
Hirip3	2_E1C8	0.813576	-0.10942	-1.07879	DOWN	0.00037083	77.2286
Zyx	2_E1C8	0.449513	-0.109541	-1.07889	DOWN	2.40278e-07	56.752
Arid2	2_E1C8	0.692071	-0.109633	-1.07895	DOWN	5.86226e-05	74.2277
Rnf20	2_E1C8	0.679241	-0.109812	-1.07909	DOWN	9.32122e-06	73.7864
Actr1a	2_E1C8	0.321451	-0.10989	-1.07915	DOWN	6.98175e-11	45.8959
Dido1	2_E1C8	0.463399	-0.109899	-1.07915	DOWN	1.6452e-07	57.8111
Abl1	2_E1C8	0.451989	-0.109923	-1.07917	DOWN	9.16186e-08	57.8111
Naa38	2_E1C8	0.531968	-0.109945	-1.07919	DOWN	3.296e-06	63.9011
Bcl9	2_E1C8	0.874916	-0.110006	-1.07923	DOWN	0.00012318	83.4951
Ndufaf8	2_E1C8	0.470283	-0.11005	-1.07927	DOWN	6.71608e-07	58.6055
Zfp462	2_E1C8	0.723912	-0.110052	-1.07927	DOWN	0.00010762	74.4042
Timp3	2_E1C8	0.180051	-0.110073	-1.07928	DOWN	4.03383e-19	27.361
Bptf	2_E1C8	1.31542	-0.110076	-1.07929	DOWN	0.00018906	93.2921
Ireb2	2_E1C8	0.531934	-0.110093	-1.0793	DOWN	6.13864e-06	64.1659
Cttnbp2nl	2_E1C8	0.480156	-0.110101	-1.0793	DOWN	5.08749e-07	59.9294
Llph	2_E1C8	0.818779	-0.110122	-1.07932	DOWN	0.0002029	79.5234
Snd1	2_E1C8	0.39791	-0.110261	-1.07942	DOWN	2.74251e-08	53.1333
Prkar2b	2_E1C8	0.218352	-0.110479	-1.07959	DOWN	2.11626e-17	33.3628
Nck1	2_E1C8	0.505804	-0.110498	-1.0796	DOWN	2.46448e-06	63.1068
Phldb2	2_E1C8	0.504523	-0.110507	-1.07961	DOWN	5.54049e-07	62.0477
Kat7	2_E1C8	0.311792	-0.110719	-1.07977	DOWN	3.64548e-11	44.4837
Kdm3a	2_E1C8	0.285831	-0.110921	-1.07992	DOWN	2.4042e-12	41.3063
Epha4	2_E1C8	0.41059	-0.111057	-1.08002	DOWN	2.45067e-07	48.3672
Lamtor2	2_E1C8	0.971648	-0.111077	-1.08003	DOWN	0.0005242	87.2904
Ccp110	2_E1C8	0.356229	-0.111083	-1.08004	DOWN	9.10544e-10	49.338
Ski	2_E1C8	0.3523	-0.111085	-1.08004	DOWN	3.11509e-10	48.5437
Tmem131	2_E1C8	0.256869	-0.111101	-1.08005	DOWN	5.62122e-15	38.2171
Zfp423	2_E1C8	0.353251	-0.111139	-1.08008	DOWN	2.04691e-10	48.4554
Ppdpf	2_E1C8	1.28084	-0.111195	-1.08012	DOWN	1.30286e-05	95.1456
Yap1	2_E1C8	0.587606	-0.111212	-1.08014	DOWN	4.68626e-06	69.1086
Itgb1	2_E1C8	0.926256	-0.111371	-1.08025	DOWN	5.94839e-05	85.7017
Anp32a	2_E1C8	2.04615	-0.111386	-1.08027	DOWN	2.83732e-06	99.3822
Bag1	2_E1C8	1.16948	-0.11142	-1.08029	DOWN	8.11055e-06	92.4095
Prom1	2_E1C8	0.429665	-0.111882	-1.08064	DOWN	7.17785e-08	55.5163
Myo18a	2_E1C8	0.29074	-0.112048	-1.08076	DOWN	8.37613e-13	42.1006
Copb1	2_E1C8	0.811474	-0.112107	-1.08081	DOWN	5.704e-05	81.2004
Stk38	2_E1C8	0.65183	-0.112149	-1.08084	DOWN	1.39018e-05	72.286
Brd4	2_E1C8	0.925025	-0.11215	-1.08084	DOWN	4.22629e-05	85.6134
Rp9	2_E1C8	0.685972	-0.112161	-1.08085	DOWN	2.79672e-05	73.3451
Chmp5	2_E1C8	0.839917	-0.112448	-1.08106	DOWN	1.91759e-05	82.436
Lsm5	2_E1C8	1.28282	-0.112489	-1.08109	DOWN	0.00014776	93.9982
Nbea	2_E1C8	0.395882	-0.112492	-1.08109	DOWN	1.04892e-08	52.4272
Col4a1	2_E1C8	0.414199	-0.112501	-1.0811	DOWN	5.52137e-08	53.3098
Foxn3	2_E1C8	0.866554	-0.112598	-1.08117	DOWN	2.50576e-05	82.6125
Sox5	2_E1C8	0.814483	-0.112687	-1.08124	DOWN	0.00010667	77.6699
Nnat	2_E1C8	2.16302	-0.112748	-1.08129	DOWN	9.52793e-08	99.8235
Eprs	2_E1C8	1.23604	-0.112927	-1.08142	DOWN	4.36103e-05	92.6743
Lars	2_E1C8	0.663871	-0.112928	-1.08142	DOWN	6.02191e-05	71.7564
Dmxl1	2_E1C8	0.400473	-0.113026	-1.08149	DOWN	1.09471e-08	52.2507
Arhgef7	2_E1C8	0.253267	-0.113072	-1.08153	DOWN	1.70489e-14	38.5702
Eml4	2_E1C8	1.11233	-0.113106	-1.08155	DOWN	0.000461	89.4969
Ufsp2	2_E1C8	0.309165	-0.113109	-1.08156	DOWN	3.83134e-13	43.5128
Ubap2	2_E1C8	0.781062	-0.113167	-1.0816	DOWN	8.37676e-05	77.6699
Nudt4	2_E1C8	0.644761	-0.113248	-1.08166	DOWN	1.74941e-05	72.5508
Suco	2_E1C8	0.421729	-0.113265	-1.08167	DOWN	3.09165e-08	54.1924
Spg20	2_E1C8	0.490197	-0.113288	-1.08169	DOWN	9.04064e-07	61.3416
Tpp2	2_E1C8	0.534772	-0.113291	-1.08169	DOWN	1.23368e-06	64.519
Cggbp1	2_E1C8	0.82275	-0.113298	-1.0817	DOWN	1.34075e-05	81.9064
Col5a1	2_E1C8	0.209313	-0.113357	-1.08174	DOWN	5.82229e-20	32.3036
Supt20	2_E1C8	0.410563	-0.113369	-1.08175	DOWN	5.595e-09	53.7511
Mon2	2_E1C8	0.203098	-0.11345	-1.08181	DOWN	1.45739e-18	32.3919
Trpc4ap	2_E1C8	0.402459	-0.113536	-1.08188	DOWN	1.37971e-09	53.6628
Cnot6	2_E1C8	0.866342	-0.11381	-1.08208	DOWN	8.66495e-05	82.1712
Pou2f1	2_E1C8	0.290182	-0.113812	-1.08208	DOWN	7.54023e-13	41.9241
Dnajb6	2_E1C8	1.08737	-0.113912	-1.08216	DOWN	1.64912e-05	91.0856
Trio	2_E1C8	0.461914	-0.113971	-1.0822	DOWN	4.99363e-07	58.6055
Kansl1	2_E1C8	0.681847	-0.114081	-1.08229	DOWN	6.34597e-05	73.6981
Mcm4	2_E1C8	0.95775	-0.11415	-1.08234	DOWN	0.00276219	82.6125
Jak1	2_E1C8	0.394367	-0.1142	-1.08238	DOWN	3.47565e-09	52.1624
Chd1	2_E1C8	0.913457	-0.114258	-1.08242	DOWN	0.00013982	82.6125
Adrm1	2_E1C8	0.496708	-0.114277	-1.08243	DOWN	3.82284e-07	61.4298
Ppp2r5c	2_E1C8	0.558529	-0.114329	-1.08247	DOWN	1.36782e-06	66.3725
Sin3a	2_E1C8	0.463166	-0.114491	-1.08259	DOWN	4.96271e-07	58.8703
Clip3	2_E1C8	0.471559	-0.114499	-1.0826	DOWN	5.58143e-08	59.7529
Polr2a	2_E1C8	0.977044	-0.114609	-1.08268	DOWN	0.00013714	86.4078
Phf21a	2_E1C8	0.542969	-0.114732	-1.08277	DOWN	2.47963e-06	64.2542
Zfp521	2_E1C8	0.394099	-0.115024	-1.08299	DOWN	3.38311e-09	52.7802
Armc10	2_E1C8	0.428775	-0.115095	-1.08305	DOWN	9.05595e-09	55.7811
Tlk1	2_E1C8	0.628306	-0.115141	-1.08308	DOWN	1.38169e-05	71.7564
Osr2	2_E1C8	0.0521284	-0.115243	-1.08316	DOWN	1.03082e-32	8.91439
Mnat1	2_E1C8	0.594806	-0.115275	-1.08318	DOWN	6.61581e-06	69.1968
Dlgap5	2_E1C8	0.38648	-0.115351	-1.08324	DOWN	3.75177e-08	46.6902
E2f5	2_E1C8	0.424143	-0.115353	-1.08324	DOWN	1.48894e-08	56.1342
Knl1	2_E1C8	0.352618	-0.115423	-1.08329	DOWN	1.28672e-08	41.3945
Smc3	2_E1C8	1.55974	-0.115743	-1.08353	DOWN	2.14238e-06	97.7052
Igf2bp3	2_E1C8	1.20921	-0.115763	-1.08355	DOWN	0.00022177	91.6152
Cep164	2_E1C8	0.56445	-0.115816	-1.08359	DOWN	7.75446e-07	66.0194
Mvb12b	2_E1C8	0.140939	-0.115919	-1.08366	DOWN	3.49145e-27	23.0362
Xpo7	2_E1C8	0.455457	-0.115997	-1.08372	DOWN	7.07414e-08	58.4289
Ppp6r3	2_E1C8	0.531468	-0.116007	-1.08373	DOWN	6.69011e-07	63.5481
Raly	2_E1C8	1.4124	-0.116028	-1.08375	DOWN	2.59591e-06	96.293
Rc3h1	2_E1C8	0.450507	-0.116232	-1.0839	DOWN	2.10477e-08	57.3698
Tbc1d20	2_E1C8	0.29188	-0.116404	-1.08403	DOWN	2.1075e-14	42.1889
Tcof1	2_E1C8	0.631756	-0.116592	-1.08417	DOWN	2.94296e-05	70.1677
Tars	2_E1C8	0.458536	-0.116649	-1.08421	DOWN	1.65678e-07	57.3698
Dock7	2_E1C8	0.69428	-0.116651	-1.08422	DOWN	2.70968e-05	74.5808
Tead2	2_E1C8	1.55601	-0.11679	-1.08432	DOWN	8.87874e-08	97.7935
Dnajc13	2_E1C8	0.254319	-0.116798	-1.08433	DOWN	9.04107e-16	38.4819
Ints1	2_E1C8	0.177387	-0.116877	-1.08438	DOWN	9.24642e-22	28.7732
Cdip1	2_E1C8	0.429694	-0.116984	-1.08447	DOWN	1.57024e-08	54.4572
Sod1	2_E1C8	0.884824	-0.11714	-1.08458	DOWN	0.00010808	83.5834
Tm9sf4	2_E1C8	0.502994	-0.117147	-1.08459	DOWN	4.38961e-07	62.489
Carm1	2_E1C8	0.412552	-0.117161	-1.0846	DOWN	3.18697e-09	54.3689
Wdr70	2_E1C8	0.398136	-0.117213	-1.08464	DOWN	3.78889e-09	53.1333
Uso1	2_E1C8	0.260902	-0.117284	-1.08469	DOWN	8.00518e-15	38.5702
Rptor	2_E1C8	0.17929	-0.117469	-1.08483	DOWN	7.30828e-24	28.4201
Kif21b	2_E1C8	0.222298	-0.117531	-1.08488	DOWN	3.53966e-18	33.3628
Cbl	2_E1C8	0.393679	-0.117818	-1.08509	DOWN	2.21165e-09	52.9568
Commd1	2_E1C8	0.96731	-0.117946	-1.08519	DOWN	0.00010482	86.0547
Gtf3c6	2_E1C8	0.936106	-0.118402	-1.08553	DOWN	6.93258e-05	85.5252
Hist1h2bj	2_E1C8	0.104575	-0.118417	-1.08554	DOWN	2.32954e-27	17.3875
Rrp8	2_E1C8	0.314582	-0.118523	-1.08562	DOWN	8.74665e-13	45.0132
Washc2	2_E1C8	0.429761	-0.118725	-1.08577	DOWN	2.28208e-09	55.2515
Prkar1a	2_E1C8	1.14698	-0.118751	-1.08579	DOWN	2.33539e-06	91.6152
Fnbp1l	2_E1C8	1.2129	-0.118912	-1.08592	DOWN	1.79656e-05	92.6743
Atf7ip	2_E1C8	0.66838	-0.118929	-1.08593	DOWN	9.64733e-06	72.3742
Mrpl19	2_E1C8	0.418738	-0.119031	-1.08601	DOWN	2.97661e-09	56.5755
Tet3	2_E1C8	0.592547	-0.119098	-1.08606	DOWN	3.01818e-06	67.7846
Tiam1	2_E1C8	0.320695	-0.119136	-1.08608	DOWN	4.71196e-12	43.8658
Scaf1	2_E1C8	0.306832	-0.119154	-1.0861	DOWN	1.25782e-12	44.4837
Fam133b	2_E1C8	0.883952	-0.119185	-1.08612	DOWN	3.88582e-05	83.7599
Igf2	2_E1C8	2.23683	-0.119209	-1.08614	DOWN	9.50593e-08	100
Cyth3	2_E1C8	0.291937	-0.11929	-1.0862	DOWN	7.16374e-14	41.3063
Tnpo1	2_E1C8	0.724763	-0.119348	-1.08624	DOWN	5.96116e-06	75.7282
Dcaf1	2_E1C8	0.36335	-0.119382	-1.08627	DOWN	5.91005e-11	50.1324
Cdh11	2_E1C8	0.736784	-0.119414	-1.08629	DOWN	3.95386e-05	73.1686
Zmym2	2_E1C8	0.523454	-0.119602	-1.08644	DOWN	4.37988e-07	63.8129
Ano6	2_E1C8	0.165631	-0.119642	-1.08647	DOWN	8.88533e-27	26.6549
Ect2	2_E1C8	0.277138	-0.119703	-1.08651	DOWN	7.42685e-11	37.0697
Cyp26b1	2_E1C8	0.216011	-0.119731	-1.08653	DOWN	7.37427e-21	29.1262
Ipo5	2_E1C8	0.628995	-0.119882	-1.08665	DOWN	6.18491e-06	71.0503
Vcl	2_E1C8	0.37483	-0.119913	-1.08667	DOWN	4.86133e-10	50.3972
Cops2	2_E1C8	0.750546	-0.120299	-1.08696	DOWN	1.99109e-05	76.7873
Mtrex	2_E1C8	0.516539	-0.1203	-1.08696	DOWN	2.81503e-07	63.1951
Usp14	2_E1C8	0.741635	-0.120318	-1.08697	DOWN	5.36565e-06	77.3169
Tpr	2_E1C8	1.88695	-0.120444	-1.08707	DOWN	5.47037e-08	98.8526
E2f4	2_E1C8	0.327616	-0.120468	-1.08709	DOWN	8.75769e-12	46.6019
Mta1	2_E1C8	0.563284	-0.120498	-1.08711	DOWN	2.87221e-07	66.6372
Ptbp2	2_E1C8	0.926495	-0.120694	-1.08726	DOWN	1.24861e-05	85.7899
Atp5l	2_E1C8	1.91397	-0.120912	-1.08742	DOWN	7.80862e-11	99.647
Ctr9	2_E1C8	0.634138	-0.120972	-1.08747	DOWN	2.82706e-07	72.7273
Fads1	2_E1C8	0.368225	-0.120992	-1.08748	DOWN	6.98175e-11	51.015
Anapc2	2_E1C8	0.425628	-0.121248	-1.08768	DOWN	4.75236e-09	55.9576
Dcaf8	2_E1C8	0.877851	-0.121309	-1.08772	DOWN	2.33481e-05	83.4069
Tufm	2_E1C8	0.396931	-0.121321	-1.08773	DOWN	7.50557e-10	52.6037
Tead1	2_E1C8	0.492665	-0.121397	-1.08779	DOWN	1.24213e-07	59.3998
Hmg20a	2_E1C8	0.395427	-0.121423	-1.08781	DOWN	5.20485e-10	52.4272
Plxnb2	2_E1C8	0.322229	-0.121442	-1.08782	DOWN	4.07045e-13	45.4545
Rbm27	2_E1C8	0.476908	-0.121501	-1.08787	DOWN	4.76298e-08	60.7237
Tpm1	2_E1C8	0.875646	-0.121588	-1.08793	DOWN	4.88829e-05	82.436
Btg2	2_E1C8	0.278608	-0.121611	-1.08795	DOWN	6.36912e-14	37.0697
Igf2bp1	2_E1C8	1.43804	-0.121859	-1.08814	DOWN	9.98954e-07	95.6752
E2f3	2_E1C8	0.551137	-0.121868	-1.08814	DOWN	7.60412e-07	65.5781
Map7d1	2_E1C8	0.544709	-0.121894	-1.08816	DOWN	1.3346e-07	64.6072
Hadha	2_E1C8	0.807953	-0.121909	-1.08817	DOWN	2.08144e-06	80.9356
Copb2	2_E1C8	0.954812	-0.121943	-1.0882	DOWN	2.57433e-05	86.3195
Ddx52	2_E1C8	0.531331	-0.122146	-1.08835	DOWN	1.66104e-07	63.1068
Clint1	2_E1C8	0.887116	-0.122179	-1.08838	DOWN	3.4309e-07	84.7308
Dock1	2_E1C8	0.473772	-0.122244	-1.08843	DOWN	1.60822e-07	59.4881
Api5	2_E1C8	0.743149	-0.12243	-1.08857	DOWN	3.84142e-06	77.3169
Zfp24	2_E1C8	0.705678	-0.122537	-1.08865	DOWN	7.8544e-06	74.4925
Rapgef2	2_E1C8	0.239168	-0.122689	-1.08876	DOWN	5.1039e-19	35.7458
Arid1b	2_E1C8	0.458839	-0.122694	-1.08877	DOWN	1.17291e-08	57.1933
Peg3	2_E1C8	3.00897	-0.12273	-1.08879	DOWN	3.61465e-10	100
Irf2bp1	2_E1C8	0.477145	-0.122748	-1.08881	DOWN	2.68768e-08	60.459
Ndufb4	2_E1C8	0.996888	-0.122754	-1.08881	DOWN	1.09783e-05	87.7317
Actn1	2_E1C8	0.837137	-0.122904	-1.08892	DOWN	1.0198e-05	80.6708
Atp2c1	2_E1C8	0.278228	-0.122909	-1.08893	DOWN	2.24214e-16	41.3063
Hspa4	2_E1C8	1.3565	-0.122981	-1.08898	DOWN	9.34461e-07	95.3222
Snrpf	2_E1C8	2.06542	-0.123152	-1.08911	DOWN	3.72753e-12	99.7352
Wdr43	2_E1C8	0.648245	-0.123292	-1.08922	DOWN	1.69563e-06	70.962
Gak	2_E1C8	0.15065	-0.123362	-1.08927	DOWN	2.9788e-28	24.7132
Mrpl35	2_E1C8	0.598581	-0.123405	-1.0893	DOWN	3.78761e-06	69.4616
Plekha8	2_E1C8	0.437717	-0.123458	-1.08934	DOWN	4.8487e-09	55.8694
Psme1	2_E1C8	0.849316	-0.123484	-1.08936	DOWN	2.42361e-05	81.5534
Synrg	2_E1C8	0.188667	-0.12354	-1.0894	DOWN	1.36288e-23	28.7732
Mdn1	2_E1C8	0.302701	-0.123542	-1.08941	DOWN	6.41595e-13	43.6011
Ddx41	2_E1C8	0.423406	-0.123597	-1.08945	DOWN	1.22814e-09	56.6637
Snhg18	2_E1C8	0.431709	-0.123652	-1.08949	DOWN	8.85408e-10	54.9868
Msi2	2_E1C8	0.607136	-0.123706	-1.08953	DOWN	8.39213e-07	68.1377
Tns1	2_E1C8	0.307965	-0.123735	-1.08955	DOWN	4.20121e-13	45.1015
Srrt	2_E1C8	0.870443	-0.123854	-1.08964	DOWN	8.25835e-06	82.436
Nf1	2_E1C8	0.276894	-0.123889	-1.08967	DOWN	2.07732e-14	40.9532
Spats2	2_E1C8	0.658753	-0.124016	-1.08976	DOWN	2.62093e-06	71.8447
Rtn3	2_E1C8	0.783827	-0.12408	-1.08981	DOWN	5.96116e-06	78.4643
Cttn	2_E1C8	0.582254	-0.12436	-1.09002	DOWN	8.35381e-07	66.549
Galnt11	2_E1C8	0.239276	-0.12453	-1.09015	DOWN	2.63011e-18	35.6575
Mga	2_E1C8	0.603358	-0.124693	-1.09028	DOWN	1.91326e-06	68.3142
Hist1h1a	2_E1C8	0.454941	-0.124794	-1.09035	DOWN	2.3953e-06	45.9841
Aff3	2_E1C8	0.628574	-0.12481	-1.09036	DOWN	4.96919e-07	70.4325
Ptk2	2_E1C8	0.488229	-0.125033	-1.09053	DOWN	5.07976e-08	59.9294
Slc12a2	2_E1C8	0.358269	-0.125118	-1.0906	DOWN	4.71987e-12	47.7493
Smad5	2_E1C8	0.489103	-0.125371	-1.09079	DOWN	5.97454e-08	60.0177
Dhx30	2_E1C8	0.50258	-0.125524	-1.0909	DOWN	1.05164e-08	61.6064
Nop53	2_E1C8	0.691747	-0.12574	-1.09107	DOWN	3.57436e-07	75.0221
Sec16a	2_E1C8	0.20966	-0.126096	-1.09134	DOWN	1.22652e-21	32.1271
R3hdm2	2_E1C8	0.588708	-0.12633	-1.09151	DOWN	6.4367e-07	67.6964
Yeats2	2_E1C8	0.542321	-0.126736	-1.09182	DOWN	7.89102e-08	64.872
Pom121	2_E1C8	0.562425	-0.126755	-1.09184	DOWN	1.22644e-06	64.7838
Atad2b	2_E1C8	0.707388	-0.126916	-1.09196	DOWN	3.88637e-06	74.4042
Fxr1	2_E1C8	1.04068	-0.127118	-1.09211	DOWN	8.88712e-06	89.0556
Sympk	2_E1C8	0.346813	-0.127278	-1.09223	DOWN	1.39837e-12	48.1024
Jarid2	2_E1C8	0.813616	-0.12744	-1.09235	DOWN	3.41488e-06	79.9647
Cdc42bpb	2_E1C8	0.192983	-0.127561	-1.09245	DOWN	3.94817e-22	30.9797
Usf2	2_E1C8	0.557061	-0.127578	-1.09246	DOWN	1.05636e-07	66.7255
Mdc1	2_E1C8	0.308803	-0.127834	-1.09265	DOWN	3.71717e-14	42.895
Taf15	2_E1C8	0.954413	-0.127977	-1.09276	DOWN	9.21698e-06	85.7899
Kpna3	2_E1C8	0.477686	-0.127991	-1.09277	DOWN	4.9498e-09	59.8411
Ppp4r3a	2_E1C8	0.694663	-0.12801	-1.09279	DOWN	8.41535e-07	72.9921
Smc4	2_E1C8	1.11064	-0.128086	-1.09284	DOWN	0.00145711	80.6708
Tab2	2_E1C8	0.741639	-0.128273	-1.09298	DOWN	1.13355e-06	76.2577
Got2	2_E1C8	0.760078	-0.12829	-1.093	DOWN	3.7648e-07	79.4351
Kif15	2_E1C8	0.538737	-0.12866	-1.09328	DOWN	9.91459e-07	56.2224
Ppp2r2d	2_E1C8	0.657926	-0.128756	-1.09335	DOWN	6.74533e-07	72.1094
Srbd1	2_E1C8	0.282172	-0.128766	-1.09336	DOWN	7.83391e-15	42.2771
Gls	2_E1C8	0.451182	-0.128988	-1.09353	DOWN	1.1631e-08	56.2224
Plekho1	2_E1C8	0.77472	-0.129079	-1.0936	DOWN	2.73024e-06	78.6408
Igf1r	2_E1C8	1.07722	-0.129107	-1.09362	DOWN	7.63652e-07	89.3204
Ipo9	2_E1C8	0.520596	-0.129114	-1.09362	DOWN	4.70184e-08	62.4007
Arfgef1	2_E1C8	0.341923	-0.129232	-1.09371	DOWN	8.85541e-14	46.5137
Lasp1	2_E1C8	0.316055	-0.129318	-1.09378	DOWN	2.49142e-14	43.8658
Spc25	2_E1C8	0.448577	-0.129338	-1.09379	DOWN	8.57618e-07	48.985
Mier1	2_E1C8	0.939464	-0.12938	-1.09382	DOWN	6.93066e-07	86.0547
Midn	2_E1C8	0.934691	-0.129518	-1.09393	DOWN	1.20018e-05	84.6425
Suz12	2_E1C8	0.687664	-0.129611	-1.094	DOWN	1.20056e-06	72.8155
Ubtf	2_E1C8	0.97467	-0.129615	-1.094	DOWN	1.22972e-05	85.0838
Ubxn7	2_E1C8	0.447433	-0.129779	-1.09413	DOWN	1.03559e-08	56.3107
Bub1b	2_E1C8	0.468922	-0.129791	-1.09414	DOWN	1.80803e-07	49.9559
Parg	2_E1C8	0.366686	-0.129825	-1.09416	DOWN	2.02609e-11	50.662
Lnpep	2_E1C8	0.420119	-0.130034	-1.09432	DOWN	2.81394e-10	55.075
Adgra2	2_E1C8	0.195181	-0.130094	-1.09436	DOWN	8.34327e-24	30.4501
Eloa	2_E1C8	0.305381	-0.130096	-1.09437	DOWN	1.24212e-16	42.6302
Ctdsp1	2_E1C8	0.23796	-0.130111	-1.09438	DOWN	5.00581e-19	36.8049
Supt16	2_E1C8	1.70456	-0.130207	-1.09445	DOWN	1.61105e-07	97.7052
Uba5	2_E1C8	0.539966	-0.130315	-1.09453	DOWN	1.18351e-08	64.3425
Stx16	2_E1C8	0.448603	-0.130416	-1.09461	DOWN	5.09468e-10	56.752
Zc3h7b	2_E1C8	0.341133	-0.130589	-1.09474	DOWN	1.2535e-12	47.8376
Pds5b	2_E1C8	0.773985	-0.130669	-1.0948	DOWN	1.51013e-06	78.6408
Tmem98	2_E1C8	0.384747	-0.130791	-1.09489	DOWN	1.31896e-12	51.7211
Eif4ebp2	2_E1C8	0.646279	-0.130862	-1.09495	DOWN	4.85146e-07	70.8738
Bcr	2_E1C8	0.22797	-0.131031	-1.09508	DOWN	6.89876e-22	34.2454
Map4k4	2_E1C8	1.46184	-0.131452	-1.0954	DOWN	5.14386e-08	96.7343
Pard3	2_E1C8	0.573552	-0.131511	-1.09544	DOWN	1.74222e-08	66.8138
Dctn1	2_E1C8	0.410374	-0.131538	-1.09546	DOWN	3.61417e-11	54.1041
Atxn2	2_E1C8	0.603243	-0.131586	-1.0955	DOWN	2.1815e-08	68.579
Hist1h4a	2_E1C8	0.0348412	-0.131604	-1.09551	DOWN	4.01462e-50	6.53133
Gli3	2_E1C8	1.1204	-0.131785	-1.09565	DOWN	2.14402e-07	91.4387
Nrep	2_E1C8	1.13259	-0.132051	-1.09585	DOWN	6.70049e-08	93.0274
Mia3	2_E1C8	0.49838	-0.132244	-1.096	DOWN	2.2587e-08	61.0768
Ddb1	2_E1C8	1.13538	-0.132303	-1.09604	DOWN	1.05164e-08	92.9391
Snrpb2	2_E1C8	0.983917	-0.132361	-1.09609	DOWN	2.0459e-06	86.0547
Ubr7	2_E1C8	0.370506	-0.132505	-1.0962	DOWN	1.03629e-11	51.015
Hectd1	2_E1C8	0.854645	-0.132545	-1.09623	DOWN	4.04605e-07	82.2595
Clasp1	2_E1C8	0.58605	-0.132569	-1.09624	DOWN	3.08809e-08	68.6673
Adgra3	2_E1C8	0.553592	-0.13261	-1.09627	DOWN	2.58875e-09	65.8429
Abcf1	2_E1C8	1.00365	-0.132792	-1.09641	DOWN	4.23451e-07	89.1439
Arhgef40	2_E1C8	0.659685	-0.1328	-1.09642	DOWN	7.40022e-09	74.669
Ecpas	2_E1C8	0.462979	-0.132864	-1.09647	DOWN	1.18859e-09	59.3998
Ddx23	2_E1C8	0.475794	-0.132892	-1.09649	DOWN	3.7994e-09	58.782
Dip2b	2_E1C8	0.294171	-0.132925	-1.09651	DOWN	1.8155e-15	42.1006
Farp1	2_E1C8	0.466387	-0.132968	-1.09655	DOWN	2.03598e-10	59.5763
Ylpm1	2_E1C8	0.716347	-0.133052	-1.09661	DOWN	1.51989e-06	74.669
Mrpl28	2_E1C8	0.95553	-0.133089	-1.09664	DOWN	3.20144e-06	85.7017
Qser1	2_E1C8	0.48182	-0.133319	-1.09681	DOWN	1.34921e-09	60.1942
Nfx1	2_E1C8	0.421708	-0.133443	-1.09691	DOWN	1.54328e-10	55.7811
Slco3a1	2_E1C8	0.336311	-0.133617	-1.09704	DOWN	4.52805e-13	43.9541
Ptpn11	2_E1C8	0.59034	-0.133637	-1.09706	DOWN	7.50353e-09	68.4907
Srcap	2_E1C8	0.498456	-0.13364	-1.09706	DOWN	2.672e-08	60.3707
Dcp2	2_E1C8	0.609979	-0.13372	-1.09712	DOWN	4.71473e-08	69.5499
Adgrl2	2_E1C8	1.00533	-0.133973	-1.09731	DOWN	4.4951e-05	85.4369
Psmd2	2_E1C8	1.14934	-0.134	-1.09733	DOWN	1.64793e-08	92.0565
Egr1	2_E1C8	0.490053	-0.134184	-1.09747	DOWN	8.30956e-08	47.1315
Prr12	2_E1C8	0.466277	-0.134763	-1.09791	DOWN	3.81236e-10	59.3116
Asnsd1	2_E1C8	0.635047	-0.134782	-1.09793	DOWN	1.24823e-08	72.9038
Setx	2_E1C8	0.348396	-0.13482	-1.09796	DOWN	1.14912e-12	47.5728
Bag6	2_E1C8	0.644005	-0.134835	-1.09797	DOWN	5.29837e-09	72.7273
Sbk1	2_E1C8	0.604414	-0.134991	-1.09809	DOWN	4.83752e-08	70.5207
Kdm6b	2_E1C8	0.901939	-0.135025	-1.09811	DOWN	5.22918e-07	82.9656
Kdm3b	2_E1C8	0.349433	-0.135111	-1.09818	DOWN	2.98296e-14	47.6611
Anln	2_E1C8	0.248866	-0.135122	-1.09819	DOWN	1.00579e-15	34.2454
Rbm33	2_E1C8	0.437903	-0.135991	-1.09885	DOWN	1.19394e-10	56.5755
Usp29	2_E1C8	0.611754	-0.136121	-1.09895	DOWN	1.30181e-07	69.1086
Hist1h2bm	2_E1C8	0.144714	-0.136236	-1.09903	DOWN	1.2549e-20	22.7714
Dbi	2_E1C8	1.74849	-0.136238	-1.09904	DOWN	3.19293e-09	98.8526
Hnrnpul2	2_E1C8	0.847081	-0.136404	-1.09916	DOWN	3.30126e-06	80.1412
Ncaph	2_E1C8	0.357979	-0.136615	-1.09932	DOWN	1.07509e-11	46.6902
Herc1	2_E1C8	0.578183	-0.13679	-1.09946	DOWN	2.12546e-08	66.1077
Iars2	2_E1C8	0.215849	-0.13682	-1.09948	DOWN	7.27678e-22	34.0688
Arhgap28	2_E1C8	0.516726	-0.136859	-1.09951	DOWN	4.69897e-09	63.4598
Cfdp1	2_E1C8	1.27054	-0.136861	-1.09951	DOWN	2.01603e-09	95.1456
Sema5a	2_E1C8	0.492405	-0.137443	-1.09995	DOWN	1.04026e-08	58.0759
Cep350	2_E1C8	0.378849	-0.137721	-1.10017	DOWN	1.18618e-12	50.4854
Mrps5	2_E1C8	0.78252	-0.137891	-1.1003	DOWN	1.09379e-08	81.1121
Virma	2_E1C8	0.470774	-0.138125	-1.10047	DOWN	2.12868e-09	59.6646
Dst	2_E1C8	0.314644	-0.138608	-1.10084	DOWN	6.67383e-16	40.7767
Jmjd1c	2_E1C8	0.426576	-0.138769	-1.10097	DOWN	1.7437e-11	53.9276
Samd4b	2_E1C8	0.452366	-0.138833	-1.10101	DOWN	4.75128e-11	58.6055
Srp14	2_E1C8	1.23106	-0.139048	-1.10118	DOWN	1.23123e-09	94.6161
Kif1b	2_E1C8	0.668247	-0.139495	-1.10152	DOWN	5.70285e-08	71.3151
Dhx8	2_E1C8	0.465277	-0.13952	-1.10154	DOWN	8.84207e-11	60.9885
Zfp532	2_E1C8	0.398894	-0.139609	-1.10161	DOWN	1.98504e-12	52.692
Cox20	2_E1C8	0.643763	-0.139777	-1.10173	DOWN	5.23607e-08	71.1386
Abce1	2_E1C8	0.62008	-0.139859	-1.1018	DOWN	1.19287e-07	69.1968
Hmcn1	2_E1C8	0.354965	-0.139969	-1.10188	DOWN	5.26267e-14	48.1906
Sgo1	2_E1C8	0.305841	-0.139985	-1.10189	DOWN	3.91277e-12	39.188
Smg1	2_E1C8	0.434334	-0.139997	-1.1019	DOWN	1.27238e-10	56.0459
Gcc2	2_E1C8	0.619895	-0.140281	-1.10212	DOWN	6.98587e-08	68.8438
Clip1	2_E1C8	0.432466	-0.140288	-1.10212	DOWN	1.74145e-10	56.3107
Prc1	2_E1C8	0.604069	-0.140782	-1.1025	DOWN	6.71194e-05	52.2507
Xpo5	2_E1C8	0.292731	-0.14106	-1.10271	DOWN	2.63821e-16	42.7184
Nup205	2_E1C8	0.214851	-0.141112	-1.10275	DOWN	5.00248e-23	33.8923
Myo10	2_E1C8	0.615702	-0.141151	-1.10278	DOWN	1.21197e-08	67.9612
Nsa2	2_E1C8	1.66789	-0.141233	-1.10285	DOWN	4.53932e-10	98.7643
Dennd6a	2_E1C8	0.29282	-0.141593	-1.10312	DOWN	5.72244e-17	43.6011
Zzz3	2_E1C8	0.506806	-0.141634	-1.10315	DOWN	8.33525e-10	62.5772
Kars	2_E1C8	0.494469	-0.142002	-1.10344	DOWN	4.11559e-10	60.9003
Sec14l1	2_E1C8	0.292816	-0.142036	-1.10346	DOWN	1.25386e-17	42.1006
Zfp568	2_E1C8	0.281892	-0.142038	-1.10346	DOWN	7.16584e-19	40.9532
Larp7	2_E1C8	0.680873	-0.14206	-1.10348	DOWN	2.23033e-08	73.4334
Usp46	2_E1C8	0.506392	-0.142298	-1.10366	DOWN	5.18349e-10	61.7829
Agps	2_E1C8	0.26662	-0.14237	-1.10372	DOWN	2.73924e-20	40.6002
Wwp1	2_E1C8	0.408086	-0.142508	-1.10382	DOWN	1.48056e-12	53.045
Flnb	2_E1C8	0.311901	-0.142871	-1.1041	DOWN	1.33463e-16	43.3363
Phf3	2_E1C8	0.884755	-0.142926	-1.10414	DOWN	1.39907e-08	84.113
Timm10b	2_E1C8	0.810662	-0.143067	-1.10425	DOWN	5.66622e-09	81.8182
Erc1	2_E1C8	0.481807	-0.143313	-1.10444	DOWN	7.42165e-11	60.459
Atp6v1e1	2_E1C8	0.610547	-0.14401	-1.10497	DOWN	3.47712e-08	69.7264
Tcf25	2_E1C8	0.895793	-0.144163	-1.10509	DOWN	1.56061e-09	85.4369
Ndufb7	2_E1C8	1.42327	-0.144268	-1.10517	DOWN	2.17447e-10	97.2639
Utp20	2_E1C8	0.202551	-0.1445	-1.10535	DOWN	5.99466e-25	32.2154
Bach2	2_E1C8	0.771403	-0.144565	-1.1054	DOWN	1.49491e-07	75.8164
Serf2	2_E1C8	2.72404	-0.1446	-1.10542	DOWN	2.18499e-26	100
Surf4	2_E1C8	0.517587	-0.144733	-1.10553	DOWN	9.33105e-11	63.4598
Dhx40	2_E1C8	0.414774	-0.144798	-1.10558	DOWN	9.69325e-13	55.1633
Dstn	2_E1C8	1.41562	-0.144885	-1.10564	DOWN	2.93798e-09	96.2048
Ube3a	2_E1C8	1.12388	-0.144887	-1.10564	DOWN	4.7602e-07	90.6443
Ntan1	2_E1C8	0.496315	-0.144932	-1.10568	DOWN	1.93833e-10	62.0477
Sbf2	2_E1C8	0.231497	-0.14503	-1.10575	DOWN	5.63362e-23	34.6867
Drosha	2_E1C8	0.409383	-0.145515	-1.10613	DOWN	3.88266e-13	54.8102
Polr2b	2_E1C8	0.591702	-0.145524	-1.10613	DOWN	8.13541e-09	67.3433
Trim12c	2_E1C8	0.0131476	-0.145835	-1.10637	DOWN	1.48929e-82	2.55958
Palld	2_E1C8	0.63647	-0.146057	-1.10654	DOWN	3.66403e-08	68.579
Atp1a1	2_E1C8	0.467463	-0.146452	-1.10684	DOWN	8.9704e-12	58.5172
Rbis	2_E1C8	0.787822	-0.146781	-1.1071	DOWN	6.99192e-09	79.2586
Tomm6	2_E1C8	1.5099	-0.146997	-1.10726	DOWN	1.51945e-09	97.2639
Efnb2	2_E1C8	0.609852	-0.147182	-1.1074	DOWN	4.32409e-08	61.9594
Nsd1	2_E1C8	1.25957	-0.147279	-1.10748	DOWN	2.48882e-09	94.263
Sf3b3	2_E1C8	0.950575	-0.147285	-1.10748	DOWN	1.5576e-07	85.2604
Rybp	2_E1C8	0.374321	-0.147402	-1.10757	DOWN	1.50444e-14	50.662
Xpo1	2_E1C8	0.885325	-0.147755	-1.10784	DOWN	3.77875e-07	82.2595
Stmn1	2_E1C8	2.21782	-0.147778	-1.10786	DOWN	7.12753e-15	99.5587
Fkbp8	2_E1C8	0.721218	-0.147898	-1.10795	DOWN	1.96257e-08	76.2577
Arpp19	2_E1C8	1.15606	-0.14794	-1.10799	DOWN	1.03846e-08	91.0856
Knstrn	2_E1C8	0.398685	-0.14795	-1.10799	DOWN	8.96905e-13	47.6611
Trps1	2_E1C8	1.12646	-0.148193	-1.10818	DOWN	5.52849e-06	87.4669
Golgb1	2_E1C8	0.893351	-0.148197	-1.10818	DOWN	8.40668e-08	82.1712
Smarca4	2_E1C8	1.25491	-0.148388	-1.10833	DOWN	3.09902e-10	93.2039
Gbf1	2_E1C8	0.267696	-0.148693	-1.10856	DOWN	1.58685e-21	39.2763
Reep5	2_E1C8	0.649724	-0.14874	-1.1086	DOWN	6.48116e-09	72.0212
Dnajc10	2_E1C8	0.580692	-0.1489	-1.10872	DOWN	1.80831e-10	68.2259
Ik	2_E1C8	0.886195	-0.148915	-1.10874	DOWN	2.74144e-09	83.8482
Hist2h2aa1	2_E1C8	0.0688493	-0.149086	-1.10887	DOWN	2.34778e-37	13.3274
Dpp8	2_E1C8	0.2891	-0.149123	-1.1089	DOWN	1.97845e-20	41.6593
Cenpf	2_E1C8	1.03766	-0.149181	-1.10894	DOWN	0.00257767	68.3142
Arhgap11a	2_E1C8	0.307362	-0.149351	-1.10907	DOWN	2.26096e-14	37.9523
Chd7	2_E1C8	0.764381	-0.149509	-1.10919	DOWN	1.16981e-09	78.9056
Zfp871	2_E1C8	0.504054	-0.14956	-1.10923	DOWN	5.09782e-11	61.5181
Smim4	2_E1C8	0.274895	-0.149567	-1.10924	DOWN	1.9033e-21	40.4237
Wwc2	2_E1C8	0.635872	-0.149626	-1.10928	DOWN	2.89005e-09	69.6381
Tm9sf3	2_E1C8	0.924135	-0.149639	-1.10929	DOWN	2.98271e-09	86.496
Sox9	2_E1C8	1.92073	-0.149779	-1.1094	DOWN	2.78579e-05	96.6461
Sh3d19	2_E1C8	0.376902	-0.149811	-1.10942	DOWN	3.78136e-14	48.985
Dhx38	2_E1C8	0.348514	-0.149924	-1.10951	DOWN	7.56249e-16	47.8376
Dph6	2_E1C8	0.268621	-0.150084	-1.10963	DOWN	1.6976e-20	39.4528
Zmym4	2_E1C8	0.715313	-0.150132	-1.10967	DOWN	1.5557e-07	74.4925
Ncapd2	2_E1C8	0.302868	-0.150276	-1.10978	DOWN	6.07968e-16	41.7476
Smarca5	2_E1C8	1.79953	-0.150681	-1.11009	DOWN	5.58612e-14	99.2056
Kpna2	2_E1C8	0.156057	-0.150832	-1.11021	DOWN	1.54664e-21	24.7132
Sox12	2_E1C8	0.766957	-0.150961	-1.11031	DOWN	2.58737e-09	78.2877
Cemip2	2_E1C8	0.516538	-0.151338	-1.1106	DOWN	1.37107e-10	62.6655
Mbnl2	2_E1C8	0.617671	-0.151392	-1.11064	DOWN	3.38911e-09	69.3733
Myo1b	2_E1C8	0.664667	-0.151692	-1.11087	DOWN	1.00788e-08	72.1094
Ndufs5	2_E1C8	1.32518	-0.15209	-1.11118	DOWN	3.87444e-10	94.7926
Specc1l	2_E1C8	0.341432	-0.152288	-1.11133	DOWN	3.88074e-16	47.8376
Ccdc167	2_E1C8	0.253774	-0.152496	-1.11149	DOWN	1.69515e-23	37.2462
Zmat2	2_E1C8	1.21952	-0.152722	-1.11166	DOWN	3.64345e-09	92.9391
Kif11	2_E1C8	0.500317	-0.152773	-1.1117	DOWN	1.96204e-07	50.9267
Pitrm1	2_E1C8	0.365184	-0.152787	-1.11171	DOWN	1.03156e-15	50.4854
Pfdn1	2_E1C8	1.31471	-0.152896	-1.1118	DOWN	1.7385e-12	96.1165
Spaca6	2_E1C8	0.510595	-0.153175	-1.11201	DOWN	4.56659e-10	59.3116
Fos	2_E1C8	1.15738	-0.153492	-1.11226	DOWN	0.00037164	77.4934
Rasa1	2_E1C8	0.542776	-0.153731	-1.11244	DOWN	3.47021e-11	64.872
Cdca3	2_E1C8	0.540723	-0.153995	-1.11265	DOWN	1.32144e-08	56.2224
Ptpn9	2_E1C8	0.312253	-0.154103	-1.11273	DOWN	5.20951e-18	45.7193
Atad2	2_E1C8	0.927841	-0.15413	-1.11275	DOWN	8.34793e-06	77.4934
Zc3h18	2_E1C8	0.68535	-0.154167	-1.11278	DOWN	5.60027e-11	74.2277
Upf2	2_E1C8	0.522726	-0.15436	-1.11293	DOWN	1.68294e-11	62.5772
Sars	2_E1C8	0.659504	-0.154373	-1.11294	DOWN	6.84881e-10	74.9338
Ccdc50	2_E1C8	0.914061	-0.15472	-1.11321	DOWN	6.73145e-10	85.1721
Parp1	2_E1C8	1.18328	-0.154776	-1.11325	DOWN	8.67529e-10	90.7326
Ncor2	2_E1C8	0.306518	-0.154833	-1.11329	DOWN	2.53588e-17	43.6893
Amotl1	2_E1C8	0.821986	-0.155457	-1.11377	DOWN	8.69399e-10	80.9356
Bmpr2	2_E1C8	0.521793	-0.155662	-1.11393	DOWN	4.42566e-11	63.9011
Smarcad1	2_E1C8	0.875981	-0.155915	-1.11413	DOWN	1.55134e-09	84.5543
Hp1bp3	2_E1C8	1.13023	-0.155982	-1.11418	DOWN	8.67529e-10	91.5269
Hmgb2	2_E1C8	2.80924	-0.156079	-1.11425	DOWN	3.48744e-05	99.647
Dchs1	2_E1C8	0.366686	-0.156656	-1.1147	DOWN	1.15763e-16	50.1324
Gpatch8	2_E1C8	0.92107	-0.15671	-1.11474	DOWN	1.32075e-08	84.8191
Hist1h3c	2_E1C8	0.300959	-0.15679	-1.1148	DOWN	2.85748e-12	37.9523
Cox7a2	2_E1C8	2.02633	-0.157085	-1.11503	DOWN	1.89666e-15	99.5587
Hist1h1d	2_E1C8	0.259823	-0.157167	-1.1151	DOWN	5.9649e-16	33.0097
Helz	2_E1C8	0.640096	-0.15741	-1.11528	DOWN	7.58551e-10	70.1677
Cwf19l2	2_E1C8	0.48457	-0.157702	-1.11551	DOWN	6.0116e-12	61.0768
Dctn4	2_E1C8	0.583249	-0.157812	-1.11559	DOWN	3.07824e-11	68.6673
Nsd2	2_E1C8	0.932942	-0.15786	-1.11563	DOWN	1.3626e-07	81.9064
Ppp3ca	2_E1C8	1.02438	-0.15793	-1.11568	DOWN	3.58362e-07	86.2312
Knop1	2_E1C8	1.0124	-0.158479	-1.11611	DOWN	2.45e-09	88.6143
Kdm4a	2_E1C8	0.352679	-0.158705	-1.11628	DOWN	3.23443e-17	48.4554
Uqcrq	2_E1C8	1.46061	-0.15901	-1.11652	DOWN	3.07498e-13	97.2639
Ptprf	2_E1C8	0.582581	-0.159028	-1.11653	DOWN	9.24104e-12	66.8138
Pdcd5	2_E1C8	1.47233	-0.159172	-1.11665	DOWN	4.86684e-13	96.8226
Kat6a	2_E1C8	0.548012	-0.159278	-1.11673	DOWN	2.59286e-11	64.3425
Lrpprc	2_E1C8	0.327801	-0.159351	-1.11678	DOWN	8.18161e-19	45.3663
Supt6	2_E1C8	0.65472	-0.159363	-1.11679	DOWN	3.79362e-11	72.9921
Tacc3	2_E1C8	0.489186	-0.159538	-1.11693	DOWN	2.17491e-09	52.5154
Brd9	2_E1C8	0.461225	-0.159841	-1.11716	DOWN	9.63175e-14	58.782
Rbm28	2_E1C8	0.594582	-0.159979	-1.11727	DOWN	2.01449e-11	69.3733
Sf3a1	2_E1C8	0.648008	-0.160059	-1.11733	DOWN	8.93635e-11	71.4034
Atpif1	2_E1C8	2.20823	-0.160231	-1.11747	DOWN	1.49558e-18	100
Igf2r	2_E1C8	0.566339	-0.160247	-1.11748	DOWN	1.1212e-11	65.4899
Polr2k	2_E1C8	0.967984	-0.160278	-1.1175	DOWN	8.89495e-09	86.6726
Shox2	2_E1C8	1.59414	-0.160916	-1.118	DOWN	0.00011693	88.173
Wwp2	2_E1C8	0.575542	-0.162242	-1.11902	DOWN	2.79417e-09	61.3416
Tardbp	2_E1C8	1.27976	-0.162316	-1.11908	DOWN	1.59275e-12	94.8808
Lhfpl2	2_E1C8	0.26973	-0.162577	-1.11928	DOWN	1.24742e-22	39.6293
Hist1h2ad	2_E1C8	0.0654904	-0.162792	-1.11945	DOWN	9.62624e-27	12.0035
Scaf11	2_E1C8	1.42842	-0.16298	-1.1196	DOWN	1.19642e-12	95.8517
Zfp664	2_E1C8	0.918929	-0.163217	-1.11978	DOWN	2.66398e-10	84.0247
Rfc1	2_E1C8	1.11881	-0.163252	-1.11981	DOWN	6.28068e-09	89.6734
Fmnl2	2_E1C8	0.43313	-0.163315	-1.11986	DOWN	1.61425e-14	55.6929
Polr2i	2_E1C8	0.958961	-0.163401	-1.11992	DOWN	9.10013e-10	86.4078
Macf1	2_E1C8	1.16453	-0.163557	-1.12005	DOWN	2.26501e-09	90.3795
Wdr45b	2_E1C8	0.47636	-0.163585	-1.12007	DOWN	2.24161e-13	59.135
Crebbp	2_E1C8	0.903083	-0.163663	-1.12013	DOWN	1.0577e-10	84.3778
Atp2a2	2_E1C8	0.713679	-0.163831	-1.12026	DOWN	3.37326e-11	75.6399
Zmiz1	2_E1C8	0.818661	-0.164	-1.12039	DOWN	9.63204e-10	79.4351
Mprip	2_E1C8	0.719416	-0.164343	-1.12066	DOWN	3.0101e-11	76.1695
Opa1	2_E1C8	0.34358	-0.165258	-1.12137	DOWN	8.46979e-20	47.3963
Tbx18	2_E1C8	0.845475	-0.165468	-1.12153	DOWN	3.62806e-07	72.7273
Enah	2_E1C8	1.1361	-0.165567	-1.12161	DOWN	9.57597e-12	91.7917
Tnks	2_E1C8	0.444419	-0.165733	-1.12174	DOWN	1.29525e-14	57.0168
Elob	2_E1C8	2.32185	-0.165803	-1.12179	DOWN	2.12437e-26	99.9117
Brd7	2_E1C8	0.964686	-0.166031	-1.12197	DOWN	8.40609e-11	86.143
Acin1	2_E1C8	1.51103	-0.166073	-1.122	DOWN	3.83747e-12	95.8517
Wdr6	2_E1C8	0.757846	-0.166762	-1.12254	DOWN	1.50654e-10	78.1112
Igf2bp2	2_E1C8	1.07999	-0.166812	-1.12258	DOWN	8.1289e-12	89.7617
Fgfr1	2_E1C8	0.955931	-0.167094	-1.12279	DOWN	1.45648e-10	85.7899
Mapk6	2_E1C8	0.630358	-0.167195	-1.12287	DOWN	6.25546e-13	71.7564
Ddx18	2_E1C8	0.700326	-0.167333	-1.12298	DOWN	1.48916e-10	73.0803
Hunk	2_E1C8	0.299006	-0.167898	-1.12342	DOWN	1.52794e-22	42.5419
Cnn2	2_E1C8	0.929478	-0.167965	-1.12347	DOWN	4.85792e-10	83.1421
Supt5	2_E1C8	0.662655	-0.168177	-1.12364	DOWN	5.06919e-13	73.8747
Cnot3	2_E1C8	0.840697	-0.168412	-1.12382	DOWN	8.73126e-12	82.6125
Aamp	2_E1C8	0.809759	-0.169179	-1.12442	DOWN	2.8426e-11	81.3769
Zfp638	2_E1C8	0.962658	-0.169319	-1.12453	DOWN	4.2307e-11	85.4369
Zmynd8	2_E1C8	0.582798	-0.16953	-1.12469	DOWN	1.63236e-12	65.9312
Map3k4	2_E1C8	0.433027	-0.169875	-1.12496	DOWN	1.32354e-15	56.0459
Ranbp2	2_E1C8	0.656233	-0.16999	-1.12505	DOWN	4.74535e-11	70.8738
Vcan	2_E1C8	1.4264	-0.170638	-1.12556	DOWN	5.17715e-07	93.2039
Psme4	2_E1C8	0.684791	-0.171384	-1.12614	DOWN	5.5556e-12	74.316
Kpnb1	2_E1C8	1.04162	-0.171647	-1.12634	DOWN	7.40763e-12	88.0847
Uqcc2	2_E1C8	1.24972	-0.171753	-1.12643	DOWN	5.52638e-11	93.0274
Prpf6	2_E1C8	0.554344	-0.171981	-1.1266	DOWN	1.80729e-13	66.549
Ubr5	2_E1C8	0.542817	-0.172009	-1.12663	DOWN	1.81607e-13	63.7246
Pdcd11	2_E1C8	0.292745	-0.17292	-1.12734	DOWN	6.41315e-24	42.2771
Zranb2	2_E1C8	1.20863	-0.173009	-1.12741	DOWN	8.57753e-13	93.1156
Txnrd1	2_E1C8	0.90861	-0.173144	-1.12751	DOWN	2.38443e-12	84.3778
Smarcc2	2_E1C8	0.581943	-0.17322	-1.12757	DOWN	1.20837e-13	67.3433
Denr	2_E1C8	1.16201	-0.173353	-1.12768	DOWN	3.38364e-13	91.5269
Prpf4b	2_E1C8	1.33647	-0.17388	-1.12809	DOWN	3.48018e-13	95.5869
Ehmt2	2_E1C8	0.581431	-0.174471	-1.12855	DOWN	4.29072e-13	67.7846
Trrap	2_E1C8	0.514687	-0.174733	-1.12876	DOWN	7.90961e-15	61.6946
Dleu2	2_E1C8	0.438387	-0.175112	-1.12905	DOWN	3.68485e-15	52.3389
Dnajc8	2_E1C8	1.23452	-0.175318	-1.12921	DOWN	2.19313e-12	93.1156
Col2a1	2_E1C8	1.13348	-0.175887	-1.12966	DOWN	2.44673e-08	87.6434
Thrap3	2_E1C8	1.41147	-0.175928	-1.12969	DOWN	3.53824e-13	94.8808
Fbn2	2_E1C8	1.06885	-0.176716	-1.13031	DOWN	5.69992e-10	88.0847
Cdk5rap2	2_E1C8	0.50758	-0.176731	-1.13032	DOWN	3.90316e-14	59.5763
Lrp1	2_E1C8	0.444089	-0.176775	-1.13035	DOWN	1.34412e-16	57.0168
Ywhae	2_E1C8	2.57665	-0.176989	-1.13052	DOWN	3.27167e-39	100
Ankrd17	2_E1C8	0.852227	-0.177043	-1.13056	DOWN	3.76125e-12	82.083
Kifap3	2_E1C8	0.673479	-0.177074	-1.13059	DOWN	4.52815e-12	72.639
Cand1	2_E1C8	0.573378	-0.177413	-1.13085	DOWN	6.65323e-15	65.9312
Casc3	2_E1C8	0.418184	-0.178637	-1.13181	DOWN	1.04495e-17	55.6046
Kpna4	2_E1C8	0.524234	-0.179022	-1.13212	DOWN	1.21632e-14	64.0777
Tcf7l1	2_E1C8	0.500638	-0.179169	-1.13223	DOWN	3.14437e-16	60.812
Polr2l	2_E1C8	0.124208	-0.179662	-1.13262	DOWN	6.9523e-49	20.8297
Tln1	2_E1C8	0.720262	-0.179972	-1.13286	DOWN	2.66717e-14	77.2286
Fip1l1	2_E1C8	1.04414	-0.180157	-1.13301	DOWN	3.77783e-14	89.4969
Arid1a	2_E1C8	1.12279	-0.1802	-1.13304	DOWN	1.56575e-12	90.6443
Hmg20b	2_E1C8	0.900244	-0.180798	-1.13351	DOWN	1.33638e-13	84.8191
Zcchc9	2_E1C8	0.332774	-0.180997	-1.13367	DOWN	1.8423e-22	45.9841
Sh3glb1	2_E1C8	0.941031	-0.181389	-1.13397	DOWN	1.55363e-13	86.9373
Nisch	2_E1C8	1.37581	-0.181433	-1.13401	DOWN	5.48846e-15	95.6752
Cse1l	2_E1C8	0.483767	-0.181988	-1.13445	DOWN	4.41384e-16	58.782
Trp53bp1	2_E1C8	0.539775	-0.182136	-1.13456	DOWN	3.28383e-14	64.4307
Tns3	2_E1C8	0.556745	-0.182447	-1.13481	DOWN	1.60793e-14	65.4016
Eif3c	2_E1C8	1.70436	-0.182947	-1.1352	DOWN	1.13787e-21	99.2056
Bms1	2_E1C8	0.571471	-0.183142	-1.13535	DOWN	4.0304e-15	66.9903
Vps4b	2_E1C8	0.545737	-0.183163	-1.13537	DOWN	6.01934e-16	66.0194
Ddr2	2_E1C8	0.634749	-0.18332	-1.13549	DOWN	3.79265e-13	69.9912
Arhgef12	2_E1C8	0.563219	-0.183647	-1.13575	DOWN	4.65424e-14	64.519
Myef2	2_E1C8	0.734235	-0.183727	-1.13581	DOWN	2.87461e-13	75.3751
Rex1bd	2_E1C8	0.839548	-0.184336	-1.13629	DOWN	1.48134e-14	82.8773
Eif5b	2_E1C8	1.52754	-0.184563	-1.13647	DOWN	1.90572e-14	96.293
Lsm3	2_E1C8	1.01869	-0.184621	-1.13652	DOWN	1.01143e-12	87.0256
Adnp	2_E1C8	1.11663	-0.184649	-1.13654	DOWN	1.06917e-11	89.4086
Dlg5	2_E1C8	0.458721	-0.185992	-1.1376	DOWN	2.12197e-17	58.5172
Birc6	2_E1C8	0.779371	-0.186131	-1.13771	DOWN	5.58388e-14	78.9938
Chmp4b	2_E1C8	0.770001	-0.186252	-1.1378	DOWN	2.45458e-15	79.5234
Aff4	2_E1C8	0.634181	-0.186368	-1.1379	DOWN	3.50346e-13	68.7555
Ndufa13	2_E1C8	1.48244	-0.186504	-1.138	DOWN	9.6836e-16	96.7343
U2af2	2_E1C8	0.990526	-0.186527	-1.13802	DOWN	3.12863e-14	87.2904
Gfpt1	2_E1C8	0.345354	-0.186535	-1.13803	DOWN	1.30186e-21	47.308
Glyr1	2_E1C8	0.702057	-0.186738	-1.13819	DOWN	7.6994e-15	75.1103
Synpo	2_E1C8	0.431587	-0.186898	-1.13831	DOWN	5.2529e-19	56.9285
Pcbp2	2_E1C8	1.72806	-0.188099	-1.13926	DOWN	1.4967e-22	98.8526
Tbx15	2_E1C8	0.719197	-0.189228	-1.14015	DOWN	5.11155e-11	68.932
Chd8	2_E1C8	0.669294	-0.1902	-1.14092	DOWN	5.82242e-15	72.1977
Mybbp1a	2_E1C8	0.630649	-0.190564	-1.14121	DOWN	2.23837e-15	69.4616
Smarcc1	2_E1C8	1.9231	-0.190628	-1.14126	DOWN	2.60725e-25	99.4704
Pum2	2_E1C8	0.794768	-0.190877	-1.14146	DOWN	2.902e-14	79.4351
Aurkaip1	2_E1C8	0.659453	-0.190965	-1.14153	DOWN	4.63749e-15	73.5216
Ndufv3	2_E1C8	0.750494	-0.191005	-1.14156	DOWN	6.69603e-15	77.4051
Rpn1	2_E1C8	0.630173	-0.191287	-1.14178	DOWN	1.05497e-14	70.5207
Capza1	2_E1C8	0.585327	-0.191479	-1.14193	DOWN	1.54519e-17	69.5499
Snhg8	2_E1C8	0.776475	-0.191613	-1.14204	DOWN	1.8196e-12	78.1112
Cebpz	2_E1C8	0.714267	-0.191903	-1.14227	DOWN	7.16374e-14	75.3751
Sec62	2_E1C8	1.17045	-0.19212	-1.14244	DOWN	8.43833e-15	91.88
Glo1	2_E1C8	1.13113	-0.192482	-1.14273	DOWN	2.12792e-14	90.9091
Sem1	2_E1C8	2.20816	-0.193027	-1.14316	DOWN	2.40965e-28	99.8235
Ap2b1	2_E1C8	0.465335	-0.193115	-1.14323	DOWN	4.12048e-20	59.3998
Mab21l2	2_E1C8	0.920234	-0.193295	-1.14337	DOWN	6.56322e-08	72.4625
Ywhaz	2_E1C8	1.89895	-0.193734	-1.14372	DOWN	1.26036e-27	99.647
Lrig3	2_E1C8	0.781928	-0.193989	-1.14392	DOWN	9.87818e-14	77.4051
Ktn1	2_E1C8	0.986231	-0.194554	-1.14437	DOWN	3.15388e-13	86.143
Ctdsp2	2_E1C8	0.544098	-0.194825	-1.14459	DOWN	6.10783e-18	65.8429
Tenm3	2_E1C8	0.638624	-0.195011	-1.14473	DOWN	6.77994e-14	69.1968
Phactr4	2_E1C8	0.420392	-0.195177	-1.14486	DOWN	1.14264e-21	55.3398
Rfc3	2_E1C8	0.750997	-0.195409	-1.14505	DOWN	2.27458e-13	75.9929
Baz1b	2_E1C8	1.36027	-0.19578	-1.14534	DOWN	7.78707e-15	94.1748
Ap2a2	2_E1C8	0.423446	-0.196738	-1.1461	DOWN	2.78861e-20	54.9868
Hist1h3e	2_E1C8	0.174484	-0.196876	-1.14621	DOWN	1.02239e-29	27.0079
Tcea1	2_E1C8	0.914326	-0.197736	-1.1469	DOWN	2.61239e-17	86.496
Copa	2_E1C8	0.56597	-0.197937	-1.14706	DOWN	9.8027e-17	65.4899
Celf1	2_E1C8	0.978381	-0.198366	-1.1474	DOWN	1.80782e-16	87.5552
Robo2	2_E1C8	0.825245	-0.198583	-1.14757	DOWN	3.20771e-10	71.9329
Utrn	2_E1C8	0.49301	-0.198701	-1.14766	DOWN	4.44865e-19	59.7529
Lbp	2_E1C8	0.0529824	-0.198716	-1.14768	DOWN	9.99526e-83	8.29656
Ctnna1	2_E1C8	1.12971	-0.198885	-1.14781	DOWN	1.33494e-17	91.2621
Gtf2i	2_E1C8	1.12488	-0.199133	-1.14801	DOWN	9.60795e-20	92.233
Cenpe	2_E1C8	0.759442	-0.199225	-1.14808	DOWN	1.48236e-07	60.459
Tnrc18	2_E1C8	0.82754	-0.199305	-1.14814	DOWN	1.32941e-15	80.6708
Usp47	2_E1C8	0.721108	-0.199425	-1.14824	DOWN	2.64129e-15	75.2868
Prrc2c	2_E1C8	2.00992	-0.200084	-1.14877	DOWN	3.75068e-27	99.4704
Morf4l1	2_E1C8	1.97882	-0.200326	-1.14896	DOWN	2.46698e-35	99.7352
Tsc22d4	2_E1C8	0.505583	-0.200896	-1.14941	DOWN	1.88508e-18	61.6946
Sec31a	2_E1C8	0.451695	-0.201073	-1.14955	DOWN	2.05362e-20	58.6937
Arcn1	2_E1C8	0.621502	-0.201091	-1.14957	DOWN	2.00875e-17	69.3733
Dnm1l	2_E1C8	0.437091	-0.201836	-1.15016	DOWN	3.55858e-20	57.1933
Sptan1	2_E1C8	0.412544	-0.202733	-1.15088	DOWN	8.18764e-21	53.2215
Brd8	2_E1C8	0.882526	-0.202971	-1.15107	DOWN	7.49076e-14	81.0238
Hist1h1c	2_E1C8	0.215799	-0.203408	-1.15141	DOWN	6.24609e-26	31.2445
Dnmt3a	2_E1C8	0.998672	-0.20341	-1.15142	DOWN	4.77913e-16	87.3786
Fam98b	2_E1C8	0.498883	-0.20344	-1.15144	DOWN	2.39091e-19	61.6946
Usp19	2_E1C8	0.473273	-0.204117	-1.15198	DOWN	1.69315e-22	60.0177
Setd2	2_E1C8	0.71842	-0.204122	-1.15198	DOWN	6.33026e-16	75.9047
Rai14	2_E1C8	0.726295	-0.204636	-1.1524	DOWN	9.94209e-16	76.4342
Dnmt1	2_E1C8	1.05085	-0.204755	-1.15249	DOWN	2.77376e-14	87.2021
Tle4	2_E1C8	0.473306	-0.205256	-1.15289	DOWN	1.03493e-18	57.8111
Ier3ip1	2_E1C8	0.895622	-0.205757	-1.15329	DOWN	8.93483e-16	83.5834
Add1	2_E1C8	0.495939	-0.20587	-1.15338	DOWN	1.54645e-20	62.489
Cbx5	2_E1C8	1.95642	-0.206059	-1.15353	DOWN	2.1213e-31	99.8235
Crnkl1	2_E1C8	0.387559	-0.206331	-1.15375	DOWN	8.94335e-22	52.2507
H19	2_E1C8	2.80414	-0.20689	-1.1542	DOWN	1.39156e-19	100
Cnot1	2_E1C8	0.711731	-0.207514	-1.1547	DOWN	4.11838e-17	75.5516
Strbp	2_E1C8	0.717259	-0.207532	-1.15471	DOWN	4.65505e-16	74.9338
Anapc1	2_E1C8	0.454302	-0.208242	-1.15528	DOWN	6.7499e-22	58.3407
Rtf1	2_E1C8	1.36173	-0.208552	-1.15553	DOWN	4.72034e-20	94.9691
N4bp2	2_E1C8	0.749113	-0.209447	-1.15624	DOWN	6.07968e-16	76.4342
Eif3j2	2_E1C8	0.0230943	-0.209624	-1.15639	DOWN	4.77174e-110	4.23654
Chd3	2_E1C8	1.26109	-0.209647	-1.15641	DOWN	2.13928e-13	92.0565
Actn4	2_E1C8	0.73495	-0.210065	-1.15674	DOWN	3.07722e-17	76.699
Ddx1	2_E1C8	0.861217	-0.210729	-1.15727	DOWN	2.41189e-18	82.6125
Sesn3	2_E1C8	0.769434	-0.211295	-1.15773	DOWN	2.97856e-16	76.6108
Ubap2l	2_E1C8	1.39793	-0.211337	-1.15776	DOWN	1.18353e-22	96.0282
Fam32a	2_E1C8	0.609181	-0.211537	-1.15792	DOWN	7.42689e-19	69.9912
Tnks2	2_E1C8	0.807093	-0.212201	-1.15845	DOWN	7.55786e-18	80.406
Nudc	2_E1C8	1.24212	-0.212282	-1.15852	DOWN	6.46761e-20	93.3804
Lima1	2_E1C8	0.703178	-0.212719	-1.15887	DOWN	2.90624e-16	73.3451
Pak2	2_E1C8	0.854803	-0.212843	-1.15897	DOWN	1.88875e-18	82.1712
Ndufb2	2_E1C8	0.957126	-0.213407	-1.15942	DOWN	3.77454e-17	86.496
Hand2	2_E1C8	0.732009	-0.213504	-1.1595	DOWN	1.06894e-13	70.256
Ndufs6	2_E1C8	1.29516	-0.214583	-1.16037	DOWN	9.79996e-21	94.3513
Nars	2_E1C8	0.606133	-0.216216	-1.16168	DOWN	4.25589e-20	69.1086
Ppwd1	2_E1C8	0.339635	-0.216236	-1.1617	DOWN	1.02721e-29	47.2198
Snrnp27	2_E1C8	0.838712	-0.217679	-1.16286	DOWN	1.19728e-17	80.8473
Nfe2l1	2_E1C8	0.402689	-0.218304	-1.16337	DOWN	1.88966e-25	52.8685
Hdlbp	2_E1C8	1.13457	-0.218747	-1.16372	DOWN	2.95007e-19	90.9091
Prrc2b	2_E1C8	0.766848	-0.219023	-1.16394	DOWN	1.11444e-18	77.4051
Eif4g2	2_E1C8	2.19245	-0.219534	-1.16436	DOWN	4.88411e-39	99.7352
Cops9	2_E1C8	1.01505	-0.219879	-1.16464	DOWN	6.52275e-16	87.2904
Rad21	2_E1C8	0.842491	-0.220394	-1.16505	DOWN	1.29731e-15	78.376
Mrps21	2_E1C8	1.01143	-0.22068	-1.16528	DOWN	6.4086e-18	88.0847
Sptbn1	2_E1C8	0.770454	-0.221221	-1.16572	DOWN	5.98863e-17	75.7282
Tanc1	2_E1C8	0.630707	-0.22164	-1.16606	DOWN	2.44695e-20	70.4325
Hells	2_E1C8	0.932373	-0.221896	-1.16627	DOWN	2.0626e-15	83.6717
Cox6b1	2_E1C8	2.0244	-0.222746	-1.16695	DOWN	5.78107e-37	99.8235
Sap18	2_E1C8	0.570683	-0.222902	-1.16708	DOWN	1.1636e-21	67.0786
Vcp	2_E1C8	1.59922	-0.223279	-1.16738	DOWN	4.71681e-29	98.4113
Ckap5	2_E1C8	0.808413	-0.223311	-1.16741	DOWN	8.23621e-14	75.2868
Psmc1	2_E1C8	0.768244	-0.223358	-1.16745	DOWN	1.77911e-20	78.0229
Aimp1	2_E1C8	1.0991	-0.223429	-1.16751	DOWN	2.27537e-23	90.9091
Epb41l2	2_E1C8	0.511511	-0.224158	-1.1681	DOWN	2.6975e-23	61.6946
Aqr	2_E1C8	0.425112	-0.22417	-1.1681	DOWN	9.08362e-26	55.8694
Ube4b	2_E1C8	0.525041	-0.224933	-1.16872	DOWN	9.78633e-24	64.0777
Nynrin	2_E1C8	0.600743	-0.22498	-1.16876	DOWN	2.72831e-21	68.8438
Tmc6	2_E1C8	0.0772631	-0.225565	-1.16923	DOWN	1.40282e-65	13.2392
40057	2_E1C8	0.668622	-0.227561	-1.17085	DOWN	6.21091e-22	73.2568
Mir100hg	2_E1C8	0.738093	-0.227772	-1.17102	DOWN	2.23837e-15	74.0512
Snrnp200	2_E1C8	0.765867	-0.228141	-1.17132	DOWN	7.36292e-19	77.6699
Ubr4	2_E1C8	0.37435	-0.228239	-1.1714	DOWN	2.28183e-29	50.5737
Dnm3os	2_E1C8	1.15548	-0.230665	-1.17338	DOWN	1.70137e-13	87.9082
Ahnak	2_E1C8	0.38213	-0.230861	-1.17354	DOWN	2.47692e-24	46.0724
Dync1i2	2_E1C8	1.1522	-0.233902	-1.17601	DOWN	8.37747e-25	92.4978
Cox17	2_E1C8	0.574006	-0.235299	-1.17715	DOWN	1.25087e-21	66.902
Foxp4	2_E1C8	0.560139	-0.235513	-1.17733	DOWN	3.61946e-24	65.3133
Numa1	2_E1C8	0.806063	-0.235587	-1.17739	DOWN	6.2824e-20	78.8173
Top2a	2_E1C8	1.52412	-0.237495	-1.17894	DOWN	1.44746e-05	81.2886
Tjp1	2_E1C8	0.399384	-0.239441	-1.18054	DOWN	6.22023e-29	51.8094
BC004004	2_E1C8	1.46857	-0.24131	-1.18207	DOWN	8.73308e-20	95.94
Pdcd4	2_E1C8	0.83188	-0.24191	-1.18256	DOWN	1.08923e-18	80.5825
Syne2	2_E1C8	0.844594	-0.242292	-1.18287	DOWN	5.68684e-21	80.6708
Mdfi	2_E1C8	0.277712	-0.243689	-1.18402	DOWN	1.00308e-40	40.0706
Eif4g1	2_E1C8	1.22263	-0.244318	-1.18453	DOWN	8.31664e-25	92.0565
Atp5mpl	2_E1C8	1.54052	-0.2447	-1.18485	DOWN	3.82003e-27	96.9991
Pdap1	2_E1C8	1.98485	-0.246999	-1.18674	DOWN	1.36706e-38	99.2056
Nedd4	2_E1C8	2.64857	-0.247772	-1.18737	DOWN	7.5324e-61	100
Tpx2	2_E1C8	0.756317	-0.248042	-1.18759	DOWN	1.56149e-10	60.1942
Myh9	2_E1C8	0.340889	-0.249244	-1.18858	DOWN	1.08351e-34	45.7193
Rrbp1	2_E1C8	1.15993	-0.249769	-1.18902	DOWN	5.57209e-22	90.4678
Prdm16	2_E1C8	0.621091	-0.250078	-1.18927	DOWN	1.51655e-22	68.4025
Spc24	2_E1C8	0.68896	-0.25281	-1.19153	DOWN	4.35013e-18	67.7846
Trip12	2_E1C8	0.659179	-0.252909	-1.19161	DOWN	2.57971e-26	73.3451
Ubl5	2_E1C8	1.55692	-0.253626	-1.1922	DOWN	4.52801e-36	98.0583
Top2b	2_E1C8	1.47532	-0.254358	-1.19281	DOWN	2.07855e-29	97.1756
Pafah1b1	2_E1C8	1.25925	-0.254545	-1.19296	DOWN	8.02098e-32	93.7335
Tnrc6a	2_E1C8	1.11852	-0.256481	-1.19456	DOWN	4.24297e-28	90.9974
Nusap1	2_E1C8	0.463649	-0.256704	-1.19475	DOWN	2.09324e-15	45.4545
Tma7	2_E1C8	2.13616	-0.258462	-1.1962	DOWN	8.61166e-47	99.647
Nudcd3	2_E1C8	0.584526	-0.25859	-1.19631	DOWN	2.73998e-29	68.7555
Ndufa2	2_E1C8	1.58599	-0.259064	-1.1967	DOWN	5.22055e-37	97.97
Smarcd1	2_E1C8	0.873809	-0.259093	-1.19673	DOWN	5.82372e-28	83.7599
Dhx15	2_E1C8	1.01972	-0.259859	-1.19736	DOWN	3.73978e-29	87.9082
Lars2	2_E1C8	0.525926	-0.261037	-1.19834	DOWN	6.01371e-20	62.6655
Jund	2_E1C8	2.03512	-0.26115	-1.19843	DOWN	6.68267e-40	99.4704
Csnk2a1	2_E1C8	1.43651	-0.261437	-1.19867	DOWN	2.27308e-38	97.2639
Zfp106	2_E1C8	0.895723	-0.263757	-1.2006	DOWN	1.99139e-29	84.8191
Skp1a	2_E1C8	1.39428	-0.264087	-1.20088	DOWN	4.46154e-34	95.94
Eif3j1	2_E1C8	0.600925	-0.264144	-1.20092	DOWN	2.88594e-27	68.4025
Dhx9	2_E1C8	1.29863	-0.275339	-1.21028	DOWN	1.03621e-31	93.5569
Fabp5	2_E1C8	1.4753	-0.276546	-1.21129	DOWN	1.14264e-21	93.5569
Slirp	2_E1C8	0.813346	-0.277525	-1.21211	DOWN	1.18949e-30	81.2886
Pcm1	2_E1C8	1.21091	-0.277821	-1.21236	DOWN	5.57479e-29	91.4387
Caprin1	2_E1C8	1.72121	-0.278415	-1.21286	DOWN	6.92525e-45	98.8526
Prrc2a	2_E1C8	0.753401	-0.278654	-1.21306	DOWN	9.56496e-34	78.376
Son	2_E1C8	1.71229	-0.278793	-1.21318	DOWN	1.05311e-45	98.1465
Ndufc1	2_E1C8	1.41355	-0.280177	-1.21434	DOWN	3.36979e-35	95.94
Dpm3	2_E1C8	0.501329	-0.28345	-1.2171	DOWN	4.82209e-35	61.5181
Rbpj	2_E1C8	0.601693	-0.283896	-1.21748	DOWN	2.21741e-34	69.1086
Stag1	2_E1C8	0.910128	-0.285132	-1.21852	DOWN	3.74247e-33	84.8191
Myh10	2_E1C8	1.43137	-0.2877	-1.22069	DOWN	4.11341e-27	94.7926
Pet100	2_E1C8	0.35123	-0.290521	-1.22308	DOWN	8.9789e-46	48.7202
Wbp11	2_E1C8	0.957162	-0.29398	-1.22602	DOWN	2.12223e-37	85.7017
St13	2_E1C8	1.5385	-0.294841	-1.22675	DOWN	1.33186e-47	96.8226
Grb10	2_E1C8	1.88615	-0.295809	-1.22757	DOWN	8.23462e-45	99.1174
Ddx17	2_E1C8	1.19606	-0.297342	-1.22888	DOWN	1.58647e-36	92.6743
Mecom	2_E1C8	2.01734	-0.300316	-1.23141	DOWN	5.85687e-53	99.5587
40787	2_E1C8	1.2219	-0.302981	-1.23369	DOWN	2.9692e-37	92.8508
Hif1a	2_E1C8	0.659582	-0.305748	-1.23606	DOWN	1.31006e-39	73.6981
Uqcr10	2_E1C8	1.50389	-0.306382	-1.2366	DOWN	1.43862e-45	96.9991
Ptms	2_E1C8	1.72477	-0.306708	-1.23688	DOWN	2.04338e-47	98.9409
Dync1h1	2_E1C8	0.719336	-0.307302	-1.23739	DOWN	7.58182e-35	75.9047
Pdgfra	2_E1C8	1.12728	-0.307363	-1.23744	DOWN	9.24269e-31	89.5852
Hnrnpa3	2_E1C8	2.39888	-0.309624	-1.23938	DOWN	6.93019e-54	99.7352
Anapc13	2_E1C8	0.791505	-0.310061	-1.23976	DOWN	1.37467e-36	78.9938
Hmgb1	2_E1C8	3.41795	-0.313618	-1.24282	DOWN	3.64879e-103	100
Prpf8	2_E1C8	0.756239	-0.316152	-1.24501	DOWN	6.13741e-40	76.699
Ndufa5	2_E1C8	0.785351	-0.316821	-1.24558	DOWN	1.15959e-40	79.5234
Atp5e	2_E1C8	2.20596	-0.317222	-1.24593	DOWN	1.00175e-70	99.9117
Cox6c	2_E1C8	2.26021	-0.318796	-1.24729	DOWN	6.13578e-69	99.9117
Mki67	2_E1C8	0.850179	-0.321489	-1.24962	DOWN	1.51954e-14	62.9303
Gstp1	2_E1C8	0.144513	-0.324106	-1.25189	DOWN	2.56967e-85	22.8597
Tcf7l2	2_E1C8	1.23032	-0.324405	-1.25215	DOWN	6.46631e-29	89.4969
Hist2h2ac	2_E1C8	0.218786	-0.324516	-1.25224	DOWN	7.14172e-38	30.0088
Cltc	2_E1C8	0.739336	-0.325374	-1.25299	DOWN	6.14596e-39	75.9929
Fn1	2_E1C8	1.19252	-0.328801	-1.25597	DOWN	3.38979e-36	91.9682
Hist1h4d	2_E1C8	0.344505	-0.330446	-1.2574	DOWN	2.94288e-31	41.6593
Chd4	2_E1C8	2.08621	-0.334869	-1.26126	DOWN	8.63105e-62	99.4704
Cox5b	2_E1C8	1.62163	-0.337072	-1.26319	DOWN	1.62288e-59	98.1465
Cox7c	2_E1C8	2.44026	-0.341292	-1.26689	DOWN	1.35662e-81	99.8235
Mrpl52	2_E1C8	1.05022	-0.343056	-1.26844	DOWN	5.65396e-47	88.7026
Metap2	2_E1C8	1.32411	-0.34472	-1.2699	DOWN	1.47797e-58	95.1456
Snrpg	2_E1C8	2.6161	-0.345133	-1.27027	DOWN	2.31748e-99	100
Tmem256	2_E1C8	0.704626	-0.355802	-1.2797	DOWN	1.22864e-47	74.316
Romo1	2_E1C8	1.1405	-0.360217	-1.28362	DOWN	2.41082e-52	90.8208
Sec61g	2_E1C8	2.05977	-0.363713	-1.28673	DOWN	4.37487e-90	99.8235
Tmem258	2_E1C8	1.15061	-0.366339	-1.28908	DOWN	2.4563e-50	89.9382
Hmgn2	2_E1C8	1.57248	-0.367515	-1.29013	DOWN	6.04972e-70	97.3522
Atp5j2	2_E1C8	2.01114	-0.376162	-1.29788	DOWN	9.66079e-86	99.2939
Tmem14c	2_E1C8	0.553681	-0.404156	-1.32331	DOWN	2.55991e-67	67.3433
Eno1	2_E1C8	1.31566	-0.410066	-1.32875	DOWN	8.79351e-60	93.6452
Uqcr11	2_E1C8	1.46542	-0.414778	-1.33309	DOWN	7.03194e-80	96.2048
Atp5md	2_E1C8	1.48399	-0.41602	-1.33424	DOWN	6.37959e-72	96.4695
Bola2	2_E1C8	0.796911	-0.416824	-1.33498	DOWN	1.8734e-65	79.4351
Hist1h2ae	2_E1C8	0.743488	-0.418722	-1.33674	DOWN	5.44862e-17	58.0759
Sec61b	2_E1C8	1.76953	-0.420797	-1.33867	DOWN	8.85454e-95	98.4996
Hist1h4h	2_E1C8	0.0950952	-0.426755	-1.34421	DOWN	2.60268e-105	16.1518
Ndufa3	2_E1C8	0.776071	-0.427392	-1.3448	DOWN	1.07367e-71	79.4351
Hmga1	2_E1C8	0.271953	-0.440601	-1.35717	DOWN	2.93768e-98	39.2763
Peg10	2_E1C8	1.51131	-0.444283	-1.36064	DOWN	1.84007e-60	96.6461
Hist1h1e	2_E1C8	0.675275	-0.462643	-1.37806	DOWN	1.34294e-30	58.1642
Tmsb10	2_E1C8	3.21104	-0.469183	-1.38433	DOWN	4.25819e-154	100
Uba52	2_E1C8	1.62124	-0.469268	-1.38441	DOWN	2.50329e-70	97.7052
Ubb	2_E1C8	2.62887	-0.487435	-1.40195	DOWN	2.09794e-116	100
Erh	2_E1C8	0.953459	-0.491589	-1.40599	DOWN	2.09132e-96	85.4369
Hist1h1b	2_E1C8	1.24417	-0.497836	-1.41209	DOWN	3.03807e-16	70.962
Tomm7	2_E1C8	1.55641	-0.514637	-1.42864	DOWN	2.20528e-117	97.3522
Tpm3-rs7	2_E1C8	0.293734	-0.537102	-1.45105	DOWN	7.76271e-114	36.2754
Ndufb1-ps	2_E1C8	0.88154	-0.580206	-1.49506	DOWN	1.79837e-118	83.4069
AY036118	2_E1C8	0.776496	-0.619807	-1.53667	DOWN	5.83775e-70	78.1112
Atp5k	2_E1C8	1.26049	-0.766143	-1.70072	DOWN	4.67256e-179	93.0274
Hist1h2ap	2_E1C8	0.686603	-1.07849	-2.11183	DOWN	5.90262e-73	53.045

## Sheet: wt_c5_C3
Wilcoxon rank sum test for differentially expressed genes in cluster C3 between wildtype and E1C5
gene	genotype	avgExpr	logFC	Fold Change	DEG	padj	% cells exp.
Igdcc3	3_E1C5	1.67249	0.389	1.30949	UP	3.13882093118291e-58	99.2019
Rian	3_E1C5	1.34111	0.352533	1.2768	UP	3.32251226154143e-37	96.3288
Casd1	3_E1C5	1.39675	0.302523	1.2333	UP	7.14218169291344e-31	98.2442
Metrn	3_E1C5	1.26198	0.300256	1.23136	UP	5.23251366996018e-42	98.0846
Meis2	3_E1C5	1.93791	0.29226	1.22456	UP	2.24660534865129e-23	99.7606
Gas5	3_E1C5	2.27282	0.256287	1.1944	UP	4.70220437135822e-51	100
Pbx1	3_E1C5	2.33549	0.240978	1.18179	UP	1.8613125703346e-13	100
Chd7	3_E1C5	1.04066	0.231285	1.17388	UP	2.58705712755956e-25	94.7326
Meg3	3_E1C5	2.48862	0.228567	1.17167	UP	1.78328040534739e-13	99.2817
Ldha	3_E1C5	2.11931	0.218142	1.16323	UP	8.07732165668777e-10	98.9625
Prtg	3_E1C5	0.435095	0.207596	1.15476	UP	9.08987681350277e-31	70.3113
Crabp1	3_E1C5	1.291	0.206794	1.15412	UP	1.51581301130041e-12	96.4086
Il11ra1	3_E1C5	0.370654	0.204259	1.15209	UP	8.72708237745663e-29	61.2929
Hist1h3c	3_E1C5	0.673694	0.200072	1.14876	UP	3.90335745377738e-06	66.1612
Dlk1	3_E1C5	1.59762	0.198122	1.1472	UP	5.82820465456974e-11	97.2865
Asb4	3_E1C5	1.63033	0.195523	1.14514	UP	3.32542098924118e-09	97.6057
Arl6ip1	3_E1C5	1.50424	0.195132	1.14483	UP	2.28876763001558e-06	96.0894
Hmgcs1	3_E1C5	1.2049	0.189883	1.14067	UP	1.12348125526372e-10	95.2913
Ddx5	3_E1C5	2.86249	0.188012	1.13919	UP	1.83094239948901e-27	100
Irx3	3_E1C5	1.40518	0.18767	1.13892	UP	5.57906889209956e-07	96.0096
Gjc1	3_E1C5	1.26102	0.185308	1.13706	UP	6.24261118935039e-22	97.4461
Cdk2ap1	3_E1C5	1.54779	0.185116	1.13691	UP	9.5158949916204e-25	98.8029
Gas1	3_E1C5	1.91753	0.184591	1.13649	UP	1.37418548672671e-11	99.5211
Nr2f1	3_E1C5	1.87055	0.184201	1.13619	UP	2.09999214770941e-10	99.3615
Gdf11	3_E1C5	0.661444	0.184088	1.1361	UP	2.5359596182916e-18	84.0383
Pop4	3_E1C5	0.702449	0.182138	1.13456	UP	6.77978062709221e-24	88.1085
Nop10	3_E1C5	1.36337	0.178248	1.13151	UP	5.76975159274082e-23	97.7654
Gapdh	3_E1C5	3.43441	0.175871	1.12965	UP	1.52767337385988e-40	100
Col5a2	3_E1C5	0.532593	0.168937	1.12423	UP	5.94468725692974e-15	73.743
Ndufb8	3_E1C5	1.98392	0.162336	1.1191	UP	1.81977799358126e-26	99.6808
Ppp4r3b	3_E1C5	0.944457	0.159085	1.11658	UP	1.53090565686244e-15	94.0942
Peg10	3_E1C5	1.68395	0.157358	1.11524	UP	5.9519492528442e-07	99.4413
Hsp90ab1	3_E1C5	4.25264	0.153821	1.11251	UP	2.35695663244918e-62	100
Phgdh	3_E1C5	1.01652	0.151902	1.11103	UP	1.91519233645065e-12	93.6951
Sox11	3_E1C5	3.09413	0.150504	1.10996	UP	3.72508002666981e-17	100
Glg1	3_E1C5	0.883105	0.150373	1.10986	UP	1.46032270289047e-13	92.6576
Mrpl14	3_E1C5	1.14847	0.149	1.1088	UP	1.39855658188753e-16	97.2865
Igf2	3_E1C5	2.22969	0.147093	1.10734	UP	5.27442484509431e-10	100
Dut	3_E1C5	1.72345	0.146989	1.10726	UP	1.36057065837754e-09	99.1221
Mmp16	3_E1C5	0.51103	0.146933	1.10721	UP	8.26174997319962e-12	74.3017
Trim71	3_E1C5	0.425237	0.145531	1.10614	UP	4.22356541225207e-15	68.3958
Pkm	3_E1C5	2.47623	0.145118	1.10582	UP	3.48139002976071e-12	99.6808
BC005561	3_E1C5	1.06376	0.144121	1.10506	UP	8.77081638546423e-13	96.0894
Epha7	3_E1C5	0.802553	0.144074	1.10502	UP	2.23050666603788e-09	87.9489
Rev3l	3_E1C5	0.908088	0.1434	1.1045	UP	2.56581220906548e-09	92.897
Gli3	3_E1C5	1.05442	0.141881	1.10334	UP	1.76834530196729e-09	93.3759
Pgam1	3_E1C5	1.89114	0.140296	1.10213	UP	5.73841310584456e-11	99.6808
Grcc10	3_E1C5	1.62574	0.140012	1.10191	UP	1.00001274755177e-12	99.5211
Pttg1	3_E1C5	0.981031	0.139409	1.10145	UP	1.82415606598035e-06	91.3009
Clk1	3_E1C5	0.93577	0.139206	1.1013	UP	6.04780573995185e-10	93.7749
Adgrl2	3_E1C5	0.790765	0.137992	1.10037	UP	3.66117911412758e-08	86.9114
Ccdc43	3_E1C5	0.474548	0.137445	1.09996	UP	7.64195760405369e-14	75.818
Rsrp1	3_E1C5	1.15127	0.137024	1.09963	UP	6.08522593642619e-10	96.3288
Sema3a	3_E1C5	0.768276	0.136505	1.09924	UP	1.70563628066474e-05	80.0479
Tmco1	3_E1C5	0.815498	0.136499	1.09923	UP	6.72377536978286e-10	89.2259
Acvr2b	3_E1C5	0.8047	0.136413	1.09917	UP	5.77463140347452e-12	91.7797
Casc4	3_E1C5	0.452885	0.135675	1.09861	UP	5.20828898564177e-15	75.3392
Nrip1	3_E1C5	0.74524	0.135267	1.0983	UP	6.67135013137574e-09	86.672
Serpine2	3_E1C5	0.783572	0.135159	1.09821	UP	6.54840275961824e-09	89.3855
Lhx9	3_E1C5	0.987066	0.134573	1.09777	UP	0.00426084	77.5738
Gng12	3_E1C5	0.647545	0.134305	1.09756	UP	2.95549423433125e-11	84.9162
Lmo1	3_E1C5	0.613233	0.133823	1.0972	UP	1.57282699980979e-08	77.0152
App	3_E1C5	1.18443	0.132087	1.09588	UP	1.47248424018902e-07	97.2067
Dynlt1f	3_E1C5	0.497919	0.130857	1.09494	UP	5.33330175122836e-13	78.1325
Emx2	3_E1C5	0.934594	0.130534	1.0947	UP	9.74929887107217e-05	87.1508
Hypk	3_E1C5	0.908192	0.13002	1.09431	UP	4.58171374486496e-14	93.1365
Ppp1r9a	3_E1C5	0.960698	0.12962	1.09401	UP	2.84567157473791e-07	91.7797
Xpr1	3_E1C5	0.607884	0.129415	1.09385	UP	6.54840275961824e-09	79.8085
Rrm2	3_E1C5	1.43808	0.128764	1.09336	UP	6.40526068223877e-05	95.5307
Hist1h2ak	3_E1C5	0.272382	0.126867	1.09192	UP	0.000173043	39.7446
Cited2	3_E1C5	0.712817	0.126865	1.09192	UP	2.20794477326812e-07	83.2402
Vamp3	3_E1C5	0.612941	0.124136	1.08985	UP	6.54421316105625e-12	86.4326
Rbmxl1	3_E1C5	1.01903	0.122292	1.08846	UP	7.80628656630123e-11	94.7326
Sept11	3_E1C5	1.90487	0.121271	1.08769	UP	2.0967800632426e-09	99.6808
Zdbf2	3_E1C5	0.938139	0.120361	1.08701	UP	1.0757819111332e-06	92.099
Eef2	3_E1C5	2.54558	0.120004	1.08674	UP	3.80013294062097e-17	100
Clic1	3_E1C5	0.981962	0.119313	1.08622	UP	1.3677304809054e-07	95.2913
Man1a2	3_E1C5	0.797623	0.118242	1.08541	UP	5.22122344279385e-08	90.423
BC004004	3_E1C5	1.82723	0.117532	1.08488	UP	3.02401046860763e-07	99.4413
Lin28a	3_E1C5	0.217593	0.117268	1.08468	UP	1.84941025919102e-21	47.5658
Hmgcr	3_E1C5	0.9603	0.117118	1.08457	UP	4.60222088644046e-06	91.6201
Srrm2	3_E1C5	2.32304	0.11497	1.08295	UP	7.99640588110851e-17	100
Slc25a17	3_E1C5	0.482458	0.114853	1.08286	UP	5.36168912191177e-11	77.494
Oip5os1	3_E1C5	1.01562	0.114277	1.08243	UP	1.15817103328816e-08	95.7702
Gtf2a1	3_E1C5	0.594748	0.114264	1.08242	UP	6.3409490760484e-08	81.245
Igf2bp3	3_E1C5	1.38142	0.113939	1.08218	UP	1.32621047529519e-08	98.9625
Dpysl2	3_E1C5	0.965832	0.111812	1.08058	UP	4.47074006861503e-08	93.8547
Fignl2	3_E1C5	0.396057	0.111344	1.08023	UP	2.64082346068843e-09	68.3958
H19	3_E1C5	2.68229	0.110969	1.07995	UP	3.7850883614177e-06	100
Tpm3	3_E1C5	1.61895	0.110874	1.07988	UP	1.33207124188726e-10	99.1221
Rspo4	3_E1C5	0.234257	0.110636	1.0797	UP	9.55605777653781e-16	46.9274
Xpnpep1	3_E1C5	0.404032	0.110377	1.07951	UP	1.6250682569297e-11	71.5882
Nipbl	3_E1C5	1.31993	0.109959	1.0792	UP	4.61639988100161e-06	98.0048
Hsp90b1	3_E1C5	2.5048	0.10982	1.07909	UP	6.27978267366036e-07	99.9202
Ccdc34	3_E1C5	1.72176	0.109245	1.07866	UP	6.27811899102406e-09	99.1221
Igf2bp1	3_E1C5	1.6833	0.108897	1.0784	UP	1.04451809427561e-07	99.5211
Dock10	3_E1C5	0.247163	0.107063	1.07703	UP	9.04102505124278e-10	43.6552
Slc35a1	3_E1C5	0.434142	0.106897	1.07691	UP	7.49873728328706e-10	74.8603
Klhl9	3_E1C5	0.849101	0.106846	1.07687	UP	1.93561394659374e-07	92.9769
Smchd1	3_E1C5	1.27727	0.106466	1.07659	UP	1.06725089930477e-06	96.4884
Pabpc1	3_E1C5	2.33731	0.106432	1.07656	UP	3.97400600544162e-11	100
Pclaf	3_E1C5	2.22817	0.106229	1.07641	UP	0.00043575	99.2817
Zcchc3	3_E1C5	0.878896	0.106192	1.07638	UP	7.67280434987442e-09	92.0192
Arid3a	3_E1C5	0.525326	0.105868	1.07614	UP	1.31489253103752e-07	77.8931
Canx	3_E1C5	1.4852	0.105775	1.07607	UP	3.10488722584571e-06	99.2019
Snhg1	3_E1C5	1.43741	0.105774	1.07607	UP	1.09372011269228e-07	98.6433
Cotl1	3_E1C5	0.454908	0.105297	1.07572	UP	8.25698553736207e-08	74.6209
Rrp36	3_E1C5	0.351028	0.104465	1.0751	UP	2.82573901337443e-11	66.9593
Wdr76	3_E1C5	0.415042	0.104384	1.07504	UP	1.93005667339845e-07	67.6776
Rad50	3_E1C5	0.608099	0.103919	1.07469	UP	1.07381143017981e-05	80.0479
Prkra	3_E1C5	0.786138	0.10376	1.07457	UP	7.25916251246362e-08	89.7845
Aplp2	3_E1C5	0.758226	0.10352	1.07439	UP	1.85546651477193e-06	89.2259
Kcnh2	3_E1C5	0.202279	0.103466	1.07435	UP	1.33689098409948e-15	45.8101
Pim1	3_E1C5	0.532774	0.103066	1.07405	UP	3.47277124782143e-06	76.7757
Tshz2	3_E1C5	0.660667	0.102252	1.07345	UP	0.000174244	82.2027
Washc3	3_E1C5	0.4496	0.101939	1.07321	UP	1.15817103328816e-08	74.5411
Eya4	3_E1C5	0.598416	0.101828	1.07313	UP	5.18876558290866e-05	77.7334
Cadm1	3_E1C5	0.405425	0.101735	1.07306	UP	4.92364618317999e-07	67.7574
Tshz1	3_E1C5	0.747731	0.100724	1.07231	UP	3.38216451187954e-05	85.6345
Ttc9c	3_E1C5	0.419051	0.100478	1.07213	UP	2.19283465580461e-09	72.9449
Ptpmt1	3_E1C5	0.511143	0.100016	1.07179	UP	9.32570179378177e-07	77.095
Pkdcc	3_E1C5	1.4838	0.0999634	1.07175	UP	0.00456564	97.6856
Ndufv3	3_E1C5	1.05335	0.0999022	1.0717	UP	3.45838001655368e-08	95.6903
Kmt2a	3_E1C5	0.95454	0.0998314	1.07165	UP	3.04876807101411e-05	93.2961
Cdc37l1	3_E1C5	0.611174	0.0997495	1.07159	UP	7.00457944502431e-07	84.597
Hist1h2an	3_E1C5	0.188613	0.0997377	1.07158	UP	5.74232928540232e-14	39.1061
Cdk12	3_E1C5	0.98778	0.0997275	1.07157	UP	5.80502319670833e-06	94.8923
Bcl2l11	3_E1C5	0.488332	0.099254	1.07122	UP	2.28879248685627e-06	74.2219
Marf1	3_E1C5	0.496713	0.0989655	1.07101	UP	6.22880010865581e-07	77.8931
Mrpl17	3_E1C5	0.917363	0.0986136	1.07074	UP	8.89070578442997e-08	93.3759
Hist1h2be	3_E1C5	0.241912	0.0981253	1.07038	UP	6.51887643290491e-06	42.6177
Dixdc1	3_E1C5	0.641027	0.0976374	1.07002	UP	3.02826358122731e-05	84.9162
Adnp	3_E1C5	1.30361	0.096962	1.06952	UP	2.43120779908473e-07	97.8452
Jaml	3_E1C5	0.391414	0.0969075	1.06948	UP	0.000320925	54.1899
Pex19	3_E1C5	0.462772	0.0966191	1.06926	UP	1.53463309102186e-08	76.3767
Bbx	3_E1C5	0.684146	0.0958483	1.06869	UP	2.16809437108142e-05	86.9912
Mrpl39	3_E1C5	0.320679	-0.0953365	-1.06831	DOWN	2.2724250093679e-08	62.8093
Synpo	3_E1C5	0.43276	-0.0956382	-1.06854	DOWN	4.90041367338746e-06	71.3488
Wdr43	3_E1C5	0.885462	-0.096344	-1.06906	DOWN	0.000148602	90.9018
Ddx18	3_E1C5	0.957639	-0.0965362	-1.0692	DOWN	1.1524784682134e-06	94.0144
Polr1d	3_E1C5	1.22999	-0.0970324	-1.06957	DOWN	1.64228199760851e-06	98.2442
Commd1	3_E1C5	1.01634	-0.0972289	-1.06972	DOWN	2.30253157282117e-06	94.3336
Igfbp3	3_E1C5	0.20255	-0.0973174	-1.06978	DOWN	4.5906775326723e-05	36.7917
Nudc	3_E1C5	1.50167	-0.0976041	-1.07	DOWN	6.38101532183335e-07	98.9625
Isyna1	3_E1C5	0.568329	-0.097814	-1.07015	DOWN	1.48284400235911e-06	82.6018
Col12a1	3_E1C5	0.235817	-0.098044	-1.07032	DOWN	2.76503243143462e-06	44.7725
Jund	3_E1C5	2.07895	-0.0982895	-1.0705	DOWN	5.20714799792763e-07	99.7606
Tcf4	3_E1C5	2.25447	-0.0983745	-1.07057	DOWN	0.00647443	99.5211
Krtcap2	3_E1C5	1.29143	-0.0989134	-1.07097	DOWN	1.76033706194034e-05	98.324
Ufc1	3_E1C5	0.867632	-0.099859	-1.07167	DOWN	3.46787396401514e-06	93.0567
Cox6b1	3_E1C5	2.11764	-0.0998992	-1.0717	DOWN	9.67098147826884e-10	99.8404
Mfap4	3_E1C5	1.26661	-0.100228	-1.07194	DOWN	1.02557710890072e-05	98.2442
Tenm3	3_E1C5	0.870548	-0.10073	-1.07232	DOWN	0.000285946	90.5028
Snrpb2	3_E1C5	1.03964	-0.100747	-1.07233	DOWN	5.17728829004114e-07	95.6903
Auts2	3_E1C5	1.39211	-0.101816	-1.07312	DOWN	2.06744144092844e-05	98.0846
Ift20	3_E1C5	0.714555	-0.102224	-1.07343	DOWN	2.31618631727056e-07	87.6297
Dph6	3_E1C5	0.274226	-0.102928	-1.07395	DOWN	2.66778134337248e-10	55.5467
Frmd4a	3_E1C5	0.717723	-0.103243	-1.07419	DOWN	7.69560489532928e-06	87.1508
Tpd52l1	3_E1C5	0.184609	-0.103251	-1.07419	DOWN	3.5387432183936e-10	43.8947
Hoxc6	3_E1C5	0.552497	-0.10344	-1.07433	DOWN	5.83165849864839e-05	74.7805
Ssbp1	3_E1C5	1.13603	-0.10351	-1.07438	DOWN	1.82415606598035e-06	96.9673
Cox20	3_E1C5	0.608268	-0.103517	-1.07439	DOWN	4.90041367338746e-06	82.7614
Sod2	3_E1C5	0.433458	-0.103541	-1.07441	DOWN	3.32504974444331e-08	73.1844
Thg1l	3_E1C5	0.155328	-0.104588	-1.07519	DOWN	7.68502692376955e-14	40.7023
Gsta4	3_E1C5	0.75882	-0.104601	-1.0752	DOWN	3.71471265010124e-05	87.8691
Ndufb6	3_E1C5	0.934434	-0.104901	-1.07542	DOWN	1.64794706800818e-06	94.4134
Spint2	3_E1C5	0.301434	-0.105044	-1.07553	DOWN	1.78625263916518e-05	53.8707
Pdlim4	3_E1C5	0.631724	-0.105058	-1.07554	DOWN	3.24919331643233e-06	83.32
Sec13	3_E1C5	0.636026	-0.105069	-1.07555	DOWN	7.25916251246362e-08	85.9537
Ftl1	3_E1C5	3.37692	-0.105273	-1.0757	DOWN	9.45181274331006e-17	100
Atpif1	3_E1C5	2.2717	-0.10634	-1.07649	DOWN	8.92107869445435e-11	100
Ntn1	3_E1C5	0.31209	-0.106412	-1.07655	DOWN	7.90661095850954e-07	53.2322
Vim	3_E1C5	0.82947	-0.106819	-1.07685	DOWN	9.35788760183899e-05	88.747
Bola2	3_E1C5	1.20666	-0.107568	-1.07741	DOWN	6.26551549020166e-09	97.6856
Anapc13	3_E1C5	1.00669	-0.108777	-1.07831	DOWN	1.1856875190937e-06	95.4509
Robo1	3_E1C5	0.325031	-0.109056	-1.07852	DOWN	1.85702789257745e-09	61.5323
Csnk2b	3_E1C5	0.869953	-0.109407	-1.07879	DOWN	1.47732310070602e-07	93.7749
Cyth3	3_E1C5	0.625276	-0.109943	-1.07919	DOWN	1.47878351293411e-06	83.0008
Cacna1g	3_E1C5	0.17736	-0.110039	-1.07926	DOWN	2.45111742927035e-14	41.261
Selenow	3_E1C5	1.76292	-0.110166	-1.07935	DOWN	4.02496901054225e-08	99.4413
Psme1	3_E1C5	0.700187	-0.110203	-1.07938	DOWN	1.53865505272518e-07	88.1883
Top1	3_E1C5	2.36184	-0.110304	-1.07946	DOWN	1.91519233645065e-12	99.8404
Serf1	3_E1C5	1.09125	-0.110936	-1.07993	DOWN	6.30808892566175e-08	96.8077
Homer2	3_E1C5	0.220308	-0.111173	-1.08011	DOWN	1.57743665370728e-10	45.9697
Micos13	3_E1C5	1.07776	-0.111184	-1.08011	DOWN	1.67022469124558e-07	96.8077
Zc3h15	3_E1C5	1.45614	-0.111557	-1.08039	DOWN	4.39757481879152e-10	99.0423
Cadm2	3_E1C5	0.122298	-0.111739	-1.08053	DOWN	2.53642279449076e-12	27.933
Eif5b	3_E1C5	1.72007	-0.111765	-1.08055	DOWN	1.44884615592014e-11	99.601
Ubl5	3_E1C5	1.735	-0.112094	-1.0808	DOWN	1.92901768993052e-12	99.9202
Elob	3_E1C5	2.42581	-0.112094	-1.0808	DOWN	2.49791591340019e-17	100
Mrpl41	3_E1C5	0.626519	-0.112625	-1.08119	DOWN	2.50448457229293e-07	84.0383
Ndufa6	3_E1C5	1.23609	-0.113341	-1.08173	DOWN	2.41398085761308e-07	98.0846
Papss1	3_E1C5	0.67368	-0.113652	-1.08196	DOWN	2.48042138526496e-07	87.1508
Nmral1	3_E1C5	0.776071	-0.113918	-1.08216	DOWN	2.49353673199955e-07	89.7845
Spats2l	3_E1C5	0.140648	-0.11425	-1.08241	DOWN	4.0736230740585e-13	33.2801
Ccnd1	3_E1C5	1.01733	-0.114409	-1.08253	DOWN	0.000337178	90.423
Tgfb2	3_E1C5	0.503507	-0.114489	-1.08259	DOWN	0.000559568	58.739
Ier3ip1	3_E1C5	1.01055	-0.114662	-1.08272	DOWN	3.65142936189047e-09	95.7702
Timm10b	3_E1C5	0.866599	-0.115251	-1.08316	DOWN	1.417779840475e-07	91.6999
Gtf3a	3_E1C5	0.454933	-0.11541	-1.08328	DOWN	8.8441307856755e-10	72.7853
Tes	3_E1C5	0.740119	-0.115783	-1.08356	DOWN	4.99639302061832e-07	88.0287
Wfdc2	3_E1C5	0.244132	-0.116054	-1.08377	DOWN	2.13374783960295e-08	46.9274
Cst3	3_E1C5	0.920364	-0.11664	-1.08421	DOWN	2.89185907409921e-07	93.6153
Atp5l	3_E1C5	1.94088	-0.116887	-1.08439	DOWN	2.31127428410151e-14	99.9202
Tsc22d4	3_E1C5	0.444611	-0.117401	-1.08478	DOWN	1.45881410933321e-08	73.1844
Atp5j	3_E1C5	2.18412	-0.11763	-1.08495	DOWN	5.45556266416866e-14	99.8404
Dpm3	3_E1C5	0.666282	-0.117639	-1.08496	DOWN	6.67135013137574e-09	86.8316
Ier2	3_E1C5	1.1968	-0.117704	-1.08501	DOWN	1.44392378414532e-05	95.85
Dnajc8	3_E1C5	1.36859	-0.117927	-1.08517	DOWN	3.07770857783844e-13	98.4836
Atp5mpl	3_E1C5	1.70122	-0.118263	-1.08543	DOWN	6.73718724511338e-12	99.4413
Id1	3_E1C5	0.799761	-0.118613	-1.08569	DOWN	0.000213162	82.7614
Sap18	3_E1C5	0.799976	-0.119301	-1.08621	DOWN	1.17526194714058e-07	89.7845
Psmc5	3_E1C5	1.22888	-0.119375	-1.08626	DOWN	2.0967800632426e-09	97.2865
Gtf3c6	3_E1C5	1.01715	-0.119821	-1.0866	DOWN	9.39030361919659e-09	94.7326
Dap	3_E1C5	0.37335	-0.119977	-1.08672	DOWN	3.87197159730515e-11	66.0016
Cox7a2	3_E1C5	2.14681	-0.120709	-1.08727	DOWN	2.23881048981587e-14	99.9202
Lars2	3_E1C5	0.713394	-0.121511	-1.08787	DOWN	2.80670708472453e-06	87.8691
Snrpg	3_E1C5	2.88599	-0.122204	-1.0884	DOWN	1.28360477434562e-22	100
Cox5b	3_E1C5	1.82502	-0.122586	-1.08868	DOWN	7.25088516205177e-12	99.8404
Denr	3_E1C5	1.36738	-0.122693	-1.08877		5.82882716371892e-10	98.4038
Rnd3	3_E1C5	0.664402	-0.123216	-1.08916		2.86488888557628e-06	79.3296
Tle4	3_E1C5	0.403773	-0.123845	-1.08964		4.7846813189144e-09	65.9218
Sox4	3_E1C5	2.05044	-0.124625	-1.09022		1.55840420262988e-06	99.6808
Ndufb7	3_E1C5	1.42962	-0.12541	-1.09082		1.01731107280819e-13	99.0423
Tle5	3_E1C5	1.45186	-0.12604	-1.09129		7.09366867030842e-11	99.0423
Ndufa4	3_E1C5	2.30136	-0.126571	-1.0917		1.33689098409948e-15	99.8404
Scd2	3_E1C5	1.73385	-0.12669	-1.09179		5.69356740151747e-08	99.5211
Polr2l	3_E1C5	0.285835	-0.127056	-1.09206		4.58171374486496e-14	58.4996
Fth1	3_E1C5	2.54539	-0.127551	-1.09244		2.78745132669363e-20	100
Eny2	3_E1C5	1.4937	-0.127787	-1.09262		2.31127428410151e-14	98.8827
Hist1h4i	3_E1C5	0.14795	-0.128019	-1.09279		2.69612229124386e-18	34.8763
Ypel3	3_E1C5	0.383771	-0.128609	-1.09324		1.11268023527602e-10	67.1189
Psmg2	3_E1C5	0.496358	-0.129393	-1.09383		8.17120049673407e-13	77.3344
Slitrk6	3_E1C5	0.279538	-0.131273	-1.09526		1.63606673578581e-07	47.5658
Rhoj	3_E1C5	0.0629482	-0.131452	-1.0954		6.72751636302123e-27	17.3184
Hist1h4h	3_E1C5	0.412091	-0.132554	-1.09623		9.0417369960602e-07	56.0255
Ndufa12	3_E1C5	1.29728	-0.132588	-1.09626		1.43133590763121e-10	97.8452
Tbx15	3_E1C5	0.831615	-0.13374	-1.09713		1.65664856999641e-06	86.8316
Snhg8	3_E1C5	0.891817	-0.133771	-1.09716		9.42532216285691e-10	92.0192
Sec62	3_E1C5	1.2128	-0.134497	-1.09771		1.32696149396393e-11	97.7654
Myl6	3_E1C5	1.92307	-0.134758	-1.09791		2.71017811178305e-14	99.8404
Uqcc2	3_E1C5	1.34954	-0.134829	-1.09796		4.86271437226907e-15	98.4038
Tbcb	3_E1C5	1.09197	-0.135144	-1.0982		1.37867346413094e-13	96.9673
Ppp1r14b	3_E1C5	2.35722	-0.135678	-1.09861		6.52401906182204e-13	99.9202
Mbd2	3_E1C5	0.229729	-0.136373	-1.09914		3.96845092383876e-18	51.237
Mrps18c	3_E1C5	0.810098	-0.136507	-1.09924		6.78518657071147e-12	90.822
Pdcd5	3_E1C5	1.62813	-0.136931	-1.09956		6.00320893048451e-12	99.4413
Glo1	3_E1C5	1.14353	-0.136949	-1.09958		5.38217705604084e-12	97.4461
Uba5	3_E1C5	0.539911	-0.137207	-1.09977		2.84950962718598e-14	81.0056
Uqcrq	3_E1C5	1.59596	-0.137237	-1.0998		9.02159226081605e-14	99.1221
Ndufa11	3_E1C5	1.41391	-0.137662	-1.10012		4.63896821975203e-15	98.8827
Manf	3_E1C5	1.32873	-0.137717	-1.10016		6.65700963889614e-08	97.1269
Sem1	3_E1C5	2.30752	-0.137791	-1.10022		5.55444650848785e-21	99.7606
Ldhb	3_E1C5	1.82365	-0.139734	-1.1017		8.91700128817983e-09	99.2019
Ednra	3_E1C5	0.516789	-0.140162	-1.10203		7.5977643757036e-10	75.419
Mrpl52	3_E1C5	1.26607	-0.14077	-1.10249		6.56575500987507e-13	98.0048
Rtf1	3_E1C5	1.41923	-0.14111	-1.10275		2.18356908590868e-17	99.2817
Ndufs6	3_E1C5	1.38239	-0.141255	-1.10286		1.02195542122253e-16	98.0846
Pet100	3_E1C5	0.510164	-0.142243	-1.10362		5.45556266416866e-14	78.7709
Ndufb2	3_E1C5	1.04752	-0.142508	-1.10382		3.25125701248551e-12	95.6903
Cdh11	3_E1C5	0.686781	-0.142579	-1.10388		2.80010982859104e-08	80.6864
Ndufa13	3_E1C5	1.49104	-0.143046	-1.10423		9.704299905953e-16	99.2019
Ndufs5	3_E1C5	1.40204	-0.143562	-1.10463		1.2940743287951e-14	98.2442
Uqcr10	3_E1C5	1.64654	-0.143851	-1.10485		1.05937792729388e-17	99.3615
Cstb	3_E1C5	0.642866	-0.144071	-1.10502		2.31127428410151e-14	85.5547
Ndufs4	3_E1C5	1.02864	-0.14593	-1.10644		1.37418548672671e-11	94.9721
Ndufa2	3_E1C5	1.78757	-0.14717	-1.1074		1.61250258000065e-22	99.8404
Rfc3	3_E1C5	0.84788	-0.148737	-1.1086		1.45957497369205e-11	91.0615
Cd63	3_E1C5	1.46682	-0.151068	-1.11039		1.10220504263699e-09	98.0846
Tnfaip8	3_E1C5	0.542084	-0.151549	-1.11076		5.54514828921364e-14	79.2498
Fbn2	3_E1C5	1.1646	-0.151704	-1.11088		1.25528665285601e-11	97.0471
Rbis	3_E1C5	0.896567	-0.151962	-1.11108		6.63709481573856e-11	90.2634
Foxp2	3_E1C5	0.496752	-0.153983	-1.11264		1.28083902472828e-09	67.518
Aurkaip1	3_E1C5	0.695788	-0.15414	-1.11276		1.46637045240618e-16	88.4278
Hes1	3_E1C5	0.419444	-0.156689	-1.11473		8.88091888105029e-10	64.0862
Mrps21	3_E1C5	1.16311	-0.157237	-1.11515		1.38687901078911e-15	97.6856
Rnf10	3_E1C5	0.939764	-0.158104	-1.11582		1.11509582820922e-10	91.6999
Polr2i	3_E1C5	1.03107	-0.158384	-1.11604		2.00102092738641e-15	95.2115
Eif3j2	3_E1C5	0.0684448	-0.159776	-1.11711		8.67172142129582e-44	18.1963
Col1a2	3_E1C5	1.23201	-0.160273	-1.1175		1.93561394659374e-07	93.4557
Bcl11b	3_E1C5	0.448934	-0.16115	-1.11818		2.07513974855538e-15	69.5132
Foxp1	3_E1C5	0.88027	-0.164318	-1.12064		1.8156076887677e-10	88.4278
Mab21l2	3_E1C5	0.108079	-0.165495	-1.12155		1.20921186191481e-19	20.9098
Rrbp1	3_E1C5	1.31718	-0.168741	-1.12408		1.64727655474408e-15	97.6057
Sbk1	3_E1C5	0.579855	-0.170091	-1.12513		2.39320140773e-19	82.1229
Tomm7	3_E1C5	1.91237	-0.171057	-1.12588		1.26678464974664e-27	100
Fabp5	3_E1C5	1.8626	-0.174247	-1.12838		6.17785136570783e-10	98.5634
Tma7	3_E1C5	2.28734	-0.175278	-1.12918		8.36070716716163e-32	99.8404
Dynlrb1	3_E1C5	1.04587	-0.175721	-1.12953		1.87685060665602e-22	96.249
Slirp	3_E1C5	0.983363	-0.176122	-1.12984		2.86132991233396e-21	95.4509
Srp14	3_E1C5	1.2204	-0.176723	-1.13031		8.04261152500431e-25	97.0471
Bcl11a	3_E1C5	0.543263	-0.177847	-1.13119		7.04625619574108e-14	73.743
AI506816	3_E1C5	0.290838	-0.178076	-1.13137		4.45884165862648e-25	57.063
Tmsb10	3_E1C5	3.56878	-0.178696	-1.13186		4.57146875324968e-35	100
Tmem256	3_E1C5	0.934919	-0.17981	-1.13273		9.704299905953e-16	92.3384
Tbx18	3_E1C5	0.468755	-0.180974	-1.13365		3.35088477357859e-09	59.6169
Ndufb4	3_E1C5	1.05308	-0.181804	-1.1343		1.19768480706243e-19	95.4509
Inka1	3_E1C5	0.545963	-0.18407	-1.13608		3.30409801141763e-21	79.569
Gsto1	3_E1C5	0.653381	-0.186581	-1.13806		1.51829977068455e-21	85.1556
Nfib	3_E1C5	0.665049	-0.186794	-1.13823		1.75287575748414e-15	82.6018
Fibin	3_E1C5	1.18474	-0.187197	-1.13855		4.38015691854242e-10	94.0942
Sigmar1	3_E1C5	0.380181	-0.187241	-1.13858		1.0201935885914e-21	67.1987
Chd3	3_E1C5	0.82881	-0.18862	-1.13967		5.57516609467693e-13	87.3903
Spc24	3_E1C5	0.881442	-0.190466	-1.14113		4.6478434742705e-16	89.0662
Rpp25l	3_E1C5	0.630399	-0.191059	-1.1416		9.30538931445327e-25	85.9537
Atp5j2	3_E1C5	2.25273	-0.194817	-1.14458		3.87140773729596e-40	100
Uqcr11	3_E1C5	1.73531	-0.196539	-1.14595		7.63189173548556e-34	99.5211
Ndufa3	3_E1C5	1.00308	-0.197624	-1.14681		2.39433261074498e-25	96.9673
AA465934	3_E1C5	0.0326649	-0.202612	-1.15078		3.27996577603015e-39	9.89625
Ubb	3_E1C5	2.9753	-0.203414	-1.15142		1.15755021636426e-33	99.9202
Sec61g	3_E1C5	2.3686	-0.205816	-1.15334		5.61941765179121e-47	99.8404
Hist1h2ad	3_E1C5	0.0727324	-0.205827	-1.15335		1.76737798402375e-31	16.8396
Runx1t1	3_E1C5	0.796499	-0.20641	-1.15381		1.81966812625606e-16	85.7143
Cxcl14	3_E1C5	0.186401	-0.215875	-1.16141		3.02266757098157e-28	36.6321
Cdkn1c	3_E1C5	2.30001	-0.215885	-1.16142		9.21196592672313e-09	99.8404
Rnaseh2c	3_E1C5	1.19022	-0.2159	-1.16143		2.84970571972529e-31	97.4461
Erh	3_E1C5	1.31294	-0.21672	-1.16209		1.69108211028355e-30	97.7654
Hmgb1	3_E1C5	3.61114	-0.218245	-1.16332		2.20420110972557e-90	100
Atp5md	3_E1C5	1.75298	-0.218968	-1.1639		5.54903987008074e-36	99.5211
Igfbp2	3_E1C5	1.25388	-0.219208	-1.16409		2.17926798192638e-15	96.0096
Cox6c	3_E1C5	2.35306	-0.219686	-1.16448		9.53258410371281e-52	100
Cox7c	3_E1C5	2.60508	-0.221216	-1.16572		1.99784666641771e-44	99.9202
Tmem258	3_E1C5	1.3506	-0.222851	-1.16704		4.66128910152908e-31	98.1644
Col2a1	3_E1C5	0.981638	-0.225877	-1.16949		2.39836703806392e-18	92.1788
Vcan	3_E1C5	1.66439	-0.229341	-1.1723		2.07602430318329e-09	96.8875
Zfhx3	3_E1C5	2.01919	-0.230034	-1.17286		1.26361292174321e-20	99.6808
Tmc6	3_E1C5	0.0517077	-0.230147	-1.17295		4.82154873440979e-72	14.7646
Atp5e	3_E1C5	2.25865	-0.231566	-1.17411		5.45654695433067e-55	100
Ppdpf	3_E1C5	1.28084	-0.237371	-1.17884		3.01506299775683e-41	98.8029
Ndufa5	3_E1C5	0.994198	-0.242479	-1.18302		3.52819558765016e-36	95.2115
Scx	3_E1C5	0.604665	-0.245309	-1.18535		2.75713627213772e-23	76.8555
Sema6a	3_E1C5	0.511026	-0.255934	-1.19411		5.51950789082354e-23	70.9497
Tmem14c	3_E1C5	0.827844	-0.256255	-1.19437		3.91351842922466e-37	92.4182
Tpm3-rs7	3_E1C5	0.611801	-0.263414	-1.20032		4.02963556499032e-43	84.0383
Ndufb1-ps	3_E1C5	1.24227	-0.286134	-1.21937		3.86231678320406e-52	98.0846
Romo1	3_E1C5	1.30541	-0.288477	-1.22135		6.36570248678349e-52	97.6057
Robo2	3_E1C5	0.580976	-0.288682	-1.22152		1.02249381065495e-19	67.3583
Gstp1	3_E1C5	0.238055	-0.297905	-1.22936		1.27835284186922e-67	50.9976
Meox2	3_E1C5	0.237894	-0.299692	-1.23088		1.3819795110549e-24	37.1109
Shox2	3_E1C5	1.25708	-0.308005	-1.23799		1.78985390209534e-10	82.6018
Dctn3	3_E1C5	0.660694	-0.334256	-1.26073		8.25090764698277e-61	85.1556
Mir100hg	3_E1C5	0.706004	-0.340767	-1.26643		1.68381772424346e-46	85.8739
Atp5k	3_E1C5	1.74983	-0.355879	-1.27977		1.24418449782027e-82	99.601
Egr1	3_E1C5	0.253679	-0.369945	-1.2923		1.51320911180956e-39	39.585
Sec61b	3_E1C5	1.80745	-0.493011	-1.40738		2.37277799041509e-127	99.8404
Uba52	3_E1C5	1.54982	-0.525271	-1.4392		3.74634685348836e-105	98.9625
Hist1h2ap	3_E1C5	1.14395	-0.668586	-1.58951		5.69476917924111e-28	72.7853

[truncated: 9 more sheets: wt_c8_C3, wt_c5_M1, wt_c8_M1, wt_c5_M2, wt_c8_M2, wt_c5_M3, wt_c8_M3, wt_c5_M4, wt_c8_M4]
